# Supplementary material for: 3D hierarchical graphene matrices enable stable Zn anodes for aqueous Zn batteries
Source: Nat Commun. 2023 Jul 14;14:4205. doi: 10.1038/s41467-023-39947-8 (PMC10349079; doi:10.1038/s41467-023-39947-8)
Supplement: Supplementary file 11 — Source Data [file 41467_2023_39947_MOESM11_ESM.zip › RAW DATA/Supplementary information/Supplementary Fig.13 and 14/CN-Zn/nN/s/vasprun.xml]

<?xml version="1.0" encoding="ISO-8859-1"?>
<modeling>
 <generator>
  <i name="program" type="string">vasp </i>
  <i name="version" type="string">5.4.4.18Apr17-6-g9f103f2a35  </i>
  <i name="subversion" type="string">(build Jul 31 2017 11:42:07) complex            parallel </i>
  <i name="platform" type="string">LinuxIFC </i>
  <i name="date" type="string">2023 01 30 </i>
  <i name="time" type="string">16:42:02 </i>
 </generator>
 <incar>
  <i type="string" name="SYSTEM">grapheneN</i>
  <i type="int" name="ISTART">     0</i>
  <i type="string" name="PREC">normal</i>
  <i type="string" name="ALGO">Fast</i>
  <i type="int" name="ISPIN">     1</i>
  <i type="int" name="ICHARG">     1</i>
  <i type="int" name="IBRION">     2</i>
  <i name="EDIFF">      0.00000100</i>
  <i name="EDIFFG">     -0.01000000</i>
  <i type="int" name="NSW">   500</i>
  <i type="int" name="ISIF">     4</i>
  <i type="int" name="ISYM">     0</i>
  <i name="ENCUT">    500.00000000</i>
  <i name="POTIM">      0.50000000</i>
  <i type="string" name="LREAL">A</i>
  <i type="int" name="ISMEAR">     0</i>
  <i name="SIGMA">      0.05000000</i>
  <i type="logical" name="LWAVE"> F  </i>
  <i type="logical" name="LCHARG"> F  </i>
  <v type="int" name="KPOINT_BSE">    -1     0     0     0</v>
 </incar>
 <structure name="primitive_cell" >
  <crystal>
   <varray name="basis" >
    <v>      12.84771729       0.00000000       0.00000000 </v>
    <v>      -0.00008469       7.39515352       0.00000000 </v>
    <v>       0.13275824       0.00875950      14.89327704 </v>
   </varray>
   <i name="volume">   1415.02278787 </i>
   <varray name="rec_basis" >
    <v>       0.07783484       0.00000089      -0.00069382 </v>
    <v>       0.00000000       0.13522370      -0.00007953 </v>
    <v>       0.00000000       0.00000000       0.06714439 </v>
   </varray>
  </crystal>
  <varray name="positions" >
   <v>       0.16669473       0.16666089       0.24646272 </v>
   <v>       0.22203860       0.33314204       0.24643236 </v>
   <v>       0.22198257      -0.00010037       0.24627709 </v>
   <v>       0.05532331       0.16662709       0.24623191 </v>
   <v>       0.16669181       0.49986300       0.24627669 </v>
   <v>       0.16670527      -0.16684675       0.24642117 </v>
   <v>       0.33325645      -0.00015295       0.24563181 </v>
   <v>       0.33336917       0.33315656       0.24590416 </v>
   <v>      -0.00000101       0.33317137       0.24610487 </v>
   <v>       0.00001722      -0.00011909       0.24604906 </v>
   <v>       0.05534364       0.49988172       0.24614474 </v>
   <v>       0.38860831       0.16654682       0.24542555 </v>
   <v>       0.05534733      -0.16682762       0.24619786 </v>
   <v>       0.22203219      -0.33339369       0.24634030 </v>
   <v>       0.38872313       0.49987221       0.24537279 </v>
   <v>       0.38861704      -0.16687071       0.24524108 </v>
   <v>      -0.11129838      -0.00011367       0.24587536 </v>
   <v>      -0.11137772       0.33315188       0.24600492 </v>
   <v>       0.33334011      -0.33340448       0.24575670 </v>
   <v>       0.00002175      -0.33339900       0.24607898 </v>
   <v>      -0.49999726       0.16648488       0.24499042 </v>
   <v>      -0.16664648       0.16660494       0.24597482 </v>
   <v>      -0.49995023       0.49978337       0.24488290 </v>
   <v>      -0.16669220       0.49988124       0.24587838 </v>
   <v>      -0.16662496      -0.16682279       0.24592242 </v>
   <v>      -0.49999100      -0.16691238       0.24485831 </v>
   <v>      -0.11135727      -0.33337599       0.24597633 </v>
   <v>      -0.44462657       0.33299735       0.24499531 </v>
   <v>      -0.44464910      -0.00022239       0.24488482 </v>
   <v>      -0.27794486       0.16653794       0.24570683 </v>
   <v>      -0.44462508      -0.33343798       0.24489835 </v>
   <v>      -0.27795321       0.49985829       0.24562927 </v>
   <v>      -0.27793044      -0.16688979       0.24563897 </v>
   <v>      -0.33324832       0.33306614       0.24548344 </v>
   <v>      -0.33329821      -0.00019890       0.24527919 </v>
   <v>      -0.33324730      -0.33339190       0.24543358 </v>
  </varray>
 </structure>
 <varray name="primitive_index" >
  <v type="int" >        1 </v>
  <v type="int" >       16 </v>
  <v type="int" >        4 </v>
  <v type="int" >        3 </v>
  <v type="int" >       13 </v>
  <v type="int" >       25 </v>
  <v type="int" >        6 </v>
  <v type="int" >       18 </v>
  <v type="int" >       14 </v>
  <v type="int" >        2 </v>
  <v type="int" >       15 </v>
  <v type="int" >        7 </v>
  <v type="int" >       27 </v>
  <v type="int" >       28 </v>
  <v type="int" >       19 </v>
  <v type="int" >       31 </v>
  <v type="int" >       12 </v>
  <v type="int" >       24 </v>
  <v type="int" >       30 </v>
  <v type="int" >       26 </v>
  <v type="int" >        5 </v>
  <v type="int" >        9 </v>
  <v type="int" >       17 </v>
  <v type="int" >       21 </v>
  <v type="int" >       33 </v>
  <v type="int" >       29 </v>
  <v type="int" >       36 </v>
  <v type="int" >       20 </v>
  <v type="int" >        8 </v>
  <v type="int" >       11 </v>
  <v type="int" >       32 </v>
  <v type="int" >       23 </v>
  <v type="int" >       35 </v>
  <v type="int" >       22 </v>
  <v type="int" >       10 </v>
  <v type="int" >       34 </v>
 </varray>
 <kpoints>
  <generation param="Gamma">
   <v type="int" name="divisions">       2        3        1 </v>
   <v name="usershift">      0.00000000       0.00000000       0.00000000 </v>
   <v name="genvec1">      0.50000000       0.00000000       0.00000000 </v>
   <v name="genvec2">      0.00000000       0.33333333       0.00000000 </v>
   <v name="genvec3">      0.00000000       0.00000000       1.00000000 </v>
   <v name="shift">      0.00000000       0.00000000       0.00000000 </v>
  </generation>
  <varray name="kpointlist" >
   <v>       0.00000000       0.00000000       0.00000000 </v>
   <v>       0.50000000       0.00000000      -0.00000000 </v>
   <v>       0.00000000       0.33333333      -0.00000000 </v>
   <v>       0.50000000       0.33333333       0.00000000 </v>
  </varray>
  <varray name="weights" >
   <v>       0.16666667 </v>
   <v>       0.16666667 </v>
   <v>       0.33333333 </v>
   <v>       0.33333333 </v>
  </varray>
 </kpoints>
 <parameters>
  <separator name="general" >
   <i type="string" name="SYSTEM">grapheneN</i>
   <i type="logical" name="LCOMPAT"> F  </i>
  </separator>
  <separator name="electronic" >
   <i type="string" name="PREC">normal</i>
   <i name="ENMAX">    500.00000000</i>
   <i name="ENAUG">    644.87300000</i>
   <i name="EDIFF">      0.00000100</i>
   <i type="int" name="IALGO">    68</i>
   <i type="int" name="IWAVPR">    11</i>
   <i type="int" name="NBANDS">    98</i>
   <i name="NELECT">    144.00000000</i>
   <i type="int" name="TURBO">     0</i>
   <i type="int" name="IRESTART">     0</i>
   <i type="int" name="NREBOOT">     0</i>
   <i type="int" name="NMIN">     0</i>
   <i name="EREF">      0.00000000</i>
   <separator name="electronic smearing" >
    <i type="int" name="ISMEAR">     0</i>
    <i name="SIGMA">      0.05000000</i>
    <i name="KSPACING">      0.50000000</i>
    <i type="logical" name="KGAMMA"> T  </i>
   </separator>
   <separator name="electronic projectors" >
    <i type="logical" name="LREAL"> T  </i>
    <v name="ROPT">     -0.00050000</v>
    <i type="int" name="LMAXPAW">  -100</i>
    <i type="int" name="LMAXMIX">     2</i>
    <i type="logical" name="NLSPLINE"> F  </i>
   </separator>
   <separator name="electronic startup" >
    <i type="int" name="ISTART">     0</i>
    <i type="int" name="ICHARG">     1</i>
    <i type="int" name="INIWAV">     1</i>
   </separator>
   <separator name="electronic spin" >
    <i type="int" name="ISPIN">     1</i>
    <i type="logical" name="LNONCOLLINEAR"> F  </i>
    <v name="MAGMOM">      1.00000000      1.00000000      1.00000000      1.00000000      1.00000000      1.00000000      1.00000000      1.00000000      1.00000000      1.00000000      1.00000000      1.00000000      1.00000000      1.00000000      1.00000000      1.00000000      1.00000000      1.00000000      1.00000000      1.00000000
      1.00000000      1.00000000      1.00000000      1.00000000      1.00000000      1.00000000      1.00000000      1.00000000      1.00000000      1.00000000      1.00000000      1.00000000      1.00000000      1.00000000      1.00000000      1.00000000</v>
    <i name="NUPDOWN">     -1.00000000</i>
    <i type="logical" name="LSORBIT"> F  </i>
    <v name="SAXIS">      0.00000000      0.00000000      1.00000000</v>
    <i type="logical" name="LSPIRAL"> F  </i>
    <v name="QSPIRAL">      0.00000000      0.00000000      0.00000000</v>
    <i type="logical" name="LZEROZ"> F  </i>
   </separator>
   <separator name="electronic exchange-correlation" >
    <i type="logical" name="LASPH"> F  </i>
    <i type="logical" name="LMETAGGA"> F  </i>
   </separator>
   <separator name="electronic convergence" >
    <i type="int" name="NELM">    60</i>
    <i type="int" name="NELMDL">    -5</i>
    <i type="int" name="NELMIN">     2</i>
    <i name="ENINI">    500.00000000</i>
    <separator name="electronic convergence detail" >
     <i type="logical" name="LDIAG"> T  </i>
     <i type="logical" name="LSUBROT"> F  </i>
     <i name="WEIMIN">      0.00100000</i>
     <i name="EBREAK">      0.00000000</i>
     <i name="DEPER">      0.30000000</i>
     <i type="int" name="NRMM">     4</i>
     <i name="TIME">      0.40000000</i>
    </separator>
   </separator>
   <separator name="electronic mixer" >
    <i name="AMIX">      0.40000000</i>
    <i name="BMIX">      1.00000000</i>
    <i name="AMIN">      0.10000000</i>
    <i name="AMIX_MAG">      1.60000000</i>
    <i name="BMIX_MAG">      1.00000000</i>
    <separator name="electronic mixer details" >
     <i type="int" name="IMIX">     4</i>
     <i type="logical" name="MIXFIRST"> F  </i>
     <i type="int" name="MAXMIX">   -45</i>
     <i name="WC">    100.00000000</i>
     <i type="int" name="INIMIX">     1</i>
     <i type="int" name="MIXPRE">     1</i>
     <i type="int" name="MREMOVE">     5</i>
    </separator>
   </separator>
   <separator name="electronic dipolcorrection" >
    <i type="logical" name="LDIPOL"> F  </i>
    <i type="logical" name="LMONO"> F  </i>
    <i type="int" name="IDIPOL">     0</i>
    <i name="EPSILON">      1.00000000</i>
    <v name="DIPOL">   -100.00000000   -100.00000000   -100.00000000</v>
    <i name="EFIELD">      0.00000000</i>
   </separator>
  </separator>
  <separator name="grids" >
   <i type="int" name="NGX">    70</i>
   <i type="int" name="NGY">    40</i>
   <i type="int" name="NGZ">    84</i>
   <i type="int" name="NGXF">   140</i>
   <i type="int" name="NGYF">    80</i>
   <i type="int" name="NGZF">   168</i>
   <i type="logical" name="ADDGRID"> F  </i>
  </separator>
  <separator name="ionic" >
   <i type="int" name="NSW">   500</i>
   <i type="int" name="IBRION">     2</i>
   <i type="int" name="MDALGO">     0</i>
   <i type="int" name="ISIF">     4</i>
   <i name="PSTRESS">      0.00000000</i>
   <i name="EDIFFG">     -0.01000000</i>
   <i type="int" name="NFREE">     1</i>
   <i name="POTIM">      0.50000000</i>
   <i name="SMASS">     -3.00000000</i>
   <i name="SCALEE">      1.00000000</i>
  </separator>
  <separator name="ionic md" >
   <i name="TEBEG">      0.00010000</i>
   <i name="TEEND">      0.00010000</i>
   <i type="int" name="NBLOCK">     1</i>
   <i type="int" name="KBLOCK">   500</i>
   <i type="int" name="NPACO">   256</i>
   <i name="APACO">     16.00000000</i>
  </separator>
  <separator name="symmetry" >
   <i type="int" name="ISYM">     0</i>
   <i name="SYMPREC">      0.00001000</i>
  </separator>
  <separator name="dos" >
   <i type="int" name="LORBIT">     0</i>
   <v name="RWIGS">     -1.00000000</v>
   <i type="int" name="NEDOS">   301</i>
   <i name="EMIN">     10.00000000</i>
   <i name="EMAX">    -10.00000000</i>
   <i name="EFERMI">      0.00000000</i>
  </separator>
  <separator name="writing" >
   <i type="int" name="NWRITE">     2</i>
   <i type="logical" name="LWAVE"> F  </i>
   <i type="logical" name="LDOWNSAMPLE"> F  </i>
   <i type="logical" name="LCHARG"> F  </i>
   <i type="logical" name="LPARD"> F  </i>
   <i type="logical" name="LVTOT"> F  </i>
   <i type="logical" name="LVHAR"> F  </i>
   <i type="logical" name="LELF"> F  </i>
   <i type="logical" name="LOPTICS"> F  </i>
   <v name="STM">      0.00000000      0.00000000      0.00000000      0.00000000      0.00000000      0.00000000      0.00000000</v>
  </separator>
  <separator name="performance" >
   <i type="int" name="NPAR">    14</i>
   <i type="int" name="NSIM">     4</i>
   <i type="int" name="NBLK">    -1</i>
   <i type="logical" name="LPLANE"> T  </i>
   <i type="logical" name="LSCALAPACK"> T  </i>
   <i type="logical" name="LSCAAWARE"> F  </i>
   <i type="logical" name="LSCALU"> F  </i>
   <i type="logical" name="LASYNC"> F  </i>
   <i type="logical" name="LORBITALREAL"> F  </i>
  </separator>
  <separator name="miscellaneous" >
   <i type="int" name="IDIOT">     3</i>
   <i type="int" name="ISPECIAL">     0</i>
   <i type="logical" name="LMUSIC"> F  </i>
   <v name="POMASS">     12.01100000</v>
   <v name="DARWINR">      0.00000000</v>
   <v name="DARWINV">      1.00000000</v>
   <i type="logical" name="LCORR"> T  </i>
  </separator>
  <i type="logical" name="GGA_COMPAT"> T  </i>
  <i type="logical" name="LBERRY"> F  </i>
  <i type="int" name="ICORELEVEL">     0</i>
  <i type="logical" name="LDAU"> F  </i>
  <i type="int" name="I_CONSTRAINED_M">     0</i>
  <separator name="electronic exchange-correlation" >
   <i type="string" name="GGA">--</i>
   <i type="int" name="VOSKOWN">     0</i>
   <i type="logical" name="LHFCALC"> F  </i>
   <i type="string" name="PRECFOCK"></i>
   <i type="logical" name="LSYMGRAD"> F  </i>
   <i type="logical" name="LHFONE"> F  </i>
   <i type="logical" name="LRHFCALC"> F  </i>
   <i type="logical" name="LTHOMAS"> F  </i>
   <i type="logical" name="LMODELHF"> F  </i>
   <i name="ENCUT4O">     -1.00000000</i>
   <i type="int" name="EXXOEP">     0</i>
   <i type="int" name="FOURORBIT">     0</i>
   <i name="AEXX">      0.00000000</i>
   <i name="HFALPHA">      0.00000000</i>
   <i name="MCALPHA">      0.00000000</i>
   <i name="ALDAX">      1.00000000</i>
   <i name="AGGAX">      1.00000000</i>
   <i name="ALDAC">      1.00000000</i>
   <i name="AGGAC">      1.00000000</i>
   <i type="int" name="NKREDX">     1</i>
   <i type="int" name="NKREDY">     1</i>
   <i type="int" name="NKREDZ">     1</i>
   <i type="logical" name="SHIFTRED"> F  </i>
   <i type="logical" name="ODDONLY"> F  </i>
   <i type="logical" name="EVENONLY"> F  </i>
   <i type="int" name="LMAXFOCK">     0</i>
   <i type="int" name="NMAXFOCKAE">     0</i>
   <i type="logical" name="LFOCKAEDFT"> F  </i>
   <i name="HFSCREEN">      0.00000000</i>
   <i name="HFSCREENC">      0.00000000</i>
   <i type="int" name="NBANDSGWLOW">     0</i>
  </separator>
  <separator name="vdW DFT" >
   <i type="logical" name="LUSE_VDW"> F  </i>
   <i name="Zab_VDW">     -0.84910000</i>
   <i name="PARAM1">      0.12340000</i>
   <i name="PARAM2">      1.00000000</i>
   <i name="PARAM3">      0.00000000</i>
  </separator>
  <separator name="model GW" >
   <i type="int" name="MODEL_GW">     0</i>
   <i name="MODEL_EPS0">     23.58371313</i>
   <i name="MODEL_ALPHA">      1.00000000</i>
  </separator>
  <separator name="linear response parameters" >
   <i type="logical" name="LEPSILON"> F  </i>
   <i type="logical" name="LRPA"> F  </i>
   <i type="logical" name="LNABLA"> F  </i>
   <i type="logical" name="LVEL"> F  </i>
   <i type="int" name="KINTER">     0</i>
   <i name="CSHIFT">      0.10000000</i>
   <i name="OMEGAMAX">     -1.00000000</i>
   <i name="DEG_THRESHOLD">      0.00200000</i>
   <i name="RTIME">     -0.10000000</i>
   <i name="WPLASMAI">      0.00000000</i>
   <v name="DFIELD">      0.00000000      0.00000000      0.00000000</v>
   <v name="WPLASMA">      0.00000000      0.00000000      0.00000000      0.00000000      0.00000000      0.00000000      0.00000000      0.00000000      0.00000000</v>
  </separator>
  <separator name="orbital magnetization" >
   <i type="logical" name="NUCIND"> F  </i>
   <v name="MAGPOS">      0.00000000      0.00000000      0.00000000</v>
   <i type="logical" name="LNICSALL"> T  </i>
   <i type="logical" name="ORBITALMAG"> F  </i>
   <i type="logical" name="LMAGBLOCH"> F  </i>
   <i type="logical" name="LCHIMAG"> F  </i>
   <i type="logical" name="LGAUGE"> T  </i>
   <i type="int" name="MAGATOM">     0</i>
   <v name="MAGDIPOL">      0.00000000      0.00000000      0.00000000</v>
   <v name="AVECCONST">      0.00000000      0.00000000      0.00000000</v>
  </separator>
  <separator name="response functions" >
   <i type="logical" name="LADDER"> F  </i>
   <i type="logical" name="LRPAFORCE"> F  </i>
   <i type="logical" name="LFXC"> F  </i>
   <i type="logical" name="LHARTREE"> T  </i>
   <i type="int" name="IBSE">     0</i>
   <v type="int" name="KPOINT">    -1     0     0     0</v>
   <i type="logical" name="LTCTE"> F  </i>
   <i type="logical" name="LTETE"> F  </i>
   <i type="logical" name="LTRIPLET"> F  </i>
   <i type="logical" name="LFXCEPS"> F  </i>
   <i type="logical" name="LFXHEG"> F  </i>
   <i type="int" name="NATURALO">     2</i>
   <i type="logical" name="L2ORDER"> F  </i>
   <i type="logical" name="LMP2LT"> F  </i>
   <i type="logical" name="LUSEW"> F  </i>
   <i name="ENCUTGW">     -2.00000000</i>
   <i name="ENCUTGWSOFT">     -2.00000000</i>
   <i name="ENCUTLF">     -1.00000000</i>
   <i type="int" name="LMAXMP2">    -1</i>
   <i name="SCISSOR">      0.00000000</i>
   <i type="int" name="NOMEGA">     0</i>
   <i type="int" name="NOMEGAR">     0</i>
   <i type="int" name="NBANDSGW">    -1</i>
   <i type="int" name="NBANDSO">    -1</i>
   <i type="int" name="NBANDSV">    -1</i>
   <i type="int" name="NELM">     1</i>
   <i type="int" name="NELMHF">     1</i>
   <i type="int" name="DIM">     3</i>
   <i type="int" name="ANTIRES">     0</i>
   <i name="OMEGAMAX">    -30.00000000</i>
   <i name="OMEGAMIN">    -30.00000000</i>
   <i name="OMEGATL">   -200.00000000</i>
   <i type="int" name="OMEGAGRID">   140</i>
   <i name="CSHIFT">     -0.10000000</i>
   <i type="logical" name="SELFENERGY"> F  </i>
   <i type="logical" name="LSPECTRAL"> F  </i>
   <i type="logical" name="LSPECTRALGW"> F  </i>
   <i type="logical" name="LSINGLES"> F  </i>
   <i type="logical" name="LFERMIGW"> F  </i>
   <i type="logical" name="ODDONLYGW"> F  </i>
   <i type="logical" name="EVENONLYGW"> F  </i>
   <i type="int" name="NKREDLFX">     1</i>
   <i type="int" name="NKREDLFY">     1</i>
   <i type="int" name="NKREDLFZ">     1</i>
   <i type="int" name="MAXMEM">  2800</i>
   <i type="int" name="TELESCOPE">     0</i>
   <i type="int" name="TAUPAR">     1</i>
   <i type="int" name="OMEGAPAR">    -1</i>
   <i name="LAMBDA">      1.00000000</i>
  </separator>
  <separator name="External order field" >
   <i name="OFIELD_KAPPA">      0.00000000</i>
   <v name="OFIELD_K">      0.00000000      0.00000000      0.00000000</v>
   <i name="OFIELD_Q6_NEAR">      0.00000000</i>
   <i name="OFIELD_Q6_FAR">      0.00000000</i>
   <i name="OFIELD_A">      0.00000000</i>
  </separator>
 </parameters>
 <atominfo>
  <atoms>      36 </atoms>
  <types>       1 </types>
  <array name="atoms" >
   <dimension dim="1">ion</dimension>
   <field type="string">element</field>
   <field type="int">atomtype</field>
   <set>
    <rc><c>C </c><c>   1</c></rc>
    <rc><c>C </c><c>   1</c></rc>
    <rc><c>C </c><c>   1</c></rc>
    <rc><c>C </c><c>   1</c></rc>
    <rc><c>C </c><c>   1</c></rc>
    <rc><c>C </c><c>   1</c></rc>
    <rc><c>C </c><c>   1</c></rc>
    <rc><c>C </c><c>   1</c></rc>
    <rc><c>C </c><c>   1</c></rc>
    <rc><c>C </c><c>   1</c></rc>
    <rc><c>C </c><c>   1</c></rc>
    <rc><c>C </c><c>   1</c></rc>
    <rc><c>C </c><c>   1</c></rc>
    <rc><c>C </c><c>   1</c></rc>
    <rc><c>C </c><c>   1</c></rc>
    <rc><c>C </c><c>   1</c></rc>
    <rc><c>C </c><c>   1</c></rc>
    <rc><c>C </c><c>   1</c></rc>
    <rc><c>C </c><c>   1</c></rc>
    <rc><c>C </c><c>   1</c></rc>
    <rc><c>C </c><c>   1</c></rc>
    <rc><c>C </c><c>   1</c></rc>
    <rc><c>C </c><c>   1</c></rc>
    <rc><c>C </c><c>   1</c></rc>
    <rc><c>C </c><c>   1</c></rc>
    <rc><c>C </c><c>   1</c></rc>
    <rc><c>C </c><c>   1</c></rc>
    <rc><c>C </c><c>   1</c></rc>
    <rc><c>C </c><c>   1</c></rc>
    <rc><c>C </c><c>   1</c></rc>
    <rc><c>C </c><c>   1</c></rc>
    <rc><c>C </c><c>   1</c></rc>
    <rc><c>C </c><c>   1</c></rc>
    <rc><c>C </c><c>   1</c></rc>
    <rc><c>C </c><c>   1</c></rc>
    <rc><c>C </c><c>   1</c></rc>
   </set>
  </array>
  <array name="atomtypes" >
   <dimension dim="1">type</dimension>
   <field type="int">atomspertype</field>
   <field type="string">element</field>
   <field>mass</field>
   <field>valence</field>
   <field type="string">pseudopotential</field>
   <set>
    <rc><c>  36</c><c>C </c><c>     12.01100000</c><c>      4.00000000</c><c>  PAW_PBE C 08Apr2002                   </c></rc>
   </set>
  </array>
 </atominfo>
 <structure name="initialpos" >
  <crystal>
   <varray name="basis" >
    <v>      12.84771729       0.00000000       0.00000000 </v>
    <v>      -0.00008469       7.39515352       0.00000000 </v>
    <v>       0.13275824       0.00875950      14.89327704 </v>
   </varray>
   <i name="volume">   1415.02278787 </i>
   <varray name="rec_basis" >
    <v>       0.07783484       0.00000089      -0.00069382 </v>
    <v>       0.00000000       0.13522370      -0.00007953 </v>
    <v>       0.00000000       0.00000000       0.06714439 </v>
   </varray>
  </crystal>
  <varray name="positions" >
   <v>       0.16669473       0.16666089       0.24646272 </v>
   <v>       0.00001722       0.99988091       0.24604906 </v>
   <v>       0.05532331       0.16662709       0.24623191 </v>
   <v>       0.22198257       0.99989963       0.24627709 </v>
   <v>       0.50000274       0.16648488       0.24499042 </v>
   <v>       0.33325645       0.99984705       0.24563181 </v>
   <v>       0.38860831       0.16654682       0.24542555 </v>
   <v>       0.55535090       0.99977761       0.24488482 </v>
   <v>       0.83335352       0.16660494       0.24597482 </v>
   <v>       0.66670179       0.99980110       0.24527919 </v>
   <v>       0.72205514       0.16653794       0.24570683 </v>
   <v>       0.88870162       0.99988633       0.24587536 </v>
   <v>       0.16669181       0.49986300       0.24627669 </v>
   <v>       0.99999899       0.33317137       0.24610487 </v>
   <v>       0.05534364       0.49988172       0.24614474 </v>
   <v>       0.22203860       0.33314204       0.24643236 </v>
   <v>       0.50004977       0.49978337       0.24488290 </v>
   <v>       0.33336917       0.33315656       0.24590416 </v>
   <v>       0.38872313       0.49987221       0.24537279 </v>
   <v>       0.55537343       0.33299735       0.24499531 </v>
   <v>       0.83330780       0.49988124       0.24587838 </v>
   <v>       0.66675168       0.33306614       0.24548344 </v>
   <v>       0.72204679       0.49985829       0.24562927 </v>
   <v>       0.88862228       0.33315188       0.24600492 </v>
   <v>       0.16670527       0.83315325       0.24642117 </v>
   <v>       0.00002175       0.66660100       0.24607898 </v>
   <v>       0.05534733       0.83317238       0.24619786 </v>
   <v>       0.22203219       0.66660631       0.24634030 </v>
   <v>       0.50000900       0.83308762       0.24485831 </v>
   <v>       0.33334011       0.66659552       0.24575670 </v>
   <v>       0.38861704       0.83312929       0.24524108 </v>
   <v>       0.55537492       0.66656202       0.24489835 </v>
   <v>       0.83337504       0.83317721       0.24592242 </v>
   <v>       0.66675270       0.66660810       0.24543358 </v>
   <v>       0.72206956       0.83311021       0.24563897 </v>
   <v>       0.88864273       0.66662401       0.24597633 </v>
  </varray>
 </structure>
 <calculation>
  <scstep>
   <time name="dav">    0.88    0.88</time>
   <time name="total">    0.93    0.93</time>
   <energy>
    <i name="alphaZ">     75.23705261 </i>
    <i name="ewald">  14838.78687102 </i>
    <i name="hartreedc"> -18783.90938144 </i>
    <i name="XCdc">    474.20178693 </i>
    <i name="pawpsdc">   3906.79366968 </i>
    <i name="pawaedc">  -3927.29227880 </i>
    <i name="eentropy">     -0.02081879 </i>
    <i name="bandstr">   -613.48062813 </i>
    <i name="atom">   5297.34318022 </i>
    <i name="e_fr_energy">   1267.65945331 </i>
    <i name="e_wo_entrp">   1267.68027210 </i>
    <i name="e_0_energy">   1267.66986271 </i>
   </energy>
  </scstep>
  <scstep>
   <time name="dav">    1.17    1.18</time>
   <time name="total">    1.17    1.18</time>
   <energy>
    <i name="e_fr_energy">   -127.35594293 </i>
    <i name="e_wo_entrp">   -127.35539397 </i>
    <i name="e_0_energy">   -127.35566845 </i>
   </energy>
  </scstep>
  <scstep>
   <time name="dav">    1.16    1.17</time>
   <time name="total">    1.16    1.17</time>
   <energy>
    <i name="e_fr_energy">   -347.64823433 </i>
    <i name="e_wo_entrp">   -347.64069703 </i>
    <i name="e_0_energy">   -347.64446568 </i>
   </energy>
  </scstep>
  <scstep>
   <time name="dav">    1.01    1.02</time>
   <time name="total">    1.01    1.02</time>
   <energy>
    <i name="e_fr_energy">   -354.41842709 </i>
    <i name="e_wo_entrp">   -354.40976037 </i>
    <i name="e_0_energy">   -354.41409373 </i>
   </energy>
  </scstep>
  <scstep>
   <time name="dav">    1.07    1.08</time>
   <time name="total">    1.11    1.12</time>
   <energy>
    <i name="e_fr_energy">   -354.61908706 </i>
    <i name="e_wo_entrp">   -354.61040504 </i>
    <i name="e_0_energy">   -354.61474605 </i>
   </energy>
  </scstep>
  <scstep>
   <time name="diag">    0.20    0.20</time>
   <time name="diis">    0.37    0.37</time>
   <time name="orth">    0.05    0.05</time>
   <time name="total">    0.69    0.69</time>
   <energy>
    <i name="e_fr_energy">   -338.32495938 </i>
    <i name="e_wo_entrp">   -338.31526144 </i>
    <i name="e_0_energy">   -338.32011041 </i>
   </energy>
  </scstep>
  <scstep>
   <time name="diag">    0.21    0.21</time>
   <time name="diis">    0.38    0.39</time>
   <time name="orth">    0.05    0.05</time>
   <time name="total">    0.71    0.72</time>
   <energy>
    <i name="e_fr_energy">   -332.02942597 </i>
    <i name="e_wo_entrp">   -332.01866020 </i>
    <i name="e_0_energy">   -332.02404308 </i>
   </energy>
  </scstep>
  <scstep>
   <time name="diag">    0.22    0.22</time>
   <time name="diis">    0.37    0.37</time>
   <time name="orth">    0.05    0.05</time>
   <time name="total">    0.71    0.72</time>
   <energy>
    <i name="e_fr_energy">   -331.90920471 </i>
    <i name="e_wo_entrp">   -331.89869765 </i>
    <i name="e_0_energy">   -331.90395118 </i>
   </energy>
  </scstep>
  <scstep>
   <time name="diag">    0.19    0.20</time>
   <time name="diis">    0.38    0.38</time>
   <time name="orth">    0.05    0.05</time>
   <time name="total">    0.69    0.71</time>
   <energy>
    <i name="e_fr_energy">   -331.88868369 </i>
    <i name="e_wo_entrp">   -331.87814843 </i>
    <i name="e_0_energy">   -331.88341606 </i>
   </energy>
  </scstep>
  <scstep>
   <time name="diag">    0.20    0.20</time>
   <time name="diis">    0.37    0.37</time>
   <time name="orth">    0.05    0.05</time>
   <time name="total">    0.69    0.69</time>
   <energy>
    <i name="e_fr_energy">   -331.87427092 </i>
    <i name="e_wo_entrp">   -331.86367360 </i>
    <i name="e_0_energy">   -331.86897226 </i>
   </energy>
  </scstep>
  <scstep>
   <time name="diag">    0.20    0.20</time>
   <time name="diis">    0.37    0.37</time>
   <time name="orth">    0.05    0.05</time>
   <time name="total">    0.69    0.69</time>
   <energy>
    <i name="e_fr_energy">   -331.86710973 </i>
    <i name="e_wo_entrp">   -331.85653490 </i>
    <i name="e_0_energy">   -331.86182232 </i>
   </energy>
  </scstep>
  <scstep>
   <time name="diag">    0.22    0.22</time>
   <time name="diis">    0.36    0.36</time>
   <time name="orth">    0.05    0.05</time>
   <time name="total">    0.70    0.70</time>
   <energy>
    <i name="e_fr_energy">   -331.88169539 </i>
    <i name="e_wo_entrp">   -331.87115299 </i>
    <i name="e_0_energy">   -331.87642419 </i>
   </energy>
  </scstep>
  <scstep>
   <time name="diag">    0.20    0.20</time>
   <time name="diis">    0.39    0.39</time>
   <time name="orth">    0.05    0.05</time>
   <time name="total">    0.71    0.72</time>
   <energy>
    <i name="e_fr_energy">   -331.88810775 </i>
    <i name="e_wo_entrp">   -331.87755875 </i>
    <i name="e_0_energy">   -331.88283325 </i>
   </energy>
  </scstep>
  <scstep>
   <time name="diag">    0.20    0.20</time>
   <time name="diis">    0.37    0.38</time>
   <time name="orth">    0.05    0.05</time>
   <time name="total">    0.69    0.71</time>
   <energy>
    <i name="e_fr_energy">   -331.89445248 </i>
    <i name="e_wo_entrp">   -331.88388075 </i>
    <i name="e_0_energy">   -331.88916661 </i>
   </energy>
  </scstep>
  <scstep>
   <time name="diag">    0.21    0.21</time>
   <time name="diis">    0.37    0.37</time>
   <time name="orth">    0.05    0.05</time>
   <time name="total">    0.70    0.70</time>
   <energy>
    <i name="e_fr_energy">   -331.89506724 </i>
    <i name="e_wo_entrp">   -331.88449855 </i>
    <i name="e_0_energy">   -331.88978290 </i>
   </energy>
  </scstep>
  <scstep>
   <time name="diag">    0.20    0.20</time>
   <time name="diis">    0.34    0.34</time>
   <time name="orth">    0.05    0.05</time>
   <time name="total">    0.66    0.67</time>
   <energy>
    <i name="e_fr_energy">   -331.89596133 </i>
    <i name="e_wo_entrp">   -331.88540314 </i>
    <i name="e_0_energy">   -331.89068223 </i>
   </energy>
  </scstep>
  <scstep>
   <time name="diag">    0.20    0.20</time>
   <time name="diis">    0.28    0.28</time>
   <time name="orth">    0.05    0.05</time>
   <time name="total">    0.61    0.61</time>
   <energy>
    <i name="e_fr_energy">   -331.89613096 </i>
    <i name="e_wo_entrp">   -331.88557197 </i>
    <i name="e_0_energy">   -331.89085146 </i>
   </energy>
  </scstep>
  <scstep>
   <time name="diag">    0.20    0.20</time>
   <time name="diis">    0.24    0.24</time>
   <time name="orth">    0.05    0.05</time>
   <time name="total">    0.56    0.57</time>
   <energy>
    <i name="e_fr_energy">   -331.89616933 </i>
    <i name="e_wo_entrp">   -331.88560888 </i>
    <i name="e_0_energy">   -331.89088910 </i>
   </energy>
  </scstep>
  <scstep>
   <time name="diag">    0.20    0.20</time>
   <time name="diis">    0.25    0.25</time>
   <time name="orth">    0.05    0.05</time>
   <time name="total">    0.57    0.57</time>
   <energy>
    <i name="e_fr_energy">   -331.89617902 </i>
    <i name="e_wo_entrp">   -331.88561797 </i>
    <i name="e_0_energy">   -331.89089850 </i>
   </energy>
  </scstep>
  <scstep>
   <time name="diag">    0.20    0.20</time>
   <time name="diis">    0.19    0.20</time>
   <time name="orth">    0.05    0.05</time>
   <time name="total">    0.52    0.52</time>
   <energy>
    <i name="e_fr_energy">   -331.89618013 </i>
    <i name="e_wo_entrp">   -331.88561913 </i>
    <i name="e_0_energy">   -331.89089963 </i>
   </energy>
  </scstep>
  <scstep>
   <time name="diag">    0.20    0.20</time>
   <time name="diis">    0.18    0.18</time>
   <time name="orth">    0.05    0.05</time>
   <time name="total">    0.47    0.48</time>
   <energy>
    <i name="alphaZ">     75.23705261 </i>
    <i name="ewald">  14838.78687102 </i>
    <i name="hartreedc"> -19377.27073906 </i>
    <i name="XCdc">    495.41928670 </i>
    <i name="pawpsdc">  15012.17119133 </i>
    <i name="pawaedc"> -15036.77184927 </i>
    <i name="eentropy">     -0.01056086 </i>
    <i name="bandstr">  -1636.80061323 </i>
    <i name="atom">   5297.34318022 </i>
    <i name="e_fr_energy">   -331.89618055 </i>
    <i name="e_wo_entrp">   -331.88561969 </i>
    <i name="e_0_energy">   -331.89090012 </i>
   </energy>
  </scstep>
  <structure>
   <crystal>
    <varray name="basis" >
     <v>      12.84771729       0.00000000       0.00000000 </v>
     <v>      -0.00008469       7.39515352       0.00000000 </v>
     <v>       0.13275824       0.00875950      14.89327704 </v>
    </varray>
    <i name="volume">   1415.02278787 </i>
    <varray name="rec_basis" >
     <v>       0.07783484       0.00000089      -0.00069382 </v>
     <v>       0.00000000       0.13522370      -0.00007953 </v>
     <v>       0.00000000       0.00000000       0.06714439 </v>
    </varray>
   </crystal>
   <varray name="positions" >
    <v>       0.16669473       0.16666089       0.24646272 </v>
    <v>       0.00001722       0.99988091       0.24604906 </v>
    <v>       0.05532331       0.16662709       0.24623191 </v>
    <v>       0.22198257       0.99989963       0.24627709 </v>
    <v>       0.50000274       0.16648488       0.24499042 </v>
    <v>       0.33325645       0.99984705       0.24563181 </v>
    <v>       0.38860831       0.16654682       0.24542555 </v>
    <v>       0.55535090       0.99977761       0.24488482 </v>
    <v>       0.83335352       0.16660494       0.24597482 </v>
    <v>       0.66670179       0.99980110       0.24527919 </v>
    <v>       0.72205514       0.16653794       0.24570683 </v>
    <v>       0.88870162       0.99988633       0.24587536 </v>
    <v>       0.16669181       0.49986300       0.24627669 </v>
    <v>       0.99999899       0.33317137       0.24610487 </v>
    <v>       0.05534364       0.49988172       0.24614474 </v>
    <v>       0.22203860       0.33314204       0.24643236 </v>
    <v>       0.50004977       0.49978337       0.24488290 </v>
    <v>       0.33336917       0.33315656       0.24590416 </v>
    <v>       0.38872313       0.49987221       0.24537279 </v>
    <v>       0.55537343       0.33299735       0.24499531 </v>
    <v>       0.83330780       0.49988124       0.24587838 </v>
    <v>       0.66675168       0.33306614       0.24548344 </v>
    <v>       0.72204679       0.49985829       0.24562927 </v>
    <v>       0.88862228       0.33315188       0.24600492 </v>
    <v>       0.16670527       0.83315325       0.24642117 </v>
    <v>       0.00002175       0.66660100       0.24607898 </v>
    <v>       0.05534733       0.83317238       0.24619786 </v>
    <v>       0.22203219       0.66660631       0.24634030 </v>
    <v>       0.50000900       0.83308762       0.24485831 </v>
    <v>       0.33334011       0.66659552       0.24575670 </v>
    <v>       0.38861704       0.83312929       0.24524108 </v>
    <v>       0.55537492       0.66656202       0.24489835 </v>
    <v>       0.83337504       0.83317721       0.24592242 </v>
    <v>       0.66675270       0.66660810       0.24543358 </v>
    <v>       0.72206956       0.83311021       0.24563897 </v>
    <v>       0.88864273       0.66662401       0.24597633 </v>
   </varray>
  </structure>
  <varray name="forces" >
   <v>       0.00283704      -0.00265445       0.00130884 </v>
   <v>      -0.00343018      -0.00061892       0.00281438 </v>
   <v>       0.00364380       0.00070521       0.00142181 </v>
   <v>       0.00293373      -0.00081670      -0.00136511 </v>
   <v>       0.00272033      -0.00171043      -0.00034124 </v>
   <v>       0.00189210      -0.00296890      -0.00031899 </v>
   <v>      -0.00042652       0.00242145      -0.00294268 </v>
   <v>      -0.00180623       0.00157335       0.00013851 </v>
   <v>      -0.00437972       0.00226620      -0.00334857 </v>
   <v>      -0.00053870      -0.00099977       0.00168139 </v>
   <v>      -0.00134650       0.00289894      -0.00082534 </v>
   <v>      -0.00059959      -0.00113472      -0.00158705 </v>
   <v>      -0.00041361       0.00044842      -0.00406454 </v>
   <v>      -0.00100918       0.00053856      -0.00077997 </v>
   <v>       0.00327066       0.00245970      -0.00708580 </v>
   <v>       0.00237735       0.00081793      -0.00551605 </v>
   <v>       0.00333602       0.00198356       0.01529946 </v>
   <v>      -0.00014110       0.00163866      -0.00490443 </v>
   <v>       0.00387467      -0.00447581       0.00846123 </v>
   <v>      -0.00247326       0.00270044       0.00751430 </v>
   <v>      -0.00396931      -0.00124187      -0.00027194 </v>
   <v>       0.00134783       0.00438802      -0.00150413 </v>
   <v>       0.00241477      -0.00129577      -0.00149142 </v>
   <v>       0.00210056       0.00000876       0.00116924 </v>
   <v>       0.00041728      -0.00138083      -0.00460549 </v>
   <v>      -0.00344090       0.00096977      -0.00288850 </v>
   <v>      -0.00012594      -0.00002255      -0.00133204 </v>
   <v>       0.00042914      -0.00365667       0.00044993 </v>
   <v>       0.00026505       0.00044493      -0.00024995 </v>
   <v>       0.00128019       0.00106270       0.00046165 </v>
   <v>      -0.00388028      -0.00245089       0.00250334 </v>
   <v>      -0.00697894      -0.00297732       0.01016825 </v>
   <v>      -0.00097425      -0.00298383      -0.00324405 </v>
   <v>      -0.00177188       0.00196975      -0.00270377 </v>
   <v>      -0.00088203       0.00025487      -0.00051923 </v>
   <v>       0.00344759       0.00183821      -0.00150207 </v>
  </varray>
  <varray name="stress" >
   <v>      -0.20927212      -0.00581046       0.01654398 </v>
   <v>      -0.00581044      -0.21843435       0.00525660 </v>
   <v>       0.01654397       0.00525659      -0.34085222 </v>
  </varray>
  <energy>
   <i name="e_fr_energy">   -331.89618055 </i>
   <i name="e_wo_entrp">   -331.89090012 </i>
   <i name="e_0_energy">     -0.01056086 </i>
  </energy>
  <time name="totalsc">   16.46   16.61</time>
 </calculation>
 <calculation>
  <scstep>
   <time name="dav">    0.95    0.95</time>
   <time name="total">    1.02    1.03</time>
   <energy>
    <i name="alphaZ">     75.23705261 </i>
    <i name="ewald">  14834.36659839 </i>
    <i name="hartreedc"> -19373.45402693 </i>
    <i name="XCdc">    495.41884467 </i>
    <i name="pawpsdc">  15012.17227835 </i>
    <i name="pawaedc"> -15036.77292272 </i>
    <i name="eentropy">     -0.01061020 </i>
    <i name="bandstr">  -1636.19659607 </i>
    <i name="atom">   5297.34318022 </i>
    <i name="e_fr_energy">   -331.89620167 </i>
    <i name="e_wo_entrp">   -331.88559147 </i>
    <i name="e_0_energy">   -331.89089657 </i>
   </energy>
  </scstep>
  <scstep>
   <time name="diag">    0.27    0.28</time>
   <time name="diis">    0.37    0.38</time>
   <time name="orth">    0.05    0.05</time>
   <time name="total">    0.76    0.78</time>
   <energy>
    <i name="e_fr_energy">   -331.89619987 </i>
    <i name="e_wo_entrp">   -331.88559089 </i>
    <i name="e_0_energy">   -331.89089538 </i>
   </energy>
  </scstep>
  <scstep>
   <time name="diag">    0.20    0.20</time>
   <time name="diis">    0.37    0.37</time>
   <time name="orth">    0.05    0.05</time>
   <time name="total">    0.72    0.72</time>
   <energy>
    <i name="e_fr_energy">   -331.89618955 </i>
    <i name="e_wo_entrp">   -331.88558221 </i>
    <i name="e_0_energy">   -331.89088588 </i>
   </energy>
  </scstep>
  <scstep>
   <time name="diag">    0.21    0.21</time>
   <time name="diis">    0.24    0.24</time>
   <time name="orth">    0.05    0.05</time>
   <time name="total">    0.54    0.54</time>
   <energy>
    <i name="alphaZ">     75.23705261 </i>
    <i name="ewald">  14834.36659839 </i>
    <i name="hartreedc"> -19373.00011554 </i>
    <i name="XCdc">    495.40421860 </i>
    <i name="pawpsdc">  15008.87699689 </i>
    <i name="pawaedc"> -15033.47578103 </i>
    <i name="eentropy">     -0.01060724 </i>
    <i name="bandstr">  -1636.63773169 </i>
    <i name="atom">   5297.34318022 </i>
    <i name="e_fr_energy">   -331.89618877 </i>
    <i name="e_wo_entrp">   -331.88558154 </i>
    <i name="e_0_energy">   -331.89088515 </i>
   </energy>
  </scstep>
  <structure>
   <crystal>
    <varray name="basis" >
     <v>      12.84843068      -0.00008835       0.00025156 </v>
     <v>      -0.00013555       7.39548396       0.00004601 </v>
     <v>       0.13305717       0.00885164      14.89178735 </v>
    </varray>
    <i name="volume">   1415.02278787 </i>
    <varray name="rec_basis" >
     <v>       0.07783053       0.00000143      -0.00069541 </v>
     <v>       0.00000093       0.13521766      -0.00008038 </v>
     <v>      -0.00000131      -0.00000042       0.06715112 </v>
    </varray>
   </crystal>
   <varray name="positions" >
    <v>       0.16670534       0.16664357       0.24646696 </v>
    <v>       0.00000424       0.99987686       0.24605818 </v>
    <v>       0.05533694       0.16663169       0.24623652 </v>
    <v>       0.22199363       0.99989430       0.24627267 </v>
    <v>       0.50001297       0.16647372       0.24498932 </v>
    <v>       0.33326357       0.99982769       0.24563078 </v>
    <v>       0.38860680       0.16656263       0.24541602 </v>
    <v>       0.55534411       0.99978788       0.24488527 </v>
    <v>       0.83333719       0.16661973       0.24596398 </v>
    <v>       0.66669971       0.99979457       0.24528464 </v>
    <v>       0.72205011       0.16655686       0.24570415 </v>
    <v>       0.88869942       0.99987894       0.24587022 </v>
    <v>       0.16669039       0.49986594       0.24626353 </v>
    <v>       0.99999522       0.33317488       0.24610234 </v>
    <v>       0.05535616       0.49989779       0.24612179 </v>
    <v>       0.22204771       0.33314740       0.24641450 </v>
    <v>       0.50006178       0.49979625       0.24493246 </v>
    <v>       0.33336880       0.33316726       0.24588828 </v>
    <v>       0.38873740       0.49984298       0.24540019 </v>
    <v>       0.55536389       0.33301494       0.24501965 </v>
    <v>       0.83329291       0.49987314       0.24587750 </v>
    <v>       0.66675679       0.33309477       0.24547857 </v>
    <v>       0.72205591       0.49984984       0.24562443 </v>
    <v>       0.88863013       0.33315193       0.24600871 </v>
    <v>       0.16670699       0.83314426       0.24640625 </v>
    <v>       0.00000893       0.66660734       0.24606963 </v>
    <v>       0.05534690       0.83317224       0.24619355 </v>
    <v>       0.22203379       0.66658245       0.24634176 </v>
    <v>       0.50001000       0.83309053       0.24485750 </v>
    <v>       0.33334490       0.66660245       0.24575820 </v>
    <v>       0.38860238       0.83311329       0.24524918 </v>
    <v>       0.55534837       0.66654256       0.24493129 </v>
    <v>       0.83337149       0.83315776       0.24591191 </v>
    <v>       0.66674613       0.66662096       0.24542483 </v>
    <v>       0.72206627       0.83311188       0.24563729 </v>
    <v>       0.88865572       0.66663601       0.24597146 </v>
   </varray>
  </structure>
  <varray name="forces" >
   <v>       0.00244380       0.00741972      -0.00129103 </v>
   <v>       0.00603635       0.00398148       0.00156489 </v>
   <v>      -0.00561839      -0.00139880       0.00197380 </v>
   <v>       0.00092926      -0.00625669      -0.00142534 </v>
   <v>      -0.00972956       0.01306999       0.00086627 </v>
   <v>      -0.00232796       0.00796322      -0.00127913 </v>
   <v>       0.00462945      -0.00694468      -0.00285847 </v>
   <v>       0.00702869      -0.00769297      -0.00056901 </v>
   <v>       0.00983729      -0.00734785      -0.00028864 </v>
   <v>      -0.00295856       0.00691244       0.00105050 </v>
   <v>      -0.00339835      -0.00679147      -0.00216194 </v>
   <v>      -0.00609118       0.00536837      -0.00005018 </v>
   <v>       0.00235016      -0.00393680      -0.00497348 </v>
   <v>       0.01152484       0.00296401      -0.00165712 </v>
   <v>      -0.01336179      -0.00455931      -0.00417087 </v>
   <v>      -0.00541091      -0.00235235      -0.00483928 </v>
   <v>      -0.01577210      -0.01208115       0.01168880 </v>
   <v>       0.00391169      -0.00191294      -0.00266750 </v>
   <v>      -0.00430688       0.01335843       0.00391624 </v>
   <v>       0.01046211      -0.00304089       0.00705265 </v>
   <v>       0.01339413       0.00429077      -0.00073020 </v>
   <v>      -0.00855119      -0.00871894       0.00096136 </v>
   <v>      -0.00638470       0.01072402      -0.00240095 </v>
   <v>      -0.00963814       0.00117642      -0.00042840 </v>
   <v>       0.00061877      -0.00038713       0.00065360 </v>
   <v>       0.01063027       0.00230175      -0.00398301 </v>
   <v>      -0.00335807       0.00133112      -0.00184956 </v>
   <v>       0.00284247       0.00863902      -0.00612999 </v>
   <v>      -0.00957154      -0.00097022       0.00304189 </v>
   <v>      -0.00190122      -0.01273932       0.00371636 </v>
   <v>       0.01000725       0.00287037       0.00114484 </v>
   <v>       0.02275011       0.01086169       0.00390292 </v>
   <v>       0.00737057       0.01008995       0.00255096 </v>
   <v>      -0.00164631      -0.01050737       0.00283662 </v>
   <v>      -0.00372977      -0.00228011      -0.00190565 </v>
   <v>      -0.01301059      -0.01340378      -0.00126192 </v>
  </varray>
  <varray name="stress" >
   <v>      -0.36708120       0.00419720       0.02727699 </v>
   <v>       0.00419718      -0.33669131       0.01103783 </v>
   <v>       0.02727699       0.01103779      -0.35723313 </v>
  </varray>
  <energy>
   <i name="e_fr_energy">   -331.89618877 </i>
   <i name="e_wo_entrp">   -331.89088515 </i>
   <i name="e_0_energy">     -0.01060724 </i>
  </energy>
  <time name="totalsc">    3.77    3.80</time>
 </calculation>
 <calculation>
  <scstep>
   <time name="dav">    0.83    0.84</time>
   <time name="total">    0.91    0.91</time>
   <energy>
    <i name="alphaZ">     75.23705261 </i>
    <i name="ewald">  14836.37797619 </i>
    <i name="hartreedc"> -19374.69926255 </i>
    <i name="XCdc">    495.40402443 </i>
    <i name="pawpsdc">  15008.59294100 </i>
    <i name="pawaedc"> -15033.19207200 </i>
    <i name="eentropy">     -0.01058487 </i>
    <i name="bandstr">  -1636.94945230 </i>
    <i name="atom">   5297.34318022 </i>
    <i name="e_fr_energy">   -331.89619725 </i>
    <i name="e_wo_entrp">   -331.88561239 </i>
    <i name="e_0_energy">   -331.89090482 </i>
   </energy>
  </scstep>
  <scstep>
   <time name="diag">    0.20    0.20</time>
   <time name="diis">    0.38    0.38</time>
   <time name="orth">    0.05    0.05</time>
   <time name="total">    0.70    0.71</time>
   <energy>
    <i name="e_fr_energy">   -331.89619800 </i>
    <i name="e_wo_entrp">   -331.88561257 </i>
    <i name="e_0_energy">   -331.89090529 </i>
   </energy>
  </scstep>
  <scstep>
   <time name="diag">    0.20    0.20</time>
   <time name="diis">    0.33    0.34</time>
   <time name="orth">    0.05    0.05</time>
   <time name="total">    0.64    0.64</time>
   <energy>
    <i name="alphaZ">     75.23705261 </i>
    <i name="ewald">  14836.37797619 </i>
    <i name="hartreedc"> -19374.85621713 </i>
    <i name="XCdc">    495.41006215 </i>
    <i name="pawpsdc">  15009.93074808 </i>
    <i name="pawaedc"> -15034.53097871 </i>
    <i name="eentropy">     -0.01058622 </i>
    <i name="bandstr">  -1636.79743535 </i>
    <i name="atom">   5297.34318022 </i>
    <i name="e_fr_energy">   -331.89619816 </i>
    <i name="e_wo_entrp">   -331.88561193 </i>
    <i name="e_0_energy">   -331.89090505 </i>
   </energy>
  </scstep>
  <structure>
   <crystal>
    <varray name="basis" >
     <v>      12.84810605      -0.00004815       0.00013709 </v>
     <v>      -0.00011240       7.39533359       0.00002507 </v>
     <v>       0.13292114       0.00880971      14.89246522 </v>
    </varray>
    <i name="volume">   1415.02278787 </i>
    <varray name="rec_basis" >
     <v>       0.07783249       0.00000119      -0.00069469 </v>
     <v>       0.00000051       0.13522040      -0.00007999 </v>
     <v>      -0.00000072      -0.00000023       0.06714806 </v>
    </varray>
   </crystal>
   <varray name="positions" >
    <v>       0.16670051       0.16665145       0.24646503 </v>
    <v>       0.00001015       0.99987870       0.24605403 </v>
    <v>       0.05533074       0.16662960       0.24623442 </v>
    <v>       0.22198860       0.99989673       0.24627468 </v>
    <v>       0.50000832       0.16647880       0.24498982 </v>
    <v>       0.33326033       0.99983650       0.24563125 </v>
    <v>       0.38860749       0.16655544       0.24542036 </v>
    <v>       0.55534720       0.99978321       0.24488506 </v>
    <v>       0.83334462       0.16661300       0.24596891 </v>
    <v>       0.66670066       0.99979754       0.24528216 </v>
    <v>       0.72205240       0.16654825       0.24570537 </v>
    <v>       0.88870042       0.99988230       0.24587256 </v>
    <v>       0.16669104       0.49986460       0.24626952 </v>
    <v>       0.99999694       0.33317328       0.24610349 </v>
    <v>       0.05535046       0.49989047       0.24613224 </v>
    <v>       0.22204356       0.33314496       0.24642263 </v>
    <v>       0.50005632       0.49979039       0.24490990 </v>
    <v>       0.33336897       0.33316239       0.24589551 </v>
    <v>       0.38873091       0.49985628       0.24538772 </v>
    <v>       0.55536823       0.33300694       0.24500857 </v>
    <v>       0.83329969       0.49987682       0.24587790 </v>
    <v>       0.66675447       0.33308174       0.24548079 </v>
    <v>       0.72205176       0.49985369       0.24562663 </v>
    <v>       0.88862656       0.33315191       0.24600699 </v>
    <v>       0.16670620       0.83314835       0.24641304 </v>
    <v>       0.00001476       0.66660446       0.24607388 </v>
    <v>       0.05534709       0.83317230       0.24619551 </v>
    <v>       0.22203306       0.66659331       0.24634110 </v>
    <v>       0.50000955       0.83308921       0.24485787 </v>
    <v>       0.33334272       0.66659930       0.24575752 </v>
    <v>       0.38860905       0.83312057       0.24524549 </v>
    <v>       0.55536045       0.66655142       0.24491630 </v>
    <v>       0.83337310       0.83316661       0.24591669 </v>
    <v>       0.66674912       0.66661510       0.24542881 </v>
    <v>       0.72206777       0.83311112       0.24563805 </v>
    <v>       0.88864981       0.66663055       0.24597368 </v>
   </varray>
  </structure>
  <varray name="forces" >
   <v>       0.00281031       0.00276757      -0.00005311 </v>
   <v>       0.00154792       0.00209947       0.00221618 </v>
   <v>      -0.00120476      -0.00024632       0.00177125 </v>
   <v>       0.00201985      -0.00369523      -0.00133663 </v>
   <v>      -0.00388087       0.00644980       0.00036155 </v>
   <v>      -0.00035180       0.00290629      -0.00080117 </v>
   <v>       0.00232617      -0.00239577      -0.00281983 </v>
   <v>       0.00299814      -0.00325898      -0.00021867 </v>
   <v>       0.00653639      -0.00262333      -0.00323695 </v>
   <v>      -0.00190454       0.00344538       0.00141442 </v>
   <v>      -0.00299023       0.00180023      -0.00126984 </v>
   <v>      -0.00488689       0.00087758      -0.00162724 </v>
   <v>       0.00100297      -0.00185917      -0.00447143 </v>
   <v>       0.00589460       0.00205087      -0.00118972 </v>
   <v>      -0.00317117      -0.00003948      -0.00610434 </v>
   <v>      -0.00180910      -0.00075207      -0.00510009 </v>
   <v>      -0.00827853      -0.00675036       0.01201113 </v>
   <v>       0.00206301      -0.00013133      -0.00364569 </v>
   <v>      -0.00180018       0.00592511       0.00476864 </v>
   <v>       0.00448920      -0.00009481       0.00731368 </v>
   <v>       0.00544629       0.00191336      -0.00047407 </v>
   <v>      -0.00419427      -0.00477178       0.00004080 </v>
   <v>      -0.00228371       0.00541993      -0.00192503 </v>
   <v>      -0.00414392       0.00070179       0.00037824 </v>
   <v>       0.00118413      -0.00098895      -0.00348302 </v>
   <v>       0.00413001       0.00193750      -0.00340062 </v>
   <v>      -0.00200963       0.00089934      -0.00154096 </v>
   <v>       0.00157170       0.00236086      -0.00126617 </v>
   <v>      -0.00515563      -0.00010223       0.00155953 </v>
   <v>      -0.00038404      -0.00630343       0.00225809 </v>
   <v>       0.00354046       0.00055108       0.00182722 </v>
   <v>       0.00494187       0.00631647       0.00906388 </v>
   <v>       0.00373862       0.00365246      -0.00015654 </v>
   <v>      -0.00012656      -0.00805591       0.00131101 </v>
   <v>      -0.00240641      -0.00084264      -0.00122745 </v>
   <v>      -0.00525941      -0.00916331      -0.00094702 </v>
  </varray>
  <varray name="stress" >
   <v>      -0.29318375       0.00381039       0.02311285 </v>
   <v>       0.00381041      -0.29215691       0.00888676 </v>
   <v>       0.02311286       0.00888678      -0.31949097 </v>
  </varray>
  <energy>
   <i name="e_fr_energy">   -331.89619816 </i>
   <i name="e_wo_entrp">   -331.89090505 </i>
   <i name="e_0_energy">     -0.01058622 </i>
  </energy>
  <time name="totalsc">    2.98    2.99</time>
 </calculation>
 <calculation>
  <scstep>
   <time name="dav">    0.86    0.86</time>
   <time name="total">    0.93    0.93</time>
   <energy>
    <i name="alphaZ">     75.23705261 </i>
    <i name="ewald">  14834.36526955 </i>
    <i name="hartreedc"> -19373.12790440 </i>
    <i name="XCdc">    495.41014207 </i>
    <i name="pawpsdc">  15010.09115446 </i>
    <i name="pawaedc"> -15034.69129641 </i>
    <i name="eentropy">     -0.01055868 </i>
    <i name="bandstr">  -1636.51325991 </i>
    <i name="atom">   5297.34318022 </i>
    <i name="e_fr_energy">   -331.89622048 </i>
    <i name="e_wo_entrp">   -331.88566180 </i>
    <i name="e_0_energy">   -331.89094114 </i>
   </energy>
  </scstep>
  <scstep>
   <time name="diag">    0.20    0.20</time>
   <time name="diis">    0.37    0.37</time>
   <time name="orth">    0.05    0.05</time>
   <time name="total">    0.69    0.69</time>
   <energy>
    <i name="e_fr_energy">   -331.89621964 </i>
    <i name="e_wo_entrp">   -331.88565948 </i>
    <i name="e_0_energy">   -331.89093956 </i>
   </energy>
  </scstep>
  <scstep>
   <time name="diag">    0.20    0.20</time>
   <time name="diis">    0.35    0.35</time>
   <time name="orth">    0.05    0.05</time>
   <time name="total">    0.67    0.68</time>
   <energy>
    <i name="e_fr_energy">   -331.89621738 </i>
    <i name="e_wo_entrp">   -331.88565547 </i>
    <i name="e_0_energy">   -331.89093642 </i>
   </energy>
  </scstep>
  <scstep>
   <time name="diag">    0.23    0.23</time>
   <time name="diis">    0.23    0.23</time>
   <time name="orth">    0.05    0.05</time>
   <time name="total">    0.55    0.56</time>
   <energy>
    <i name="alphaZ">     75.23705261 </i>
    <i name="ewald">  14834.36526955 </i>
    <i name="hartreedc"> -19372.92684190 </i>
    <i name="XCdc">    495.40355105 </i>
    <i name="pawpsdc">  15008.77937218 </i>
    <i name="pawaedc"> -15033.37845711 </i>
    <i name="eentropy">     -0.01056198 </i>
    <i name="bandstr">  -1636.70878192 </i>
    <i name="atom">   5297.34318022 </i>
    <i name="e_fr_energy">   -331.89621730 </i>
    <i name="e_wo_entrp">   -331.88565532 </i>
    <i name="e_0_energy">   -331.89093631 </i>
   </energy>
  </scstep>
  <structure>
   <crystal>
    <varray name="basis" >
     <v>      12.84842253      -0.00005888       0.00036681 </v>
     <v>      -0.00011858       7.39548921       0.00007229 </v>
     <v>       0.13319069       0.00890488      14.89178747 </v>
    </varray>
    <i name="volume">   1415.02278787 </i>
    <varray name="rec_basis" >
     <v>       0.07783059       0.00000125      -0.00069611 </v>
     <v>       0.00000062       0.13521756      -0.00008086 </v>
     <v>      -0.00000192      -0.00000066       0.06715112 </v>
    </varray>
   </crystal>
   <varray name="positions" >
    <v>       0.16670855       0.16665193       0.24646655 </v>
    <v>       0.00000750       0.99988247       0.24606021 </v>
    <v>       0.05533407       0.16663070       0.24623836 </v>
    <v>       0.22199568       0.99988544       0.24627136 </v>
    <v>       0.50000652       0.16649085       0.24498986 </v>
    <v>       0.33326250       0.99983656       0.24562986 </v>
    <v>       0.38861033       0.16655533       0.24541327 </v>
    <v>       0.55534901       0.99977885       0.24488496 </v>
    <v>       0.83334801       0.16661194       0.24596081 </v>
    <v>       0.66669711       0.99980376       0.24528597 </v>
    <v>       0.72204620       0.16655986       0.24570278 </v>
    <v>       0.88869254       0.99988174       0.24586860 </v>
    <v>       0.16669202       0.49986103       0.24625900 </v>
    <v>       0.00000408       0.33317976       0.24610106 </v>
    <v>       0.05535063       0.49989640       0.24611602 </v>
    <v>       0.22204442       0.33314508       0.24640957 </v>
    <v>       0.50004867       0.49977821       0.24494346 </v>
    <v>       0.33337186       0.33316608       0.24588500 </v>
    <v>       0.38873358       0.49986024       0.24540394 </v>
    <v>       0.55537107       0.33301327       0.24502682 </v>
    <v>       0.83330200       0.49987861       0.24587698 </v>
    <v>       0.66675031       0.33308045       0.24547902 </v>
    <v>       0.72205189       0.49986416       0.24562242 </v>
    <v>       0.88862349       0.33315369       0.24600888 </v>
    <v>       0.16670861       0.83314250       0.24640311 </v>
    <v>       0.00001599       0.66661171       0.24606613 </v>
    <v>       0.05534404       0.83317452       0.24619197 </v>
    <v>       0.22203595       0.66659032       0.24634006 </v>
    <v>       0.50000244       0.83309003       0.24485951 </v>
    <v>       0.33334393       0.66658603       0.24576090 </v>
    <v>       0.38860867       0.83311596       0.24525081 </v>
    <v>       0.55535756       0.66656001       0.24493995 </v>
    <v>       0.83337719       0.83316852       0.24591256 </v>
    <v>       0.66674646       0.66659965       0.24542717 </v>
    <v>       0.72206306       0.83310963       0.24563589 </v>
    <v>       0.88864707       0.66661199       0.24597067 </v>
   </varray>
  </structure>
  <varray name="forces" >
   <v>      -0.00003934      -0.00022744      -0.00186120 </v>
   <v>       0.00135539       0.00211090       0.00106132 </v>
   <v>      -0.00094817       0.00020255       0.00157285 </v>
   <v>      -0.00126385       0.00002232      -0.00172246 </v>
   <v>      -0.00009930       0.00096789       0.00077089 </v>
   <v>       0.00066690       0.00085257      -0.00177091 </v>
   <v>      -0.00000179       0.00003931      -0.00290604 </v>
   <v>      -0.00232067       0.00163682      -0.00066627 </v>
   <v>      -0.00165682      -0.00267225      -0.00028454 </v>
   <v>      -0.00060317       0.00086925       0.00042339 </v>
   <v>       0.00163960      -0.00836129      -0.00239685 </v>
   <v>       0.00496875       0.00316015       0.00322113 </v>
   <v>       0.00033880      -0.00016133      -0.00543264 </v>
   <v>       0.00054057       0.00039509      -0.00193162 </v>
   <v>      -0.00591566      -0.00166392      -0.00423527 </v>
   <v>       0.00015045       0.00038950      -0.00168896 </v>
   <v>      -0.00172602       0.00148237       0.01132891 </v>
   <v>       0.00098068      -0.00174309      -0.00278723 </v>
   <v>      -0.00489235       0.00162581       0.00390181 </v>
   <v>      -0.00224292       0.00145557       0.00327732 </v>
   <v>       0.00113220      -0.00086112      -0.00122573 </v>
   <v>       0.00179867      -0.00026909       0.00390710 </v>
   <v>      -0.00286919      -0.00128213      -0.00213567 </v>
   <v>       0.00083314      -0.00058069      -0.00109757 </v>
   <v>      -0.00091897       0.00011463       0.00062235 </v>
   <v>       0.00170462      -0.00117238      -0.00430152 </v>
   <v>       0.00370497       0.00097293       0.00086491 </v>
   <v>       0.00004720       0.00216702      -0.00660115 </v>
   <v>       0.00189020      -0.00123434       0.00621856 </v>
   <v>      -0.00046527      -0.00042584       0.00336311 </v>
   <v>       0.00070179       0.00055682       0.00107156 </v>
   <v>       0.00892628      -0.00353479       0.00348073 </v>
   <v>      -0.00295822      -0.00117048      -0.00078538 </v>
   <v>      -0.00061841       0.00040896       0.00258420 </v>
   <v>       0.00033238      -0.00081634      -0.00160282 </v>
   <v>      -0.00217248       0.00674606      -0.00223634 </v>
  </varray>
  <varray name="stress" >
   <v>      -0.37196380       0.00646962       0.01965488 </v>
   <v>       0.00646962      -0.35551345       0.01221534 </v>
   <v>       0.01965486       0.01221535      -0.35646668 </v>
  </varray>
  <energy>
   <i name="e_fr_energy">   -331.89621730 </i>
   <i name="e_wo_entrp">   -331.89093631 </i>
   <i name="e_0_energy">     -0.01056198 </i>
  </energy>
  <time name="totalsc">    3.56    3.60</time>
 </calculation>
 <calculation>
  <scstep>
   <time name="dav">    0.89    0.89</time>
   <time name="total">    0.96    0.96</time>
   <energy>
    <i name="alphaZ">     75.23705261 </i>
    <i name="ewald">  14833.49616213 </i>
    <i name="hartreedc"> -19372.16014886 </i>
    <i name="XCdc">    495.40331450 </i>
    <i name="pawpsdc">  15008.64526223 </i>
    <i name="pawaedc"> -15033.24450054 </i>
    <i name="eentropy">     -0.01055006 </i>
    <i name="bandstr">  -1636.60599251 </i>
    <i name="atom">   5297.34318022 </i>
    <i name="e_fr_energy">   -331.89622029 </i>
    <i name="e_wo_entrp">   -331.88567022 </i>
    <i name="e_0_energy">   -331.89094526 </i>
   </energy>
  </scstep>
  <scstep>
   <time name="diag">    0.20    0.20</time>
   <time name="diis">    0.35    0.35</time>
   <time name="orth">    0.05    0.05</time>
   <time name="total">    0.65    0.65</time>
   <energy>
    <i name="alphaZ">     75.23705261 </i>
    <i name="ewald">  14833.49616213 </i>
    <i name="hartreedc"> -19372.12050525 </i>
    <i name="XCdc">    495.40207166 </i>
    <i name="pawpsdc">  15008.40260742 </i>
    <i name="pawaedc"> -15033.00166796 </i>
    <i name="eentropy">     -0.01055070 </i>
    <i name="bandstr">  -1636.64457006 </i>
    <i name="atom">   5297.34318022 </i>
    <i name="e_fr_energy">   -331.89621992 </i>
    <i name="e_wo_entrp">   -331.88566923 </i>
    <i name="e_0_energy">   -331.89094458 </i>
   </energy>
  </scstep>
  <structure>
   <crystal>
    <varray name="basis" >
     <v>      12.84855920      -0.00006351       0.00046601 </v>
     <v>      -0.00012125       7.39555640       0.00009268 </v>
     <v>       0.13330708       0.00894598      14.89149483 </v>
    </varray>
    <i name="volume">   1415.02278787 </i>
    <varray name="rec_basis" >
     <v>       0.07782976       0.00000128      -0.00069672 </v>
     <v>       0.00000067       0.13521633      -0.00008124 </v>
     <v>      -0.00000244      -0.00000084       0.06715245 </v>
    </varray>
   </crystal>
   <varray name="positions" >
    <v>       0.16671203       0.16665214       0.24646721 </v>
    <v>       0.00000636       0.99988409       0.24606288 </v>
    <v>       0.05533551       0.16663117       0.24624006 </v>
    <v>       0.22199874       0.99988056       0.24626992 </v>
    <v>       0.50000574       0.16649605       0.24498988 </v>
    <v>       0.33326343       0.99983659       0.24562926 </v>
    <v>       0.38861156       0.16655528       0.24541020 </v>
    <v>       0.55534978       0.99977697       0.24488491 </v>
    <v>       0.83334948       0.16661149       0.24595731 </v>
    <v>       0.66669557       0.99980645       0.24528761 </v>
    <v>       0.72204352       0.16656487       0.24570166 </v>
    <v>       0.88868914       0.99988150       0.24586689 </v>
    <v>       0.16669244       0.49985949       0.24625446 </v>
    <v>       0.00000716       0.33318256       0.24610001 </v>
    <v>       0.05535071       0.49989896       0.24610901 </v>
    <v>       0.22204479       0.33314513       0.24640393 </v>
    <v>       0.50004537       0.49977295       0.24495795 </v>
    <v>       0.33337312       0.33316767       0.24588047 </v>
    <v>       0.38873473       0.49986195       0.24541094 </v>
    <v>       0.55537229       0.33301601       0.24503471 </v>
    <v>       0.83330300       0.49987938       0.24587658 </v>
    <v>       0.66674851       0.33307989       0.24547825 </v>
    <v>       0.72205195       0.49986869       0.24562060 </v>
    <v>       0.88862217       0.33315446       0.24600969 </v>
    <v>       0.16670965       0.83313997       0.24639882 </v>
    <v>       0.00001652       0.66661484       0.24606279 </v>
    <v>       0.05534273       0.83317547       0.24619044 </v>
    <v>       0.22203720       0.66658903       0.24633962 </v>
    <v>       0.49999937       0.83309039       0.24486022 </v>
    <v>       0.33334445       0.66658030       0.24576236 </v>
    <v>       0.38860851       0.83311398       0.24525311 </v>
    <v>       0.55535630       0.66656372       0.24495017 </v>
    <v>       0.83337896       0.83316934       0.24591078 </v>
    <v>       0.66674532       0.66659297       0.24542646 </v>
    <v>       0.72206103       0.83310898       0.24563495 </v>
    <v>       0.88864589       0.66660397       0.24596938 </v>
   </varray>
  </structure>
  <varray name="forces" >
   <v>      -0.00105825      -0.00166642      -0.00258251 </v>
   <v>       0.00141894       0.00175864       0.00065433 </v>
   <v>      -0.00065585       0.00018489       0.00158420 </v>
   <v>      -0.00234359       0.00138244      -0.00180325 </v>
   <v>       0.00179636      -0.00155644       0.00110040 </v>
   <v>       0.00127181      -0.00034396      -0.00210626 </v>
   <v>      -0.00079775       0.00085967      -0.00282587 </v>
   <v>      -0.00422750       0.00339478      -0.00072722 </v>
   <v>      -0.00415164      -0.00187170       0.00008094 </v>
   <v>       0.00015138      -0.00045872       0.00009877 </v>
   <v>       0.00344425      -0.00999192      -0.00259048 </v>
   <v>       0.00787838       0.00318428       0.00325287 </v>
   <v>       0.00027335       0.00027194      -0.00579427 </v>
   <v>      -0.00148032      -0.00061147      -0.00217079 </v>
   <v>      -0.00488422      -0.00186832      -0.00387327 </v>
   <v>       0.00065452       0.00126275       0.00176548 </v>
   <v>       0.00127984       0.00461910       0.01126001 </v>
   <v>       0.00078561      -0.00268054      -0.00228669 </v>
   <v>      -0.00591877      -0.00051813       0.00370049 </v>
   <v>      -0.00414219       0.00027865       0.00314071 </v>
   <v>      -0.00038488      -0.00219738      -0.00146699 </v>
   <v>       0.00359121       0.00137129       0.00447064 </v>
   <v>      -0.00284120      -0.00434150      -0.00210362 </v>
   <v>       0.00316360      -0.00132269      -0.00165946 </v>
   <v>      -0.00106336       0.00009190       0.00107432 </v>
   <v>       0.00089963      -0.00285086      -0.00462901 </v>
   <v>       0.00462420       0.00114404       0.00067109 </v>
   <v>      -0.00054510       0.00132918      -0.00741396 </v>
   <v>       0.00424497      -0.00161294       0.00709526 </v>
   <v>      -0.00019208       0.00179701       0.00400200 </v>
   <v>      -0.00018605       0.00032750       0.00088521 </v>
   <v>       0.00776388      -0.00659177       0.00303453 </v>
   <v>      -0.00545597      -0.00345650      -0.00097184 </v>
   <v>      -0.00419835       0.01125168       0.00116875 </v>
   <v>       0.00175693      -0.00106398      -0.00165165 </v>
   <v>      -0.00047180       0.01049549      -0.00238288 </v>
  </varray>
  <varray name="stress" >
   <v>      -0.39380910       0.00455414       0.02108942 </v>
   <v>       0.00455415      -0.37326527       0.00899851 </v>
   <v>       0.02108944       0.00899850      -0.40240339 </v>
  </varray>
  <energy>
   <i name="e_fr_energy">   -331.89621992 </i>
   <i name="e_wo_entrp">   -331.89094458 </i>
   <i name="e_0_energy">     -0.01055070 </i>
  </energy>
  <time name="totalsc">    2.34    2.34</time>
 </calculation>
 <calculation>
  <scstep>
   <time name="dav">    0.89    0.89</time>
   <time name="total">    0.97    0.97</time>
   <energy>
    <i name="alphaZ">     75.23705261 </i>
    <i name="ewald">  14831.93965417 </i>
    <i name="hartreedc"> -19370.72098239 </i>
    <i name="XCdc">    495.40034191 </i>
    <i name="pawpsdc">  15008.07581950 </i>
    <i name="pawaedc"> -15032.67470371 </i>
    <i name="eentropy">     -0.01055465 </i>
    <i name="bandstr">  -1636.48604025 </i>
    <i name="atom">   5297.34318022 </i>
    <i name="e_fr_energy">   -331.89623259 </i>
    <i name="e_wo_entrp">   -331.88567794 </i>
    <i name="e_0_energy">   -331.89095526 </i>
   </energy>
  </scstep>
  <scstep>
   <time name="diag">    0.20    0.20</time>
   <time name="diis">    0.38    0.38</time>
   <time name="orth">    0.05    0.05</time>
   <time name="total">    0.70    0.70</time>
   <energy>
    <i name="e_fr_energy">   -331.89623166 </i>
    <i name="e_wo_entrp">   -331.88567754 </i>
    <i name="e_0_energy">   -331.89095460 </i>
   </energy>
  </scstep>
  <scstep>
   <time name="diag">    0.20    0.20</time>
   <time name="diis">    0.31    0.31</time>
   <time name="orth">    0.05    0.05</time>
   <time name="total">    0.63    0.63</time>
   <energy>
    <i name="e_fr_energy">   -331.89622968 </i>
    <i name="e_wo_entrp">   -331.88567624 </i>
    <i name="e_0_energy">   -331.89095296 </i>
   </energy>
  </scstep>
  <scstep>
   <time name="diag">    0.20    0.20</time>
   <time name="diis">    0.23    0.23</time>
   <time name="orth">    0.05    0.06</time>
   <time name="total">    0.52    0.53</time>
   <energy>
    <i name="alphaZ">     75.23705261 </i>
    <i name="ewald">  14831.93965417 </i>
    <i name="hartreedc"> -19370.52920436 </i>
    <i name="XCdc">    495.39478264 </i>
    <i name="pawpsdc">  15006.82365696 </i>
    <i name="pawaedc"> -15031.42202100 </i>
    <i name="eentropy">     -0.01055348 </i>
    <i name="bandstr">  -1636.67277760 </i>
    <i name="atom">   5297.34318022 </i>
    <i name="e_fr_energy">   -331.89622984 </i>
    <i name="e_wo_entrp">   -331.88567636 </i>
    <i name="e_0_energy">   -331.89095310 </i>
   </energy>
  </scstep>
  <structure>
   <crystal>
    <varray name="basis" >
     <v>      12.84876149      -0.00005289       0.00070762 </v>
     <v>      -0.00011514       7.39570128       0.00014568 </v>
     <v>       0.13358923       0.00905300      14.89097124 </v>
    </varray>
    <i name="volume">   1415.02278787 </i>
    <varray name="rec_basis" >
     <v>       0.07782855       0.00000123      -0.00069821 </v>
     <v>       0.00000056       0.13521368      -0.00008221 </v>
     <v>      -0.00000370      -0.00000132       0.06715482 </v>
    </varray>
   </crystal>
   <varray name="positions" >
    <v>       0.16671656       0.16664964       0.24646608 </v>
    <v>       0.00000592       0.99988967       0.24606769 </v>
    <v>       0.05533716       0.16663224       0.24624411 </v>
    <v>       0.22200135       0.99987513       0.24626611 </v>
    <v>       0.50000625       0.16650171       0.24499083 </v>
    <v>       0.33326618       0.99983605       0.24562653 </v>
    <v>       0.38861276       0.16655667       0.24540294 </v>
    <v>       0.55534691       0.99977972       0.24488423 </v>
    <v>       0.83334776       0.16660759       0.24595179 </v>
    <v>       0.66669327       0.99980996       0.24529032 </v>
    <v>       0.72204264       0.16655593       0.24569770 </v>
    <v>       0.88869137       0.99988652       0.24586690 </v>
    <v>       0.16669343       0.49985750       0.24624234 </v>
    <v>       0.00001066       0.33318599       0.24609650 </v>
    <v>       0.05534609       0.49989988       0.24609458 </v>
    <v>       0.22204600       0.33314736       0.24639641 </v>
    <v>       0.50004125       0.49977238       0.24499056 </v>
    <v>       0.33337590       0.33316566       0.24587131 </v>
    <v>       0.38873077       0.49986379       0.24542523 </v>
    <v>       0.55537018       0.33302084       0.24504992 </v>
    <v>       0.83330424       0.49987688       0.24587471 </v>
    <v>       0.66674911       0.33308133       0.24548079 </v>
    <v>       0.72204928       0.49986855       0.24561593 </v>
    <v>       0.88862316       0.33315345       0.24600960 </v>
    <v>       0.16671026       0.83313610       0.24639288 </v>
    <v>       0.00001828       0.66661501       0.24605355 </v>
    <v>       0.05534513       0.83317893       0.24618857 </v>
    <v>       0.22203872       0.66658923       0.24633266 </v>
    <v>       0.49999855       0.83308822       0.24486733 </v>
    <v>       0.33334506       0.66657420       0.24576806 </v>
    <v>       0.38860805       0.83311136       0.24525752 </v>
    <v>       0.55536186       0.66655846       0.24496902 </v>
    <v>       0.83337645       0.83316479       0.24590711 </v>
    <v>       0.66673938       0.66660140       0.24542632 </v>
    <v>       0.72205952       0.83310615       0.24563207 </v>
    <v>       0.88864356       0.66660898       0.24596530 </v>
   </varray>
  </structure>
  <varray name="forces" >
   <v>      -0.00511217       0.00157154      -0.00623766 </v>
   <v>       0.00289534       0.00040806       0.00056704 </v>
   <v>       0.00085124       0.00056338       0.00119444 </v>
   <v>      -0.00253947       0.00235156      -0.00174011 </v>
   <v>       0.00106872      -0.00310782       0.00124353 </v>
   <v>       0.00079748      -0.00123687      -0.00268731 </v>
   <v>      -0.00050710       0.00011728      -0.00254099 </v>
   <v>      -0.00413902       0.00266634      -0.00025373 </v>
   <v>      -0.00297577      -0.00090893       0.00063258 </v>
   <v>       0.00026426      -0.00363486      -0.00070692 </v>
   <v>       0.00242256       0.00075246      -0.00176621 </v>
   <v>       0.00492093      -0.00005668       0.00287868 </v>
   <v>      -0.00495750       0.00291107      -0.00362993 </v>
   <v>      -0.00425109      -0.00262640      -0.00225372 </v>
   <v>      -0.00040702      -0.00136725      -0.00354546 </v>
   <v>       0.00132492      -0.00032509       0.00100906 </v>
   <v>       0.01082386       0.00858353       0.00312007 </v>
   <v>      -0.00094433      -0.00455854       0.00219352 </v>
   <v>      -0.00355414      -0.00242864       0.00371306 </v>
   <v>      -0.00315837      -0.00033207       0.00356561 </v>
   <v>      -0.00215966      -0.00148900      -0.00211685 </v>
   <v>       0.00255208       0.00036653       0.00444364 </v>
   <v>      -0.00164287      -0.00345683      -0.00135349 </v>
   <v>       0.00284686      -0.00183276      -0.00233806 </v>
   <v>      -0.00050804       0.00109882       0.00105562 </v>
   <v>      -0.00148787      -0.00100774      -0.00467543 </v>
   <v>       0.00306314       0.00036091       0.00022415 </v>
   <v>      -0.00179670      -0.00196164      -0.00430164 </v>
   <v>       0.00288538      -0.00087538       0.00435300 </v>
   <v>      -0.00169134       0.00416052       0.00410343 </v>
   <v>       0.00068374      -0.00016899       0.00126717 </v>
   <v>       0.00045924      -0.00453264       0.00324692 </v>
   <v>      -0.00265771       0.00198812       0.00151206 </v>
   <v>       0.00443546      -0.00116965       0.00397896 </v>
   <v>       0.00071784       0.00159030      -0.00151768 </v>
   <v>       0.00147711       0.00758736      -0.00263736 </v>
  </varray>
  <varray name="stress" >
   <v>      -0.44199993       0.00354888       0.02552245 </v>
   <v>       0.00354890      -0.43791766       0.01402153 </v>
   <v>       0.02552244       0.01402156      -0.36132123 </v>
  </varray>
  <energy>
   <i name="e_fr_energy">   -331.89622984 </i>
   <i name="e_wo_entrp">   -331.89095310 </i>
   <i name="e_0_energy">     -0.01055348 </i>
  </energy>
  <time name="totalsc">    3.62    3.65</time>
 </calculation>
 <calculation>
  <scstep>
   <time name="dav">    0.90    0.91</time>
   <time name="total">    0.97    0.99</time>
   <energy>
    <i name="alphaZ">     75.23705261 </i>
    <i name="ewald">  14831.30435450 </i>
    <i name="hartreedc"> -19369.95611499 </i>
    <i name="XCdc">    495.39448267 </i>
    <i name="pawpsdc">  15006.70581947 </i>
    <i name="pawaedc"> -15031.30435053 </i>
    <i name="eentropy">     -0.01055483 </i>
    <i name="bandstr">  -1636.61010124 </i>
    <i name="atom">   5297.34318022 </i>
    <i name="e_fr_energy">   -331.89623213 </i>
    <i name="e_wo_entrp">   -331.88567730 </i>
    <i name="e_0_energy">   -331.89095471 </i>
   </energy>
  </scstep>
  <scstep>
   <time name="diag">    0.24    0.24</time>
   <time name="diis">    0.29    0.30</time>
   <time name="orth">    0.05    0.05</time>
   <time name="total">    0.62    0.62</time>
   <energy>
    <i name="alphaZ">     75.23705261 </i>
    <i name="ewald">  14831.30435450 </i>
    <i name="hartreedc"> -19369.92492739 </i>
    <i name="XCdc">    495.39355703 </i>
    <i name="pawpsdc">  15006.54760003 </i>
    <i name="pawaedc"> -15031.14599328 </i>
    <i name="eentropy">     -0.01055461 </i>
    <i name="bandstr">  -1636.64050113 </i>
    <i name="atom">   5297.34318022 </i>
    <i name="e_fr_energy">   -331.89623200 </i>
    <i name="e_wo_entrp">   -331.88567740 </i>
    <i name="e_0_energy">   -331.89095470 </i>
   </energy>
  </scstep>
  <structure>
   <crystal>
    <varray name="basis" >
     <v>      12.84884406      -0.00004856       0.00080622 </v>
     <v>      -0.00011265       7.39576042       0.00016731 </v>
     <v>       0.13370439       0.00909667      14.89075755 </v>
    </varray>
    <i name="volume">   1415.02278787 </i>
    <varray name="rec_basis" >
     <v>       0.07782806       0.00000120      -0.00069882 </v>
     <v>       0.00000052       0.13521260      -0.00008261 </v>
     <v>      -0.00000421      -0.00000152       0.06715579 </v>
    </varray>
   </crystal>
   <varray name="positions" >
    <v>       0.16671841       0.16664863       0.24646562 </v>
    <v>       0.00000574       0.99989194       0.24606965 </v>
    <v>       0.05533783       0.16663267       0.24624576 </v>
    <v>       0.22200241       0.99987292       0.24626456 </v>
    <v>       0.50000645       0.16650402       0.24499122 </v>
    <v>       0.33326730       0.99983584       0.24562542 </v>
    <v>       0.38861325       0.16655724       0.24539997 </v>
    <v>       0.55534573       0.99978085       0.24488395 </v>
    <v>       0.83334706       0.16660599       0.24594954 </v>
    <v>       0.66669233       0.99981139       0.24529142 </v>
    <v>       0.72204228       0.16655229       0.24569608 </v>
    <v>       0.88869228       0.99988856       0.24586691 </v>
    <v>       0.16669384       0.49985668       0.24623739 </v>
    <v>       0.00001209       0.33318739       0.24609507 </v>
    <v>       0.05534421       0.49990025       0.24608868 </v>
    <v>       0.22204650       0.33314826       0.24639335 </v>
    <v>       0.50003957       0.49977214       0.24500386 </v>
    <v>       0.33337704       0.33316484       0.24586757 </v>
    <v>       0.38872915       0.49986454       0.24543107 </v>
    <v>       0.55536931       0.33302281       0.24505613 </v>
    <v>       0.83330474       0.49987586       0.24587395 </v>
    <v>       0.66674935       0.33308191       0.24548183 </v>
    <v>       0.72204820       0.49986849       0.24561402 </v>
    <v>       0.88862356       0.33315304       0.24600956 </v>
    <v>       0.16671050       0.83313452       0.24639045 </v>
    <v>       0.00001900       0.66661507       0.24604978 </v>
    <v>       0.05534611       0.83318035       0.24618780 </v>
    <v>       0.22203934       0.66658931       0.24632982 </v>
    <v>       0.49999821       0.83308733       0.24487023 </v>
    <v>       0.33334531       0.66657171       0.24577038 </v>
    <v>       0.38860787       0.83311029       0.24525932 </v>
    <v>       0.55536413       0.66655631       0.24497671 </v>
    <v>       0.83337543       0.83316294       0.24590562 </v>
    <v>       0.66673695       0.66660484       0.24542626 </v>
    <v>       0.72205891       0.83310499       0.24563090 </v>
    <v>       0.88864261       0.66661103       0.24596364 </v>
   </varray>
  </structure>
  <varray name="forces" >
   <v>      -0.00872466       0.00015801      -0.00940951 </v>
   <v>       0.00384501      -0.00011536       0.00055726 </v>
   <v>       0.00173783       0.00669737       0.00033587 </v>
   <v>      -0.00238459       0.00292757      -0.00171070 </v>
   <v>       0.00105288      -0.00368040       0.00143470 </v>
   <v>       0.00081089      -0.00147589      -0.00288867 </v>
   <v>      -0.00003048      -0.00002790      -0.00237500 </v>
   <v>      -0.00358545       0.00251845       0.00007144 </v>
   <v>      -0.00211810      -0.00044075       0.00090082 </v>
   <v>       0.00077367      -0.00481674      -0.00099085 </v>
   <v>       0.00271926       0.00234347      -0.00154323 </v>
   <v>       0.00411119      -0.00120292       0.00275686 </v>
   <v>      -0.00520464       0.00339417      -0.00374088 </v>
   <v>      -0.00511525      -0.00334302      -0.00229140 </v>
   <v>       0.00171211      -0.00120400      -0.00344828 </v>
   <v>       0.00192052      -0.00080275       0.00067893 </v>
   <v>       0.01213055       0.00890524       0.00289613 </v>
   <v>      -0.00156202      -0.00409380       0.00280132 </v>
   <v>      -0.00226297      -0.00306397       0.00389951 </v>
   <v>      -0.00243956      -0.00056636       0.00395371 </v>
   <v>      -0.00242773      -0.00100672      -0.00237499 </v>
   <v>       0.00011563       0.00018642       0.00163186 </v>
   <v>      -0.00083429      -0.00292265      -0.00096531 </v>
   <v>       0.00309692      -0.00184125      -0.00262415 </v>
   <v>       0.00004137       0.00169832       0.00105561 </v>
   <v>      -0.00213491      -0.00034114      -0.00473569 </v>
   <v>       0.00213886      -0.00251282       0.00328749 </v>
   <v>      -0.00679171      -0.00557591      -0.00300908 </v>
   <v>       0.00365374      -0.00087103       0.00470124 </v>
   <v>      -0.00196530       0.00524277       0.00428101 </v>
   <v>       0.00135414      -0.00015175       0.00154097 </v>
   <v>      -0.00194764      -0.00357921       0.00356841 </v>
   <v>      -0.00182468       0.00334479       0.00150297 </v>
   <v>       0.00679847      -0.00304141       0.00440359 </v>
   <v>       0.00069096       0.00276580      -0.00139428 </v>
   <v>       0.00264995       0.00649538      -0.00275768 </v>
  </varray>
  <varray name="stress" >
   <v>      -0.46504906      -0.00062244       0.02722557 </v>
   <v>      -0.00062245      -0.46798114       0.01665981 </v>
   <v>       0.02722559       0.01665980      -0.39291345 </v>
  </varray>
  <energy>
   <i name="e_fr_energy">   -331.89623200 </i>
   <i name="e_wo_entrp">   -331.89095470 </i>
   <i name="e_0_energy">     -0.01055461 </i>
  </energy>
  <time name="totalsc">    2.32    2.34</time>
 </calculation>
 <calculation>
  <scstep>
   <time name="dav">    0.83    0.83</time>
   <time name="total">    0.90    0.91</time>
   <energy>
    <i name="alphaZ">     75.23705261 </i>
    <i name="ewald">  14830.03369098 </i>
    <i name="hartreedc"> -19368.77982029 </i>
    <i name="XCdc">    495.39215941 </i>
    <i name="pawpsdc">  15006.31461977 </i>
    <i name="pawaedc"> -15030.91286355 </i>
    <i name="eentropy">     -0.01055695 </i>
    <i name="bandstr">  -1636.51369348 </i>
    <i name="atom">   5297.34318022 </i>
    <i name="e_fr_energy">   -331.89623128 </i>
    <i name="e_wo_entrp">   -331.88567433 </i>
    <i name="e_0_energy">   -331.89095280 </i>
   </energy>
  </scstep>
  <scstep>
   <time name="diag">    0.20    0.20</time>
   <time name="diis">    0.40    0.40</time>
   <time name="orth">    0.05    0.05</time>
   <time name="total">    0.71    0.72</time>
   <energy>
    <i name="e_fr_energy">   -331.89623071 </i>
    <i name="e_wo_entrp">   -331.88567420 </i>
    <i name="e_0_energy">   -331.89095246 </i>
   </energy>
  </scstep>
  <scstep>
   <time name="diag">    0.22    0.22</time>
   <time name="diis">    0.27    0.27</time>
   <time name="orth">    0.05    0.05</time>
   <time name="total">    0.61    0.61</time>
   <energy>
    <i name="e_fr_energy">   -331.89622946 </i>
    <i name="e_wo_entrp">   -331.88567348 </i>
    <i name="e_0_energy">   -331.89095147 </i>
   </energy>
  </scstep>
  <scstep>
   <time name="diag">    0.20    0.20</time>
   <time name="diis">    0.23    0.23</time>
   <time name="orth">    0.05    0.05</time>
   <time name="total">    0.52    0.52</time>
   <energy>
    <i name="alphaZ">     75.23705261 </i>
    <i name="ewald">  14830.03369098 </i>
    <i name="hartreedc"> -19368.62225015 </i>
    <i name="XCdc">    495.38768432 </i>
    <i name="pawpsdc">  15005.32237043 </i>
    <i name="pawaedc"> -15029.92018736 </i>
    <i name="eentropy">     -0.01055601 </i>
    <i name="bandstr">  -1636.66721471 </i>
    <i name="atom">   5297.34318022 </i>
    <i name="e_fr_energy">   -331.89622966 </i>
    <i name="e_wo_entrp">   -331.88567365 </i>
    <i name="e_0_energy">   -331.89095165 </i>
   </energy>
  </scstep>
  <structure>
   <crystal>
    <varray name="basis" >
     <v>      12.84900920      -0.00003990       0.00100344 </v>
     <v>      -0.00010766       7.39587869       0.00021058 </v>
     <v>       0.13393470       0.00918403      14.89033017 </v>
    </varray>
    <i name="volume">   1415.02278787 </i>
    <varray name="rec_basis" >
     <v>       0.07782707       0.00000115      -0.00070004 </v>
     <v>       0.00000043       0.13521044      -0.00008340 </v>
     <v>      -0.00000524      -0.00000191       0.06715773 </v>
    </varray>
   </crystal>
   <varray name="positions" >
    <v>       0.16672210       0.16664659       0.24646470 </v>
    <v>       0.00000538       0.99989649       0.24607358 </v>
    <v>       0.05533917       0.16663355       0.24624906 </v>
    <v>       0.22200454       0.99986849       0.24626145 </v>
    <v>       0.50000687       0.16650864       0.24499199 </v>
    <v>       0.33326955       0.99983540       0.24562319 </v>
    <v>       0.38861424       0.16655837       0.24539404 </v>
    <v>       0.55534339       0.99978310       0.24488339 </v>
    <v>       0.83334566       0.16660281       0.24594504 </v>
    <v>       0.66669045       0.99981426       0.24529363 </v>
    <v>       0.72204156       0.16654499       0.24569285 </v>
    <v>       0.88869411       0.99989265       0.24586692 </v>
    <v>       0.16669465       0.49985506       0.24622749 </v>
    <v>       0.00001494       0.33319019       0.24609221 </v>
    <v>       0.05534045       0.49990100       0.24607690 </v>
    <v>       0.22204749       0.33315008       0.24638722 </v>
    <v>       0.50003621       0.49977168       0.24503048 </v>
    <v>       0.33337931       0.33316321       0.24586009 </v>
    <v>       0.38872591       0.49986605       0.24544273 </v>
    <v>       0.55536758       0.33302675       0.24506856 </v>
    <v>       0.83330575       0.49987382       0.24587242 </v>
    <v>       0.66674984       0.33308308       0.24548391 </v>
    <v>       0.72204602       0.49986837       0.24561020 </v>
    <v>       0.88862437       0.33315221       0.24600948 </v>
    <v>       0.16671100       0.83313136       0.24638560 </v>
    <v>       0.00002044       0.66661521       0.24604224 </v>
    <v>       0.05534808       0.83318317       0.24618627 </v>
    <v>       0.22204059       0.66658948       0.24632414 </v>
    <v>       0.49999755       0.83308556       0.24487604 </v>
    <v>       0.33334581       0.66656673       0.24577504 </v>
    <v>       0.38860750       0.83310815       0.24526292 </v>
    <v>       0.55536866       0.66655202       0.24499210 </v>
    <v>       0.83337339       0.83315923       0.24590263 </v>
    <v>       0.66673211       0.66661172       0.24542614 </v>
    <v>       0.72205767       0.83310268       0.24562854 </v>
    <v>       0.88864071       0.66661512       0.24596031 </v>
   </varray>
  </structure>
  <varray name="forces" >
   <v>      -0.00980949      -0.00003776      -0.00974425 </v>
   <v>       0.00531181      -0.00109609       0.00048217 </v>
   <v>       0.00316793       0.00721591       0.00003651 </v>
   <v>      -0.00228518       0.00387434      -0.00166189 </v>
   <v>       0.00065562      -0.00470198       0.00154652 </v>
   <v>       0.00062889      -0.00206708      -0.00338433 </v>
   <v>       0.00035595      -0.00045275      -0.00216232 </v>
   <v>      -0.00334865       0.00208440       0.00043486 </v>
   <v>      -0.00093908       0.00047572       0.00133970 </v>
   <v>       0.00089519      -0.00725986      -0.00165760 </v>
   <v>       0.00216199       0.00802234       0.00192970 </v>
   <v>       0.00201598      -0.00368699       0.00244779 </v>
   <v>      -0.00621846       0.00428633      -0.00386898 </v>
   <v>      -0.00714996      -0.00488648      -0.00236246 </v>
   <v>       0.00542812      -0.00069354      -0.00318482 </v>
   <v>       0.00258574      -0.00195128       0.00008007 </v>
   <v>       0.01516747       0.01201533      -0.00377065 </v>
   <v>      -0.00222858      -0.00522821       0.00682016 </v>
   <v>      -0.00024861      -0.00444110       0.00390696 </v>
   <v>      -0.00157324      -0.00093824       0.00428667 </v>
   <v>      -0.00364119      -0.00017222      -0.00290447 </v>
   <v>      -0.00053008      -0.00060050       0.00161838 </v>
   <v>       0.00026774      -0.00198726      -0.00038022 </v>
   <v>       0.00293125      -0.00213282      -0.00318202 </v>
   <v>       0.00078111       0.00266968       0.00105438 </v>
   <v>      -0.00385808       0.00136070      -0.00479884 </v>
   <v>      -0.00399159      -0.00548285       0.00324380 </v>
   <v>      -0.00743786      -0.00716928      -0.00322939 </v>
   <v>       0.00458704      -0.00100244       0.00499231 </v>
   <v>      -0.00299312       0.00736883       0.00438354 </v>
   <v>       0.00232608      -0.00044016       0.00184257 </v>
   <v>      -0.00767319      -0.00178757       0.00373501 </v>
   <v>      -0.00078310       0.00610532       0.00143096 </v>
   <v>       0.01108378      -0.00680976       0.00495319 </v>
   <v>       0.00000379       0.00513490      -0.00130207 </v>
   <v>       0.00435399       0.00441245      -0.00297096 </v>
  </varray>
  <varray name="stress" >
   <v>      -0.50776285      -0.00281498       0.03102397 </v>
   <v>      -0.00281500      -0.51582957       0.01487452 </v>
   <v>       0.03102395       0.01487454      -0.36977285 </v>
  </varray>
  <energy>
   <i name="e_fr_energy">   -331.89622966 </i>
   <i name="e_wo_entrp">   -331.89095165 </i>
   <i name="e_0_energy">     -0.01055601 </i>
  </energy>
  <time name="totalsc">    3.47    3.50</time>
 </calculation>
 <calculation>
  <scstep>
   <time name="dav">    0.85    0.85</time>
   <time name="total">    0.93    0.94</time>
   <energy>
    <i name="alphaZ">     75.23705261 </i>
    <i name="ewald">  14830.77389184 </i>
    <i name="hartreedc"> -19369.23744807 </i>
    <i name="XCdc">    495.38749951 </i>
    <i name="pawpsdc">  15005.21917583 </i>
    <i name="pawaedc"> -15029.81713446 </i>
    <i name="eentropy">     -0.01055454 </i>
    <i name="bandstr">  -1636.79189506 </i>
    <i name="atom">   5297.34318022 </i>
    <i name="e_fr_energy">   -331.89623210 </i>
    <i name="e_wo_entrp">   -331.88567757 </i>
    <i name="e_0_energy">   -331.89095484 </i>
   </energy>
  </scstep>
  <scstep>
   <time name="diag">    0.20    0.20</time>
   <time name="diis">    0.30    0.30</time>
   <time name="orth">    0.05    0.05</time>
   <time name="total">    0.58    0.59</time>
   <energy>
    <i name="alphaZ">     75.23705261 </i>
    <i name="ewald">  14830.77389184 </i>
    <i name="hartreedc"> -19369.26203432 </i>
    <i name="XCdc">    495.38849820 </i>
    <i name="pawpsdc">  15005.43138860 </i>
    <i name="pawaedc"> -15030.02952985 </i>
    <i name="eentropy">     -0.01055480 </i>
    <i name="bandstr">  -1636.76812500 </i>
    <i name="atom">   5297.34318022 </i>
    <i name="e_fr_energy">   -331.89623251 </i>
    <i name="e_wo_entrp">   -331.88567771 </i>
    <i name="e_0_energy">   -331.89095511 </i>
   </energy>
  </scstep>
  <structure>
   <crystal>
    <varray name="basis" >
     <v>      12.84891300      -0.00004495       0.00088856 </v>
     <v>      -0.00011057       7.39580979       0.00018537 </v>
     <v>       0.13380054       0.00913314      14.89057913 </v>
    </varray>
    <i name="volume">   1415.02278787 </i>
    <varray name="rec_basis" >
     <v>       0.07782764       0.00000118      -0.00069933 </v>
     <v>       0.00000048       0.13521170      -0.00008294 </v>
     <v>      -0.00000464      -0.00000168       0.06715660 </v>
    </varray>
   </crystal>
   <varray name="positions" >
    <v>       0.16671995       0.16664778       0.24646523 </v>
    <v>       0.00000559       0.99989384       0.24607129 </v>
    <v>       0.05533839       0.16663304       0.24624714 </v>
    <v>       0.22200330       0.99987107       0.24626326 </v>
    <v>       0.50000663       0.16650595       0.24499154 </v>
    <v>       0.33326824       0.99983565       0.24562449 </v>
    <v>       0.38861366       0.16655771       0.24539750 </v>
    <v>       0.55534475       0.99978179       0.24488372 </v>
    <v>       0.83334648       0.16660466       0.24594766 </v>
    <v>       0.66669155       0.99981259       0.24529234 </v>
    <v>       0.72204198       0.16654924       0.24569473 </v>
    <v>       0.88869304       0.99989027       0.24586691 </v>
    <v>       0.16669418       0.49985601       0.24623326 </v>
    <v>       0.00001328       0.33318856       0.24609388 </v>
    <v>       0.05534264       0.49990057       0.24608376 </v>
    <v>       0.22204691       0.33314902       0.24639079 </v>
    <v>       0.50003817       0.49977195       0.24501497 </v>
    <v>       0.33337798       0.33316416       0.24586445 </v>
    <v>       0.38872779       0.49986517       0.24543594 </v>
    <v>       0.55536859       0.33302446       0.24506132 </v>
    <v>       0.83330516       0.49987501       0.24587331 </v>
    <v>       0.66674956       0.33308240       0.24548270 </v>
    <v>       0.72204729       0.49986844       0.24561243 </v>
    <v>       0.88862390       0.33315269       0.24600953 </v>
    <v>       0.16671071       0.83313320       0.24638843 </v>
    <v>       0.00001960       0.66661513       0.24604663 </v>
    <v>       0.05534693       0.83318153       0.24618717 </v>
    <v>       0.22203986       0.66658938       0.24632745 </v>
    <v>       0.49999794       0.83308659       0.24487266 </v>
    <v>       0.33334552       0.66656963       0.24577232 </v>
    <v>       0.38860771       0.83310940       0.24526082 </v>
    <v>       0.55536602       0.66655452       0.24498314 </v>
    <v>       0.83337458       0.83316139       0.24590437 </v>
    <v>       0.66673493       0.66660771       0.24542621 </v>
    <v>       0.72205839       0.83310403       0.24562991 </v>
    <v>       0.88864182       0.66661273       0.24596225 </v>
   </varray>
  </structure>
  <varray name="forces" >
   <v>      -0.00882011      -0.00006464      -0.00950217 </v>
   <v>       0.00449047      -0.00034394       0.00058673 </v>
   <v>       0.00257402       0.00702537       0.00027250 </v>
   <v>      -0.00211283       0.00308731      -0.00163536 </v>
   <v>       0.00094867      -0.00387717       0.00143458 </v>
   <v>       0.00098396      -0.00178735      -0.00309444 </v>
   <v>       0.00011490      -0.00021975      -0.00226847 </v>
   <v>      -0.00376328       0.00238902       0.00014111 </v>
   <v>      -0.00174667      -0.00007866       0.00108633 </v>
   <v>       0.00052109      -0.00583081      -0.00120289 </v>
   <v>       0.00243510       0.00352853      -0.00148124 </v>
   <v>       0.00324995      -0.00228739       0.00266010 </v>
   <v>      -0.00570081       0.00371311      -0.00373925 </v>
   <v>      -0.00579267      -0.00394626      -0.00226570 </v>
   <v>       0.00306114      -0.00084153      -0.00334885 </v>
   <v>       0.00222275      -0.00133353       0.00048706 </v>
   <v>       0.01254910       0.00936004       0.00256826 </v>
   <v>      -0.00212596      -0.00388389       0.00312650 </v>
   <v>      -0.00161218      -0.00365378       0.00387618 </v>
   <v>      -0.00220363      -0.00058307       0.00405091 </v>
   <v>      -0.00294881      -0.00065793      -0.00255117 </v>
   <v>      -0.00018491      -0.00012670       0.00159546 </v>
   <v>      -0.00046004      -0.00242844      -0.00074759 </v>
   <v>       0.00296540      -0.00214537      -0.00276602 </v>
   <v>       0.00045888       0.00198286       0.00109475 </v>
   <v>      -0.00283977       0.00064080      -0.00472041 </v>
   <v>       0.00174592      -0.00254594       0.00320697 </v>
   <v>      -0.00712487      -0.00631620      -0.00310771 </v>
   <v>       0.00397506      -0.00104142       0.00474031 </v>
   <v>      -0.00245225       0.00606733       0.00429951 </v>
   <v>       0.00173289      -0.00051486       0.00165540 </v>
   <v>      -0.00442352      -0.00292336       0.00363837 </v>
   <v>      -0.00156953       0.00456075       0.00149595 </v>
   <v>       0.00847308      -0.00450043       0.00456002 </v>
   <v>       0.00018382       0.00382277      -0.00137676 </v>
   <v>       0.00319564       0.00575450      -0.00276897 </v>
  </varray>
  <varray name="stress" >
   <v>      -0.48472381      -0.00162008       0.02870167 </v>
   <v>      -0.00162005      -0.49193343       0.01732667 </v>
   <v>       0.02870168       0.01732666      -0.31557258 </v>
  </varray>
  <energy>
   <i name="e_fr_energy">   -331.89623251 </i>
   <i name="e_wo_entrp">   -331.89095511 </i>
   <i name="e_0_energy">     -0.01055480 </i>
  </energy>
  <time name="totalsc">    2.26    2.28</time>
 </calculation>
 <calculation>
  <scstep>
   <time name="dav">    0.85    0.87</time>
   <time name="total">    0.92    0.95</time>
   <energy>
    <i name="alphaZ">     75.23705261 </i>
    <i name="ewald">  14830.67818489 </i>
    <i name="hartreedc"> -19369.21413698 </i>
    <i name="XCdc">    495.38987212 </i>
    <i name="pawpsdc">  15005.75728542 </i>
    <i name="pawaedc"> -15030.35563900 </i>
    <i name="eentropy">     -0.01055734 </i>
    <i name="bandstr">  -1636.72148472 </i>
    <i name="atom">   5297.34318022 </i>
    <i name="e_fr_energy">   -331.89624277 </i>
    <i name="e_wo_entrp">   -331.88568544 </i>
    <i name="e_0_energy">   -331.89096410 </i>
   </energy>
  </scstep>
  <scstep>
   <time name="diag">    0.20    0.20</time>
   <time name="diis">    0.36    0.36</time>
   <time name="orth">    0.05    0.05</time>
   <time name="total">    0.67    0.68</time>
   <energy>
    <i name="e_fr_energy">   -331.89624371 </i>
    <i name="e_wo_entrp">   -331.88568661 </i>
    <i name="e_0_energy">   -331.89096516 </i>
   </energy>
  </scstep>
  <scstep>
   <time name="diag">    0.20    0.20</time>
   <time name="diis">    0.25    0.25</time>
   <time name="orth">    0.05    0.05</time>
   <time name="total">    0.53    0.54</time>
   <energy>
    <i name="alphaZ">     75.23705261 </i>
    <i name="ewald">  14830.67818489 </i>
    <i name="hartreedc"> -19369.20566786 </i>
    <i name="XCdc">    495.38957312 </i>
    <i name="pawpsdc">  15005.80369372 </i>
    <i name="pawaedc"> -15030.40188321 </i>
    <i name="eentropy">     -0.01055684 </i>
    <i name="bandstr">  -1636.72982020 </i>
    <i name="atom">   5297.34318022 </i>
    <i name="e_fr_energy">   -331.89624355 </i>
    <i name="e_wo_entrp">   -331.88568671 </i>
    <i name="e_0_energy">   -331.89096513 </i>
   </energy>
  </scstep>
  <structure>
   <crystal>
    <varray name="basis" >
     <v>      12.84891805      -0.00004111       0.00116870 </v>
     <v>      -0.00010836       7.39582352       0.00025765 </v>
     <v>       0.13412526       0.00927871      14.89054867 </v>
    </varray>
    <i name="volume">   1415.02278787 </i>
    <varray name="rec_basis" >
     <v>       0.07782763       0.00000116      -0.00070103 </v>
     <v>       0.00000044       0.13521145      -0.00008426 </v>
     <v>      -0.00000611      -0.00000234       0.06715675 </v>
    </varray>
   </crystal>
   <varray name="positions" >
    <v>       0.16671727       0.16664568       0.24645837 </v>
    <v>       0.00000849       0.99989792       0.24607556 </v>
    <v>       0.05534159       0.16664277       0.24625059 </v>
    <v>       0.22200389       0.99987057       0.24625915 </v>
    <v>       0.50000772       0.16650564       0.24499321 </v>
    <v>       0.33327120       0.99983296       0.24562034 </v>
    <v>       0.38861474       0.16655856       0.24539019 </v>
    <v>       0.55533969       0.99978703       0.24488325 </v>
    <v>       0.83334381       0.16660140       0.24594388 </v>
    <v>       0.66669007       0.99980807       0.24529378 </v>
    <v>       0.72204304       0.16654645       0.24569059 </v>
    <v>       0.88869720       0.99989144       0.24586859 </v>
    <v>       0.16669086       0.49985908       0.24622109 </v>
    <v>       0.00001191       0.33318635       0.24608962 </v>
    <v>       0.05534115       0.49990025       0.24606997 </v>
    <v>       0.22204951       0.33314914       0.24638501 </v>
    <v>       0.50004393       0.49978330       0.24504299 </v>
    <v>       0.33337867       0.33315763       0.24585899 </v>
    <v>       0.38872338       0.49986205       0.24544994 </v>
    <v>       0.55536525       0.33302763       0.24507619 </v>
    <v>       0.83330404       0.49987216       0.24587020 </v>
    <v>       0.66674990       0.33308340       0.24548576 </v>
    <v>       0.72204480       0.49986526       0.24560817 </v>
    <v>       0.88862687       0.33314917       0.24600772 </v>
    <v>       0.16671153       0.83313256       0.24638430 </v>
    <v>       0.00001900       0.66661608       0.24603619 </v>
    <v>       0.05535013       0.83318112       0.24618766 </v>
    <v>       0.22203594       0.66658158       0.24631987 </v>
    <v>       0.50000013       0.83308351       0.24488139 </v>
    <v>       0.33334420       0.66657235       0.24577964 </v>
    <v>       0.38860860       0.83310663       0.24526543 </v>
    <v>       0.55536728       0.66654657       0.24500069 </v>
    <v>       0.83337141       0.83316346       0.24590234 </v>
    <v>       0.66673625       0.66660886       0.24542895 </v>
    <v>       0.72205731       0.83310656       0.24562672 </v>
    <v>       0.88864227       0.66662406       0.24595721 </v>
   </varray>
  </structure>
  <varray name="forces" >
   <v>       0.00025176      -0.00048480      -0.00281143 </v>
   <v>       0.00510366      -0.00068906       0.00062672 </v>
   <v>      -0.00031409      -0.00268904      -0.00020293 </v>
   <v>      -0.00232255       0.00299879      -0.00228643 </v>
   <v>      -0.00152366      -0.00201195       0.00143576 </v>
   <v>      -0.00045912      -0.00041126      -0.00364018 </v>
   <v>       0.00038946      -0.00247780      -0.00197091 </v>
   <v>      -0.00021549      -0.00074312       0.00073275 </v>
   <v>       0.00146957       0.00026780       0.00114384 </v>
   <v>      -0.00012690      -0.00307730      -0.00211300 </v>
   <v>       0.00009072       0.00613241       0.00207640 </v>
   <v>       0.00018230      -0.00232514       0.00206261 </v>
   <v>      -0.00393832       0.00062852      -0.00404352 </v>
   <v>      -0.00446206      -0.00185885      -0.00263128 </v>
   <v>      -0.00204981      -0.00050186      -0.00038727 </v>
   <v>      -0.00081844      -0.00162826      -0.00102268 </v>
   <v>       0.00775643       0.00539556      -0.00709451 </v>
   <v>      -0.00206008      -0.00314043       0.00689238 </v>
   <v>       0.00252678      -0.00105454       0.00405936 </v>
   <v>       0.00127028      -0.00040307       0.00428493 </v>
   <v>      -0.00099750       0.00128469      -0.00348385 </v>
   <v>      -0.00235966      -0.00159491       0.00145109 </v>
   <v>       0.00145436      -0.00088156       0.00007582 </v>
   <v>      -0.00063828      -0.00093579      -0.00348852 </v>
   <v>       0.00036550       0.00161687       0.00067798 </v>
   <v>      -0.00220914       0.00007113      -0.00140950 </v>
   <v>      -0.00432044      -0.00114987      -0.00089930 </v>
   <v>      -0.00020115       0.00038042      -0.00443829 </v>
   <v>       0.00199979      -0.00035183       0.00485513 </v>
   <v>      -0.00366757       0.00271926       0.00399967 </v>
   <v>       0.00258986       0.00030063       0.00206082 </v>
   <v>      -0.00264755       0.00249821       0.00408831 </v>
   <v>       0.00103377       0.00627144       0.00101200 </v>
   <v>       0.00783378      -0.00585645       0.00464959 </v>
   <v>      -0.00011113       0.00287581      -0.00095760 </v>
   <v>       0.00112492       0.00082532      -0.00330393 </v>
  </varray>
  <varray name="stress" >
   <v>      -0.48050260       0.00370499       0.02681739 </v>
   <v>       0.00370499      -0.49052385       0.01659116 </v>
   <v>       0.02681742       0.01659118      -0.35403537 </v>
  </varray>
  <energy>
   <i name="e_fr_energy">   -331.89624355 </i>
   <i name="e_wo_entrp">   -331.89096513 </i>
   <i name="e_0_energy">     -0.01055684 </i>
  </energy>
  <time name="totalsc">    2.90    2.95</time>
 </calculation>
 <calculation>
  <scstep>
   <time name="dav">    0.96    0.96</time>
   <time name="total">    1.03    1.04</time>
   <energy>
    <i name="alphaZ">     75.23705261 </i>
    <i name="ewald">  14830.62796106 </i>
    <i name="hartreedc"> -19369.16096233 </i>
    <i name="XCdc">    495.38955753 </i>
    <i name="pawpsdc">  15005.79898372 </i>
    <i name="pawaedc"> -15030.39716530 </i>
    <i name="eentropy">     -0.01055797 </i>
    <i name="bandstr">  -1636.72429517 </i>
    <i name="atom">   5297.34318022 </i>
    <i name="e_fr_energy">   -331.89624563 </i>
    <i name="e_wo_entrp">   -331.88568766 </i>
    <i name="e_0_energy">   -331.89096665 </i>
   </energy>
  </scstep>
  <scstep>
   <time name="diag">    0.20    0.20</time>
   <time name="diis">    0.31    0.31</time>
   <time name="orth">    0.05    0.05</time>
   <time name="total">    0.60    0.61</time>
   <energy>
    <i name="alphaZ">     75.23705261 </i>
    <i name="ewald">  14830.62796106 </i>
    <i name="hartreedc"> -19369.15836481 </i>
    <i name="XCdc">    495.38949022 </i>
    <i name="pawpsdc">  15005.78629223 </i>
    <i name="pawaedc"> -15030.38446531 </i>
    <i name="eentropy">     -0.01055786 </i>
    <i name="bandstr">  -1636.72683435 </i>
    <i name="atom">   5297.34318022 </i>
    <i name="e_fr_energy">   -331.89624599 </i>
    <i name="e_wo_entrp">   -331.88568813 </i>
    <i name="e_0_energy">   -331.89096706 </i>
   </energy>
  </scstep>
  <structure>
   <crystal>
    <varray name="basis" >
     <v>      12.84892070      -0.00003910       0.00131547 </v>
     <v>      -0.00010720       7.39583072       0.00029551 </v>
     <v>       0.13429538       0.00935498      14.89053271 </v>
    </varray>
    <i name="volume">   1415.02278787 </i>
    <varray name="rec_basis" >
     <v>       0.07782762       0.00000116      -0.00070192 </v>
     <v>       0.00000042       0.13521132      -0.00008495 </v>
     <v>      -0.00000688      -0.00000268       0.06715683 </v>
    </varray>
   </crystal>
   <varray name="positions" >
    <v>       0.16671587       0.16664459       0.24645477 </v>
    <v>       0.00001001       0.99990006       0.24607779 </v>
    <v>       0.05534326       0.16664787       0.24625239 </v>
    <v>       0.22200420       0.99987030       0.24625700 </v>
    <v>       0.50000829       0.16650548       0.24499409 </v>
    <v>       0.33327276       0.99983156       0.24561816 </v>
    <v>       0.38861530       0.16655900       0.24538636 </v>
    <v>       0.55533704       0.99978978       0.24488300 </v>
    <v>       0.83334242       0.16659970       0.24594189 </v>
    <v>       0.66668929       0.99980571       0.24529453 </v>
    <v>       0.72204360       0.16654499       0.24568842 </v>
    <v>       0.88869937       0.99989205       0.24586947 </v>
    <v>       0.16668913       0.49986069       0.24621472 </v>
    <v>       0.00001120       0.33318520       0.24608739 </v>
    <v>       0.05534037       0.49990009       0.24606275 </v>
    <v>       0.22205087       0.33314920       0.24638198 </v>
    <v>       0.50004695       0.49978924       0.24505767 </v>
    <v>       0.33337904       0.33315421       0.24585613 </v>
    <v>       0.38872107       0.49986042       0.24545728 </v>
    <v>       0.55536350       0.33302930       0.24508397 </v>
    <v>       0.83330345       0.49987067       0.24586857 </v>
    <v>       0.66675008       0.33308392       0.24548736 </v>
    <v>       0.72204350       0.49986360       0.24560594 </v>
    <v>       0.88862843       0.33314732       0.24600677 </v>
    <v>       0.16671196       0.83313223       0.24638214 </v>
    <v>       0.00001868       0.66661658       0.24603072 </v>
    <v>       0.05535180       0.83318090       0.24618791 </v>
    <v>       0.22203389       0.66657749       0.24631589 </v>
    <v>       0.50000128       0.83308190       0.24488596 </v>
    <v>       0.33334351       0.66657377       0.24578347 </v>
    <v>       0.38860906       0.83310517       0.24526785 </v>
    <v>       0.55536794       0.66654240       0.24500988 </v>
    <v>       0.83336974       0.83316455       0.24590128 </v>
    <v>       0.66673694       0.66660946       0.24543038 </v>
    <v>       0.72205674       0.83310788       0.24562504 </v>
    <v>       0.88864251       0.66662999       0.24595457 </v>
   </varray>
  </structure>
  <varray name="forces" >
   <v>       0.00217366       0.00039615      -0.00247184 </v>
   <v>       0.00539345      -0.00092533       0.00076551 </v>
   <v>      -0.00173577      -0.00474781      -0.00072191 </v>
   <v>      -0.00245800       0.00286421      -0.00250971 </v>
   <v>      -0.00288813      -0.00106978       0.00143434 </v>
   <v>      -0.00118464       0.00022582      -0.00388617 </v>
   <v>       0.00044633      -0.00370051      -0.00174557 </v>
   <v>       0.00142628      -0.00239004       0.00102095 </v>
   <v>       0.00299195       0.00042348       0.00126012 </v>
   <v>      -0.00060467      -0.00166199      -0.00252798 </v>
   <v>      -0.00107111       0.00608707       0.00228284 </v>
   <v>      -0.00153421      -0.00245942       0.00183608 </v>
   <v>      -0.00305733      -0.00106405      -0.00403580 </v>
   <v>      -0.00388952      -0.00082366      -0.00268391 </v>
   <v>      -0.00292773      -0.00031513      -0.00040989 </v>
   <v>      -0.00239511      -0.00186872      -0.00170104 </v>
   <v>       0.00408370       0.00244361      -0.00750222 </v>
   <v>      -0.00256419      -0.00186639       0.00730832 </v>
   <v>       0.01021383       0.00264792       0.00226378 </v>
   <v>       0.00298197      -0.00038279       0.00434274 </v>
   <v>       0.00001326       0.00227234      -0.00389707 </v>
   <v>      -0.00355315      -0.00247998       0.00138149 </v>
   <v>       0.00211680      -0.00222742       0.00367407 </v>
   <v>      -0.00265263      -0.00038435      -0.00374040 </v>
   <v>       0.00029450       0.00133364       0.00058509 </v>
   <v>      -0.00207010       0.00036294      -0.00125234 </v>
   <v>      -0.00527341      -0.00054467      -0.00139181 </v>
   <v>       0.00082689       0.00225308      -0.00432492 </v>
   <v>       0.00085221      -0.00010422       0.00486694 </v>
   <v>      -0.00439530       0.00088955       0.00385287 </v>
   <v>       0.00294967       0.00053949       0.00229827 </v>
   <v>      -0.00185474       0.00527145       0.00425894 </v>
   <v>       0.00226993       0.00709358       0.00084106 </v>
   <v>       0.00744955      -0.00662238       0.00468357 </v>
   <v>      -0.00030597       0.00235905      -0.00070410 </v>
   <v>      -0.00006826      -0.00182475      -0.00345029 </v>
  </varray>
  <varray name="stress" >
   <v>      -0.48653016       0.00180590       0.02871534 </v>
   <v>       0.00180589      -0.49219316       0.01553714 </v>
   <v>       0.02871536       0.01553716      -0.35368934 </v>
  </varray>
  <energy>
   <i name="e_fr_energy">   -331.89624599 </i>
   <i name="e_wo_entrp">   -331.89096706 </i>
   <i name="e_0_energy">     -0.01055786 </i>
  </energy>
  <time name="totalsc">    2.36    2.38</time>
 </calculation>
 <calculation>
  <scstep>
   <time name="dav">    0.84    0.88</time>
   <time name="total">    0.91    0.96</time>
   <energy>
    <i name="alphaZ">     75.23705261 </i>
    <i name="ewald">  14831.60845713 </i>
    <i name="hartreedc"> -19370.00088355 </i>
    <i name="XCdc">    495.38950582 </i>
    <i name="pawpsdc">  15005.75994820 </i>
    <i name="pawaedc"> -15030.35811347 </i>
    <i name="eentropy">     -0.01055134 </i>
    <i name="bandstr">  -1636.86485346 </i>
    <i name="atom">   5297.34318022 </i>
    <i name="e_fr_energy">   -331.89625783 </i>
    <i name="e_wo_entrp">   -331.88570649 </i>
    <i name="e_0_energy">   -331.89098216 </i>
   </energy>
  </scstep>
  <scstep>
   <time name="diag">    0.20    0.20</time>
   <time name="diis">    0.41    0.42</time>
   <time name="orth">    0.05    0.05</time>
   <time name="total">    0.70    0.71</time>
   <energy>
    <i name="alphaZ">     75.23705261 </i>
    <i name="ewald">  14831.60845713 </i>
    <i name="hartreedc"> -19370.03899011 </i>
    <i name="XCdc">    495.39085933 </i>
    <i name="pawpsdc">  15006.03139910 </i>
    <i name="pawaedc"> -15030.62979946 </i>
    <i name="eentropy">     -0.01055174 </i>
    <i name="bandstr">  -1636.82786508 </i>
    <i name="atom">   5297.34318022 </i>
    <i name="e_fr_energy">   -331.89625799 </i>
    <i name="e_wo_entrp">   -331.88570625 </i>
    <i name="e_0_energy">   -331.89098212 </i>
   </energy>
  </scstep>
  <structure>
   <crystal>
    <varray name="basis" >
     <v>      12.84878452      -0.00003201       0.00149743 </v>
     <v>      -0.00010312       7.39574516       0.00034744 </v>
     <v>       0.13450479       0.00945949      14.89086479 </v>
    </varray>
    <i name="volume">   1415.02278787 </i>
    <varray name="rec_basis" >
     <v>       0.07782846       0.00000112      -0.00070300 </v>
     <v>       0.00000035       0.13521288      -0.00008590 </v>
     <v>      -0.00000783      -0.00000315       0.06715534 </v>
    </varray>
   </crystal>
   <varray name="positions" >
    <v>       0.16671679       0.16664448       0.24645088 </v>
    <v>       0.00001525       0.99990006       0.24607967 </v>
    <v>       0.05534289       0.16664432       0.24625298 </v>
    <v>       0.22200243       0.99987414       0.24625396 </v>
    <v>       0.50000630       0.16650389       0.24499561 </v>
    <v>       0.33327277       0.99983102       0.24561416 </v>
    <v>       0.38861601       0.16655411       0.24538284 </v>
    <v>       0.55533657       0.99978811       0.24488356 </v>
    <v>       0.83334397       0.16659925       0.24594157 </v>
    <v>       0.66668836       0.99980196       0.24529324 </v>
    <v>       0.72204306       0.16655260       0.24568870 </v>
    <v>       0.88869944       0.99988899       0.24587127 </v>
    <v>       0.16668566       0.49986019       0.24620808 </v>
    <v>       0.00000767       0.33318336       0.24608419 </v>
    <v>       0.05533755       0.49989955       0.24605810 </v>
    <v>       0.22204978       0.33314663       0.24637898 </v>
    <v>       0.50005210       0.49979624       0.24506133 </v>
    <v>       0.33337714       0.33314954       0.24585946 </v>
    <v>       0.38872786       0.49986312       0.24546327 </v>
    <v>       0.55536480       0.33302976       0.24509168 </v>
    <v>       0.83330313       0.49987294       0.24586488 </v>
    <v>       0.66674732       0.33308078       0.24548928 </v>
    <v>       0.72204438       0.49985948       0.24560714 </v>
    <v>       0.88862726       0.33314567       0.24600361 </v>
    <v>       0.16671245       0.83313389       0.24638124 </v>
    <v>       0.00001684       0.66661738       0.24602655 </v>
    <v>       0.05534859       0.83318001       0.24618711 </v>
    <v>       0.22203334       0.66657817       0.24631050 </v>
    <v>       0.50000262       0.83308078       0.24489209 </v>
    <v>       0.33333954       0.66657587       0.24578845 </v>
    <v>       0.38861169       0.83310505       0.24527090 </v>
    <v>       0.55536682       0.66654723       0.24501838 </v>
    <v>       0.83337056       0.83317509       0.24590122 </v>
    <v>       0.66674330       0.66660058       0.24543449 </v>
    <v>       0.72205616       0.83311197       0.24562354 </v>
    <v>       0.88864263       0.66663103       0.24595059 </v>
   </varray>
  </structure>
  <varray name="forces" >
   <v>      -0.00128290      -0.00251117       0.00112460 </v>
   <v>       0.00156603      -0.00122401       0.00078778 </v>
   <v>      -0.00080525      -0.00254389      -0.00111579 </v>
   <v>      -0.00083339       0.00158554      -0.00253911 </v>
   <v>      -0.00069037      -0.00037185       0.00157141 </v>
   <v>      -0.00061227      -0.00016696      -0.00375950 </v>
   <v>      -0.00103018      -0.00212518      -0.00103641 </v>
   <v>       0.00145339      -0.00128940       0.00140049 </v>
   <v>       0.00151401       0.00052439       0.00131600 </v>
   <v>      -0.00031550       0.00162130      -0.00224011 </v>
   <v>      -0.00093602       0.00198336       0.00213255 </v>
   <v>       0.00064117       0.00076238       0.00179094 </v>
   <v>      -0.00163191      -0.00098212      -0.00387179 </v>
   <v>      -0.00227089      -0.00075615      -0.00257617 </v>
   <v>      -0.00283717      -0.00012399      -0.00089817 </v>
   <v>      -0.00211594      -0.00010543      -0.00169624 </v>
   <v>      -0.00242839      -0.00100690      -0.00549010 </v>
   <v>      -0.00039362       0.00239222       0.00359168 </v>
   <v>      -0.00066722      -0.00054456       0.00428253 </v>
   <v>       0.00150539      -0.00037775       0.00358148 </v>
   <v>       0.00069645       0.00150764      -0.00390137 </v>
   <v>      -0.00182622      -0.00111141       0.00202403 </v>
   <v>       0.00250465       0.00049697       0.00059757 </v>
   <v>      -0.00218859       0.00077946      -0.00368971 </v>
   <v>      -0.00118347       0.00125022       0.00005171 </v>
   <v>      -0.00189841       0.00006131      -0.00127777 </v>
   <v>       0.00342711       0.00238706      -0.00166962 </v>
   <v>      -0.00062779       0.00209685      -0.00356604 </v>
   <v>       0.00026834       0.00078783       0.00485941 </v>
   <v>       0.00447017      -0.00252216       0.00112861 </v>
   <v>       0.00042799       0.00076287       0.00249533 </v>
   <v>       0.00276682       0.00404588       0.00404003 </v>
   <v>       0.00147841       0.00352012       0.00061190 </v>
   <v>       0.00362177      -0.00264758       0.00468627 </v>
   <v>       0.00124303       0.00051855      -0.00019830 </v>
   <v>      -0.00100920      -0.00667345      -0.00254810 </v>
  </varray>
  <varray name="stress" >
   <v>      -0.43970715       0.00878337       0.02246451 </v>
   <v>       0.00878336      -0.45605990       0.01626510 </v>
   <v>       0.02246452       0.01626509      -0.29726132 </v>
  </varray>
  <energy>
   <i name="e_fr_energy">   -331.89625799 </i>
   <i name="e_wo_entrp">   -331.89098212 </i>
   <i name="e_0_energy">     -0.01055174 </i>
  </energy>
  <time name="totalsc">    2.23    2.32</time>
  <eigenvalues>
   <array>
    <dimension dim="1">band</dimension>
    <dimension dim="2">kpoint</dimension>
    <dimension dim="3">spin</dimension>
    <field>eigene</field>
    <field>occ</field>
    <set>
     <set comment="spin 1">
      <set comment="kpoint 1">
       <r>  -21.7306    1.0000 </r>
       <r>  -21.0811    1.0000 </r>
       <r>  -21.0770    1.0000 </r>
       <r>  -19.7851    1.0000 </r>
       <r>  -19.7782    1.0000 </r>
       <r>  -19.1606    1.0000 </r>
       <r>  -19.1571    1.0000 </r>
       <r>  -19.1531    1.0000 </r>
       <r>  -19.1481    1.0000 </r>
       <r>  -19.1450    1.0000 </r>
       <r>  -19.1418    1.0000 </r>
       <r>  -17.3144    1.0000 </r>
       <r>  -17.3117    1.0000 </r>
       <r>  -17.3085    1.0000 </r>
       <r>  -17.3041    1.0000 </r>
       <r>  -16.5427    1.0000 </r>
       <r>  -15.4266    1.0000 </r>
       <r>  -14.8662    1.0000 </r>
       <r>  -14.8559    1.0000 </r>
       <r>  -14.7905    1.0000 </r>
       <r>  -14.7859    1.0000 </r>
       <r>  -13.6218    1.0000 </r>
       <r>  -13.6167    1.0000 </r>
       <r>  -13.6163    1.0000 </r>
       <r>  -13.6135    1.0000 </r>
       <r>  -12.7657    1.0000 </r>
       <r>  -12.7627    1.0000 </r>
       <r>  -11.8658    1.0000 </r>
       <r>  -11.8638    1.0000 </r>
       <r>  -11.8596    1.0000 </r>
       <r>  -11.8565    1.0000 </r>
       <r>  -11.8553    1.0000 </r>
       <r>  -11.8530    1.0000 </r>
       <r>  -10.2861    1.0000 </r>
       <r>  -10.2811    1.0000 </r>
       <r>  -10.2808    1.0000 </r>
       <r>  -10.2784    1.0000 </r>
       <r>  -10.0358    1.0000 </r>
       <r>  -10.0282    1.0000 </r>
       <r>   -9.8373    1.0000 </r>
       <r>   -9.0670    1.0000 </r>
       <r>   -9.0637    1.0000 </r>
       <r>   -8.6281    1.0000 </r>
       <r>   -8.6090    1.0000 </r>
       <r>   -8.6049    1.0000 </r>
       <r>   -8.0165    1.0000 </r>
       <r>   -8.0161    1.0000 </r>
       <r>   -8.0133    1.0000 </r>
       <r>   -8.0125    1.0000 </r>
       <r>   -8.0017    1.0000 </r>
       <r>   -7.9984    1.0000 </r>
       <r>   -7.5555    1.0000 </r>
       <r>   -7.5527    1.0000 </r>
       <r>   -7.5500    1.0000 </r>
       <r>   -7.5440    1.0000 </r>
       <r>   -6.8713    1.0000 </r>
       <r>   -6.8689    1.0000 </r>
       <r>   -6.8506    1.0000 </r>
       <r>   -6.8464    1.0000 </r>
       <r>   -6.8441    1.0000 </r>
       <r>   -6.8416    1.0000 </r>
       <r>   -6.4163    1.0000 </r>
       <r>   -6.4149    1.0000 </r>
       <r>   -5.3102    1.0000 </r>
       <r>   -5.2432    1.0000 </r>
       <r>   -4.8916    1.0000 </r>
       <r>   -4.8900    1.0000 </r>
       <r>   -4.8883    1.0000 </r>
       <r>   -4.8844    1.0000 </r>
       <r>   -4.6456    1.0000 </r>
       <r>   -2.2901    0.8895 </r>
       <r>   -2.2798    0.8243 </r>
       <r>   -2.2133    0.1714 </r>
       <r>   -2.2044    0.1148 </r>
       <r>   -0.5350    0.0000 </r>
       <r>    0.2620    0.0000 </r>
       <r>    0.2660    0.0000 </r>
       <r>    0.2674    0.0000 </r>
       <r>    0.2701    0.0000 </r>
       <r>    1.0205    0.0000 </r>
       <r>    1.9067    0.0000 </r>
       <r>    1.9071    0.0000 </r>
       <r>    1.9260    0.0000 </r>
       <r>    2.4603    0.0000 </r>
       <r>    2.6363    0.0000 </r>
       <r>    2.6383    0.0000 </r>
       <r>    2.6436    0.0000 </r>
       <r>    2.6480    0.0000 </r>
       <r>    2.6497    0.0000 </r>
       <r>    2.6523    0.0000 </r>
       <r>    2.8173    0.0000 </r>
       <r>    2.8176    0.0000 </r>
       <r>    3.3622    0.0000 </r>
       <r>    3.3641    0.0000 </r>
       <r>    3.6947    0.0000 </r>
       <r>    3.6952    0.0000 </r>
       <r>    4.0832    0.0000 </r>
       <r>    4.0925    0.0000 </r>
      </set>
      <set comment="kpoint 2">
       <r>  -21.5675    1.0000 </r>
       <r>  -21.5670    1.0000 </r>
       <r>  -20.2721    1.0000 </r>
       <r>  -20.2719    1.0000 </r>
       <r>  -19.6259    1.0000 </r>
       <r>  -19.6254    1.0000 </r>
       <r>  -19.6191    1.0000 </r>
       <r>  -19.6184    1.0000 </r>
       <r>  -18.3713    1.0000 </r>
       <r>  -18.3709    1.0000 </r>
       <r>  -18.3645    1.0000 </r>
       <r>  -18.3639    1.0000 </r>
       <r>  -17.7726    1.0000 </r>
       <r>  -17.7723    1.0000 </r>
       <r>  -16.0452    1.0000 </r>
       <r>  -16.0447    1.0000 </r>
       <r>  -16.0388    1.0000 </r>
       <r>  -16.0386    1.0000 </r>
       <r>  -14.1670    1.0000 </r>
       <r>  -14.1667    1.0000 </r>
       <r>  -14.1647    1.0000 </r>
       <r>  -14.1638    1.0000 </r>
       <r>  -13.9542    1.0000 </r>
       <r>  -13.9537    1.0000 </r>
       <r>  -12.8517    1.0000 </r>
       <r>  -12.8510    1.0000 </r>
       <r>  -12.8468    1.0000 </r>
       <r>  -12.8462    1.0000 </r>
       <r>  -11.8878    1.0000 </r>
       <r>  -11.8874    1.0000 </r>
       <r>  -11.8834    1.0000 </r>
       <r>  -11.8829    1.0000 </r>
       <r>  -10.7533    1.0000 </r>
       <r>  -10.7531    1.0000 </r>
       <r>  -10.7469    1.0000 </r>
       <r>  -10.7467    1.0000 </r>
       <r>   -9.6612    1.0000 </r>
       <r>   -9.6593    1.0000 </r>
       <r>   -9.6431    1.0000 </r>
       <r>   -9.6410    1.0000 </r>
       <r>   -8.8121    1.0000 </r>
       <r>   -8.8108    1.0000 </r>
       <r>   -8.8103    1.0000 </r>
       <r>   -8.8092    1.0000 </r>
       <r>   -8.4677    1.0000 </r>
       <r>   -8.4670    1.0000 </r>
       <r>   -8.1580    1.0000 </r>
       <r>   -8.1575    1.0000 </r>
       <r>   -8.1541    1.0000 </r>
       <r>   -8.1539    1.0000 </r>
       <r>   -8.1240    1.0000 </r>
       <r>   -8.1238    1.0000 </r>
       <r>   -7.3728    1.0000 </r>
       <r>   -7.3725    1.0000 </r>
       <r>   -7.3671    1.0000 </r>
       <r>   -7.3665    1.0000 </r>
       <r>   -7.2795    1.0000 </r>
       <r>   -7.2794    1.0000 </r>
       <r>   -6.0041    1.0000 </r>
       <r>   -6.0036    1.0000 </r>
       <r>   -5.9990    1.0000 </r>
       <r>   -5.9985    1.0000 </r>
       <r>   -5.9027    1.0000 </r>
       <r>   -5.9026    1.0000 </r>
       <r>   -5.6403    1.0000 </r>
       <r>   -5.6401    1.0000 </r>
       <r>   -5.4692    1.0000 </r>
       <r>   -5.4690    1.0000 </r>
       <r>   -3.5980    1.0000 </r>
       <r>   -3.5975    1.0000 </r>
       <r>   -3.5947    1.0000 </r>
       <r>   -3.5946    1.0000 </r>
       <r>   -0.9538    0.0000 </r>
       <r>   -0.9535    0.0000 </r>
       <r>   -0.9517    0.0000 </r>
       <r>   -0.9510    0.0000 </r>
       <r>    0.5406    0.0000 </r>
       <r>    0.5407    0.0000 </r>
       <r>    1.2421    0.0000 </r>
       <r>    1.2421    0.0000 </r>
       <r>    1.4603    0.0000 </r>
       <r>    1.4605    0.0000 </r>
       <r>    1.4670    0.0000 </r>
       <r>    1.4672    0.0000 </r>
       <r>    2.1491    0.0000 </r>
       <r>    2.1493    0.0000 </r>
       <r>    2.6840    0.0000 </r>
       <r>    2.6880    0.0000 </r>
       <r>    3.0130    0.0000 </r>
       <r>    3.0131    0.0000 </r>
       <r>    3.6363    0.0000 </r>
       <r>    3.6370    0.0000 </r>
       <r>    3.6453    0.0000 </r>
       <r>    3.6458    0.0000 </r>
       <r>    3.9082    0.0000 </r>
       <r>    3.9092    0.0000 </r>
       <r>    3.9135    0.0000 </r>
       <r>    3.9138    0.0000 </r>
      </set>
      <set comment="kpoint 3">
       <r>  -21.5116    1.0000 </r>
       <r>  -20.8640    1.0000 </r>
       <r>  -20.8599    1.0000 </r>
       <r>  -20.8582    1.0000 </r>
       <r>  -20.2158    1.0000 </r>
       <r>  -20.2117    1.0000 </r>
       <r>  -18.9505    1.0000 </r>
       <r>  -18.9471    1.0000 </r>
       <r>  -18.3259    1.0000 </r>
       <r>  -18.3225    1.0000 </r>
       <r>  -18.3085    1.0000 </r>
       <r>  -17.7010    1.0000 </r>
       <r>  -17.6967    1.0000 </r>
       <r>  -16.5116    1.0000 </r>
       <r>  -16.3550    1.0000 </r>
       <r>  -16.3007    1.0000 </r>
       <r>  -16.2963    1.0000 </r>
       <r>  -15.7931    1.0000 </r>
       <r>  -15.2820    1.0000 </r>
       <r>  -15.2791    1.0000 </r>
       <r>  -15.2433    1.0000 </r>
       <r>  -14.7605    1.0000 </r>
       <r>  -13.9208    1.0000 </r>
       <r>  -13.9180    1.0000 </r>
       <r>  -13.5692    1.0000 </r>
       <r>  -11.9411    1.0000 </r>
       <r>  -11.8920    1.0000 </r>
       <r>  -11.8874    1.0000 </r>
       <r>  -11.8776    1.0000 </r>
       <r>  -11.7734    1.0000 </r>
       <r>  -11.7691    1.0000 </r>
       <r>  -11.4631    1.0000 </r>
       <r>  -10.3821    1.0000 </r>
       <r>  -10.3786    1.0000 </r>
       <r>  -10.3385    1.0000 </r>
       <r>   -9.6597    1.0000 </r>
       <r>   -9.6570    1.0000 </r>
       <r>   -9.5761    1.0000 </r>
       <r>   -9.5465    1.0000 </r>
       <r>   -9.5429    1.0000 </r>
       <r>   -9.5255    1.0000 </r>
       <r>   -8.8686    1.0000 </r>
       <r>   -8.8646    1.0000 </r>
       <r>   -8.8103    1.0000 </r>
       <r>   -8.8070    1.0000 </r>
       <r>   -8.8018    1.0000 </r>
       <r>   -8.7259    1.0000 </r>
       <r>   -8.7225    1.0000 </r>
       <r>   -8.0531    1.0000 </r>
       <r>   -8.0498    1.0000 </r>
       <r>   -7.9784    1.0000 </r>
       <r>   -7.9312    1.0000 </r>
       <r>   -7.9281    1.0000 </r>
       <r>   -7.5100    1.0000 </r>
       <r>   -7.5076    1.0000 </r>
       <r>   -7.0045    1.0000 </r>
       <r>   -7.0030    1.0000 </r>
       <r>   -6.9493    1.0000 </r>
       <r>   -6.6256    1.0000 </r>
       <r>   -6.6231    1.0000 </r>
       <r>   -6.1376    1.0000 </r>
       <r>   -5.9159    1.0000 </r>
       <r>   -5.9134    1.0000 </r>
       <r>   -5.8870    1.0000 </r>
       <r>   -5.7093    1.0000 </r>
       <r>   -5.3603    1.0000 </r>
       <r>   -5.3570    1.0000 </r>
       <r>   -4.3795    1.0000 </r>
       <r>   -4.3129    1.0000 </r>
       <r>   -4.3099    1.0000 </r>
       <r>   -3.9895    1.0000 </r>
       <r>   -3.5865    1.0000 </r>
       <r>   -1.0466    0.0000 </r>
       <r>   -0.6699    0.0000 </r>
       <r>   -0.6669    0.0000 </r>
       <r>   -0.6127    0.0000 </r>
       <r>   -0.5122    0.0000 </r>
       <r>    0.4853    0.0000 </r>
       <r>    0.4882    0.0000 </r>
       <r>    1.3180    0.0000 </r>
       <r>    1.6591    0.0000 </r>
       <r>    1.6935    0.0000 </r>
       <r>    1.6967    0.0000 </r>
       <r>    2.2045    0.0000 </r>
       <r>    2.2049    0.0000 </r>
       <r>    2.2105    0.0000 </r>
       <r>    2.2257    0.0000 </r>
       <r>    2.4656    0.0000 </r>
       <r>    2.4683    0.0000 </r>
       <r>    2.7630    0.0000 </r>
       <r>    3.0943    0.0000 </r>
       <r>    3.0948    0.0000 </r>
       <r>    3.1161    0.0000 </r>
       <r>    3.1164    0.0000 </r>
       <r>    3.1224    0.0000 </r>
       <r>    3.6652    0.0000 </r>
       <r>    3.6671    0.0000 </r>
       <r>    3.6714    0.0000 </r>
      </set>
      <set comment="kpoint 4">
       <r>  -21.3490    1.0000 </r>
       <r>  -21.3485    1.0000 </r>
       <r>  -20.6968    1.0000 </r>
       <r>  -20.6963    1.0000 </r>
       <r>  -20.0575    1.0000 </r>
       <r>  -20.0573    1.0000 </r>
       <r>  -19.4176    1.0000 </r>
       <r>  -19.4174    1.0000 </r>
       <r>  -18.1544    1.0000 </r>
       <r>  -18.1539    1.0000 </r>
       <r>  -17.5715    1.0000 </r>
       <r>  -17.5712    1.0000 </r>
       <r>  -16.9828    1.0000 </r>
       <r>  -16.9826    1.0000 </r>
       <r>  -16.9753    1.0000 </r>
       <r>  -16.9749    1.0000 </r>
       <r>  -16.3955    1.0000 </r>
       <r>  -16.3949    1.0000 </r>
       <r>  -14.8804    1.0000 </r>
       <r>  -14.8803    1.0000 </r>
       <r>  -14.4168    1.0000 </r>
       <r>  -14.4166    1.0000 </r>
       <r>  -13.7992    1.0000 </r>
       <r>  -13.7987    1.0000 </r>
       <r>  -13.4467    1.0000 </r>
       <r>  -13.4461    1.0000 </r>
       <r>  -12.7560    1.0000 </r>
       <r>  -12.7557    1.0000 </r>
       <r>  -11.2267    1.0000 </r>
       <r>  -11.2261    1.0000 </r>
       <r>  -10.9079    1.0000 </r>
       <r>  -10.9074    1.0000 </r>
       <r>  -10.7303    1.0000 </r>
       <r>  -10.7301    1.0000 </r>
       <r>   -9.7132    1.0000 </r>
       <r>   -9.7129    1.0000 </r>
       <r>   -9.5743    1.0000 </r>
       <r>   -9.5739    1.0000 </r>
       <r>   -9.3831    1.0000 </r>
       <r>   -9.3826    1.0000 </r>
       <r>   -9.3594    1.0000 </r>
       <r>   -9.3588    1.0000 </r>
       <r>   -8.8928    1.0000 </r>
       <r>   -8.8926    1.0000 </r>
       <r>   -8.6712    1.0000 </r>
       <r>   -8.6709    1.0000 </r>
       <r>   -8.6131    1.0000 </r>
       <r>   -8.6126    1.0000 </r>
       <r>   -8.5971    1.0000 </r>
       <r>   -8.5969    1.0000 </r>
       <r>   -8.0664    1.0000 </r>
       <r>   -8.0662    1.0000 </r>
       <r>   -7.8727    1.0000 </r>
       <r>   -7.8725    1.0000 </r>
       <r>   -7.1372    1.0000 </r>
       <r>   -7.1370    1.0000 </r>
       <r>   -6.8923    1.0000 </r>
       <r>   -6.8920    1.0000 </r>
       <r>   -6.6857    1.0000 </r>
       <r>   -6.6857    1.0000 </r>
       <r>   -6.0202    1.0000 </r>
       <r>   -6.0202    1.0000 </r>
       <r>   -5.7484    1.0000 </r>
       <r>   -5.7479    1.0000 </r>
       <r>   -5.2211    1.0000 </r>
       <r>   -5.2209    1.0000 </r>
       <r>   -4.8147    1.0000 </r>
       <r>   -4.8144    1.0000 </r>
       <r>   -4.5098    1.0000 </r>
       <r>   -4.5096    1.0000 </r>
       <r>   -4.0480    1.0000 </r>
       <r>   -4.0475    1.0000 </r>
       <r>   -0.6279    0.0000 </r>
       <r>   -0.6275    0.0000 </r>
       <r>   -0.2731    0.0000 </r>
       <r>   -0.2729    0.0000 </r>
       <r>   -0.0148    0.0000 </r>
       <r>   -0.0145    0.0000 </r>
       <r>    0.4488    0.0000 </r>
       <r>    0.4489    0.0000 </r>
       <r>    1.2894    0.0000 </r>
       <r>    1.2898    0.0000 </r>
       <r>    1.5396    0.0000 </r>
       <r>    1.5396    0.0000 </r>
       <r>    2.4312    0.0000 </r>
       <r>    2.4313    0.0000 </r>
       <r>    2.4485    0.0000 </r>
       <r>    2.4487    0.0000 </r>
       <r>    2.9867    0.0000 </r>
       <r>    2.9907    0.0000 </r>
       <r>    3.3111    0.0000 </r>
       <r>    3.3111    0.0000 </r>
       <r>    3.3425    0.0000 </r>
       <r>    3.3427    0.0000 </r>
       <r>    3.3786    0.0000 </r>
       <r>    3.3788    0.0000 </r>
       <r>    3.8945    0.0000 </r>
       <r>    3.8985    0.0000 </r>
      </set>
     </set>
    </set>
   </array>
  </eigenvalues>
  <separator name="orbital magnetization" >
   <v name="MAGDIPOLOUT">      0.00000000      0.00000000      0.00000000</v>
  </separator>
  <dos>
   <i name="efermi">     -2.24683707 </i>
   <total>
    <array>
     <dimension dim="1">gridpoints</dimension>
     <dimension dim="2">spin</dimension>
     <field>energy</field>
     <field>total</field>
     <field>integrated</field>
     <set>
      <set comment="spin 1">
       <r>   -23.0217     0.0000     0.0000 </r>
       <r>   -22.9270     0.0000     0.0000 </r>
       <r>   -22.8323     0.0000     0.0000 </r>
       <r>   -22.7377     0.0000     0.0000 </r>
       <r>   -22.6430     0.0000     0.0000 </r>
       <r>   -22.5483     0.0000     0.0000 </r>
       <r>   -22.4536     0.0000     0.0000 </r>
       <r>   -22.3589     0.0000     0.0000 </r>
       <r>   -22.2642     0.0000     0.0000 </r>
       <r>   -22.1696     0.0000     0.0000 </r>
       <r>   -22.0749     0.0000     0.0000 </r>
       <r>   -21.9802     0.0000     0.0000 </r>
       <r>   -21.8855     0.0000     0.0000 </r>
       <r>   -21.7908     0.1555     0.0147 </r>
       <r>   -21.6961     2.7848     0.2784 </r>
       <r>   -21.6014     1.7916     0.4480 </r>
       <r>   -21.5068     9.4295     1.3409 </r>
       <r>   -21.4121     3.9390     1.7138 </r>
       <r>   -21.3174    10.9399     2.7497 </r>
       <r>   -21.2227     2.6415     2.9998 </r>
       <r>   -21.1280     0.5901     3.0556 </r>
       <r>   -21.0333     5.7614     3.6012 </r>
       <r>   -20.9387     0.9849     3.6944 </r>
       <r>   -20.8440    14.0973     5.0292 </r>
       <r>   -20.7493     7.6704     5.7555 </r>
       <r>   -20.6546    11.4851     6.8429 </r>
       <r>   -20.5599     1.6580     6.9999 </r>
       <r>   -20.4652     0.0008     7.0000 </r>
       <r>   -20.3705     0.0188     7.0018 </r>
       <r>   -20.2759     3.7557     7.3574 </r>
       <r>   -20.1812    14.7969     8.7584 </r>
       <r>   -20.0865     5.4425     9.2737 </r>
       <r>   -19.9918    10.7438    10.2910 </r>
       <r>   -19.8971     0.4510    10.3337 </r>
       <r>   -19.8024     1.9634    10.5196 </r>
       <r>   -19.7078     5.0547    10.9982 </r>
       <r>   -19.6131     8.4909    11.8022 </r>
       <r>   -19.5184     5.6157    12.3339 </r>
       <r>   -19.4237     6.0538    12.9071 </r>
       <r>   -19.3290     7.9352    13.6584 </r>
       <r>   -19.2343     0.3028    13.6871 </r>
       <r>   -19.1396    12.9503    14.9133 </r>
       <r>   -19.0450     7.9690    15.6679 </r>
       <r>   -18.9503     6.7883    16.3106 </r>
       <r>   -18.8556     7.2213    16.9943 </r>
       <r>   -18.7609     0.0597    17.0000 </r>
       <r>   -18.6662     0.0000    17.0000 </r>
       <r>   -18.5715     0.0000    17.0000 </r>
       <r>   -18.4769     0.0150    17.0014 </r>
       <r>   -18.3822     5.6398    17.5354 </r>
       <r>   -18.2875    25.3328    19.9340 </r>
       <r>   -18.1928     6.1437    20.5158 </r>
       <r>   -18.0981    11.3597    21.5913 </r>
       <r>   -18.0034     0.7953    21.6667 </r>
       <r>   -17.9087     0.0005    21.6667 </r>
       <r>   -17.8141     0.8491    21.7471 </r>
       <r>   -17.7194     9.6768    22.6633 </r>
       <r>   -17.6247    11.2637    23.7298 </r>
       <r>   -17.5300    11.7063    24.8382 </r>
       <r>   -17.4353     1.7104    25.0002 </r>
       <r>   -17.3406     2.7012    25.2560 </r>
       <r>   -17.2460    10.8632    26.2845 </r>
       <r>   -17.1513     0.5154    26.3333 </r>
       <r>   -17.0566     0.4069    26.3719 </r>
       <r>   -16.9619    18.8462    28.1563 </r>
       <r>   -16.8672     8.8869    28.9978 </r>
       <r>   -16.7725     0.0237    29.0000 </r>
       <r>   -16.6778     0.0002    29.0000 </r>
       <r>   -16.5832     0.5955    29.0564 </r>
       <r>   -16.4885     7.9995    29.8138 </r>
       <r>   -16.3938    10.2404    30.7834 </r>
       <r>   -16.2991    19.3498    32.6156 </r>
       <r>   -16.2044     7.5249    33.3281 </r>
       <r>   -16.1097     0.4476    33.3704 </r>
       <r>   -16.0151    10.5156    34.3661 </r>
       <r>   -15.9204     3.1711    34.6664 </r>
       <r>   -15.8257     1.2573    34.7854 </r>
       <r>   -15.7310     5.5081    35.3069 </r>
       <r>   -15.6363     0.2787    35.3333 </r>
       <r>   -15.5416     0.0020    35.3335 </r>
       <r>   -15.4470     0.9939    35.4276 </r>
       <r>   -15.3523     2.7697    35.6899 </r>
       <r>   -15.2576    12.6133    36.8842 </r>
       <r>   -15.1629     8.1769    37.6584 </r>
       <r>   -15.0682     0.0873    37.6667 </r>
       <r>   -14.9735     0.0649    37.6728 </r>
       <r>   -14.8788     9.4309    38.5658 </r>
       <r>   -14.7842    17.0800    40.1830 </r>
       <r>   -14.6895     8.4528    40.9833 </r>
       <r>   -14.5948     0.1761    41.0000 </r>
       <r>   -14.5001     0.1292    41.0122 </r>
       <r>   -14.4054     8.6767    41.8338 </r>
       <r>   -14.3107     5.2571    42.3315 </r>
       <r>   -14.2161     1.1012    42.4358 </r>
       <r>   -14.1214    11.5108    43.5257 </r>
       <r>   -14.0267     1.6450    43.6815 </r>
       <r>   -13.9320    10.0843    44.6363 </r>
       <r>   -13.8373    12.6945    45.8383 </r>
       <r>   -13.7426    11.4909    46.9263 </r>
       <r>   -13.6479     3.5760    47.2649 </r>
       <r>   -13.5533    15.5376    48.7360 </r>
       <r>   -13.4586     7.9279    49.4867 </r>
       <r>   -13.3639     8.8038    50.3203 </r>
       <r>   -13.2692     0.1379    50.3333 </r>
       <r>   -13.1745     0.0000    50.3333 </r>
       <r>   -13.0798     0.0000    50.3333 </r>
       <r>   -12.9852     0.0009    50.3334 </r>
       <r>   -12.8905     1.6990    50.4943 </r>
       <r>   -12.7958    14.5693    51.8738 </r>
       <r>   -12.7011    17.8160    53.5607 </r>
       <r>   -12.6064     1.1192    53.6666 </r>
       <r>   -12.5117     0.0002    53.6667 </r>
       <r>   -12.4170     0.0000    53.6667 </r>
       <r>   -12.3224     0.0000    53.6667 </r>
       <r>   -12.2277     0.0000    53.6667 </r>
       <r>   -12.1330     0.0000    53.6667 </r>
       <r>   -12.0383     0.0213    53.6687 </r>
       <r>   -11.9436     5.3096    54.1714 </r>
       <r>   -11.8489    44.6209    58.3963 </r>
       <r>   -11.7543    23.0114    60.5752 </r>
       <r>   -11.6596     4.4755    60.9989 </r>
       <r>   -11.5649     0.0254    61.0013 </r>
       <r>   -11.4702     2.9435    61.2800 </r>
       <r>   -11.3755     4.0369    61.6623 </r>
       <r>   -11.2808     0.9182    61.7492 </r>
       <r>   -11.1861    11.4167    62.8302 </r>
       <r>   -11.0915     1.7925    62.9999 </r>
       <r>   -10.9968     0.0836    63.0078 </r>
       <r>   -10.9021     7.8436    63.7505 </r>
       <r>   -10.8074     7.0722    64.4201 </r>
       <r>   -10.7127    20.8002    66.3896 </r>
       <r>   -10.6180     6.4348    66.9989 </r>
       <r>   -10.5234     0.0125    67.0000 </r>
       <r>   -10.4287     1.2493    67.1183 </r>
       <r>   -10.3340    16.3550    68.6669 </r>
       <r>   -10.2393    15.9419    70.1763 </r>
       <r>   -10.1446     1.6627    70.3338 </r>
       <r>   -10.0499     2.1557    70.5379 </r>
       <r>    -9.9552     4.7732    70.9898 </r>
       <r>    -9.8606     1.0057    71.0850 </r>
       <r>    -9.7659     3.5254    71.4189 </r>
       <r>    -9.6712    20.7325    73.3819 </r>
       <r>    -9.5765    33.4396    76.5481 </r>
       <r>    -9.4818    28.0671    79.2056 </r>
       <r>    -9.3871    10.7243    80.2211 </r>
       <r>    -9.2925    18.2954    81.9533 </r>
       <r>    -9.1978     0.4933    82.0001 </r>
       <r>    -9.1031     1.0079    82.0955 </r>
       <r>    -9.0084     5.6617    82.6316 </r>
       <r>    -8.9137     5.5966    83.1615 </r>
       <r>    -8.8190    34.7953    86.4561 </r>
       <r>    -8.7243    30.9981    89.3911 </r>
       <r>    -8.6297    29.2683    92.1624 </r>
       <r>    -8.5350    29.2504    94.9319 </r>
       <r>    -8.4403     6.1983    95.5188 </r>
       <r>    -8.3456     1.5596    95.6665 </r>
       <r>    -8.2509     0.0543    95.6716 </r>
       <r>    -8.1562     8.3010    96.4576 </r>
       <r>    -8.0616    27.3564    99.0478 </r>
       <r>    -7.9669    38.6096   102.7036 </r>
       <r>    -7.8722    23.5759   104.9358 </r>
       <r>    -7.7775     7.6680   105.6619 </r>
       <r>    -7.6828     0.0518   105.6668 </r>
       <r>    -7.5881     2.2221   105.8772 </r>
       <r>    -7.4934    20.4986   107.8181 </r>
       <r>    -7.3988     8.3395   108.6077 </r>
       <r>    -7.3041    12.4445   109.7860 </r>
       <r>    -7.2094     5.9019   110.3448 </r>
       <r>    -7.1147    10.2698   111.3172 </r>
       <r>    -7.0200     8.3906   112.1117 </r>
       <r>    -6.9253    17.5201   113.7706 </r>
       <r>    -6.8307    27.8598   116.4085 </r>
       <r>    -6.7360     7.3359   117.1031 </r>
       <r>    -6.6413    15.9729   118.6154 </r>
       <r>    -6.5466    10.9057   119.6480 </r>
       <r>    -6.4519     1.2690   119.7682 </r>
       <r>    -6.3572     5.6209   120.3004 </r>
       <r>    -6.2625     0.3491   120.3335 </r>
       <r>    -6.1679     1.3770   120.4638 </r>
       <r>    -6.0732     6.6647   121.0949 </r>
       <r>    -5.9785    22.4711   123.2226 </r>
       <r>    -5.8838    24.7881   125.5696 </r>
       <r>    -5.7891     9.8609   126.5033 </r>
       <r>    -5.6944    16.4901   128.0646 </r>
       <r>    -5.5998     8.9830   128.9152 </r>
       <r>    -5.5051     1.9831   129.1030 </r>
       <r>    -5.4104     6.6324   129.7309 </r>
       <r>    -5.3157    13.4823   131.0075 </r>
       <r>    -5.2210    13.0411   132.2423 </r>
       <r>    -5.1263     7.9484   132.9949 </r>
       <r>    -5.0316     0.0544   133.0000 </r>
       <r>    -4.9370     1.2170   133.1153 </r>
       <r>    -4.8423    14.5632   134.4942 </r>
       <r>    -4.7476    11.9793   135.6284 </r>
       <r>    -4.6529     1.8749   135.8060 </r>
       <r>    -4.5582     3.2222   136.1110 </r>
       <r>    -4.4635    11.6209   137.2114 </r>
       <r>    -4.3689     6.3736   137.8148 </r>
       <r>    -4.2742    13.9649   139.1371 </r>
       <r>    -4.1795     2.0724   139.3333 </r>
       <r>    -4.0848     2.0989   139.5321 </r>
       <r>    -3.9901    14.7260   140.9264 </r>
       <r>    -3.8954     4.2701   141.3307 </r>
       <r>    -3.8007     0.0276   141.3333 </r>
       <r>    -3.7061     0.0160   141.3348 </r>
       <r>    -3.6114     6.3870   141.9396 </r>
       <r>    -3.5167    14.3765   143.3008 </r>
       <r>    -3.4220     0.3432   143.3333 </r>
       <r>    -3.3273     0.0000   143.3333 </r>
       <r>    -3.2326     0.0000   143.3333 </r>
       <r>    -3.1380     0.0000   143.3333 </r>
       <r>    -3.0433     0.0000   143.3333 </r>
       <r>    -2.9486     0.0000   143.3333 </r>
       <r>    -2.8539     0.0000   143.3333 </r>
       <r>    -2.7592     0.0000   143.3333 </r>
       <r>    -2.6645     0.0000   143.3333 </r>
       <r>    -2.5698     0.0000   143.3333 </r>
       <r>    -2.4752     0.0000   143.3333 </r>
       <r>    -2.3805     0.0264   143.3358 </r>
       <r>    -2.2858     3.5358   143.6706 </r>
       <r>    -2.1911     8.3100   144.4575 </r>
       <r>    -2.0964     2.2039   144.6661 </r>
       <r>    -2.0017     0.0057   144.6667 </r>
       <r>    -1.9071     0.0000   144.6667 </r>
       <r>    -1.8124     0.0000   144.6667 </r>
       <r>    -1.7177     0.0000   144.6667 </r>
       <r>    -1.6230     0.0000   144.6667 </r>
       <r>    -1.5283     0.0000   144.6667 </r>
       <r>    -1.4336     0.0000   144.6667 </r>
       <r>    -1.3389     0.0000   144.6667 </r>
       <r>    -1.2443     0.0000   144.6667 </r>
       <r>    -1.1496     0.0126   144.6679 </r>
       <r>    -1.0549     2.8838   144.9409 </r>
       <r>    -0.9602     9.9219   145.8804 </r>
       <r>    -0.8655     8.2063   146.6574 </r>
       <r>    -0.7708     0.1252   146.6692 </r>
       <r>    -0.6762     7.2494   147.3556 </r>
       <r>    -0.5815    25.6634   149.7856 </r>
       <r>    -0.4868    10.8593   150.8138 </r>
       <r>    -0.3921     1.9695   151.0003 </r>
       <r>    -0.2974     3.4443   151.3264 </r>
       <r>    -0.2027    10.3044   152.3021 </r>
       <r>    -0.1080     0.3883   152.3388 </r>
       <r>    -0.0134     7.1853   153.0192 </r>
       <r>     0.0813     6.7918   153.6622 </r>
       <r>     0.1760     0.1232   153.6739 </r>
       <r>     0.2707     7.6444   154.3977 </r>
       <r>     0.3654     6.4566   155.0090 </r>
       <r>     0.4601    11.9503   156.1406 </r>
       <r>     0.5547    20.3266   158.0652 </r>
       <r>     0.6494     2.8248   158.3326 </r>
       <r>     0.7441     0.0074   158.3333 </r>
       <r>     0.8388     0.0000   158.3333 </r>
       <r>     0.9335     0.0244   158.3356 </r>
       <r>     1.0282     2.0395   158.5288 </r>
       <r>     1.1229     1.4525   158.6663 </r>
       <r>     1.2175     2.0293   158.8584 </r>
       <r>     1.3122    18.3229   160.5933 </r>
       <r>     1.4069     8.5390   161.4018 </r>
       <r>     1.5016    13.3297   162.6640 </r>
       <r>     1.5963    13.6465   163.9561 </r>
       <r>     1.6910    12.5935   165.1485 </r>
       <r>     1.7856     8.9201   165.9931 </r>
       <r>     1.8803     2.0108   166.1835 </r>
       <r>     1.9750     8.1422   166.9544 </r>
       <r>     2.0697     0.5691   167.0083 </r>
       <r>     2.1644     7.3633   167.7055 </r>
       <r>     2.2591    25.0613   170.0784 </r>
       <r>     2.3538     2.9567   170.3584 </r>
       <r>     2.4484    21.9455   172.4363 </r>
       <r>     2.5431    23.2867   174.6412 </r>
       <r>     2.6378     9.8321   175.5721 </r>
       <r>     2.7325    19.2104   177.3910 </r>
       <r>     2.8272    10.4723   178.3826 </r>
       <r>     2.9219     3.4400   178.7083 </r>
       <r>     3.0165    14.6368   180.0942 </r>
       <r>     3.1112    24.5192   182.4158 </r>
       <r>     3.2059    16.5986   183.9874 </r>
       <r>     3.3006     7.6393   184.7108 </r>
       <r>     3.3953    34.9165   188.0168 </r>
       <r>     3.4900     6.8505   188.6654 </r>
       <r>     3.5847     1.0149   188.7615 </r>
       <r>     3.6793    26.6324   191.2832 </r>
       <r>     3.7740    14.4959   192.6558 </r>
       <r>     3.8687     4.7834   193.1087 </r>
       <r>     3.9634    22.0910   195.2004 </r>
       <r>     4.0581     2.8249   195.4678 </r>
       <r>     4.1528     5.3783   195.9771 </r>
       <r>     4.2474     0.2420   196.0000 </r>
       <r>     4.3421     0.0000   196.0000 </r>
       <r>     4.4368     0.0000   196.0000 </r>
       <r>     4.5315     0.0000   196.0000 </r>
       <r>     4.6262     0.0000   196.0000 </r>
       <r>     4.7209     0.0000   196.0000 </r>
       <r>     4.8156     0.0000   196.0000 </r>
       <r>     4.9102     0.0000   196.0000 </r>
       <r>     5.0049     0.0000   196.0000 </r>
       <r>     5.0996     0.0000   196.0000 </r>
       <r>     5.1943     0.0000   196.0000 </r>
       <r>     5.2890     0.0000   196.0000 </r>
       <r>     5.3837     0.0000   196.0000 </r>
      </set>
     </set>
    </array>
   </total>
  </dos>
 </calculation>
 <structure name="finalpos" >
  <crystal>
   <varray name="basis" >
    <v>      12.84878452      -0.00003201       0.00149743 </v>
    <v>      -0.00010312       7.39574516       0.00034744 </v>
    <v>       0.13450479       0.00945949      14.89086479 </v>
   </varray>
   <i name="volume">   1415.02278787 </i>
   <varray name="rec_basis" >
    <v>       0.07782846       0.00000112      -0.00070300 </v>
    <v>       0.00000035       0.13521288      -0.00008590 </v>
    <v>      -0.00000783      -0.00000315       0.06715534 </v>
   </varray>
  </crystal>
  <varray name="positions" >
   <v>       0.16671679       0.16664448       0.24645088 </v>
   <v>       0.00001525       0.99990006       0.24607967 </v>
   <v>       0.05534289       0.16664432       0.24625298 </v>
   <v>       0.22200243       0.99987414       0.24625396 </v>
   <v>       0.50000630       0.16650389       0.24499561 </v>
   <v>       0.33327277       0.99983102       0.24561416 </v>
   <v>       0.38861601       0.16655411       0.24538284 </v>
   <v>       0.55533657       0.99978811       0.24488356 </v>
   <v>       0.83334397       0.16659925       0.24594157 </v>
   <v>       0.66668836       0.99980196       0.24529324 </v>
   <v>       0.72204306       0.16655260       0.24568870 </v>
   <v>       0.88869944       0.99988899       0.24587127 </v>
   <v>       0.16668566       0.49986019       0.24620808 </v>
   <v>       0.00000767       0.33318336       0.24608419 </v>
   <v>       0.05533755       0.49989955       0.24605810 </v>
   <v>       0.22204978       0.33314663       0.24637898 </v>
   <v>       0.50005210       0.49979624       0.24506133 </v>
   <v>       0.33337714       0.33314954       0.24585946 </v>
   <v>       0.38872786       0.49986312       0.24546327 </v>
   <v>       0.55536480       0.33302976       0.24509168 </v>
   <v>       0.83330313       0.49987294       0.24586488 </v>
   <v>       0.66674732       0.33308078       0.24548928 </v>
   <v>       0.72204438       0.49985948       0.24560714 </v>
   <v>       0.88862726       0.33314567       0.24600361 </v>
   <v>       0.16671245       0.83313389       0.24638124 </v>
   <v>       0.00001684       0.66661738       0.24602655 </v>
   <v>       0.05534859       0.83318001       0.24618711 </v>
   <v>       0.22203334       0.66657817       0.24631050 </v>
   <v>       0.50000262       0.83308078       0.24489209 </v>
   <v>       0.33333954       0.66657587       0.24578845 </v>
   <v>       0.38861169       0.83310505       0.24527090 </v>
   <v>       0.55536682       0.66654723       0.24501838 </v>
   <v>       0.83337056       0.83317509       0.24590122 </v>
   <v>       0.66674330       0.66660058       0.24543449 </v>
   <v>       0.72205616       0.83311197       0.24562354 </v>
   <v>       0.88864263       0.66663103       0.24595059 </v>
  </varray>
 </structure>
</modeling>
