# Supplementary material for: 3D hierarchical graphene matrices enable stable Zn anodes for aqueous Zn batteries
Source: Nat Commun. 2023 Jul 14;14:4205. doi: 10.1038/s41467-023-39947-8 (PMC10349079; doi:10.1038/s41467-023-39947-8)
Supplement: Supplementary file 11 — Source Data [file 41467_2023_39947_MOESM11_ESM.zip › RAW DATA/Supplementary information/Supplementary Fig.13 and 14/CN-Zn/nN/t/CONTCAR]

graphite                                
   1.00000000000000     
    12.8475901242490593   -0.0000865260939058    0.0571980529298527
    -0.0000446720069319    7.3951533590604983    0.0021450566395620
     0.0664512890628263    0.0044385665339737   14.8937220541361945
   C    Zn
    36     1
Direct
  0.1666947339372981  0.1666608955306884  0.2464627139687420
  0.0000172162330266 -0.0001191151995076  0.2460490633348973
  0.0553233064041595  0.1666270902471344  0.2462319203262474
  0.2219825750252083 -0.0001003632311502  0.2462770957425249
  0.5000027387449306  0.1664848837756126  0.2449904217206476
  0.3332564464800017 -0.0001529283032234  0.2456318124104388
  0.3886083031110688  0.1665468247682931  0.2454255573076161
  0.5553509172116518 -0.0002223696462606  0.2448848236201125
  0.8333535198201427  0.1666049293240373  0.2459748214129443
  0.6667017963486973 -0.0001988827635003  0.2452791947500512
  0.7220551320326978  0.1665379387992576  0.2457068270077192
  0.8887015931031603 -0.0001136716923473  0.2458753636340850
  0.1666918163432589  0.4998629999742810  0.2462766892924331
 -0.0000010025766808  0.3331713638032700  0.2461048612074020
  0.0553436390594483  0.4998817186868864  0.2461447429332956
  0.2220386028484385  0.3331420302070291  0.2464323576843891
  0.5000497445964918  0.4997833781391269  0.2448828917445708
  0.3333691651046628  0.3331565660013679  0.2459041662767738
  0.3887231224085294  0.4998721967381556  0.2453727889379532
  0.5553734500887014  0.3329973495236158  0.2449953180990038
  0.8333078045629714  0.4998812274348382  0.2458783773146429
  0.6667516822696596  0.3330661432745937  0.2454834385252614
  0.7220467840753145  0.4998582833120423  0.2456292599633427
  0.8886222681879385  0.3331518829814832  0.2460049170812446
  0.1667052614615907  0.8331532651883674  0.2464211675919951
  0.0000217534376291  0.6666009831036122  0.2460789786412270
  0.0553473263059790  0.8331724007364917  0.2461978573008865
  0.2220321845009982  0.6666062780949584  0.2463403091636222
  0.5000089713600259  0.8330876109186297  0.2448583040849388
  0.3333401132430627  0.6665955291921123  0.2457566977661262
  0.3886170292297065  0.8331292821783319  0.2452410787007773
  0.5553749259293356  0.6665620110610768  0.2448983491848867
  0.8333750364088552  0.8331772146263997  0.2459224118037104
  0.6667526963978397  0.6666080798720272  0.2454335893434636
  0.7220695863598611  0.8331102228449481  0.2456389608195617
  0.8886427226013636  0.6666240227232944  0.2459763266618022
  0.5070471093429886  0.5121427487740268  0.5044365426406654
 
  0.00000000E+00  0.00000000E+00  0.00000000E+00
  0.00000000E+00  0.00000000E+00  0.00000000E+00
  0.00000000E+00  0.00000000E+00  0.00000000E+00
  0.00000000E+00  0.00000000E+00  0.00000000E+00
  0.00000000E+00  0.00000000E+00  0.00000000E+00
  0.00000000E+00  0.00000000E+00  0.00000000E+00
  0.00000000E+00  0.00000000E+00  0.00000000E+00
  0.00000000E+00  0.00000000E+00  0.00000000E+00
  0.00000000E+00  0.00000000E+00  0.00000000E+00
  0.00000000E+00  0.00000000E+00  0.00000000E+00
  0.00000000E+00  0.00000000E+00  0.00000000E+00
  0.00000000E+00  0.00000000E+00  0.00000000E+00
  0.00000000E+00  0.00000000E+00  0.00000000E+00
  0.00000000E+00  0.00000000E+00  0.00000000E+00
  0.00000000E+00  0.00000000E+00  0.00000000E+00
  0.00000000E+00  0.00000000E+00  0.00000000E+00
  0.00000000E+00  0.00000000E+00  0.00000000E+00
  0.00000000E+00  0.00000000E+00  0.00000000E+00
  0.00000000E+00  0.00000000E+00  0.00000000E+00
  0.00000000E+00  0.00000000E+00  0.00000000E+00
  0.00000000E+00  0.00000000E+00  0.00000000E+00
  0.00000000E+00  0.00000000E+00  0.00000000E+00
  0.00000000E+00  0.00000000E+00  0.00000000E+00
  0.00000000E+00  0.00000000E+00  0.00000000E+00
  0.00000000E+00  0.00000000E+00  0.00000000E+00
  0.00000000E+00  0.00000000E+00  0.00000000E+00
  0.00000000E+00  0.00000000E+00  0.00000000E+00
  0.00000000E+00  0.00000000E+00  0.00000000E+00
  0.00000000E+00  0.00000000E+00  0.00000000E+00
  0.00000000E+00  0.00000000E+00  0.00000000E+00
  0.00000000E+00  0.00000000E+00  0.00000000E+00
  0.00000000E+00  0.00000000E+00  0.00000000E+00
  0.00000000E+00  0.00000000E+00  0.00000000E+00
  0.00000000E+00  0.00000000E+00  0.00000000E+00
  0.00000000E+00  0.00000000E+00  0.00000000E+00
  0.00000000E+00  0.00000000E+00  0.00000000E+00
  0.00000000E+00  0.00000000E+00  0.00000000E+00
