# Supplementary material for: 3D hierarchical graphene matrices enable stable Zn anodes for aqueous Zn batteries
Source: Nat Commun. 2023 Jul 14;14:4205. doi: 10.1038/s41467-023-39947-8 (PMC10349079; doi:10.1038/s41467-023-39947-8)
Supplement: Supplementary file 11 — Source Data [file 41467_2023_39947_MOESM11_ESM.zip › RAW DATA/Supplementary information/Supplementary Fig.13 and 14/CN-Zn/nN/t/DOSCAR]

  37  37   0   0
  0.3824386E+02  0.1278250E-08  0.7380000E-09  0.1500000E-08  0.5000000E-15
  1.000000000000000E-004
  CAR 
 grapheneN                               
      4.39212401    -22.90254789  301     -2.17703454      1.00000000
    -22.903  0.0000E+00  0.0000E+00
    -22.812  0.0000E+00  0.0000E+00
    -22.721  0.0000E+00  0.0000E+00
    -22.630  0.0000E+00  0.0000E+00
    -22.539  0.0000E+00  0.0000E+00
    -22.448  0.0000E+00  0.0000E+00
    -22.357  0.0000E+00  0.0000E+00
    -22.266  0.0000E+00  0.0000E+00
    -22.175  0.0000E+00  0.0000E+00
    -22.084  0.0000E+00  0.0000E+00
    -21.993  0.0000E+00  0.0000E+00
    -21.902  0.4273E-13  0.3888E-14
    -21.811  0.9316E-07  0.8476E-08
    -21.720  0.3718E-03  0.3384E-04
    -21.629  0.5677E-02  0.5504E-03
    -21.538  0.3283E-02  0.8490E-03
    -21.447  0.1828E-01  0.2512E-02
    -21.356  0.9389E-02  0.3367E-02
    -21.265  0.1914E-01  0.5108E-02
    -21.174  0.9766E-02  0.5996E-02
    -21.083  0.3345E-03  0.6027E-02
    -20.992  0.9935E-02  0.6931E-02
    -20.901  0.4456E-02  0.7336E-02
    -20.810  0.1337E-01  0.8552E-02
    -20.719  0.2984E-01  0.1127E-01
    -20.628  0.1529E-01  0.1266E-01
    -20.537  0.1460E-01  0.1399E-01
    -20.446  0.1510E-03  0.1400E-01
    -20.355  0.1305E-06  0.1400E-01
    -20.264  0.6310E-03  0.1406E-01
    -20.173  0.1735E-01  0.1564E-01
    -20.082  0.2498E-01  0.1791E-01
    -19.991  0.1479E-01  0.1925E-01
    -19.900  0.1534E-01  0.2065E-01
    -19.809  0.2313E-03  0.2067E-01
    -19.718  0.6383E-02  0.2125E-01
    -19.627  0.8653E-02  0.2204E-01
    -19.536  0.1962E-01  0.2382E-01
    -19.445  0.9320E-02  0.2467E-01
    -19.354  0.1269E-01  0.2583E-01
    -19.263  0.1633E-01  0.2731E-01
    -19.172  0.4969E-03  0.2736E-01
    -19.081  0.2200E-01  0.2936E-01
    -18.990  0.2149E-01  0.3131E-01
    -18.899  0.8685E-02  0.3210E-01
    -18.808  0.2019E-01  0.3394E-01
    -18.717  0.6447E-03  0.3400E-01
    -18.626  0.6673E-07  0.3400E-01
    -18.535  0.3843E-12  0.3400E-01
    -18.444  0.5843E-06  0.3400E-01
    -18.353  0.1872E-02  0.3417E-01
    -18.262  0.3885E-01  0.3771E-01
    -18.171  0.3208E-01  0.4062E-01
    -18.080  0.1658E-01  0.4213E-01
    -17.990  0.1309E-01  0.4332E-01
    -17.899  0.1020E-03  0.4333E-01
    -17.808  0.2300E-04  0.4334E-01
    -17.717  0.5336E-02  0.4382E-01
    -17.626  0.2504E-01  0.4610E-01
    -17.535  0.1867E-01  0.4780E-01
    -17.444  0.2275E-01  0.4987E-01
    -17.353  0.1474E-02  0.5000E-01
    -17.262  0.8010E-02  0.5073E-01
    -17.171  0.2054E-01  0.5260E-01
    -17.080  0.7376E-03  0.5267E-01
    -16.989  0.7549E-03  0.5274E-01
    -16.898  0.3611E-01  0.5602E-01
    -16.807  0.2164E-01  0.5799E-01
    -16.716  0.1137E-03  0.5800E-01
    -16.625  0.6711E-07  0.5800E-01
    -16.534  0.3812E-03  0.5803E-01
    -16.443  0.1272E-01  0.5919E-01
    -16.352  0.1597E-01  0.6064E-01
    -16.261  0.3764E-01  0.6407E-01
    -16.170  0.2712E-01  0.6654E-01
    -16.079  0.1461E-02  0.6667E-01
    -15.988  0.9598E-02  0.6754E-01
    -15.897  0.1917E-01  0.6929E-01
    -15.806  0.6398E-03  0.6935E-01
    -15.715  0.8536E-02  0.7012E-01
    -15.624  0.5941E-02  0.7066E-01
    -15.533  0.3672E-04  0.7067E-01
    -15.442  0.6193E-04  0.7067E-01
    -15.351  0.4139E-02  0.7105E-01
    -15.260  0.5685E-02  0.7157E-01
    -15.169  0.3150E-01  0.7443E-01
    -15.078  0.9854E-02  0.7533E-01
    -14.987  0.5095E-04  0.7533E-01
    -14.896  0.2584E-03  0.7536E-01
    -14.805  0.2151E-01  0.7731E-01
    -14.714  0.3365E-01  0.8038E-01
    -14.623  0.1740E-01  0.8196E-01
    -14.532  0.4553E-03  0.8200E-01
    -14.441  0.1142E-03  0.8201E-01
    -14.350  0.1352E-01  0.8324E-01
    -14.259  0.1549E-01  0.8465E-01
    -14.168  0.7844E-03  0.8472E-01
    -14.077  0.1992E-01  0.8653E-01
    -13.986  0.8800E-02  0.8733E-01
    -13.895  0.8443E-02  0.8810E-01
    -13.804  0.3292E-01  0.9110E-01
    -13.713  0.2236E-01  0.9313E-01
    -13.622  0.1002E-01  0.9404E-01
    -13.531  0.2192E-01  0.9604E-01
    -13.440  0.2187E-01  0.9803E-01
    -13.349  0.2253E-01  0.1001E+00
    -13.258  0.6477E-02  0.1007E+00
    -13.167  0.1224E-04  0.1007E+00
    -13.076  0.4887E-10  0.1007E+00
    -12.985  0.8449E-10  0.1007E+00
    -12.895  0.1655E-04  0.1007E+00
    -12.804  0.7206E-02  0.1013E+00
    -12.713  0.3241E-01  0.1043E+00
    -12.622  0.3237E-01  0.1072E+00
    -12.531  0.1279E-02  0.1073E+00
    -12.440  0.1869E-06  0.1073E+00
    -12.349  0.5103E-13  0.1073E+00
    -12.258  0.0000E+00  0.1073E+00
    -12.167  0.8135E-18  0.1073E+00
    -12.076  0.5095E-10  0.1073E+00
    -11.985  0.9515E-05  0.1073E+00
    -11.894  0.4929E-02  0.1078E+00
    -11.803  0.7201E-01  0.1143E+00
    -11.712  0.6540E-01  0.1203E+00
    -11.621  0.1852E-01  0.1220E+00
    -11.530  0.3389E-03  0.1220E+00
    -11.439  0.1469E-02  0.1221E+00
    -11.348  0.1175E-01  0.1232E+00
    -11.257  0.1503E-02  0.1233E+00
    -11.166  0.1166E-01  0.1244E+00
    -11.075  0.1729E-01  0.1260E+00
    -10.984  0.2985E-03  0.1260E+00
    -10.893  0.1771E-02  0.1262E+00
    -10.802  0.2305E-01  0.1283E+00
    -10.711  0.1226E-01  0.1294E+00
    -10.620  0.4573E-01  0.1335E+00
    -10.529  0.5114E-02  0.1340E+00
    -10.438  0.8163E-05  0.1340E+00
    -10.347  0.4669E-02  0.1344E+00
    -10.256  0.3538E-01  0.1376E+00
    -10.165  0.3046E-01  0.1404E+00
    -10.074  0.2774E-02  0.1407E+00
     -9.983  0.3994E-02  0.1410E+00
     -9.892  0.1028E-01  0.1420E+00
     -9.801  0.1803E-02  0.1421E+00
     -9.710  0.6424E-02  0.1427E+00
     -9.619  0.3162E-01  0.1456E+00
     -9.528  0.6643E-01  0.1516E+00
     -9.437  0.6751E-01  0.1578E+00
     -9.346  0.1717E-01  0.1593E+00
     -9.255  0.4504E-01  0.1634E+00
     -9.164  0.6171E-02  0.1640E+00
     -9.073  0.2647E-03  0.1640E+00
     -8.982  0.9703E-02  0.1649E+00
     -8.891  0.5556E-02  0.1654E+00
     -8.800  0.3748E-01  0.1688E+00
     -8.709  0.8098E-01  0.1762E+00
     -8.618  0.4773E-01  0.1805E+00
     -8.527  0.7280E-01  0.1872E+00
     -8.436  0.3302E-01  0.1902E+00
     -8.345  0.1186E-01  0.1912E+00
     -8.254  0.1037E-02  0.1913E+00
     -8.163  0.4667E-03  0.1914E+00
     -8.072  0.4464E-01  0.1954E+00
     -7.981  0.2322E+00  0.2166E+00
     -7.890  0.1009E+00  0.2257E+00
     -7.799  0.4693E-01  0.2300E+00
     -7.709  0.1449E-01  0.2313E+00
     -7.618  0.1056E-03  0.2313E+00
     -7.527  0.3145E-02  0.2316E+00
     -7.436  0.3892E-01  0.2352E+00
     -7.345  0.1978E-01  0.2370E+00
     -7.254  0.2506E-01  0.2392E+00
     -7.163  0.1442E-01  0.2406E+00
     -7.072  0.1512E-01  0.2419E+00
     -6.981  0.1796E-01  0.2436E+00
     -6.890  0.3015E-01  0.2463E+00
     -6.799  0.4895E-01  0.2508E+00
     -6.708  0.3497E-01  0.2539E+00
     -6.617  0.1607E-01  0.2554E+00
     -6.526  0.3737E-01  0.2588E+00
     -6.435  0.5915E-02  0.2593E+00
     -6.344  0.7478E-02  0.2600E+00
     -6.253  0.7037E-02  0.2607E+00
     -6.162  0.1192E-03  0.2607E+00
     -6.071  0.6631E-02  0.2613E+00
     -5.980  0.1639E-01  0.2628E+00
     -5.889  0.5041E-01  0.2674E+00
     -5.798  0.4943E-01  0.2718E+00
     -5.707  0.1593E-01  0.2733E+00
     -5.616  0.3357E-01  0.2764E+00
     -5.525  0.1657E-01  0.2779E+00
     -5.434  0.4068E-02  0.2782E+00
     -5.343  0.1337E-01  0.2794E+00
     -5.252  0.2678E-01  0.2819E+00
     -5.161  0.2500E-01  0.2842E+00
     -5.070  0.1994E-01  0.2860E+00
     -4.979  0.3020E-03  0.2860E+00
     -4.888  0.8233E-03  0.2861E+00
     -4.797  0.2314E-01  0.2882E+00
     -4.706  0.3083E-01  0.2910E+00
     -4.615  0.4837E-02  0.2914E+00
     -4.524  0.6098E-02  0.2920E+00
     -4.433  0.1761E-01  0.2936E+00
     -4.342  0.1469E-01  0.2949E+00
     -4.251  0.2318E-01  0.2970E+00
     -4.160  0.1772E-01  0.2986E+00
     -4.069  0.4821E-03  0.2987E+00
     -3.978  0.1649E-01  0.3002E+00
     -3.887  0.3203E-01  0.3031E+00
     -3.796  0.3608E-01  0.3064E+00
     -3.705  0.3125E-02  0.3067E+00
     -3.614  0.2249E-03  0.3067E+00
     -3.523  0.2138E-01  0.3086E+00
     -3.432  0.2210E-01  0.3106E+00
     -3.341  0.2539E-03  0.3107E+00
     -3.250  0.8586E-08  0.3107E+00
     -3.159  0.5385E-15  0.3107E+00
     -3.068  0.0000E+00  0.3107E+00
     -2.977  0.0000E+00  0.3107E+00
     -2.886  0.0000E+00  0.3107E+00
     -2.795  0.0000E+00  0.3107E+00
     -2.704  0.0000E+00  0.3107E+00
     -2.614  0.0000E+00  0.3107E+00
     -2.523  0.0000E+00  0.3107E+00
     -2.432  0.9338E-11  0.3107E+00
     -2.341  0.3195E-05  0.3107E+00
     -2.250  0.2454E-02  0.3109E+00
     -2.159  0.1564E-01  0.3123E+00
     -2.068  0.1088E-01  0.3133E+00
     -1.977  0.3313E-03  0.3133E+00
     -1.886  0.3823E-07  0.3133E+00
     -1.795  0.8374E-14  0.3133E+00
     -1.704  0.0000E+00  0.3133E+00
     -1.613  0.0000E+00  0.3133E+00
     -1.522  0.0000E+00  0.3133E+00
     -1.431  0.0000E+00  0.3133E+00
     -1.340  0.0000E+00  0.3133E+00
     -1.249  0.1123E-15  0.3133E+00
     -1.158  0.2345E-08  0.3133E+00
     -1.067  0.8172E-04  0.3133E+00
     -0.976  0.7577E-02  0.3140E+00
     -0.885  0.2085E-01  0.3159E+00
     -0.794  0.1528E-01  0.3173E+00
     -0.703  0.2313E-03  0.3173E+00
     -0.612  0.1299E-01  0.3185E+00
     -0.521  0.5249E-01  0.3233E+00
     -0.430  0.2327E-01  0.3254E+00
     -0.339  0.6427E-02  0.3260E+00
     -0.248  0.3316E-02  0.3263E+00
     -0.157  0.2346E-01  0.3284E+00
     -0.066  0.2562E-02  0.3287E+00
      0.025  0.5727E-02  0.3292E+00
      0.116  0.2231E-01  0.3312E+00
      0.207  0.1272E-02  0.3313E+00
      0.298  0.4221E-02  0.3317E+00
      0.389  0.2313E-01  0.3338E+00
      0.480  0.6983E-02  0.3345E+00
      0.571  0.4539E-01  0.3386E+00
      0.662  0.2200E-01  0.3406E+00
      0.753  0.7881E-02  0.3413E+00
      0.844  0.3049E-01  0.3441E+00
      0.935  0.2579E-01  0.3464E+00
      1.026  0.3113E-01  0.3493E+00
      1.117  0.2192E-01  0.3513E+00
      1.208  0.4005E-02  0.3516E+00
      1.299  0.1834E-01  0.3533E+00
      1.390  0.2373E-01  0.3554E+00
      1.481  0.9590E-02  0.3563E+00
      1.572  0.3966E-01  0.3599E+00
      1.663  0.1596E-01  0.3614E+00
      1.754  0.2954E-01  0.3641E+00
      1.845  0.2853E-01  0.3667E+00
      1.936  0.1340E-01  0.3679E+00
      2.027  0.8553E-02  0.3687E+00
      2.118  0.3105E-03  0.3687E+00
      2.209  0.8613E-02  0.3695E+00
      2.300  0.2173E-01  0.3714E+00
      2.391  0.1842E-01  0.3731E+00
      2.481  0.3593E-01  0.3764E+00
      2.572  0.2844E-01  0.3790E+00
      2.663  0.3620E-01  0.3823E+00
      2.754  0.5660E-01  0.3874E+00
      2.845  0.1645E-01  0.3889E+00
      2.936  0.1867E-01  0.3906E+00
      3.027  0.7843E-02  0.3913E+00
      3.118  0.1315E-02  0.3914E+00
      3.209  0.5675E-02  0.3920E+00
      3.300  0.3718E-03  0.3920E+00
      3.391  0.9316E-07  0.3920E+00
      3.482  0.4273E-13  0.3920E+00
      3.573  0.0000E+00  0.3920E+00
      3.664  0.0000E+00  0.3920E+00
      3.755  0.0000E+00  0.3920E+00
      3.846  0.0000E+00  0.3920E+00
      3.937  0.0000E+00  0.3920E+00
      4.028  0.0000E+00  0.3920E+00
      4.119  0.0000E+00  0.3920E+00
      4.210  0.0000E+00  0.3920E+00
      4.301  0.0000E+00  0.3920E+00
      4.392  0.0000E+00  0.3920E+00
