# Supplementary material for: 3D hierarchical graphene matrices enable stable Zn anodes for aqueous Zn batteries
Source: Nat Commun. 2023 Jul 14;14:4205. doi: 10.1038/s41467-023-39947-8 (PMC10349079; doi:10.1038/s41467-023-39947-8)
Supplement: Supplementary file 11 — Source Data [file 41467_2023_39947_MOESM11_ESM.zip › RAW DATA/Supplementary information/Supplementary Fig.13 and 14/CN-Zn/nN/t/OUTCAR]

 vasp.5.4.4.18Apr17-6-g9f103f2a35 (build Jul 31 2017 11:42:07) complex          
  
 executed on             LinuxIFC date 2023.01.29  22:05:33
 running on   56 total cores
 distrk:  each k-point on   56 cores,    1 groups
 distr:  one band on NCORES_PER_BAND=   4 cores,   14 groups


--------------------------------------------------------------------------------------------------------


 INCAR:
 POTCAR:    PAW_PBE C 08Apr2002                   
 POTCAR:    PAW_PBE Zn 06Sep2000                  
 POTCAR:    PAW_PBE C 08Apr2002                   
   VRHFIN =C: s2p2                                                              
   LEXCH  = PE                                                                  
   EATOM  =   147.1560 eV,   10.8157 Ry                                         
                                                                                
   TITEL  = PAW_PBE C 08Apr2002                                                 
   LULTRA =        F    use ultrasoft PP ?                                      
   IUNSCR =        1    unscreen: 0-lin 1-nonlin 2-no                           
   RPACOR =    1.200    partial core radius                                     
   POMASS =   12.011; ZVAL   =    4.000    mass and valenz                      
   RCORE  =    1.500    outmost cutoff radius                                   
   RWIGS  =    1.630; RWIGS  =    0.863    wigner-seitz radius (au A)           
   ENMAX  =  400.000; ENMIN  =  300.000 eV                                      
   ICORE  =        2    local potential                                         
   LCOR   =        T    correct aug charges                                     
   LPAW   =        T    paw PP                                                  
   EAUG   =  644.873                                                            
   DEXC   =    0.000                                                            
   RMAX   =    1.529    core radius for proj-oper                               
   RAUG   =    1.300    factor for augmentation sphere                          
   RDEP   =    1.501    radius for radial grids                                 
   RDEPT  =    1.300    core radius for aug-charge                              
                                                                                
   Atomic configuration                                                         
    4 entries                                                                   
     n  l   j            E        occ.                                          
     1  0  0.50      -273.3789   2.0000                                         
     2  0  0.50       -13.7508   2.0000                                         
     2  1  0.50        -5.2854   2.0000                                         
     3  2  1.50        -5.4423   0.0000                                         
   Description                                                                  
     l       E           TYP  RCUT    TYP  RCUT                                 
     0    -13.7508458     23  1.200                                             
     0     -8.2022199     23  1.200                                             
     1     -5.2854383     23  1.500                                             
     1     34.0145650     23  1.500                                             
     2     -5.4423304      7  1.500                                             
  local pseudopotential read in
  partial core-charges read in
  partial kinetic energy density read in
  atomic valenz-charges read in
  non local Contribution for L=           0  read in
    real space projection operators read in
  non local Contribution for L=           0  read in
    real space projection operators read in
  non local Contribution for L=           1  read in
    real space projection operators read in
  non local Contribution for L=           1  read in
    real space projection operators read in
    PAW grid and wavefunctions read in
 
   number of l-projection  operators is LMAX  =           4
   number of lm-projection operators is LMMAX =           8
 
 POTCAR:    PAW_PBE Zn 06Sep2000                  
   VRHFIN =Zn: d10 p2                                                           
   LEXCH  = PE                                                                  
   EATOM  =  1748.8345 eV,  128.5357 Ry                                         
                                                                                
   TITEL  = PAW_PBE Zn 06Sep2000                                                
   LULTRA =        F    use ultrasoft PP ?                                      
   IUNSCR =        1    unscreen: 0-lin 1-nonlin 2-no                           
   RPACOR =    2.000    partial core radius                                     
   POMASS =   65.390; ZVAL   =   12.000    mass and valenz                      
   RCORE  =    2.300    outmost cutoff radius                                   
   RWIGS  =    2.400; RWIGS  =    1.270    wigner-seitz radius (au A)           
   ENMAX  =  276.723; ENMIN  =  207.542 eV                                      
   RCLOC  =    1.828    cutoff for local pot                                    
   LCOR   =        T    correct aug charges                                     
   LPAW   =        T    paw PP                                                  
   EAUG   =  575.892                                                            
   DEXC   =    0.000                                                            
   RMAX   =    2.347    core radius for proj-oper                               
   RAUG   =    1.300    factor for augmentation sphere                          
   RDEP   =    2.324    radius for radial grids                                 
   RDEPT  =    1.788    core radius for aug-charge                              
                                                                                
   Atomic configuration                                                         
    9 entries                                                                   
     n  l   j            E        occ.                                          
     1  0  0.50     -9524.6913   2.0000                                         
     2  0  0.50     -1158.1882   2.0000                                         
     2  1  1.50     -1003.8506   6.0000                                         
     3  0  0.50      -129.2194   2.0000                                         
     3  1  1.50       -83.3890   6.0000                                         
     3  2  2.50       -10.1410  10.0000                                         
     4  0  0.50        -5.9785   2.0000                                         
     4  1  0.50        -4.0817   0.0000                                         
     4  3  2.50        -1.3606   0.0000                                         
   Description                                                                  
     l       E           TYP  RCUT    TYP  RCUT                                 
     2    -10.1410010     23  2.300                                             
     2    -11.5015836     23  2.300                                             
     0     -5.9785163     23  2.300                                             
     0      1.1858015     23  2.300                                             
     1     -2.7211652     23  2.300                                             
     1     13.2444212     23  2.300                                             
  local pseudopotential read in
  partial core-charges read in
  partial kinetic energy density read in
  atomic valenz-charges read in
  non local Contribution for L=           2  read in
    real space projection operators read in
  non local Contribution for L=           2  read in
    real space projection operators read in
  non local Contribution for L=           0  read in
    real space projection operators read in
  non local Contribution for L=           0  read in
    real space projection operators read in
  non local Contribution for L=           1  read in
    real space projection operators read in
  non local Contribution for L=           1  read in
    real space projection operators read in
    PAW grid and wavefunctions read in
 
   number of l-projection  operators is LMAX  =           6
   number of lm-projection operators is LMMAX =          18
 
 Optimization of the real space projectors (new method)

 maximal supplied QI-value         = 25.13
 optimisation between [QCUT,QGAM] = [ 11.31, 22.87] = [ 35.82,146.48] Ry 
 Optimized for a Real-space Cutoff    1.00 Angstroem

   l    n(q)    QCUT    max X(q) W(low)/X(q) W(high)/X(q)  e(spline) 
   0      7    11.310   115.676    0.43E-03    0.13E-02    0.19E-06
   0      7    11.310    87.132    0.43E-03    0.13E-02    0.18E-06
   1      6    11.310     4.429    0.42E-03    0.74E-03    0.11E-06
   1      6    11.310     2.733    0.34E-03    0.55E-03    0.92E-07
 Optimization of the real space projectors (new method)

 maximal supplied QI-value         = 16.25
 optimisation between [QCUT,QGAM] = [ 11.38, 22.75] = [ 36.24,144.96] Ry 
 Optimized for a Real-space Cutoff    1.39 Angstroem

   l    n(q)    QCUT    max X(q) W(low)/X(q) W(high)/X(q)  e(spline) 
   2      8    11.376    46.356    0.27E-03    0.53E-04    0.10E-06
   2      8    11.376    41.843    0.28E-03    0.56E-04    0.10E-06
   0      9    11.376    48.958    0.76E-04    0.12E-03    0.19E-06
   0      9    11.376    32.776    0.72E-04    0.11E-03    0.18E-06
   1      9    11.376    17.787    0.48E-03    0.13E-03    0.16E-06
   1      9    11.376    14.435    0.43E-03    0.12E-03    0.15E-06
  PAW_PBE C 08Apr2002                   :
 energy of atom  1       EATOM= -147.1560
 kinetic energy error for atom=    0.0076 (will be added to EATOM!!)
  PAW_PBE Zn 06Sep2000                  :
 energy of atom  2       EATOM=-1748.8345
 kinetic energy error for atom=    0.0029 (will be added to EATOM!!)
 
 
 POSCAR: graphite                                
  positions in direct lattice
  No initial velocities read in
 exchange correlation table for  LEXCH =        8
   RHO(1)=    0.500       N(1)  =     2000
   RHO(2)=  100.500       N(2)  =     4000
 


--------------------------------------------------------------------------------------------------------


 ion  position               nearest neighbor table
   1  0.167  0.167  0.250-  16 1.42   3 1.42   4 1.42
   2  0.000  0.000  0.250-  12 1.42   3 1.42  27 1.42
   3  0.056  0.167  0.250-   1 1.42  14 1.42   2 1.42
   4  0.222  0.000  0.250-   6 1.42   1 1.42  25 1.42
   5  0.500  0.167  0.250-   7 1.42  20 1.42   8 1.42
   6  0.333  0.000  0.250-   4 1.42   7 1.42  31 1.42
   7  0.389  0.167  0.250-   5 1.42  18 1.42   6 1.42
   8  0.556  0.000  0.250-  10 1.42   5 1.42  29 1.42
   9  0.833  0.167  0.250-  11 1.42  24 1.42  12 1.42
  10  0.667  0.000  0.250-   8 1.42  11 1.42  35 1.42
  11  0.722  0.167  0.250-  22 1.42   9 1.42  10 1.42
  12  0.889  0.000  0.250-   2 1.42   9 1.42  33 1.42
  13  0.167  0.500  0.250-  15 1.42  16 1.42  28 1.42
  14  0.000  0.333  0.250-  24 1.42   3 1.42  15 1.42
  15  0.056  0.500  0.250-  13 1.42  14 1.42  26 1.42
  16  0.222  0.333  0.250-   1 1.42  18 1.42  13 1.42
  17  0.500  0.500  0.250-  19 1.42  20 1.42  32 1.42  37 1.52
  18  0.333  0.333  0.250-  16 1.42   7 1.42  19 1.42
  19  0.389  0.500  0.250-  17 1.42  18 1.42  30 1.42  37 2.11
  20  0.556  0.333  0.250-  22 1.42   5 1.42  17 1.42  37 2.09
  21  0.833  0.500  0.250-  23 1.42  24 1.42  36 1.42
  22  0.667  0.333  0.250-  11 1.42  20 1.42  23 1.42
  23  0.722  0.500  0.250-  21 1.42  22 1.42  34 1.42
  24  0.889  0.333  0.250-  14 1.42   9 1.42  21 1.42
  25  0.167  0.833  0.250-  28 1.42  27 1.42   4 1.42
  26  0.000  0.667  0.250-  36 1.42  27 1.42  15 1.42
  27  0.056  0.833  0.250-  25 1.42  26 1.42   2 1.42
  28  0.222  0.667  0.250-  25 1.42  30 1.42  13 1.42
  29  0.500  0.833  0.250-  31 1.42  32 1.42   8 1.42
  30  0.333  0.667  0.250-  28 1.42  31 1.42  19 1.42
  31  0.389  0.833  0.250-  29 1.42  30 1.42   6 1.42
  32  0.556  0.667  0.250-  34 1.42  29 1.42  17 1.42  37 2.03
  33  0.833  0.833  0.250-  35 1.42  36 1.42  12 1.42
  34  0.667  0.667  0.250-  35 1.42  32 1.42  23 1.42
  35  0.722  0.833  0.250-  34 1.42  33 1.42  10 1.42
  36  0.889  0.667  0.250-  26 1.42  33 1.42  21 1.42
  37  0.504  0.507  0.351-  17 1.52  32 2.03  20 2.09  19 2.11
 

IMPORTANT INFORMATION: All symmetrisations will be switched off!
NOSYMM: (Re-)initialisation of all symmetry stuff for point group C_1.

 
 
 KPOINTS: K-Spacing Value to Generate K-Mesh: 0.05

Automatic generation of k-mesh.
Space group operators:
 irot       det(A)        alpha          n_x          n_y          n_z        tau_x        tau_y        tau_z
    1     1.000000     0.000001     1.000000     0.000000     0.000000     0.000000     0.000000     0.000000
 
 Subroutine IBZKPT returns following result:
 ===========================================
 
 Found      4 irreducible k-points:
 
 Following reciprocal coordinates:
            Coordinates               Weight
  0.000000  0.000000  0.000000      1.000000
  0.500000  0.000000  0.000000      1.000000
  0.000000  0.333333  0.000000      2.000000
  0.500000  0.333333  0.000000      2.000000
 
 Following cartesian coordinates:
            Coordinates               Weight
  0.000000  0.000000  0.000000      1.000000
  0.039116  0.000000  0.000000      1.000000
  0.000000  0.045167  0.000000      2.000000
  0.039116  0.045167  0.000000      2.000000
 


--------------------------------------------------------------------------------------------------------


 Dimension of arrays:
   k-points           NKPTS =      4   k-points in BZ     NKDIM =      4   number of bands    NBANDS=     98
   number of dos      NEDOS =    301   number of ions     NIONS =     37
   non local maximal  LDIM  =      6   non local SUM 2l+1 LMDIM =     18
   total plane-waves  NPLWV = 235200
   max r-space proj   IRMAX =   1918   max aug-charges    IRDMAX=   5153
   dimension x,y,z NGX =    70 NGY =   40 NGZ =   84
   dimension x,y,z NGXF=   140 NGYF=   80 NGZF=  168
   support grid    NGXF=   140 NGYF=   80 NGZF=  168
   ions per type =              36   1
   NGX,Y,Z   is equivalent  to a cutoff of   9.10,  9.01,  9.31 a.u.
   NGXF,Y,Z  is equivalent  to a cutoff of  18.21, 18.02, 18.62 a.u.

 SYSTEM =  grapheneN                               
 POSCAR =  graphite                                

 Startparameter for this run:
   NWRITE =      2    write-flag & timer
   PREC   = normal    normal or accurate (medium, high low for compatibility)
   ISTART =      0    job   : 0-new  1-cont  2-samecut
   ICHARG =      1    charge: 1-file 2-atom 10-const
   ISPIN  =      1    spin polarized calculation?
   LNONCOLLINEAR =      F non collinear calculations
   LSORBIT =      F    spin-orbit coupling
   INIWAV =      1    electr: 0-lowe 1-rand  2-diag
   LASPH  =      F    aspherical Exc in radial PAW
   METAGGA=      F    non-selfconsistent MetaGGA calc.

 Electronic Relaxation 1
   ENCUT  =  500.0 eV  36.75 Ry    6.06 a.u.  23.31 13.46 27.35*2*pi/ulx,y,z
   ENINI  =  500.0     initial cutoff
   ENAUG  =  644.9 eV  augmentation charge cutoff
   NELM   =     60;   NELMIN=  2; NELMDL= -5     # of ELM steps 
   EDIFF  = 0.1E-05   stopping-criterion for ELM
   LREAL  =      T    real-space projection
   NLSPLINE    = F    spline interpolate recip. space projectors
   LCOMPAT=      F    compatible to vasp.4.4
   GGA_COMPAT  = T    GGA compatible to vasp.4.4-vasp.4.6
   LMAXPAW     = -100 max onsite density
   LMAXMIX     =    2 max onsite mixed and CHGCAR
   VOSKOWN=      0    Vosko Wilk Nusair interpolation
   ROPT   =   -0.00050  -0.00050
 Ionic relaxation
   EDIFFG = -.1E-01   stopping-criterion for IOM
   NSW    =    500    number of steps for IOM
   NBLOCK =      1;   KBLOCK =    500    inner block; outer block 
   IBRION =      2    ionic relax: 0-MD 1-quasi-New 2-CG
   NFREE  =      1    steps in history (QN), initial steepest desc. (CG)
   ISIF   =      4    stress and relaxation
   IWAVPR =     11    prediction:  0-non 1-charg 2-wave 3-comb
   ISYM   =      0    0-nonsym 1-usesym 2-fastsym
   LCORR  =      T    Harris-Foulkes like correction to forces

   POTIM  = 0.5000    time-step for ionic-motion
   TEIN   =    0.0    initial temperature
   TEBEG  =    0.0;   TEEND  =   0.0 temperature during run
   SMASS  =  -3.00    Nose mass-parameter (am)
   estimated Nose-frequenzy (Omega)   =  0.10E-29 period in steps =****** mass=  -0.373E-26a.u.
   SCALEE = 1.0000    scale energy and forces
   NPACO  =    256;   APACO  = 16.0  distance and # of slots for P.C.
   PSTRESS=    0.0 pullay stress

  Mass of Ions in am
   POMASS =  12.01 65.39
  Ionic Valenz
   ZVAL   =   4.00 12.00
  Atomic Wigner-Seitz radii
   RWIGS  =  -1.00 -1.00
  virtual crystal weights 
   VCA    =   1.00  1.00
   NELECT =     156.0000    total number of electrons
   NUPDOWN=      -1.0000    fix difference up-down

 DOS related values:
   EMIN   =  10.00;   EMAX   =-10.00  energy-range for DOS
   EFERMI =   0.00
   ISMEAR =     0;   SIGMA  =   0.05  broadening in eV -4-tet -1-fermi 0-gaus

 Electronic relaxation 2 (details)
   IALGO  =     68    algorithm
   LDIAG  =      T    sub-space diagonalisation (order eigenvalues)
   LSUBROT=      F    optimize rotation matrix (better conditioning)
   TURBO    =      0    0=normal 1=particle mesh
   IRESTART =      0    0=no restart 2=restart with 2 vectors
   NREBOOT  =      0    no. of reboots
   NMIN     =      0    reboot dimension
   EREF     =   0.00    reference energy to select bands
   IMIX   =      4    mixing-type and parameters
     AMIX     =   0.40;   BMIX     =  1.00
     AMIX_MAG =   1.60;   BMIX_MAG =  1.00
     AMIN     =   0.10
     WC   =   100.;   INIMIX=   1;  MIXPRE=   1;  MAXMIX= -45

 Intra band minimization:
   WEIMIN = 0.0010     energy-eigenvalue tresh-hold
   EBREAK =  0.26E-08  absolut break condition
   DEPER  =   0.30     relativ break condition  

   TIME   =   0.40     timestep for ELM

  volume/ion in A,a.u.               =      38.24       258.08
  Fermi-wavevector in a.u.,A,eV,Ry     =   0.784986  1.483408  8.383950  0.616203
  Thomas-Fermi vector in A             =   1.889230
 
 Write flags
   LWAVE        =      F    write WAVECAR
   LDOWNSAMPLE  =      F    k-point downsampling of WAVECAR
   LCHARG       =      F    write CHGCAR
   LVTOT        =      F    write LOCPOT, total local potential
   LVHAR        =      F    write LOCPOT, Hartree potential only
   LELF         =      F    write electronic localiz. function (ELF)
   LORBIT       =      0    0 simple, 1 ext, 2 COOP (PROOUT), +10 PAW based schemes


 Dipole corrections
   LMONO  =      F    monopole corrections only (constant potential shift)
   LDIPOL =      F    correct potential (dipole corrections)
   IDIPOL =      0    1-x, 2-y, 3-z, 4-all directions 
   EPSILON=  1.0000000 bulk dielectric constant

 Exchange correlation treatment:
   GGA     =    --    GGA type
   LEXCH   =     8    internal setting for exchange type
   VOSKOWN=      0    Vosko Wilk Nusair interpolation
   LHFCALC =     F    Hartree Fock is set to
   LHFONE  =     F    Hartree Fock one center treatment
   AEXX    =    0.0000 exact exchange contribution

 Linear response parameters
   LEPSILON=     F    determine dielectric tensor
   LRPA    =     F    only Hartree local field effects (RPA)
   LNABLA  =     F    use nabla operator in PAW spheres
   LVEL    =     F    velocity operator in full k-point grid
   LINTERFAST=   F  fast interpolation
   KINTER  =     0    interpolate to denser k-point grid
   CSHIFT  =0.1000    complex shift for real part using Kramers Kronig
   OMEGAMAX=  -1.0    maximum frequency
   DEG_THRESHOLD= 0.2000000E-02 threshold for treating states as degnerate
   RTIME   =   -0.100 relaxation time in fs
  (WPLASMAI=    0.000 imaginary part of plasma frequency in eV, 0.658/RTIME)
   DFIELD  = 0.0000000 0.0000000 0.0000000 field for delta impulse in time
 
 Orbital magnetization related:
   ORBITALMAG=     F  switch on orbital magnetization
   LCHIMAG   =     F  perturbation theory with respect to B field
   DQ        =  0.001000  dq finite difference perturbation B field
   LLRAUG    =     F  two centre corrections for induced B field


--------------------------------------------------------------------------------------------------------


 conjugate gradient relaxation of ions
 charge density and potential will be updated during run
 non-spin polarized calculation
 RMM-DIIS sequential band-by-band and
  variant of blocked Davidson during initial phase
 perform sub-space diagonalisation
    before iterative eigenvector-optimisation
 modified Broyden-mixing scheme, WC =      100.0
 initial mixing is a Kerker type mixing with AMIX =  0.4000 and BMIX =      1.0000
 Hartree-type preconditioning will be used
 using additional bands           20
 real space projection scheme for non local part
 use partial core corrections
 calculate Harris-corrections to forces 
   (improved forces if not selfconsistent)
 use gradient corrections 
 use of overlap-Matrix (Vanderbilt PP)
 Gauss-broadening in eV      SIGMA  =   0.05


--------------------------------------------------------------------------------------------------------


  energy-cutoff  :      500.00
  volume of cell :     1415.02
      direct lattice vectors                 reciprocal lattice vectors
    12.782500267  0.000000000  0.000000000     0.078231956  0.000000000  0.000000000
     0.000000000  7.380000114  0.000000000     0.000000000  0.135501353  0.000000000
     0.000000000  0.000000000 15.000000000     0.000000000  0.000000000  0.066666667

  length of vectors
    12.782500267  7.380000114 15.000000000     0.078231956  0.135501353  0.066666667


 
 k-points in units of 2pi/SCALE and weight: K-Spacing Value to Generate K-Mesh: 0.05
   0.00000000  0.00000000  0.00000000       0.167
   0.03911598  0.00000000  0.00000000       0.167
   0.00000000  0.04516712  0.00000000       0.333
   0.03911598  0.04516712  0.00000000       0.333
 
 k-points in reciprocal lattice and weights: K-Spacing Value to Generate K-Mesh: 0.05
   0.00000000  0.00000000  0.00000000       0.167
   0.50000000  0.00000000  0.00000000       0.167
   0.00000000  0.33333333  0.00000000       0.333
   0.50000000  0.33333333  0.00000000       0.333
 
 position of ions in fractional coordinates (direct lattice) 
   0.16666999  0.16666999  0.25000000
   0.00000000  0.00000000  0.25000000
   0.05556000  0.16666999  0.25000000
   0.22222000  0.00000000  0.25000000
   0.50000000  0.16666999  0.25000000
   0.33333001  0.00000000  0.25000000
   0.38889000  0.16666999  0.25000000
   0.55555999  0.00000000  0.25000000
   0.83332998  0.16666999  0.25000000
   0.66667002  0.00000000  0.25000000
   0.72222000  0.16666999  0.25000000
   0.88889003  0.00000000  0.25000000
   0.16666999  0.50000000  0.25000000
   0.00000000  0.33333001  0.25000000
   0.05556000  0.50000000  0.25000000
   0.22222000  0.33333001  0.25000000
   0.50000000  0.50000000  0.25000000
   0.33333001  0.33333001  0.25000000
   0.38889000  0.50000000  0.25000000
   0.55555999  0.33333001  0.25000000
   0.83332998  0.50000000  0.25000000
   0.66667002  0.33333001  0.25000000
   0.72222000  0.50000000  0.25000000
   0.88889003  0.33333001  0.25000000
   0.16666999  0.83332998  0.25000000
   0.00000000  0.66667002  0.25000000
   0.05556000  0.83332998  0.25000000
   0.22222000  0.66667002  0.25000000
   0.50000000  0.83332998  0.25000000
   0.33333001  0.66667002  0.25000000
   0.38889000  0.83332998  0.25000000
   0.55555999  0.66667002  0.25000000
   0.83332998  0.83332998  0.25000000
   0.66667002  0.66667002  0.25000000
   0.72222000  0.83332998  0.25000000
   0.88889003  0.66667002  0.25000000
   0.50367999  0.50695002  0.35110000
 
 position of ions in cartesian coordinates  (Angst):
   2.13045926  1.23002458  3.75000000
   0.00000000  0.00000000  3.75000000
   0.71019571  1.23002458  3.75000000
   2.84052726  0.00000000  3.75000000
   6.39125013  1.23002458  3.75000000
   4.26079088  0.00000000  3.75000000
   4.97098650  1.23002458  3.75000000
   7.10144576  0.00000000  3.75000000
  10.65204064  1.23002458  3.75000000
   8.52170976  0.00000000  3.75000000
   9.23177739  1.23002458  3.75000000
  11.36223702  0.00000000  3.75000000
   2.13045926  3.69000006  3.75000000
   0.00000000  2.45997548  3.75000000
   0.71019571  3.69000006  3.75000000
   2.84052726  2.45997548  3.75000000
   6.39125013  3.69000006  3.75000000
   4.26079088  2.45997548  3.75000000
   4.97098650  3.69000006  3.75000000
   7.10144576  2.45997548  3.75000000
  10.65204064  3.69000006  3.75000000
   8.52170976  2.45997548  3.75000000
   9.23177739  3.69000006  3.75000000
  11.36223702  2.45997548  3.75000000
   2.13045926  6.14997532  3.75000000
   0.00000000  4.92002485  3.75000000
   0.71019571  6.14997532  3.75000000
   2.84052726  4.92002485  3.75000000
   6.39125013  6.14997532  3.75000000
   4.26079088  4.92002485  3.75000000
   4.97098650  6.14997532  3.75000000
   7.10144576  4.92002485  3.75000000
  10.65204064  6.14997532  3.75000000
   8.52170976  4.92002485  3.75000000
   9.23177739  6.14997532  3.75000000
  11.36223702  4.92002485  3.75000000
   6.43828962  3.74129121  5.26649997
 


--------------------------------------------------------------------------------------------------------


 k-point  1 :   0.0000 0.0000 0.0000  plane waves:   35983
 k-point  2 :   0.5000 0.0000 0.0000  plane waves:   35990
 k-point  3 :   0.0000 0.3333 0.0000  plane waves:   35849
 k-point  4 :   0.5000 0.3333 0.0000  plane waves:   35916

 maximum and minimum number of plane-waves per node :      9030     8942

 maximum number of plane-waves:     35990
 maximum index in each direction: 
   IXMAX=   23   IYMAX=   13   IZMAX=   27
   IXMIN=  -23   IYMIN=  -13   IZMIN=  -27


 real space projection operators:
  total allocation   :       1797.88 KBytes
  max/ min on nodes  :        457.81        441.83


 parallel 3D FFT for wavefunctions:
    minimum data exchange during FFTs selected (reduces bandwidth)
 parallel 3D FFT for charge:
    minimum data exchange during FFTs selected (reduces bandwidth)


 total amount of memory used by VASP MPI-rank0    43886. kBytes
=======================================================================

   base      :      30000. kBytes
   nonlr-proj:       1738. kBytes
   fftplans  :       3197. kBytes
   grid      :       4707. kBytes
   one-center:        155. kBytes
   wavefun   :       4089. kBytes
 
     INWAV:  cpu time    0.0001: real time    0.0002
 Broyden mixing: mesh for mixing (old mesh)
   NGX = 47   NGY = 27   NGZ = 55
  (NGX  =140   NGY  = 80   NGZ  =168)
  gives a total of  69795 points

 initial charge density was supplied:
 charge density of overlapping atoms calculated
 number of electron     156.0000000 magnetization 
 keeping initial charge density in first step


--------------------------------------------------------------------------------------------------------


 Maximum index for non-local projection operator          448
 Maximum index for augmentation-charges          185 (set IRDMAX)


--------------------------------------------------------------------------------------------------------


 First call to EWALD:  gamma=   0.158
 Maximum number of real-space cells 2x 4x 2
 Maximum number of reciprocal cells 3x 2x 4

    FEWALD:  cpu time    0.0017: real time    0.0022


--------------------------------------- Iteration      1(   1)  ---------------------------------------


    POTLOK:  cpu time    0.0432: real time    0.0524
    SETDIJ:  cpu time    0.0050: real time    0.0063
     EDDAV:  cpu time    1.0119: real time    1.0409
       DOS:  cpu time    0.0018: real time    0.0038
    --------------------------------------------
      LOOP:  cpu time    1.0619: real time    1.1036

 eigenvalue-minimisations  :   812
 total energy-change (2. order) : 0.1454680E+04  (-0.5997131E+04)
 number of electron     156.0000000 magnetization 
 augmentation part      156.0000000 magnetization 

 Free energy of the ion-electron system (eV)
  ---------------------------------------------------
  alpha Z        PSCENC =        96.04795369
  Ewald energy   TEWEN  =     16829.66342020
  -Hartree energ DENC   =    -22300.31129514
  -exchange      EXHF   =         0.00000000
  -V(xc)+E(xc)   XCENC  =       534.16997517
  PAW double counting   =      5362.02282155    -5560.08656145
  entropy T*S    EENTRO =        -0.02289504
  eigenvalues    EBANDS =      -552.97802737
  atomic energy  EATOM  =      7046.17475994
  Solvation  Ediel_sol  =         0.00000000
  ---------------------------------------------------
  free energy    TOTEN  =      1454.68015154 eV

  energy without entropy =     1454.70304658  energy(sigma->0) =     1454.69159906


--------------------------------------------------------------------------------------------------------


--------------------------------------- Iteration      1(   2)  ---------------------------------------


     EDDAV:  cpu time    1.2430: real time    1.2440
       DOS:  cpu time    0.0005: real time    0.0005
    --------------------------------------------
      LOOP:  cpu time    1.2435: real time    1.2445

 eigenvalue-minimisations  :  1190
 total energy-change (2. order) :-0.1550505E+04  (-0.1507632E+04)
 number of electron     156.0000000 magnetization 
 augmentation part      156.0000000 magnetization 

 Free energy of the ion-electron system (eV)
  ---------------------------------------------------
  alpha Z        PSCENC =        96.04795369
  Ewald energy   TEWEN  =     16829.66342020
  -Hartree energ DENC   =    -22300.31129514
  -exchange      EXHF   =         0.00000000
  -V(xc)+E(xc)   XCENC  =       534.16997517
  PAW double counting   =      5362.02282155    -5560.08656145
  entropy T*S    EENTRO =        -0.00066352
  eigenvalues    EBANDS =     -2103.50569128
  atomic energy  EATOM  =      7046.17475994
  Solvation  Ediel_sol  =         0.00000000
  ---------------------------------------------------
  free energy    TOTEN  =       -95.82528084 eV

  energy without entropy =      -95.82461732  energy(sigma->0) =      -95.82494908


--------------------------------------------------------------------------------------------------------


--------------------------------------- Iteration      1(   3)  ---------------------------------------


     EDDAV:  cpu time    0.9889: real time    0.9926
       DOS:  cpu time    0.0015: real time    0.0015
    --------------------------------------------
      LOOP:  cpu time    0.9904: real time    0.9941

 eigenvalue-minimisations  :   938
 total energy-change (2. order) :-0.2492625E+03  (-0.2484801E+03)
 number of electron     156.0000000 magnetization 
 augmentation part      156.0000000 magnetization 

 Free energy of the ion-electron system (eV)
  ---------------------------------------------------
  alpha Z        PSCENC =        96.04795369
  Ewald energy   TEWEN  =     16829.66342020
  -Hartree energ DENC   =    -22300.31129514
  -exchange      EXHF   =         0.00000000
  -V(xc)+E(xc)   XCENC  =       534.16997517
  PAW double counting   =      5362.02282155    -5560.08656145
  entropy T*S    EENTRO =        -0.00221982
  eigenvalues    EBANDS =     -2352.76661295
  atomic energy  EATOM  =      7046.17475994
  Solvation  Ediel_sol  =         0.00000000
  ---------------------------------------------------
  free energy    TOTEN  =      -345.08775881 eV

  energy without entropy =     -345.08553899  energy(sigma->0) =     -345.08664890


--------------------------------------------------------------------------------------------------------


--------------------------------------- Iteration      1(   4)  ---------------------------------------


     EDDAV:  cpu time    0.9914: real time    0.9940
       DOS:  cpu time    0.0010: real time    0.0006
    --------------------------------------------
      LOOP:  cpu time    0.9923: real time    0.9945

 eigenvalue-minimisations  :   952
 total energy-change (2. order) :-0.8504191E+01  (-0.8463664E+01)
 number of electron     156.0000000 magnetization 
 augmentation part      156.0000000 magnetization 

 Free energy of the ion-electron system (eV)
  ---------------------------------------------------
  alpha Z        PSCENC =        96.04795369
  Ewald energy   TEWEN  =     16829.66342020
  -Hartree energ DENC   =    -22300.31129514
  -exchange      EXHF   =         0.00000000
  -V(xc)+E(xc)   XCENC  =       534.16997517
  PAW double counting   =      5362.02282155    -5560.08656145
  entropy T*S    EENTRO =        -0.01340048
  eigenvalues    EBANDS =     -2361.25962354
  atomic energy  EATOM  =      7046.17475994
  Solvation  Ediel_sol  =         0.00000000
  ---------------------------------------------------
  free energy    TOTEN  =      -353.59195006 eV

  energy without entropy =     -353.57854958  energy(sigma->0) =     -353.58524982


--------------------------------------------------------------------------------------------------------


--------------------------------------- Iteration      1(   5)  ---------------------------------------


     EDDAV:  cpu time    1.0700: real time    1.0745
       DOS:  cpu time    0.0006: real time    0.0005
    CHARGE:  cpu time    0.0344: real time    0.0376
    MIXING:  cpu time    0.0019: real time    0.0041
    --------------------------------------------
      LOOP:  cpu time    1.1069: real time    1.1168

 eigenvalue-minimisations  :  1092
 total energy-change (2. order) :-0.2811794E+00  (-0.2807916E+00)
 number of electron     155.9999845 magnetization 
 augmentation part       11.7365765 magnetization 

 Broyden mixing:
  rms(total) = 0.30496E+01    rms(broyden)= 0.30492E+01
  rms(prec ) = 0.34550E+01
  weight for this iteration     100.00

 Free energy of the ion-electron system (eV)
  ---------------------------------------------------
  alpha Z        PSCENC =        96.04795369
  Ewald energy   TEWEN  =     16829.66342020
  -Hartree energ DENC   =    -22300.31129514
  -exchange      EXHF   =         0.00000000
  -V(xc)+E(xc)   XCENC  =       534.16997517
  PAW double counting   =      5362.02282155    -5560.08656145
  entropy T*S    EENTRO =        -0.01351849
  eigenvalues    EBANDS =     -2361.54068497
  atomic energy  EATOM  =      7046.17475994
  Solvation  Ediel_sol  =         0.00000000
  ---------------------------------------------------
  free energy    TOTEN  =      -353.87312950 eV

  energy without entropy =     -353.85961101  energy(sigma->0) =     -353.86637026


--------------------------------------------------------------------------------------------------------


--------------------------------------- Iteration      1(   6)  ---------------------------------------


    POTLOK:  cpu time    0.0377: real time    0.0414
    SETDIJ:  cpu time    0.0023: real time    0.0023
    EDDIAG:  cpu time    0.2019: real time    0.2021
  RMM-DIIS:  cpu time    0.3773: real time    0.3779
    ORTHCH:  cpu time    0.0479: real time    0.0478
       DOS:  cpu time    0.0006: real time    0.0005
    CHARGE:  cpu time    0.0374: real time    0.0376
    MIXING:  cpu time    0.0014: real time    0.0023
    --------------------------------------------
      LOOP:  cpu time    0.7065: real time    0.7120

 eigenvalue-minimisations  :   789
 total energy-change (2. order) : 0.2169392E+02  (-0.3177895E+01)
 number of electron     155.9999857 magnetization 
 augmentation part       11.7653786 magnetization 

 Broyden mixing:
  rms(total) = 0.19948E+01    rms(broyden)= 0.19947E+01
  rms(prec ) = 0.21260E+01
  weight for this iteration     100.00

 eigenvalues of (default mixing * dielectric matrix)
  average eigenvalue GAMMA=   1.7157
  1.7157

 Free energy of the ion-electron system (eV)
  ---------------------------------------------------
  alpha Z        PSCENC =        96.04795369
  Ewald energy   TEWEN  =     16829.66342020
  -Hartree energ DENC   =    -22492.31526788
  -exchange      EXHF   =         0.00000000
  -V(xc)+E(xc)   XCENC  =       542.61773691
  PAW double counting   =      8809.64536828    -9002.77585994
  entropy T*S    EENTRO =        -0.02504646
  eigenvalues    EBANDS =     -2161.21227747
  atomic energy  EATOM  =      7046.17475994
  Solvation  Ediel_sol  =         0.00000000
  ---------------------------------------------------
  free energy    TOTEN  =      -332.17921272 eV

  energy without entropy =     -332.15416627  energy(sigma->0) =     -332.16668950


--------------------------------------------------------------------------------------------------------


--------------------------------------- Iteration      1(   7)  ---------------------------------------


    POTLOK:  cpu time    0.0408: real time    0.0446
    SETDIJ:  cpu time    0.0023: real time    0.0023
    EDDIAG:  cpu time    0.2020: real time    0.2019
  RMM-DIIS:  cpu time    0.3695: real time    0.3694
    ORTHCH:  cpu time    0.0472: real time    0.0472
       DOS:  cpu time    0.0012: real time    0.0012
    CHARGE:  cpu time    0.0328: real time    0.0328
    MIXING:  cpu time    0.0010: real time    0.0010
    --------------------------------------------
      LOOP:  cpu time    0.6969: real time    0.7004

 eigenvalue-minimisations  :   784
 total energy-change (2. order) : 0.5831205E+01  (-0.1790401E+01)
 number of electron     155.9999867 magnetization 
 augmentation part       11.3691751 magnetization 

 Broyden mixing:
  rms(total) = 0.70976E+00    rms(broyden)= 0.70970E+00
  rms(prec ) = 0.75910E+00
  weight for this iteration     100.00

 eigenvalues of (default mixing * dielectric matrix)
  average eigenvalue GAMMA=   1.4460
  0.7415  2.1506

 Free energy of the ion-electron system (eV)
  ---------------------------------------------------
  alpha Z        PSCENC =        96.04795369
  Ewald energy   TEWEN  =     16829.66342020
  -Hartree energ DENC   =    -22693.01108357
  -exchange      EXHF   =         0.00000000
  -V(xc)+E(xc)   XCENC  =       551.05196139
  PAW double counting   =     13369.98262815   -13580.64554802
  entropy T*S    EENTRO =        -0.02261231
  eigenvalues    EBANDS =     -1945.58948723
  atomic energy  EATOM  =      7046.17475994
  Solvation  Ediel_sol  =         0.00000000
  ---------------------------------------------------
  free energy    TOTEN  =      -326.34800776 eV

  energy without entropy =     -326.32539545  energy(sigma->0) =     -326.33670160


--------------------------------------------------------------------------------------------------------


--------------------------------------- Iteration      1(   8)  ---------------------------------------


    POTLOK:  cpu time    0.0392: real time    0.0427
    SETDIJ:  cpu time    0.0022: real time    0.0022
    EDDIAG:  cpu time    0.2000: real time    0.2000
  RMM-DIIS:  cpu time    0.3751: real time    0.3749
    ORTHCH:  cpu time    0.0475: real time    0.0475
       DOS:  cpu time    0.0010: real time    0.0010
    CHARGE:  cpu time    0.0329: real time    0.0329
    MIXING:  cpu time    0.0010: real time    0.0014
    --------------------------------------------
      LOOP:  cpu time    0.6988: real time    0.7027

 eigenvalue-minimisations  :   791
 total energy-change (2. order) : 0.4872061E+00  (-0.3298248E+00)
 number of electron     155.9999870 magnetization 
 augmentation part       11.3520232 magnetization 

 Broyden mixing:
  rms(total) = 0.32919E+00    rms(broyden)= 0.32914E+00
  rms(prec ) = 0.35162E+00
  weight for this iteration     100.00

 eigenvalues of (default mixing * dielectric matrix)
  average eigenvalue GAMMA=   1.6796
  2.4012  0.7894  1.8482

 Free energy of the ion-electron system (eV)
  ---------------------------------------------------
  alpha Z        PSCENC =        96.04795369
  Ewald energy   TEWEN  =     16829.66342020
  -Hartree energ DENC   =    -22763.95323420
  -exchange      EXHF   =         0.00000000
  -V(xc)+E(xc)   XCENC  =       553.80447072
  PAW double counting   =     15800.56871584   -16009.75461956
  entropy T*S    EENTRO =        -0.02293937
  eigenvalues    EBANDS =     -1878.38932890
  atomic energy  EATOM  =      7046.17475994
  Solvation  Ediel_sol  =         0.00000000
  ---------------------------------------------------
  free energy    TOTEN  =      -325.86080165 eV

  energy without entropy =     -325.83786228  energy(sigma->0) =     -325.84933196


--------------------------------------------------------------------------------------------------------


--------------------------------------- Iteration      1(   9)  ---------------------------------------


    POTLOK:  cpu time    0.0377: real time    0.0414
    SETDIJ:  cpu time    0.0022: real time    0.0022
    EDDIAG:  cpu time    0.1997: real time    0.1997
  RMM-DIIS:  cpu time    0.3769: real time    0.3770
    ORTHCH:  cpu time    0.0475: real time    0.0475
       DOS:  cpu time    0.0010: real time    0.0008
    CHARGE:  cpu time    0.0324: real time    0.0326
    MIXING:  cpu time    0.0011: real time    0.0011
    --------------------------------------------
      LOOP:  cpu time    0.6984: real time    0.7022

 eigenvalue-minimisations  :   811
 total energy-change (2. order) : 0.6705573E-01  (-0.4646407E-01)
 number of electron     155.9999869 magnetization 
 augmentation part       11.4072571 magnetization 

 Broyden mixing:
  rms(total) = 0.11374E+00    rms(broyden)= 0.11373E+00
  rms(prec ) = 0.13635E+00
  weight for this iteration     100.00

 eigenvalues of (default mixing * dielectric matrix)
  average eigenvalue GAMMA=   1.5676
  2.3730  2.0019  0.9477  0.9477

 Free energy of the ion-electron system (eV)
  ---------------------------------------------------
  alpha Z        PSCENC =        96.04795369
  Ewald energy   TEWEN  =     16829.66342020
  -Hartree energ DENC   =    -22789.18955539
  -exchange      EXHF   =         0.00000000
  -V(xc)+E(xc)   XCENC  =       554.02749284
  PAW double counting   =     17118.63371322   -17324.97491504
  entropy T*S    EENTRO =        -0.02412733
  eigenvalues    EBANDS =     -1856.15248805
  atomic energy  EATOM  =      7046.17475994
  Solvation  Ediel_sol  =         0.00000000
  ---------------------------------------------------
  free energy    TOTEN  =      -325.79374591 eV

  energy without entropy =     -325.76961858  energy(sigma->0) =     -325.78168224


--------------------------------------------------------------------------------------------------------


--------------------------------------- Iteration      1(  10)  ---------------------------------------


    POTLOK:  cpu time    0.0375: real time    0.0410
    SETDIJ:  cpu time    0.0023: real time    0.0023
    EDDIAG:  cpu time    0.2030: real time    0.2031
  RMM-DIIS:  cpu time    0.3820: real time    0.3821
    ORTHCH:  cpu time    0.0517: real time    0.0517
       DOS:  cpu time    0.0007: real time    0.0006
    CHARGE:  cpu time    0.0327: real time    0.0327
    MIXING:  cpu time    0.0011: real time    0.0011
    --------------------------------------------
      LOOP:  cpu time    0.7110: real time    0.7146

 eigenvalue-minimisations  :   806
 total energy-change (2. order) : 0.2362332E-01  (-0.9969879E-02)
 number of electron     155.9999870 magnetization 
 augmentation part       11.3731091 magnetization 

 Broyden mixing:
  rms(total) = 0.31048E-01    rms(broyden)= 0.31046E-01
  rms(prec ) = 0.59356E-01
  weight for this iteration     100.00

 eigenvalues of (default mixing * dielectric matrix)
  average eigenvalue GAMMA=   1.5426
  2.3076  2.3076  1.2670  0.9153  0.9153

 Free energy of the ion-electron system (eV)
  ---------------------------------------------------
  alpha Z        PSCENC =        96.04795369
  Ewald energy   TEWEN  =     16829.66342020
  -Hartree energ DENC   =    -22803.60208477
  -exchange      EXHF   =         0.00000000
  -V(xc)+E(xc)   XCENC  =       554.16662944
  PAW double counting   =     17261.48884942   -17468.98334119
  entropy T*S    EENTRO =        -0.02404961
  eigenvalues    EBANDS =     -1840.70225970
  atomic energy  EATOM  =      7046.17475994
  Solvation  Ediel_sol  =         0.00000000
  ---------------------------------------------------
  free energy    TOTEN  =      -325.77012259 eV

  energy without entropy =     -325.74607298  energy(sigma->0) =     -325.75809778


--------------------------------------------------------------------------------------------------------


--------------------------------------- Iteration      1(  11)  ---------------------------------------


    POTLOK:  cpu time    0.0377: real time    0.0414
    SETDIJ:  cpu time    0.0023: real time    0.0023
    EDDIAG:  cpu time    0.1993: real time    0.1993
  RMM-DIIS:  cpu time    0.3711: real time    0.3709
    ORTHCH:  cpu time    0.0471: real time    0.0471
       DOS:  cpu time    0.0010: real time    0.0007
    CHARGE:  cpu time    0.0323: real time    0.0326
    MIXING:  cpu time    0.0011: real time    0.0011
    --------------------------------------------
      LOOP:  cpu time    0.6920: real time    0.6954

 eigenvalue-minimisations  :   794
 total energy-change (2. order) : 0.2832755E-02  (-0.1164907E-02)
 number of electron     155.9999870 magnetization 
 augmentation part       11.3800190 magnetization 

 Broyden mixing:
  rms(total) = 0.21262E-01    rms(broyden)= 0.21261E-01
  rms(prec ) = 0.43024E-01
  weight for this iteration     100.00

 eigenvalues of (default mixing * dielectric matrix)
  average eigenvalue GAMMA=   1.6587
  2.4203  2.4203  2.2157  0.9422  0.9768  0.9768

 Free energy of the ion-electron system (eV)
  ---------------------------------------------------
  alpha Z        PSCENC =        96.04795369
  Ewald energy   TEWEN  =     16829.66342020
  -Hartree energ DENC   =    -22814.72812242
  -exchange      EXHF   =         0.00000000
  -V(xc)+E(xc)   XCENC  =       554.17855906
  PAW double counting   =     17213.59332902   -17420.63377340
  entropy T*S    EENTRO =        -0.02409410
  eigenvalues    EBANDS =     -1830.03932182
  atomic energy  EATOM  =      7046.17475994
  Solvation  Ediel_sol  =         0.00000000
  ---------------------------------------------------
  free energy    TOTEN  =      -325.76728983 eV

  energy without entropy =     -325.74319573  energy(sigma->0) =     -325.75524278


--------------------------------------------------------------------------------------------------------


--------------------------------------- Iteration      1(  12)  ---------------------------------------


    POTLOK:  cpu time    0.0377: real time    0.0416
    SETDIJ:  cpu time    0.0022: real time    0.0022
    EDDIAG:  cpu time    0.2006: real time    0.2007
  RMM-DIIS:  cpu time    0.3987: real time    0.3985
    ORTHCH:  cpu time    0.0465: real time    0.0465
       DOS:  cpu time    0.0010: real time    0.0008
    CHARGE:  cpu time    0.0350: real time    0.0352
    MIXING:  cpu time    0.0012: real time    0.0012
    --------------------------------------------
      LOOP:  cpu time    0.7230: real time    0.7268

 eigenvalue-minimisations  :   784
 total energy-change (2. order) : 0.9399930E-03  (-0.2005814E-02)
 number of electron     155.9999870 magnetization 
 augmentation part       11.3738083 magnetization 

 Broyden mixing:
  rms(total) = 0.11353E-01    rms(broyden)= 0.11350E-01
  rms(prec ) = 0.21620E-01
  weight for this iteration     100.00

 eigenvalues of (default mixing * dielectric matrix)
  average eigenvalue GAMMA=   1.7610
  3.7042  2.4164  2.0407  1.4102  0.9026  0.9264  0.9264

 Free energy of the ion-electron system (eV)
  ---------------------------------------------------
  alpha Z        PSCENC =        96.04795369
  Ewald energy   TEWEN  =     16829.66342020
  -Hartree energ DENC   =    -22839.09480802
  -exchange      EXHF   =         0.00000000
  -V(xc)+E(xc)   XCENC  =       554.50592130
  PAW double counting   =     17194.04864461   -17401.21548394
  entropy T*S    EENTRO =        -0.02404421
  eigenvalues    EBANDS =     -1805.87271342
  atomic energy  EATOM  =      7046.17475994
  Solvation  Ediel_sol  =         0.00000000
  ---------------------------------------------------
  free energy    TOTEN  =      -325.76634984 eV

  energy without entropy =     -325.74230563  energy(sigma->0) =     -325.75432774


--------------------------------------------------------------------------------------------------------


--------------------------------------- Iteration      1(  13)  ---------------------------------------


    POTLOK:  cpu time    0.0428: real time    0.0432
    SETDIJ:  cpu time    0.0023: real time    0.0023
    EDDIAG:  cpu time    0.2008: real time    0.2009
  RMM-DIIS:  cpu time    0.3806: real time    0.3806
    ORTHCH:  cpu time    0.0487: real time    0.0486
       DOS:  cpu time    0.0006: real time    0.0005
    CHARGE:  cpu time    0.0326: real time    0.0326
    MIXING:  cpu time    0.0013: real time    0.0013
    --------------------------------------------
      LOOP:  cpu time    0.7098: real time    0.7101

 eigenvalue-minimisations  :   785
 total energy-change (2. order) : 0.7525414E-03  (-0.4028323E-03)
 number of electron     155.9999870 magnetization 
 augmentation part       11.3763059 magnetization 

 Broyden mixing:
  rms(total) = 0.69083E-02    rms(broyden)= 0.69067E-02
  rms(prec ) = 0.13219E-01
  weight for this iteration     100.00

 eigenvalues of (default mixing * dielectric matrix)
  average eigenvalue GAMMA=   1.8614
  4.6059  2.2727  2.2727  1.9041  0.9201  0.9201  0.9630  1.0325

 Free energy of the ion-electron system (eV)
  ---------------------------------------------------
  alpha Z        PSCENC =        96.04795369
  Ewald energy   TEWEN  =     16829.66342020
  -Hartree energ DENC   =    -22847.82422617
  -exchange      EXHF   =         0.00000000
  -V(xc)+E(xc)   XCENC  =       554.53426362
  PAW double counting   =     17177.82351732   -17384.82895644
  entropy T*S    EENTRO =        -0.02407433
  eigenvalues    EBANDS =     -1797.33225513
  atomic energy  EATOM  =      7046.17475994
  Solvation  Ediel_sol  =         0.00000000
  ---------------------------------------------------
  free energy    TOTEN  =      -325.76559730 eV

  energy without entropy =     -325.74152297  energy(sigma->0) =     -325.75356013


--------------------------------------------------------------------------------------------------------


--------------------------------------- Iteration      1(  14)  ---------------------------------------


    POTLOK:  cpu time    0.0383: real time    0.0419
    SETDIJ:  cpu time    0.0023: real time    0.0023
    EDDIAG:  cpu time    0.2256: real time    0.2255
  RMM-DIIS:  cpu time    0.3657: real time    0.3659
    ORTHCH:  cpu time    0.0481: real time    0.0480
       DOS:  cpu time    0.0010: real time    0.0005
    CHARGE:  cpu time    0.0323: real time    0.0327
    MIXING:  cpu time    0.0013: real time    0.0013
    --------------------------------------------
      LOOP:  cpu time    0.7146: real time    0.7182

 eigenvalue-minimisations  :   788
 total energy-change (2. order) :-0.2212716E-02  (-0.2035912E-03)
 number of electron     155.9999870 magnetization 
 augmentation part       11.3743006 magnetization 

 Broyden mixing:
  rms(total) = 0.37944E-02    rms(broyden)= 0.37936E-02
  rms(prec ) = 0.78566E-02
  weight for this iteration     100.00

 eigenvalues of (default mixing * dielectric matrix)
  average eigenvalue GAMMA=   2.0225
  5.9101  2.6404  2.3501  1.9028  1.6500  0.9555  0.9555  0.9191  0.9191

 Free energy of the ion-electron system (eV)
  ---------------------------------------------------
  alpha Z        PSCENC =        96.04795369
  Ewald energy   TEWEN  =     16829.66342020
  -Hartree energ DENC   =    -22853.48284235
  -exchange      EXHF   =         0.00000000
  -V(xc)+E(xc)   XCENC  =       554.56052021
  PAW double counting   =     17177.70144469   -17384.80575195
  entropy T*S    EENTRO =        -0.02408956
  eigenvalues    EBANDS =     -1791.60322489
  atomic energy  EATOM  =      7046.17475994
  Solvation  Ediel_sol  =         0.00000000
  ---------------------------------------------------
  free energy    TOTEN  =      -325.76781001 eV

  energy without entropy =     -325.74372046  energy(sigma->0) =     -325.75576524


--------------------------------------------------------------------------------------------------------


--------------------------------------- Iteration      1(  15)  ---------------------------------------


    POTLOK:  cpu time    0.0375: real time    0.0410
    SETDIJ:  cpu time    0.0023: real time    0.0023
    EDDIAG:  cpu time    0.1996: real time    0.1996
  RMM-DIIS:  cpu time    0.3739: real time    0.3738
    ORTHCH:  cpu time    0.0473: real time    0.0474
       DOS:  cpu time    0.0007: real time    0.0007
    CHARGE:  cpu time    0.0327: real time    0.0327
    MIXING:  cpu time    0.0014: real time    0.0014
    --------------------------------------------
      LOOP:  cpu time    0.6953: real time    0.6989

 eigenvalue-minimisations  :   785
 total energy-change (2. order) :-0.4982021E-02  (-0.7526311E-04)
 number of electron     155.9999870 magnetization 
 augmentation part       11.3746756 magnetization 

 Broyden mixing:
  rms(total) = 0.24168E-02    rms(broyden)= 0.24165E-02
  rms(prec ) = 0.43742E-02
  weight for this iteration     100.00

 eigenvalues of (default mixing * dielectric matrix)
  average eigenvalue GAMMA=   2.0515
  6.2553  3.0473  2.3063  2.3063  1.5645  1.1448  1.1448  0.9135  0.9135  0.9184

 Free energy of the ion-electron system (eV)
  ---------------------------------------------------
  alpha Z        PSCENC =        96.04795369
  Ewald energy   TEWEN  =     16829.66342020
  -Hartree energ DENC   =    -22855.75787867
  -exchange      EXHF   =         0.00000000
  -V(xc)+E(xc)   XCENC  =       554.53923285
  PAW double counting   =     17170.34197345   -17377.43984969
  entropy T*S    EENTRO =        -0.02410077
  eigenvalues    EBANDS =     -1789.31830303
  atomic energy  EATOM  =      7046.17475994
  Solvation  Ediel_sol  =         0.00000000
  ---------------------------------------------------
  free energy    TOTEN  =      -325.77279204 eV

  energy without entropy =     -325.74869126  energy(sigma->0) =     -325.76074165


--------------------------------------------------------------------------------------------------------


--------------------------------------- Iteration      1(  16)  ---------------------------------------


    POTLOK:  cpu time    0.0380: real time    0.0416
    SETDIJ:  cpu time    0.0023: real time    0.0023
    EDDIAG:  cpu time    0.2013: real time    0.2012
  RMM-DIIS:  cpu time    0.3710: real time    0.3710
    ORTHCH:  cpu time    0.0475: real time    0.0475
       DOS:  cpu time    0.0010: real time    0.0005
    CHARGE:  cpu time    0.0323: real time    0.0327
    MIXING:  cpu time    0.0016: real time    0.0019
    --------------------------------------------
      LOOP:  cpu time    0.6949: real time    0.6987

 eigenvalue-minimisations  :   784
 total energy-change (2. order) :-0.3326289E-02  (-0.5196096E-04)
 number of electron     155.9999870 magnetization 
 augmentation part       11.3750899 magnetization 

 Broyden mixing:
  rms(total) = 0.16808E-02    rms(broyden)= 0.16807E-02
  rms(prec ) = 0.24546E-02
  weight for this iteration     100.00

 eigenvalues of (default mixing * dielectric matrix)
  average eigenvalue GAMMA=   2.2146
  7.1332  4.1521  2.4459  2.2075  2.2075  1.4371  1.0166  1.0166  0.9196  0.9196
  0.9049

 Free energy of the ion-electron system (eV)
  ---------------------------------------------------
  alpha Z        PSCENC =        96.04795369
  Ewald energy   TEWEN  =     16829.66342020
  -Hartree energ DENC   =    -22856.22148815
  -exchange      EXHF   =         0.00000000
  -V(xc)+E(xc)   XCENC  =       554.52024740
  PAW double counting   =     17179.40128108   -17386.48108353
  entropy T*S    EENTRO =        -0.02411144
  eigenvalues    EBANDS =     -1788.85709752
  atomic energy  EATOM  =      7046.17475994
  Solvation  Ediel_sol  =         0.00000000
  ---------------------------------------------------
  free energy    TOTEN  =      -325.77611832 eV

  energy without entropy =     -325.75200688  energy(sigma->0) =     -325.76406260


--------------------------------------------------------------------------------------------------------


--------------------------------------- Iteration      1(  17)  ---------------------------------------


    POTLOK:  cpu time    0.0371: real time    0.0414
    SETDIJ:  cpu time    0.0022: real time    0.0022
    EDDIAG:  cpu time    0.2007: real time    0.2009
  RMM-DIIS:  cpu time    0.3673: real time    0.3673
    ORTHCH:  cpu time    0.0467: real time    0.0467
       DOS:  cpu time    0.0011: real time    0.0011
    CHARGE:  cpu time    0.0328: real time    0.0328
    MIXING:  cpu time    0.0015: real time    0.0015
    --------------------------------------------
      LOOP:  cpu time    0.6894: real time    0.6938

 eigenvalue-minimisations  :   784
 total energy-change (2. order) :-0.1582345E-02  (-0.2407511E-04)
 number of electron     155.9999870 magnetization 
 augmentation part       11.3750821 magnetization 

 Broyden mixing:
  rms(total) = 0.71568E-03    rms(broyden)= 0.71559E-03
  rms(prec ) = 0.11208E-02
  weight for this iteration     100.00

 eigenvalues of (default mixing * dielectric matrix)
  average eigenvalue GAMMA=   2.3339
  7.9703  4.9139  2.6130  2.6130  2.0314  1.6517  1.3437  1.1446  0.9289  0.9289
  0.9337  0.9337

 Free energy of the ion-electron system (eV)
  ---------------------------------------------------
  alpha Z        PSCENC =        96.04795369
  Ewald energy   TEWEN  =     16829.66342020
  -Hartree energ DENC   =    -22856.73406807
  -exchange      EXHF   =         0.00000000
  -V(xc)+E(xc)   XCENC  =       554.52672133
  PAW double counting   =     17177.96046845   -17385.03892364
  entropy T*S    EENTRO =        -0.02411067
  eigenvalues    EBANDS =     -1788.35392190
  atomic energy  EATOM  =      7046.17475994
  Solvation  Ediel_sol  =         0.00000000
  ---------------------------------------------------
  free energy    TOTEN  =      -325.77770067 eV

  energy without entropy =     -325.75359000  energy(sigma->0) =     -325.76564533


--------------------------------------------------------------------------------------------------------


--------------------------------------- Iteration      1(  18)  ---------------------------------------


    POTLOK:  cpu time    0.0370: real time    0.0405
    SETDIJ:  cpu time    0.0022: real time    0.0022
    EDDIAG:  cpu time    0.2015: real time    0.2015
  RMM-DIIS:  cpu time    0.3177: real time    0.3178
    ORTHCH:  cpu time    0.0479: real time    0.0479
       DOS:  cpu time    0.0010: real time    0.0009
    CHARGE:  cpu time    0.0328: real time    0.0329
    MIXING:  cpu time    0.0016: real time    0.0016
    --------------------------------------------
      LOOP:  cpu time    0.6417: real time    0.6453

 eigenvalue-minimisations  :   687
 total energy-change (2. order) :-0.6352556E-03  (-0.8613825E-05)
 number of electron     155.9999870 magnetization 
 augmentation part       11.3751235 magnetization 

 Broyden mixing:
  rms(total) = 0.32703E-03    rms(broyden)= 0.32695E-03
  rms(prec ) = 0.46955E-03
  weight for this iteration     100.00

 eigenvalues of (default mixing * dielectric matrix)
  average eigenvalue GAMMA=   2.3400
  8.5910  5.3078  2.8583  2.3302  2.0864  2.0864  1.1596  1.1596  0.9256  0.9256
  0.9437  0.9437  1.1024

 Free energy of the ion-electron system (eV)
  ---------------------------------------------------
  alpha Z        PSCENC =        96.04795369
  Ewald energy   TEWEN  =     16829.66342020
  -Hartree energ DENC   =    -22856.77090775
  -exchange      EXHF   =         0.00000000
  -V(xc)+E(xc)   XCENC  =       554.52424417
  PAW double counting   =     17175.47689159   -17382.55266429
  entropy T*S    EENTRO =        -0.02411525
  eigenvalues    EBANDS =     -1788.31791822
  atomic energy  EATOM  =      7046.17475994
  Solvation  Ediel_sol  =         0.00000000
  ---------------------------------------------------
  free energy    TOTEN  =      -325.77833593 eV

  energy without entropy =     -325.75422067  energy(sigma->0) =     -325.76627830


--------------------------------------------------------------------------------------------------------


--------------------------------------- Iteration      1(  19)  ---------------------------------------


    POTLOK:  cpu time    0.0408: real time    0.0411
    SETDIJ:  cpu time    0.0023: real time    0.0023
    EDDIAG:  cpu time    0.2002: real time    0.2002
  RMM-DIIS:  cpu time    0.2670: real time    0.2669
    ORTHCH:  cpu time    0.0474: real time    0.0473
       DOS:  cpu time    0.0005: real time    0.0006
    CHARGE:  cpu time    0.0328: real time    0.0328
    MIXING:  cpu time    0.0017: real time    0.0017
    --------------------------------------------
      LOOP:  cpu time    0.5927: real time    0.5930

 eigenvalue-minimisations  :   555
 total energy-change (2. order) :-0.1141909E-03  (-0.1204126E-05)
 number of electron     155.9999870 magnetization 
 augmentation part       11.3751388 magnetization 

 Broyden mixing:
  rms(total) = 0.20695E-03    rms(broyden)= 0.20693E-03
  rms(prec ) = 0.28431E-03
  weight for this iteration     100.00

 eigenvalues of (default mixing * dielectric matrix)
  average eigenvalue GAMMA=   2.4057
  9.0047  5.6774  3.2686  2.4624  2.3102  1.9188  1.9188  1.1835  1.1835  0.9227
  0.9227  0.9190  0.9937  0.9937

 Free energy of the ion-electron system (eV)
  ---------------------------------------------------
  alpha Z        PSCENC =        96.04795369
  Ewald energy   TEWEN  =     16829.66342020
  -Hartree energ DENC   =    -22856.79507599
  -exchange      EXHF   =         0.00000000
  -V(xc)+E(xc)   XCENC  =       554.52470009
  PAW double counting   =     17176.38397522   -17383.46075898
  entropy T*S    EENTRO =        -0.02411790
  eigenvalues    EBANDS =     -1788.29330640
  atomic energy  EATOM  =      7046.17475994
  Solvation  Ediel_sol  =         0.00000000
  ---------------------------------------------------
  free energy    TOTEN  =      -325.77845012 eV

  energy without entropy =     -325.75433222  energy(sigma->0) =     -325.76639117


--------------------------------------------------------------------------------------------------------


--------------------------------------- Iteration      1(  20)  ---------------------------------------


    POTLOK:  cpu time    0.0406: real time    0.0410
    SETDIJ:  cpu time    0.0022: real time    0.0022
    EDDIAG:  cpu time    0.2001: real time    0.2000
  RMM-DIIS:  cpu time    0.2655: real time    0.2661
    ORTHCH:  cpu time    0.1099: real time    0.1099
       DOS:  cpu time    0.0005: real time    0.0005
    CHARGE:  cpu time    0.0472: real time    0.0472
    MIXING:  cpu time    0.0018: real time    0.0018
    --------------------------------------------
      LOOP:  cpu time    0.6677: real time    0.6687

 eigenvalue-minimisations  :   532
 total energy-change (2. order) :-0.7736767E-04  (-0.7255744E-06)
 number of electron     155.9999870 magnetization 
 augmentation part       11.3750830 magnetization 

 Broyden mixing:
  rms(total) = 0.12128E-03    rms(broyden)= 0.12126E-03
  rms(prec ) = 0.15409E-03
  weight for this iteration     100.00

 eigenvalues of (default mixing * dielectric matrix)
  average eigenvalue GAMMA=   2.3748
  9.0722  5.8568  3.4952  2.5028  2.2805  2.2805  1.7018  1.2756  1.2756  0.9268
  0.9268  0.9490  0.9665  1.0558  1.0558

 Free energy of the ion-electron system (eV)
  ---------------------------------------------------
  alpha Z        PSCENC =        96.04795369
  Ewald energy   TEWEN  =     16829.66342020
  -Hartree energ DENC   =    -22856.80360917
  -exchange      EXHF   =         0.00000000
  -V(xc)+E(xc)   XCENC  =       554.52529378
  PAW double counting   =     17175.72337152   -17382.80279723
  entropy T*S    EENTRO =        -0.02411758
  eigenvalues    EBANDS =     -1788.28280262
  atomic energy  EATOM  =      7046.17475994
  Solvation  Ediel_sol  =         0.00000000
  ---------------------------------------------------
  free energy    TOTEN  =      -325.77852748 eV

  energy without entropy =     -325.75440990  energy(sigma->0) =     -325.76646869


--------------------------------------------------------------------------------------------------------


--------------------------------------- Iteration      1(  21)  ---------------------------------------


    POTLOK:  cpu time    0.0364: real time    0.0410
    SETDIJ:  cpu time    0.0023: real time    0.0023
    EDDIAG:  cpu time    0.1945: real time    0.2019
  RMM-DIIS:  cpu time    0.2305: real time    0.2438
    ORTHCH:  cpu time    0.0465: real time    0.0476
       DOS:  cpu time    0.0005: real time    0.0005
    CHARGE:  cpu time    0.0313: real time    0.0326
    MIXING:  cpu time    0.0018: real time    0.0018
    --------------------------------------------
      LOOP:  cpu time    0.5439: real time    0.5715

 eigenvalue-minimisations  :   473
 total energy-change (2. order) :-0.9826137E-05  (-0.1220087E-06)
 number of electron     155.9999870 magnetization 
 augmentation part       11.3751366 magnetization 

 Broyden mixing:
  rms(total) = 0.73718E-04    rms(broyden)= 0.73708E-04
  rms(prec ) = 0.97523E-04
  weight for this iteration     100.00

 eigenvalues of (default mixing * dielectric matrix)
  average eigenvalue GAMMA=   2.3790
  9.1227  6.0239  3.7691  2.6866  2.3160  2.3160  1.9387  1.7199  1.1941  1.1941
  0.9270  0.9270  1.0130  1.0130  0.9516  0.9516

 Free energy of the ion-electron system (eV)
  ---------------------------------------------------
  alpha Z        PSCENC =        96.04795369
  Ewald energy   TEWEN  =     16829.66342020
  -Hartree energ DENC   =    -22856.80554069
  -exchange      EXHF   =         0.00000000
  -V(xc)+E(xc)   XCENC  =       554.52479248
  PAW double counting   =     17175.94568046   -17383.02316116
  entropy T*S    EENTRO =        -0.02411785
  eigenvalues    EBANDS =     -1788.28232438
  atomic energy  EATOM  =      7046.17475994
  Solvation  Ediel_sol  =         0.00000000
  ---------------------------------------------------
  free energy    TOTEN  =      -325.77853731 eV

  energy without entropy =     -325.75441946  energy(sigma->0) =     -325.76647838


--------------------------------------------------------------------------------------------------------


--------------------------------------- Iteration      1(  22)  ---------------------------------------


    POTLOK:  cpu time    0.0370: real time    0.0415
    SETDIJ:  cpu time    0.0022: real time    0.0022
    EDDIAG:  cpu time    0.2038: real time    0.2038
  RMM-DIIS:  cpu time    0.2232: real time    0.2231
    ORTHCH:  cpu time    0.0485: real time    0.0485
       DOS:  cpu time    0.0006: real time    0.0005
    CHARGE:  cpu time    0.0327: real time    0.0327
    MIXING:  cpu time    0.0020: real time    0.0023
    --------------------------------------------
      LOOP:  cpu time    0.5500: real time    0.5547

 eigenvalue-minimisations  :   405
 total energy-change (2. order) :-0.4964968E-05  (-0.4825563E-07)
 number of electron     155.9999870 magnetization 
 augmentation part       11.3751126 magnetization 

 Broyden mixing:
  rms(total) = 0.48815E-04    rms(broyden)= 0.48808E-04
  rms(prec ) = 0.63261E-04
  weight for this iteration     100.00

 eigenvalues of (default mixing * dielectric matrix)
  average eigenvalue GAMMA=   2.3414
  9.1117  6.0526  3.9495  2.8107  2.4344  2.1751  2.1751  1.4754  1.4754  1.2160
  1.2160  0.9222  0.9222  1.0380  0.9306  0.9493  0.9493

 Free energy of the ion-electron system (eV)
  ---------------------------------------------------
  alpha Z        PSCENC =        96.04795369
  Ewald energy   TEWEN  =     16829.66342020
  -Hartree energ DENC   =    -22856.80096748
  -exchange      EXHF   =         0.00000000
  -V(xc)+E(xc)   XCENC  =       554.52479421
  PAW double counting   =     17175.94778755   -17383.02611343
  entropy T*S    EENTRO =        -0.02411762
  eigenvalues    EBANDS =     -1788.28605934
  atomic energy  EATOM  =      7046.17475994
  Solvation  Ediel_sol  =         0.00000000
  ---------------------------------------------------
  free energy    TOTEN  =      -325.77854227 eV

  energy without entropy =     -325.75442466  energy(sigma->0) =     -325.76648347


--------------------------------------------------------------------------------------------------------


--------------------------------------- Iteration      1(  23)  ---------------------------------------


    POTLOK:  cpu time    0.0371: real time    0.0411
    SETDIJ:  cpu time    0.0022: real time    0.0022
    EDDIAG:  cpu time    0.3190: real time    0.3189
  RMM-DIIS:  cpu time    0.2183: real time    0.2183
    ORTHCH:  cpu time    0.0494: real time    0.0494
       DOS:  cpu time    0.0008: real time    0.0008
    CHARGE:  cpu time    0.0327: real time    0.0327
    MIXING:  cpu time    0.0020: real time    0.0020
    --------------------------------------------
      LOOP:  cpu time    0.6616: real time    0.6654

 eigenvalue-minimisations  :   340
 total energy-change (2. order) :-0.1987752E-05  (-0.1699288E-07)
 number of electron     155.9999870 magnetization 
 augmentation part       11.3751232 magnetization 

 Broyden mixing:
  rms(total) = 0.30397E-04    rms(broyden)= 0.30394E-04
  rms(prec ) = 0.42309E-04
  weight for this iteration     100.00

 eigenvalues of (default mixing * dielectric matrix)
  average eigenvalue GAMMA=   2.3355
  9.0975  6.0769  4.1602  3.0753  2.6359  2.2229  2.2229  1.9722  1.4199  1.1710
  1.1710  1.1878  0.9225  0.9225  0.9997  0.9997  0.9363  0.8457

 Free energy of the ion-electron system (eV)
  ---------------------------------------------------
  alpha Z        PSCENC =        96.04795369
  Ewald energy   TEWEN  =     16829.66342020
  -Hartree energ DENC   =    -22856.80540604
  -exchange      EXHF   =         0.00000000
  -V(xc)+E(xc)   XCENC  =       554.52494058
  PAW double counting   =     17175.88465744   -17382.96283999
  entropy T*S    EENTRO =        -0.02411758
  eigenvalues    EBANDS =     -1788.28191251
  atomic energy  EATOM  =      7046.17475994
  Solvation  Ediel_sol  =         0.00000000
  ---------------------------------------------------
  free energy    TOTEN  =      -325.77854426 eV

  energy without entropy =     -325.75442668  energy(sigma->0) =     -325.76648547


--------------------------------------------------------------------------------------------------------


--------------------------------------- Iteration      1(  24)  ---------------------------------------


    POTLOK:  cpu time    0.0408: real time    0.0412
    SETDIJ:  cpu time    0.0022: real time    0.0022
    EDDIAG:  cpu time    0.2004: real time    0.2004
  RMM-DIIS:  cpu time    0.2012: real time    0.2013
    ORTHCH:  cpu time    0.0477: real time    0.0477
       DOS:  cpu time    0.0008: real time    0.0008
    CHARGE:  cpu time    0.0326: real time    0.0326
    MIXING:  cpu time    0.0021: real time    0.0021
    --------------------------------------------
      LOOP:  cpu time    0.5278: real time    0.5283

 eigenvalue-minimisations  :   277
 total energy-change (2. order) :-0.1918237E-05  (-0.1498429E-07)
 number of electron     155.9999870 magnetization 
 augmentation part       11.3751188 magnetization 

 Broyden mixing:
  rms(total) = 0.13459E-04    rms(broyden)= 0.13453E-04
  rms(prec ) = 0.19497E-04
  weight for this iteration     100.00

 eigenvalues of (default mixing * dielectric matrix)
  average eigenvalue GAMMA=   2.3682
  9.1262  6.1869  4.9525  3.5445  2.5450  2.5450  2.0677  2.0677  1.5868  1.2348
  1.2348  1.1591  1.1591  0.9223  0.9223  0.9809  0.9809  0.9315  0.8485

 Free energy of the ion-electron system (eV)
  ---------------------------------------------------
  alpha Z        PSCENC =        96.04795369
  Ewald energy   TEWEN  =     16829.66342020
  -Hartree energ DENC   =    -22856.80330227
  -exchange      EXHF   =         0.00000000
  -V(xc)+E(xc)   XCENC  =       554.52476679
  PAW double counting   =     17175.94704530   -17383.02522576
  entropy T*S    EENTRO =        -0.02411763
  eigenvalues    EBANDS =     -1788.28384646
  atomic energy  EATOM  =      7046.17475994
  Solvation  Ediel_sol  =         0.00000000
  ---------------------------------------------------
  free energy    TOTEN  =      -325.77854618 eV

  energy without entropy =     -325.75442855  energy(sigma->0) =     -325.76648736


--------------------------------------------------------------------------------------------------------


--------------------------------------- Iteration      1(  25)  ---------------------------------------


    POTLOK:  cpu time    0.0373: real time    0.0410
    SETDIJ:  cpu time    0.0023: real time    0.0022
    EDDIAG:  cpu time    0.2006: real time    0.2007
  RMM-DIIS:  cpu time    0.1848: real time    0.1848
    ORTHCH:  cpu time    0.0483: real time    0.0482
       DOS:  cpu time    0.0005: real time    0.0005
    --------------------------------------------
      LOOP:  cpu time    0.4737: real time    0.4774

 eigenvalue-minimisations  :   189
 total energy-change (2. order) :-0.4582798E-06  (-0.4218575E-08)
 number of electron     155.9999870 magnetization 
 augmentation part       11.3751188 magnetization 

 Free energy of the ion-electron system (eV)
  ---------------------------------------------------
  alpha Z        PSCENC =        96.04795369
  Ewald energy   TEWEN  =     16829.66342020
  -Hartree energ DENC   =    -22856.80203871
  -exchange      EXHF   =         0.00000000
  -V(xc)+E(xc)   XCENC  =       554.52475997
  PAW double counting   =     17175.91242473   -17382.99052328
  entropy T*S    EENTRO =        -0.02411761
  eigenvalues    EBANDS =     -1788.28518559
  atomic energy  EATOM  =      7046.17475994
  Solvation  Ediel_sol  =         0.00000000
  ---------------------------------------------------
  free energy    TOTEN  =      -325.77854664 eV

  energy without entropy =     -325.75442903  energy(sigma->0) =     -325.76648784


--------------------------------------------------------------------------------------------------------


 average (electrostatic) potential at core
  the test charge radii are     0.6991  0.9521
  (the norm of the test charge is              1.0000)
       1 -57.6327       2 -57.5879       3 -57.5935       4 -57.6674       5 -57.9930
       6 -57.7418       7 -57.8646       8 -57.8692       9 -57.6574      10 -57.8372
      11 -57.7530      12 -57.6109      13 -57.6870      14 -57.5966      15 -57.6030
      16 -57.7154      17 -59.2636      18 -57.9303      19 -58.3211      20 -58.3477
      21 -57.6834      22 -57.9753      23 -57.8363      24 -57.6239      25 -57.6345
      26 -57.5981      27 -57.5934      28 -57.7180      29 -58.0169      30 -57.9443
      31 -57.8763      32 -58.3946      33 -57.6581      34 -57.9865      35 -57.7570
      36 -57.6256      37 -43.0772
 
 
 
 E-fermi :  -1.9186     XC(G=0):  -3.1165     alpha+bet : -2.6298


 k-point     1 :       0.0000    0.0000    0.0000
  band No.  band energies     occupation 
      1     -22.5867      2.00000
      2     -21.4920      2.00000
      3     -21.3125      2.00000
      4     -20.4746      2.00000
      5     -20.1953      2.00000
      6     -19.6265      2.00000
      7     -19.5320      2.00000
      8     -19.4197      2.00000
      9     -19.3428      2.00000
     10     -19.3194      2.00000
     11     -19.2979      2.00000
     12     -17.7715      2.00000
     13     -17.6333      2.00000
     14     -17.6094      2.00000
     15     -17.5066      2.00000
     16     -16.7769      2.00000
     17     -15.8758      2.00000
     18     -15.3194      2.00000
     19     -15.2802      2.00000
     20     -15.1243      2.00000
     21     -15.0124      2.00000
     22     -14.2279      2.00000
     23     -14.0547      2.00000
     24     -13.8712      2.00000
     25     -13.7989      2.00000
     26     -13.2515      2.00000
     27     -13.1085      2.00000
     28     -12.5322      2.00000
     29     -12.3907      2.00000
     30     -12.3580      2.00000
     31     -12.0836      2.00000
     32     -12.0690      2.00000
     33     -12.0151      2.00000
     34     -11.3399      2.00000
     35     -11.1362      2.00000
     36     -11.0006      2.00000
     37     -10.5554      2.00000
     38     -10.5478      2.00000
     39     -10.4333      2.00000
     40     -10.3734      2.00000
     41     -10.2112      2.00000
     42     -10.2067      2.00000
     43     -10.1014      2.00000
     44      -9.9170      2.00000
     45      -9.9072      2.00000
     46      -9.4359      2.00000
     47      -9.2459      2.00000
     48      -8.8630      2.00000
     49      -8.7904      2.00000
     50      -8.7744      2.00000
     51      -8.2020      2.00000
     52      -8.1666      2.00000
     53      -8.1600      2.00000
     54      -8.1488      2.00000
     55      -8.1404      2.00000
     56      -8.1190      2.00000
     57      -8.1146      2.00000
     58      -7.8564      2.00000
     59      -7.7394      2.00000
     60      -7.6765      2.00000
     61      -7.2832      2.00000
     62      -7.1562      2.00000
     63      -7.0791      2.00000
     64      -6.9985      2.00000
     65      -6.9845      2.00000
     66      -6.9592      2.00000
     67      -6.6262      2.00000
     68      -6.5239      2.00000
     69      -5.4260      2.00000
     70      -5.4042      2.00000
     71      -5.2295      2.00000
     72      -5.1416      2.00000
     73      -5.1294      2.00000
     74      -5.0266      2.00000
     75      -4.7615      2.00000
     76      -2.5511      2.00000
     77      -2.4982      2.00000
     78      -2.4747      2.00000
     79      -2.3865      2.00000
     80      -1.9106      0.82169
     81      -0.8754      0.00000
     82      -0.1408      0.00000
     83      -0.0273      0.00000
     84       0.1080      0.00000
     85       0.1785      0.00000
     86       1.1979      0.00000
     87       1.5007      0.00000
     88       1.8300      0.00000
     89       2.0392      0.00000
     90       2.2579      0.00000
     91       2.2925      0.00000
     92       2.2975      0.00000
     93       2.5428      0.00000
     94       2.5524      0.00000
     95       2.6152      0.00000
     96       2.8944      0.00000
     97       3.7009      0.00000
     98       4.5452      0.00000

 k-point     2 :       0.5000    0.0000    0.0000
  band No.  band energies     occupation 
      1     -22.5786      2.00000
      2     -21.6800      2.00000
      3     -20.8983      2.00000
      4     -20.5455      2.00000
      5     -20.2052      2.00000
      6     -20.1590      2.00000
      7     -19.7290      2.00000
      8     -19.7180      2.00000
      9     -18.8367      2.00000
     10     -18.6754      2.00000
     11     -18.6607      2.00000
     12     -18.5740      2.00000
     13     -18.0992      2.00000
     14     -17.9861      2.00000
     15     -16.5083      2.00000
     16     -16.3777      2.00000
     17     -16.3636      2.00000
     18     -16.2080      2.00000
     19     -14.8821      2.00000
     20     -14.7888      2.00000
     21     -14.5271      2.00000
     22     -14.2973      2.00000
     23     -14.2852      2.00000
     24     -14.1382      2.00000
     25     -13.3656      2.00000
     26     -13.2626      2.00000
     27     -13.1347      2.00000
     28     -13.0623      2.00000
     29     -12.5534      2.00000
     30     -12.3344      2.00000
     31     -12.1895      2.00000
     32     -12.0546      2.00000
     33     -11.6438      2.00000
     34     -11.3970      2.00000
     35     -11.1620      2.00000
     36     -10.9141      2.00000
     37     -10.8338      2.00000
     38     -10.5983      2.00000
     39     -10.3922      2.00000
     40     -10.3139      2.00000
     41     -10.2900      2.00000
     42     -10.2680      2.00000
     43      -9.7445      2.00000
     44      -9.7372      2.00000
     45      -9.6378      2.00000
     46      -9.0476      2.00000
     47      -8.9314      2.00000
     48      -8.9290      2.00000
     49      -8.9001      2.00000
     50      -8.7369      2.00000
     51      -8.6206      2.00000
     52      -8.5263      2.00000
     53      -8.3808      2.00000
     54      -8.3678      2.00000
     55      -8.3014      2.00000
     56      -8.2485      2.00000
     57      -8.2369      2.00000
     58      -7.9052      2.00000
     59      -7.8087      2.00000
     60      -7.4546      2.00000
     61      -7.4436      2.00000
     62      -7.4340      2.00000
     63      -7.4280      2.00000
     64      -6.3790      2.00000
     65      -6.2517      2.00000
     66      -6.2370      2.00000
     67      -6.2175      2.00000
     68      -6.1529      2.00000
     69      -5.9481      2.00000
     70      -5.9040      2.00000
     71      -5.7545      2.00000
     72      -5.6262      2.00000
     73      -5.5393      2.00000
     74      -3.8883      2.00000
     75      -3.8396      2.00000
     76      -3.8210      2.00000
     77      -3.7271      2.00000
     78      -1.9519      1.65493
     79      -1.2878      0.00000
     80      -1.2088      0.00000
     81      -1.1707      0.00000
     82      -1.0582      0.00000
     83       0.0337      0.00000
     84       0.4708      0.00000
     85       1.0018      0.00000
     86       1.0965      0.00000
     87       1.2262      0.00000
     88       1.3441      0.00000
     89       1.3793      0.00000
     90       1.5119      0.00000
     91       2.0483      0.00000
     92       2.1995      0.00000
     93       2.4652      0.00000
     94       3.0565      0.00000
     95       3.3203      0.00000
     96       3.5859      0.00000
     97       3.7109      0.00000
     98       4.5969      0.00000

 k-point     3 :       0.0000    0.3333    0.0000
  band No.  band energies     occupation 
      1     -22.4809      2.00000
      2     -21.4234      2.00000
      3     -21.1018      2.00000
      4     -21.0843      2.00000
      5     -20.5269      2.00000
      6     -20.4350      2.00000
      7     -19.4407      2.00000
      8     -19.2466      2.00000
      9     -18.7951      2.00000
     10     -18.6540      2.00000
     11     -18.5654      2.00000
     12     -17.9997      2.00000
     13     -17.9135      2.00000
     14     -17.1323      2.00000
     15     -16.6983      2.00000
     16     -16.5079      2.00000
     17     -16.4627      2.00000
     18     -16.0434      2.00000
     19     -15.7064      2.00000
     20     -15.6351      2.00000
     21     -15.5660      2.00000
     22     -15.0889      2.00000
     23     -14.3209      2.00000
     24     -14.1622      2.00000
     25     -13.8679      2.00000
     26     -12.8443      2.00000
     27     -12.5834      2.00000
     28     -12.4064      2.00000
     29     -12.1186      2.00000
     30     -12.0518      2.00000
     31     -11.9758      2.00000
     32     -11.8088      2.00000
     33     -11.3509      2.00000
     34     -11.1816      2.00000
     35     -10.9219      2.00000
     36     -10.6101      2.00000
     37     -10.5290      2.00000
     38     -10.5044      2.00000
     39     -10.2795      2.00000
     40     -10.2262      2.00000
     41     -10.0985      2.00000
     42      -9.7822      2.00000
     43      -9.7529      2.00000
     44      -9.7074      2.00000
     45      -9.5447      2.00000
     46      -9.5028      2.00000
     47      -9.3263      2.00000
     48      -9.0215      2.00000
     49      -9.0166      2.00000
     50      -8.9930      2.00000
     51      -8.9413      2.00000
     52      -8.8403      2.00000
     53      -8.8219      2.00000
     54      -8.3333      2.00000
     55      -8.2270      2.00000
     56      -8.1310      2.00000
     57      -8.0862      2.00000
     58      -8.0473      2.00000
     59      -7.6954      2.00000
     60      -7.6262      2.00000
     61      -7.1944      2.00000
     62      -7.1484      2.00000
     63      -7.0972      2.00000
     64      -6.9939      2.00000
     65      -6.8403      2.00000
     66      -6.3112      2.00000
     67      -6.2259      2.00000
     68      -6.1812      2.00000
     69      -6.0850      2.00000
     70      -5.8925      2.00000
     71      -5.5825      2.00000
     72      -5.5432      2.00000
     73      -4.6960      2.00000
     74      -4.5700      2.00000
     75      -4.4562      2.00000
     76      -4.1279      2.00000
     77      -3.7361      2.00000
     78      -1.9401      1.45724
     79      -1.3947      0.00000
     80      -1.1323      0.00000
     81      -0.9503      0.00000
     82      -0.8672      0.00000
     83      -0.5209      0.00000
     84       0.1852      0.00000
     85       0.3511      0.00000
     86       1.3169      0.00000
     87       1.4185      0.00000
     88       1.4989      0.00000
     89       1.6030      0.00000
     90       1.7762      0.00000
     91       1.8640      0.00000
     92       2.1302      0.00000
     93       2.2534      0.00000
     94       2.3506      0.00000
     95       2.5137      0.00000
     96       2.7267      0.00000
     97       2.7718      0.00000
     98       3.0160      0.00000

 k-point     4 :       0.5000    0.3333    0.0000
  band No.  band energies     occupation 
      1     -22.4757      2.00000
      2     -21.4621      2.00000
      3     -21.2827      2.00000
      4     -20.8077      2.00000
      5     -20.4511      2.00000
      6     -20.3284      2.00000
      7     -19.7567      2.00000
      8     -19.6621      2.00000
      9     -18.8624      2.00000
     10     -18.2580      2.00000
     11     -18.0030      2.00000
     12     -17.8487      2.00000
     13     -17.4191      2.00000
     14     -17.2972      2.00000
     15     -17.2385      2.00000
     16     -17.1506      2.00000
     17     -16.9142      2.00000
     18     -16.4767      2.00000
     19     -15.3174      2.00000
     20     -15.2286      2.00000
     21     -14.8328      2.00000
     22     -14.6506      2.00000
     23     -14.3121      2.00000
     24     -14.0767      2.00000
     25     -13.7788      2.00000
     26     -13.6893      2.00000
     27     -13.2058      2.00000
     28     -12.9325      2.00000
     29     -12.3653      2.00000
     30     -11.8037      2.00000
     31     -11.6209      2.00000
     32     -11.3172      2.00000
     33     -11.1732      2.00000
     34     -11.0226      2.00000
     35     -10.9438      2.00000
     36     -10.7157      2.00000
     37     -10.5373      2.00000
     38     -10.3697      2.00000
     39     -10.3067      2.00000
     40     -10.1700      2.00000
     41      -9.8380      2.00000
     42      -9.8002      2.00000
     43      -9.6963      2.00000
     44      -9.5850      2.00000
     45      -9.4937      2.00000
     46      -9.4469      2.00000
     47      -9.4164      2.00000
     48      -9.1395      2.00000
     49      -9.0213      2.00000
     50      -8.9654      2.00000
     51      -8.8106      2.00000
     52      -8.7801      2.00000
     53      -8.7300      2.00000
     54      -8.6892      2.00000
     55      -8.6575      2.00000
     56      -8.2219      2.00000
     57      -8.2122      2.00000
     58      -8.1861      2.00000
     59      -8.0808      2.00000
     60      -7.4215      2.00000
     61      -7.3321      2.00000
     62      -7.1355      2.00000
     63      -6.9991      2.00000
     64      -6.8654      2.00000
     65      -6.8306      2.00000
     66      -6.3224      2.00000
     67      -6.1719      2.00000
     68      -6.1336      2.00000
     69      -5.8247      2.00000
     70      -5.5738      2.00000
     71      -5.3339      2.00000
     72      -5.0754      2.00000
     73      -5.0294      2.00000
     74      -4.7941      2.00000
     75      -4.5975      2.00000
     76      -4.4058      2.00000
     77      -4.1036      2.00000
     78      -1.9324      1.30445
     79      -1.1005      0.00000
     80      -0.8594      0.00000
     81      -0.5105      0.00000
     82      -0.4411      0.00000
     83      -0.3927      0.00000
     84      -0.0962      0.00000
     85       0.0920      0.00000
     86       0.3883      0.00000
     87       0.9601      0.00000
     88       1.2811      0.00000
     89       1.4655      0.00000
     90       1.5244      0.00000
     91       2.0399      0.00000
     92       2.1967      0.00000
     93       2.4600      0.00000
     94       2.9672      0.00000
     95       3.1240      0.00000
     96       3.2607      0.00000
     97       4.1697      0.00000
     98       4.5448      0.00000


--------------------------------------------------------------------------------------------------------


 soft charge-density along one line, spin component           1
         0         1         2         3         4         5         6         7         8         9
 total charge-density along one line
 
 pseudopotential strength for first ion, spin component:           1
 10.186  13.545   0.000  -0.000   0.000  -0.000   0.000  -0.000
 13.545  18.011   0.000  -0.000   0.000  -0.000   0.000  -0.001
  0.000   0.000  -4.318   0.000  -0.000   8.445  -0.000   0.000
 -0.000  -0.000   0.000  -4.310   0.000  -0.000   8.434  -0.000
  0.000   0.000  -0.000   0.000  -4.318   0.000  -0.000   8.445
 -0.000  -0.000   8.445  -0.000   0.000 -18.652   0.000  -0.000
  0.000   0.000  -0.000   8.434  -0.000   0.000 -18.641   0.000
 -0.000  -0.001   0.000  -0.000   8.445  -0.000   0.000 -18.651
 total augmentation occupancy for first ion, spin component:           1
  8.183  -3.639  -0.002  -0.001  -0.001  -0.000  -0.000   0.000
 -3.639   1.675   0.001   0.001  -0.001   0.000   0.000  -0.000
 -0.002   0.001   1.820   0.000  -0.001   0.168  -0.000   0.000
 -0.001   0.001   0.000   1.201   0.000  -0.000   0.071  -0.000
 -0.001  -0.001  -0.001   0.000   1.823   0.000  -0.000   0.167
 -0.000   0.000   0.168  -0.000   0.000   0.017  -0.000   0.000
 -0.000   0.000  -0.000   0.071  -0.000  -0.000   0.005  -0.000
  0.000  -0.000   0.000  -0.000   0.167   0.000  -0.000   0.017


------------------------ aborting loop because EDIFF is reached ----------------------------------------


    CHARGE:  cpu time    0.0324: real time    0.0325
    FORLOC:  cpu time    0.0053: real time    0.0053
    FORNL :  cpu time    0.1281: real time    0.1290
    STRESS:  cpu time    0.3797: real time    0.3887
    FORCOR:  cpu time    0.0395: real time    0.0400
    FORHAR:  cpu time    0.0139: real time    0.0144
    MIXING:  cpu time    0.0022: real time    0.0022
    OFIELD:  cpu time    0.0001: real time    0.0001

  FORCE on cell =-STRESS in cart. coord.  units (eV):
  Direction    XX          YY          ZZ          XY          YZ          ZX
  --------------------------------------------------------------------------------------
  Alpha Z    96.04795    96.04795    96.04795
  Ewald   21758.99841 21935.16091-26864.50944     3.56956     3.79406     3.78369
  Hartree 21753.92842 21920.02124-20817.14619     1.48653     1.05116     1.09937
  E(xc)    -609.25128  -609.23763  -628.34092     0.00464     0.00342     0.00367
  Local  -45103.11207-45445.27057 45806.81191    -4.83138    -4.15332    -4.21607
  n-local  -159.64975  -159.61614  -147.44780     0.04408     0.05120     0.04949
  augment    29.41134    29.34358    23.05777    -0.04455    -0.17808    -0.17032
  Kinetic  2247.14122  2246.51713  2562.94866    -0.03020    -0.00850    -0.01901
  Fock        0.00000     0.00000     0.00000     0.00000     0.00000     0.00000
  -------------------------------------------------------------------------------------
  Total      13.51424    12.96648    31.42196     0.19869     0.55993     0.53081
  in kB      15.30166    14.68146    35.57791     0.22497     0.63399     0.60102
  external pressure =       21.85 kB  Pullay stress =        0.00 kB


 VOLUME and BASIS-vectors are now :
 -----------------------------------------------------------------------------
  energy-cutoff  :      500.00
  volume of cell :     1415.02
      direct lattice vectors                 reciprocal lattice vectors
    12.782500267  0.000000000  0.000000000     0.078231956  0.000000000  0.000000000
     0.000000000  7.380000114  0.000000000     0.000000000  0.135501353  0.000000000
     0.000000000  0.000000000 15.000000000     0.000000000  0.000000000  0.066666667

  length of vectors
    12.782500267  7.380000114 15.000000000     0.078231956  0.135501353  0.066666667


 FORCES acting on ions
    electron-ion (+dipol)            ewald-force                    non-local-force                 convergence-correction
 -----------------------------------------------------------------------------------------------
   0.194E+02 0.327E+01 0.107E+02   -.196E+02 -.339E+01 -.107E+02   0.195E+00 0.817E-01 -.203E-01   -.765E-05 0.471E-05 0.209E-04
   -.331E+00 -.525E-01 0.690E+01   0.418E+00 0.534E-01 -.689E+01   -.178E-01 -.337E-03 -.107E-01   0.212E-05 0.736E-06 0.107E-04
   0.608E+01 0.122E+01 0.737E+01   -.620E+01 -.123E+01 -.736E+01   0.542E-01 -.207E-04 -.104E-01   -.145E-04 -.192E-04 0.109E-04
   0.226E+02 -.302E+00 0.128E+02   -.229E+02 0.303E+00 -.127E+02   0.171E+00 -.341E-02 -.281E-01   0.207E-04 0.396E-06 0.279E-04
   0.106E+01 0.458E+02 0.477E+02   -.144E+01 -.466E+02 -.479E+02   0.243E+00 0.610E+00 0.107E+00   -.127E-04 0.473E-04 0.892E-04
   0.267E+02 -.848E+00 0.210E+02   -.270E+02 0.867E+00 -.210E+02   0.389E+00 -.154E-01 -.293E-01   0.197E-04 0.132E-05 0.519E-04
   0.320E+02 0.294E+02 0.352E+02   -.323E+02 -.298E+02 -.353E+02   0.272E+00 0.283E+00 0.129E+00   0.113E-04 0.318E-05 0.713E-04
   -.121E+02 -.172E+01 0.302E+02   0.124E+02 0.174E+01 -.301E+02   -.229E+00 -.310E-01 -.523E-01   -.142E-04 -.121E-05 0.767E-04
   -.202E+02 0.366E+01 0.111E+02   0.204E+02 -.366E+01 -.110E+02   -.223E+00 0.454E-01 -.237E-01   0.185E-04 -.422E-05 0.229E-04
   -.266E+02 -.912E+00 0.216E+02   0.268E+02 0.920E+00 -.216E+02   -.226E+00 -.586E-02 0.171E-01   -.107E-04 -.102E-05 0.544E-04
   -.319E+02 0.116E+02 0.201E+02   0.323E+02 -.119E+02 -.201E+02   -.413E+00 0.220E+00 -.326E-01   -.100E-04 0.124E-04 0.471E-04
   -.127E+02 -.103E+00 0.840E+01   0.127E+02 0.105E+00 -.839E+01   -.145E+00 -.139E-02 -.110E-01   0.266E-04 -.545E-06 0.153E-04
   0.259E+02 0.186E+00 0.131E+02   -.261E+02 -.191E+00 -.131E+02   0.146E+00 0.326E-02 0.807E-03   0.924E-05 -.637E-06 0.252E-04
   -.421E+00 0.106E+01 0.735E+01   0.490E+00 -.109E+01 -.734E+01   -.173E-01 0.337E-01 -.113E-01   0.373E-05 -.200E-04 0.944E-05
   0.735E+01 0.619E-01 0.798E+01   -.749E+01 -.648E-01 -.797E+01   0.140E+00 0.131E-02 -.806E-02   0.987E-05 -.191E-05 0.100E-04
   0.335E+02 0.707E+01 0.175E+02   -.339E+02 -.713E+01 -.174E+02   0.462E+00 0.753E-01 -.327E-01   0.422E-05 0.440E-05 0.376E-04
   0.860E+01 0.902E+01 0.283E+03   -.930E+01 -.975E+01 -.302E+03   0.135E+00 0.127E+00 0.262E+01   0.616E-05 -.570E-05 0.145E-03
   0.587E+02 0.260E+02 0.434E+02   -.595E+02 -.267E+02 -.436E+02   0.668E+00 0.487E+00 0.123E+00   0.403E-04 0.136E-04 0.742E-04
   0.104E+03 0.332E+01 0.111E+03   -.108E+03 -.342E+01 -.114E+03   0.201E+01 0.536E-01 0.155E+01   0.689E-04 -.388E-05 0.106E-03
   -.487E+02 0.836E+02 0.114E+03   0.505E+02 -.868E+02 -.117E+03   -.974E+00 0.173E+01 0.161E+01   -.257E-04 0.583E-04 0.115E-03
   -.273E+02 0.207E+00 0.137E+02   0.276E+02 -.208E+00 -.137E+02   -.291E+00 0.293E-02 -.196E-01   -.685E-05 0.133E-05 0.273E-04
   -.601E+02 0.288E+02 0.464E+02   0.611E+02 -.291E+02 -.467E+02   -.807E+00 0.226E+00 0.166E+00   -.542E-04 0.346E-04 0.783E-04
   -.583E+02 0.816E+00 0.344E+02   0.590E+02 -.831E+00 -.346E+02   -.531E+00 0.132E-01 0.163E+00   -.458E-04 0.442E-05 0.612E-04
   -.159E+02 0.216E+01 0.954E+01   0.160E+02 -.222E+01 -.953E+01   -.132E+00 0.257E-01 -.193E-01   0.183E-05 -.864E-05 0.166E-04
   0.197E+02 -.345E+01 0.108E+02   -.199E+02 0.358E+01 -.108E+02   0.196E+00 -.847E-01 -.217E-01   -.755E-05 -.440E-05 0.212E-04
   -.425E+00 -.101E+01 0.737E+01   0.495E+00 0.104E+01 -.736E+01   -.193E-01 -.330E-01 -.115E-01   0.323E-05 0.192E-04 0.923E-05
   0.614E+01 -.128E+01 0.740E+01   -.626E+01 0.130E+01 -.739E+01   0.561E-01 -.173E-02 -.102E-01   -.134E-04 0.210E-04 0.109E-04
   0.342E+02 -.678E+01 0.178E+02   -.346E+02 0.683E+01 -.177E+02   0.479E+00 -.730E-01 -.327E-01   0.882E-06 -.465E-05 0.381E-04
   0.116E+01 -.503E+02 0.511E+02   -.154E+01 0.513E+02 -.514E+02   0.247E+00 -.667E+00 0.144E+00   -.124E-04 -.418E-04 0.918E-04
   0.611E+02 -.253E+02 0.451E+02   -.620E+02 0.260E+02 -.454E+02   0.684E+00 -.473E+00 0.162E+00   0.389E-04 -.157E-04 0.747E-04
   0.338E+02 -.319E+02 0.371E+02   -.341E+02 0.323E+02 -.372E+02   0.300E+00 -.310E+00 0.144E+00   0.137E-04 0.156E-05 0.725E-04
   -.531E+02 -.847E+02 0.124E+03   0.551E+02 0.882E+02 -.128E+03   -.106E+01 -.178E+01 0.183E+01   -.210E-04 -.565E-04 0.119E-03
   -.205E+02 -.386E+01 0.112E+02   0.208E+02 0.387E+01 -.112E+02   -.230E+00 -.477E-01 -.232E-01   0.172E-04 0.269E-05 0.231E-04
   -.627E+02 -.281E+02 0.483E+02   0.638E+02 0.284E+02 -.487E+02   -.856E+00 -.222E+00 0.165E+00   -.475E-04 -.335E-04 0.809E-04
   -.329E+02 -.124E+02 0.206E+02   0.333E+02 0.126E+02 -.206E+02   -.423E+00 -.235E+00 -.309E-01   -.105E-04 -.167E-04 0.486E-04
   -.161E+02 -.206E+01 0.960E+01   0.162E+02 0.212E+01 -.959E+01   -.130E+00 -.247E-01 -.188E-01   -.204E-05 0.947E-05 0.166E-04
   -.184E+01 -.176E+01 -.130E+04   0.250E+01 0.250E+01 0.135E+04   -.306E+00 -.369E+00 -.326E+02   0.452E-04 -.977E-05 0.165E-03
 -----------------------------------------------------------------------------------------------
   0.300E+00 0.367E+00 0.241E+02   0.355E-13 0.186E-12 0.000E+00   -.187E+00 -.364E+00 -.242E+02   0.457E-04 -.923E-05 0.198E-02
 
 
 POSITION                                       TOTAL-FORCE (eV/Angst)
 -----------------------------------------------------------------------------------
      2.13046      1.23002      3.75000         0.072504     -0.035944     -0.002405
      0.00000      0.00000      3.75000         0.066811      0.000447      0.000546
      0.71020      1.23002      3.75000        -0.067612     -0.018083     -0.000164
      2.84053      0.00000      3.75000        -0.095652     -0.002364     -0.006204
      6.39125      1.23002      3.75000        -0.134880     -0.243667     -0.104007
      4.26079      0.00000      3.75000         0.120484      0.003103      0.018190
      4.97099      1.23002      3.75000        -0.046784     -0.105625      0.026830
      7.10145      0.00000      3.75000         0.031267     -0.002449      0.015659
     10.65204      1.23002      3.75000         0.072010      0.036410     -0.002451
      8.52171      0.00000      3.75000        -0.007505      0.002863      0.009415
      9.23178      1.23002      3.75000        -0.088488      0.011216      0.008139
     11.36224      0.00000      3.75000        -0.087028      0.000722     -0.000733
      2.13046      3.69000      3.75000        -0.043275     -0.001542      0.002212
      0.00000      2.45998      3.75000         0.048457      0.003834      0.000498
      0.71020      3.69000      3.75000         0.002615     -0.001614      0.002272
      2.84053      2.45998      3.75000         0.032570      0.020232      0.006804
      6.39125      3.69000      3.75000        -0.567996     -0.604545    -16.041175
      4.26079      2.45998      3.75000        -0.126721     -0.201406     -0.090397
      4.97099      3.69000      3.75000        -1.683995     -0.047871     -1.216864
      7.10145      2.45998      3.75000         0.817373     -1.536334     -1.283091
     10.65204      3.69000      3.75000         0.041499      0.002061      0.010876
      8.52171      2.45998      3.75000         0.256949     -0.068854     -0.117114
      9.23178      3.69000      3.75000         0.116637     -0.001367      0.029401
     11.36224      2.45998      3.75000        -0.039057     -0.037678     -0.003951
      2.13046      6.14998      3.75000         0.071736      0.039165     -0.002419
      0.00000      4.92002      3.75000         0.046997     -0.002897      0.000586
      0.71020      6.14998      3.75000        -0.066305      0.017781     -0.000195
      2.84053      4.92002      3.75000         0.033339     -0.021666      0.007303
      6.39125      6.14998      3.75000        -0.142396      0.316252     -0.154300
      4.26079      4.92002      3.75000        -0.155094      0.206984     -0.099308
      4.97099      6.14998      3.75000        -0.054154      0.117262      0.024498
      7.10145      4.92002      3.75000         0.979685      1.722845     -1.549532
     10.65204      6.14998      3.75000         0.068651     -0.036125     -0.001530
      8.52171      4.92002      3.75000         0.304606      0.077984     -0.156914
      9.23178      6.14998      3.75000        -0.088221     -0.015435      0.008259
     11.36224      4.92002      3.75000        -0.037381      0.034986     -0.003759
      6.43829      3.74129      5.26650         0.348354      0.371321     20.665025
 -----------------------------------------------------------------------------------
    total drift:                                0.113268      0.002344     -0.007603


--------------------------------------------------------------------------------------------------------


  FREE ENERGIE OF THE ION-ELECTRON SYSTEM (eV)
  ---------------------------------------------------
  free  energy   TOTEN  =      -325.77854664 eV

  energy  without entropy=     -325.75442903  energy(sigma->0) =     -325.76648784
 


--------------------------------------------------------------------------------------------------------


    POTLOK:  cpu time    0.0423: real time    0.0423


--------------------------------------------------------------------------------------------------------


--------------------------------------------------------------------------------------------------------


    WAVPRE:  cpu time    0.0127: real time    0.0166
    FEWALD:  cpu time    0.0007: real time    0.0006
    GENKIN:  cpu time    0.0049: real time    0.0049

 real space projection operators:
  total allocation   :       1800.33 KBytes
  max/ min on nodes  :        458.28        443.42

    ORTHCH:  cpu time    0.0904: real time    0.0904
     LOOP+:  cpu time   19.2498: real time   19.4127


--------------------------------------- Iteration      2(   1)  ---------------------------------------


    POTLOK:  cpu time    0.0397: real time    0.0430
    SETDIJ:  cpu time    0.0032: real time    0.0032
     EDDAV:  cpu time    0.9878: real time    0.9877
       DOS:  cpu time    0.0006: real time    0.0006
    CHARGE:  cpu time    0.0335: real time    0.0335
    MIXING:  cpu time    0.0009: real time    0.0009
    --------------------------------------------
      LOOP:  cpu time    1.0657: real time    1.0689

 eigenvalue-minimisations  :   966
 total energy-change (2. order) : 0.1732677E+02  (-0.4230239E+03)
 number of electron     155.9999972 magnetization 
 augmentation part       11.4529428 magnetization 

 Broyden mixing:
  rms(total) = 0.87962E+00    rms(broyden)= 0.87935E+00
  rms(prec ) = 0.96131E+00
  weight for this iteration     100.00

 Free energy of the ion-electron system (eV)
  ---------------------------------------------------
  alpha Z        PSCENC =        96.04795369
  Ewald energy   TEWEN  =     16152.52757770
  -Hartree energ DENC   =    -22144.35107092
  -exchange      EXHF   =         0.00000000
  -V(xc)+E(xc)   XCENC  =       551.55425247
  PAW double counting   =     17175.91467390   -17382.99275268
  entropy T*S    EENTRO =        -0.00865397
  eigenvalues    EBANDS =     -1803.31851321
  atomic energy  EATOM  =      7046.17475994
  Solvation  Ediel_sol  =         0.00000000
  ---------------------------------------------------
  free energy    TOTEN  =      -308.45177307 eV

  energy without entropy =     -308.44311910  energy(sigma->0) =     -308.44744608


--------------------------------------------------------------------------------------------------------


--------------------------------------- Iteration      2(   2)  ---------------------------------------


    POTLOK:  cpu time    0.0402: real time    0.0405
    SETDIJ:  cpu time    0.0023: real time    0.0023
    EDDIAG:  cpu time    0.1999: real time    0.2001
  RMM-DIIS:  cpu time    0.3924: real time    0.3924
    ORTHCH:  cpu time    0.0470: real time    0.0469
       DOS:  cpu time    0.0007: real time    0.0007
    CHARGE:  cpu time    0.0324: real time    0.0324
    MIXING:  cpu time    0.0009: real time    0.0008
    --------------------------------------------
      LOOP:  cpu time    0.7157: real time    0.7161

 eigenvalue-minimisations  :   810
 total energy-change (2. order) :-0.2000132E+02  (-0.2075737E+02)
 number of electron     155.9999974 magnetization 
 augmentation part       11.3642665 magnetization 

 Broyden mixing:
  rms(total) = 0.12172E+01    rms(broyden)= 0.12172E+01
  rms(prec ) = 0.12662E+01
  weight for this iteration     100.00

 eigenvalues of (default mixing * dielectric matrix)
  average eigenvalue GAMMA=   0.2669
  0.2669

 Free energy of the ion-electron system (eV)
  ---------------------------------------------------
  alpha Z        PSCENC =        96.04795369
  Ewald energy   TEWEN  =     16152.52757770
  -Hartree energ DENC   =    -22155.07193565
  -exchange      EXHF   =         0.00000000
  -V(xc)+E(xc)   XCENC  =       551.30526548
  PAW double counting   =     17533.20034339   -17744.00879108
  entropy T*S    EENTRO =        -0.00000000
  eigenvalues    EBANDS =     -1808.62826933
  atomic energy  EATOM  =      7046.17475994
  Solvation  Ediel_sol  =         0.00000000
  ---------------------------------------------------
  free energy    TOTEN  =      -328.45309585 eV

  energy without entropy =     -328.45309585  energy(sigma->0) =     -328.45309585


--------------------------------------------------------------------------------------------------------


--------------------------------------- Iteration      2(   3)  ---------------------------------------


    POTLOK:  cpu time    0.0403: real time    0.0405
    SETDIJ:  cpu time    0.0023: real time    0.0022
    EDDIAG:  cpu time    0.2011: real time    0.2011
  RMM-DIIS:  cpu time    0.3961: real time    0.3964
    ORTHCH:  cpu time    0.0470: real time    0.0470
       DOS:  cpu time    0.0009: real time    0.0009
    CHARGE:  cpu time    0.0324: real time    0.0324
    MIXING:  cpu time    0.0009: real time    0.0009
    --------------------------------------------
      LOOP:  cpu time    0.7210: real time    0.7214

 eigenvalue-minimisations  :   858
 total energy-change (2. order) :-0.2779112E+00  (-0.1387057E+01)
 number of electron     155.9999974 magnetization 
 augmentation part       11.3657039 magnetization 

 Broyden mixing:
  rms(total) = 0.12892E+01    rms(broyden)= 0.12892E+01
  rms(prec ) = 0.13677E+01
  weight for this iteration     100.00

 eigenvalues of (default mixing * dielectric matrix)
  average eigenvalue GAMMA=   0.7592
  0.7592  0.7592

 Free energy of the ion-electron system (eV)
  ---------------------------------------------------
  alpha Z        PSCENC =        96.04795369
  Ewald energy   TEWEN  =     16152.52757770
  -Hartree energ DENC   =    -22160.37963016
  -exchange      EXHF   =         0.00000000
  -V(xc)+E(xc)   XCENC  =       551.48060750
  PAW double counting   =     17463.77627241   -17673.17331079
  entropy T*S    EENTRO =        -0.00581243
  eigenvalues    EBANDS =     -1805.17942489
  atomic energy  EATOM  =      7046.17475994
  Solvation  Ediel_sol  =         0.00000000
  ---------------------------------------------------
  free energy    TOTEN  =      -328.73100702 eV

  energy without entropy =     -328.72519460  energy(sigma->0) =     -328.72810081


--------------------------------------------------------------------------------------------------------


--------------------------------------- Iteration      2(   4)  ---------------------------------------


    POTLOK:  cpu time    0.0380: real time    0.0415
    SETDIJ:  cpu time    0.0022: real time    0.0022
    EDDIAG:  cpu time    0.2013: real time    0.2012
  RMM-DIIS:  cpu time    0.3926: real time    0.3927
    ORTHCH:  cpu time    0.0471: real time    0.0471
       DOS:  cpu time    0.0012: real time    0.0012
    CHARGE:  cpu time    0.0326: real time    0.0326
    MIXING:  cpu time    0.0010: real time    0.0010
    --------------------------------------------
      LOOP:  cpu time    0.7160: real time    0.7195

 eigenvalue-minimisations  :   865
 total energy-change (2. order) : 0.1073489E+01  (-0.2205034E+00)
 number of electron     155.9999973 magnetization 
 augmentation part       11.4273818 magnetization 

 Broyden mixing:
  rms(total) = 0.10264E+01    rms(broyden)= 0.10264E+01
  rms(prec ) = 0.10561E+01
  weight for this iteration     100.00

 eigenvalues of (default mixing * dielectric matrix)
  average eigenvalue GAMMA=   1.3479
  1.7335  1.7335  0.5769

 Free energy of the ion-electron system (eV)
  ---------------------------------------------------
  alpha Z        PSCENC =        96.04795369
  Ewald energy   TEWEN  =     16152.52757770
  -Hartree energ DENC   =    -22167.40472693
  -exchange      EXHF   =         0.00000000
  -V(xc)+E(xc)   XCENC  =       551.71878331
  PAW double counting   =     17377.28872922   -17583.08952548
  entropy T*S    EENTRO =        -0.00970273
  eigenvalues    EBANDS =     -1800.91136718
  atomic energy  EATOM  =      7046.17475994
  Solvation  Ediel_sol  =         0.00000000
  ---------------------------------------------------
  free energy    TOTEN  =      -327.65751845 eV

  energy without entropy =     -327.64781572  energy(sigma->0) =     -327.65266709


--------------------------------------------------------------------------------------------------------


--------------------------------------- Iteration      2(   5)  ---------------------------------------


    POTLOK:  cpu time    0.0369: real time    0.0410
    SETDIJ:  cpu time    0.0022: real time    0.0022
    EDDIAG:  cpu time    0.2011: real time    0.2012
  RMM-DIIS:  cpu time    0.3729: real time    0.3728
    ORTHCH:  cpu time    0.0466: real time    0.0467
       DOS:  cpu time    0.0008: real time    0.0008
    CHARGE:  cpu time    0.0326: real time    0.0326
    MIXING:  cpu time    0.0010: real time    0.0010
    --------------------------------------------
      LOOP:  cpu time    0.6942: real time    0.6984

 eigenvalue-minimisations  :   784
 total energy-change (2. order) :-0.8256751E+01  (-0.2965411E+01)
 number of electron     155.9999970 magnetization 
 augmentation part       11.6350534 magnetization 

 Broyden mixing:
  rms(total) = 0.14717E+01    rms(broyden)= 0.14716E+01
  rms(prec ) = 0.18140E+01
  weight for this iteration     100.00

 eigenvalues of (default mixing * dielectric matrix)
  average eigenvalue GAMMA=   1.1182
  1.5681  1.5681  0.6682  0.6682

 Free energy of the ion-electron system (eV)
  ---------------------------------------------------
  alpha Z        PSCENC =        96.04795369
  Ewald energy   TEWEN  =     16152.52757770
  -Hartree energ DENC   =    -22241.61857095
  -exchange      EXHF   =         0.00000000
  -V(xc)+E(xc)   XCENC  =       554.37503099
  PAW double counting   =     16790.56396981   -16982.22933388
  entropy T*S    EENTRO =        -0.00854490
  eigenvalues    EBANDS =     -1751.74711156
  atomic energy  EATOM  =      7046.17475994
  Solvation  Ediel_sol  =         0.00000000
  ---------------------------------------------------
  free energy    TOTEN  =      -335.91426917 eV

  energy without entropy =     -335.90572426  energy(sigma->0) =     -335.90999671


--------------------------------------------------------------------------------------------------------


--------------------------------------- Iteration      2(   6)  ---------------------------------------


    POTLOK:  cpu time    0.0368: real time    0.0406
    SETDIJ:  cpu time    0.0022: real time    0.0022
    EDDIAG:  cpu time    0.2024: real time    0.2023
  RMM-DIIS:  cpu time    0.3859: real time    0.3858
    ORTHCH:  cpu time    0.0491: real time    0.0491
       DOS:  cpu time    0.0006: real time    0.0006
    CHARGE:  cpu time    0.0324: real time    0.0325
    MIXING:  cpu time    0.0011: real time    0.0011
    --------------------------------------------
      LOOP:  cpu time    0.7105: real time    0.7143

 eigenvalue-minimisations  :   786
 total energy-change (2. order) : 0.4915704E+01  (-0.1344465E+00)
 number of electron     155.9999971 magnetization 
 augmentation part       11.5789857 magnetization 

 Broyden mixing:
  rms(total) = 0.11224E+01    rms(broyden)= 0.11224E+01
  rms(prec ) = 0.13710E+01
  weight for this iteration     100.00

 eigenvalues of (default mixing * dielectric matrix)
  average eigenvalue GAMMA=   1.2593
  2.6330  1.0059  1.0059  1.0021  0.6498

 Free energy of the ion-electron system (eV)
  ---------------------------------------------------
  alpha Z        PSCENC =        96.04795369
  Ewald energy   TEWEN  =     16152.52757770
  -Hartree energ DENC   =    -22247.34213619
  -exchange      EXHF   =         0.00000000
  -V(xc)+E(xc)   XCENC  =       554.30264443
  PAW double counting   =     16846.39109840   -17040.03001599
  entropy T*S    EENTRO =        -0.00761191
  eigenvalues    EBANDS =     -1739.06283498
  atomic energy  EATOM  =      7046.17475994
  Solvation  Ediel_sol  =         0.00000000
  ---------------------------------------------------
  free energy    TOTEN  =      -330.99856492 eV

  energy without entropy =     -330.99095301  energy(sigma->0) =     -330.99475897


--------------------------------------------------------------------------------------------------------


--------------------------------------- Iteration      2(   7)  ---------------------------------------


    POTLOK:  cpu time    0.0371: real time    0.0408
    SETDIJ:  cpu time    0.0023: real time    0.0023
    EDDIAG:  cpu time    0.2008: real time    0.2010
  RMM-DIIS:  cpu time    0.3700: real time    0.3699
    ORTHCH:  cpu time    0.0466: real time    0.0466
       DOS:  cpu time    0.0010: real time    0.0010
    CHARGE:  cpu time    0.0324: real time    0.0325
    MIXING:  cpu time    0.0011: real time    0.0011
    --------------------------------------------
      LOOP:  cpu time    0.6914: real time    0.6952

 eigenvalue-minimisations  :   798
 total energy-change (2. order) : 0.3692468E+01  (-0.1387811E+01)
 number of electron     155.9999975 magnetization 
 augmentation part       11.4655883 magnetization 

 Broyden mixing:
  rms(total) = 0.23809E+00    rms(broyden)= 0.23777E+00
  rms(prec ) = 0.26354E+00
  weight for this iteration     100.00

 eigenvalues of (default mixing * dielectric matrix)
  average eigenvalue GAMMA=   1.1240
  2.5711  0.9938  0.9938  0.8838  0.6508  0.6508

 Free energy of the ion-electron system (eV)
  ---------------------------------------------------
  alpha Z        PSCENC =        96.04795369
  Ewald energy   TEWEN  =     16152.52757770
  -Hartree energ DENC   =    -22249.25429701
  -exchange      EXHF   =         0.00000000
  -V(xc)+E(xc)   XCENC  =       553.93409891
  PAW double counting   =     17008.67112776   -17208.08186386
  entropy T*S    EENTRO =        -0.00912552
  eigenvalues    EBANDS =     -1727.31632842
  atomic energy  EATOM  =      7046.17475994
  Solvation  Ediel_sol  =         0.00000000
  ---------------------------------------------------
  free energy    TOTEN  =      -327.30609681 eV

  energy without entropy =     -327.29697129  energy(sigma->0) =     -327.30153405


--------------------------------------------------------------------------------------------------------


--------------------------------------- Iteration      2(   8)  ---------------------------------------


    POTLOK:  cpu time    0.0373: real time    0.0426
    SETDIJ:  cpu time    0.0023: real time    0.0023
    EDDIAG:  cpu time    0.2040: real time    0.2040
  RMM-DIIS:  cpu time    0.4045: real time    0.4045
    ORTHCH:  cpu time    0.0485: real time    0.0485
       DOS:  cpu time    0.0011: real time    0.0010
    CHARGE:  cpu time    0.0350: real time    0.0350
    MIXING:  cpu time    0.0013: real time    0.0012
    --------------------------------------------
      LOOP:  cpu time    0.7339: real time    0.7390

 eigenvalue-minimisations  :   864
 total energy-change (2. order) :-0.1391905E-01  (-0.5812830E-01)
 number of electron     155.9999975 magnetization 
 augmentation part       11.4537233 magnetization 

 Broyden mixing:
  rms(total) = 0.17963E+00    rms(broyden)= 0.17959E+00
  rms(prec ) = 0.20008E+00
  weight for this iteration     100.00

 eigenvalues of (default mixing * dielectric matrix)
  average eigenvalue GAMMA=   1.1105
  2.5395  1.0076  1.0076  0.8629  0.8629  0.9043  0.5886

 Free energy of the ion-electron system (eV)
  ---------------------------------------------------
  alpha Z        PSCENC =        96.04795369
  Ewald energy   TEWEN  =     16152.52757770
  -Hartree energ DENC   =    -22247.95058628
  -exchange      EXHF   =         0.00000000
  -V(xc)+E(xc)   XCENC  =       553.92877923
  PAW double counting   =     17007.74867786   -17208.05762204
  entropy T*S    EENTRO =        -0.00943342
  eigenvalues    EBANDS =     -1727.73012254
  atomic energy  EATOM  =      7046.17475994
  Solvation  Ediel_sol  =         0.00000000
  ---------------------------------------------------
  free energy    TOTEN  =      -327.32001586 eV

  energy without entropy =     -327.31058244  energy(sigma->0) =     -327.31529915


--------------------------------------------------------------------------------------------------------


--------------------------------------- Iteration      2(   9)  ---------------------------------------


    POTLOK:  cpu time    0.0372: real time    0.0413
    SETDIJ:  cpu time    0.0023: real time    0.0023
    EDDIAG:  cpu time    0.2024: real time    0.2024
  RMM-DIIS:  cpu time    0.3755: real time    0.3756
    ORTHCH:  cpu time    0.0478: real time    0.0477
       DOS:  cpu time    0.0005: real time    0.0005
    CHARGE:  cpu time    0.0325: real time    0.0325
    MIXING:  cpu time    0.0012: real time    0.0012
    --------------------------------------------
      LOOP:  cpu time    0.6994: real time    0.7036

 eigenvalue-minimisations  :   793
 total energy-change (2. order) :-0.8836145E-01  (-0.3211187E-01)
 number of electron     155.9999974 magnetization 
 augmentation part       11.4524726 magnetization 

 Broyden mixing:
  rms(total) = 0.25452E+00    rms(broyden)= 0.25451E+00
  rms(prec ) = 0.30015E+00
  weight for this iteration     100.00

 eigenvalues of (default mixing * dielectric matrix)
  average eigenvalue GAMMA=   1.0833
  2.5521  1.0801  1.0801  0.8893  0.8893  0.9431  0.6163  0.6163

 Free energy of the ion-electron system (eV)
  ---------------------------------------------------
  alpha Z        PSCENC =        96.04795369
  Ewald energy   TEWEN  =     16152.52757770
  -Hartree energ DENC   =    -22246.89575169
  -exchange      EXHF   =         0.00000000
  -V(xc)+E(xc)   XCENC  =       553.92597992
  PAW double counting   =     17000.53424868   -17201.04944309
  entropy T*S    EENTRO =        -0.00968647
  eigenvalues    EBANDS =     -1728.66401600
  atomic energy  EATOM  =      7046.17475994
  Solvation  Ediel_sol  =         0.00000000
  ---------------------------------------------------
  free energy    TOTEN  =      -327.40837731 eV

  energy without entropy =     -327.39869084  energy(sigma->0) =     -327.40353408


--------------------------------------------------------------------------------------------------------


--------------------------------------- Iteration      2(  10)  ---------------------------------------


    POTLOK:  cpu time    0.0375: real time    0.0411
    SETDIJ:  cpu time    0.0023: real time    0.0023
    EDDIAG:  cpu time    0.2243: real time    0.2242
  RMM-DIIS:  cpu time    0.4378: real time    0.4378
    ORTHCH:  cpu time    0.0851: real time    0.0853
       DOS:  cpu time    0.0017: real time    0.0016
    CHARGE:  cpu time    0.0649: real time    0.0649
    MIXING:  cpu time    0.0013: real time    0.0013
    --------------------------------------------
      LOOP:  cpu time    0.8548: real time    0.8585

 eigenvalue-minimisations  :   784
 total energy-change (2. order) : 0.7672834E-01  (-0.3349384E-02)
 number of electron     155.9999974 magnetization 
 augmentation part       11.4442402 magnetization 

 Broyden mixing:
  rms(total) = 0.19395E+00    rms(broyden)= 0.19395E+00
  rms(prec ) = 0.23017E+00
  weight for this iteration     100.00

 eigenvalues of (default mixing * dielectric matrix)
  average eigenvalue GAMMA=   1.1421
  2.5041  1.1638  1.1638  0.9735  0.9735  0.6875  0.9643  0.9241  0.9241

 Free energy of the ion-electron system (eV)
  ---------------------------------------------------
  alpha Z        PSCENC =        96.04795369
  Ewald energy   TEWEN  =     16152.52757770
  -Hartree energ DENC   =    -22245.02058100
  -exchange      EXHF   =         0.00000000
  -V(xc)+E(xc)   XCENC  =       553.82236292
  PAW double counting   =     17017.09109649   -17218.19288310
  entropy T*S    EENTRO =        -0.00941522
  eigenvalues    EBANDS =     -1729.77252039
  atomic energy  EATOM  =      7046.17475994
  Solvation  Ediel_sol  =         0.00000000
  ---------------------------------------------------
  free energy    TOTEN  =      -327.33164897 eV

  energy without entropy =     -327.32223375  energy(sigma->0) =     -327.32694136


--------------------------------------------------------------------------------------------------------


--------------------------------------- Iteration      2(  11)  ---------------------------------------


    POTLOK:  cpu time    0.0373: real time    0.0500
    SETDIJ:  cpu time    0.0022: real time    0.0022
    EDDIAG:  cpu time    0.2018: real time    0.2017
  RMM-DIIS:  cpu time    0.3700: real time    0.3699
    ORTHCH:  cpu time    0.0468: real time    0.0468
       DOS:  cpu time    0.0019: real time    0.0010
    CHARGE:  cpu time    0.0315: real time    0.0325
    MIXING:  cpu time    0.0014: real time    0.0014
    --------------------------------------------
      LOOP:  cpu time    0.6929: real time    0.7055

 eigenvalue-minimisations  :   789
 total energy-change (2. order) : 0.6655053E-01  (-0.8469398E-02)
 number of electron     155.9999974 magnetization 
 augmentation part       11.4364125 magnetization 

 Broyden mixing:
  rms(total) = 0.10213E+00    rms(broyden)= 0.10212E+00
  rms(prec ) = 0.12199E+00
  weight for this iteration     100.00

 eigenvalues of (default mixing * dielectric matrix)
  average eigenvalue GAMMA=   1.1781
  2.4799  0.9885  0.9885  1.2730  1.2730  1.1764  1.1764  0.9692  0.7279  0.7279

 Free energy of the ion-electron system (eV)
  ---------------------------------------------------
  alpha Z        PSCENC =        96.04795369
  Ewald energy   TEWEN  =     16152.52757770
  -Hartree energ DENC   =    -22242.68611434
  -exchange      EXHF   =         0.00000000
  -V(xc)+E(xc)   XCENC  =       553.68916934
  PAW double counting   =     17036.08179314   -17237.87998287
  entropy T*S    EENTRO =        -0.00877531
  eigenvalues    EBANDS =     -1731.21147973
  atomic energy  EATOM  =      7046.17475994
  Solvation  Ediel_sol  =         0.00000000
  ---------------------------------------------------
  free energy    TOTEN  =      -327.26509844 eV

  energy without entropy =     -327.25632313  energy(sigma->0) =     -327.26071078


--------------------------------------------------------------------------------------------------------


--------------------------------------- Iteration      2(  12)  ---------------------------------------


    POTLOK:  cpu time    0.0373: real time    0.0412
    SETDIJ:  cpu time    0.0022: real time    0.0022
    EDDIAG:  cpu time    0.2038: real time    0.2040
  RMM-DIIS:  cpu time    0.3959: real time    0.3959
    ORTHCH:  cpu time    0.0474: real time    0.0474
       DOS:  cpu time    0.0010: real time    0.0010
    CHARGE:  cpu time    0.0326: real time    0.0326
    MIXING:  cpu time    0.0015: real time    0.0014
    --------------------------------------------
      LOOP:  cpu time    0.7216: real time    0.7258

 eigenvalue-minimisations  :   851
 total energy-change (2. order) : 0.1835807E-01  (-0.1207571E-01)
 number of electron     155.9999974 magnetization 
 augmentation part       11.4307605 magnetization 

 Broyden mixing:
  rms(total) = 0.16195E-01    rms(broyden)= 0.16116E-01
  rms(prec ) = 0.19297E-01
  weight for this iteration     100.00

 eigenvalues of (default mixing * dielectric matrix)
  average eigenvalue GAMMA=   1.2517
  2.3816  1.8763  1.8763  0.9927  0.9927  1.0764  1.0764  1.1152  0.7796  0.8009
  0.8009

 Free energy of the ion-electron system (eV)
  ---------------------------------------------------
  alpha Z        PSCENC =        96.04795369
  Ewald energy   TEWEN  =     16152.52757770
  -Hartree energ DENC   =    -22241.61093610
  -exchange      EXHF   =         0.00000000
  -V(xc)+E(xc)   XCENC  =       553.59403841
  PAW double counting   =     17047.39092194   -17249.72450055
  entropy T*S    EENTRO =        -0.00827662
  eigenvalues    EBANDS =     -1731.63827878
  atomic energy  EATOM  =      7046.17475994
  Solvation  Ediel_sol  =         0.00000000
  ---------------------------------------------------
  free energy    TOTEN  =      -327.24674037 eV

  energy without entropy =     -327.23846375  energy(sigma->0) =     -327.24260206


--------------------------------------------------------------------------------------------------------


--------------------------------------- Iteration      2(  13)  ---------------------------------------


    POTLOK:  cpu time    0.0376: real time    0.0411
    SETDIJ:  cpu time    0.0022: real time    0.0022
    EDDIAG:  cpu time    0.2020: real time    0.2021
  RMM-DIIS:  cpu time    0.4335: real time    0.4336
    ORTHCH:  cpu time    0.0478: real time    0.0477
       DOS:  cpu time    0.0005: real time    0.0005
    CHARGE:  cpu time    0.0323: real time    0.0322
    MIXING:  cpu time    0.0016: real time    0.0016
    --------------------------------------------
      LOOP:  cpu time    0.7575: real time    0.7612

 eigenvalue-minimisations  :   934
 total energy-change (2. order) :-0.3524780E-02  (-0.1946219E-02)
 number of electron     155.9999974 magnetization 
 augmentation part       11.4304157 magnetization 

 Broyden mixing:
  rms(total) = 0.23634E-01    rms(broyden)= 0.23622E-01
  rms(prec ) = 0.30458E-01
  weight for this iteration     100.00

 eigenvalues of (default mixing * dielectric matrix)
  average eigenvalue GAMMA=   1.2750
  2.4851  2.1224  2.1224  0.9893  0.9893  1.1484  1.1484  0.9470  0.9470  0.8191
  0.7906  0.7906

 Free energy of the ion-electron system (eV)
  ---------------------------------------------------
  alpha Z        PSCENC =        96.04795369
  Ewald energy   TEWEN  =     16152.52757770
  -Hartree energ DENC   =    -22241.99688273
  -exchange      EXHF   =         0.00000000
  -V(xc)+E(xc)   XCENC  =       553.57934460
  PAW double counting   =     17046.27585561   -17248.71105650
  entropy T*S    EENTRO =        -0.00811097
  eigenvalues    EBANDS =     -1731.13970650
  atomic energy  EATOM  =      7046.17475994
  Solvation  Ediel_sol  =         0.00000000
  ---------------------------------------------------
  free energy    TOTEN  =      -327.25026515 eV

  energy without entropy =     -327.24215417  energy(sigma->0) =     -327.24620966


--------------------------------------------------------------------------------------------------------


--------------------------------------- Iteration      2(  14)  ---------------------------------------


    POTLOK:  cpu time    0.0376: real time    0.0414
    SETDIJ:  cpu time    0.0023: real time    0.0023
    EDDIAG:  cpu time    0.2002: real time    0.2003
  RMM-DIIS:  cpu time    0.3732: real time    0.3734
    ORTHCH:  cpu time    0.0473: real time    0.0473
       DOS:  cpu time    0.0011: real time    0.0011
    CHARGE:  cpu time    0.0326: real time    0.0325
    MIXING:  cpu time    0.0016: real time    0.0016
    --------------------------------------------
      LOOP:  cpu time    0.6959: real time    0.6998

 eigenvalue-minimisations  :   817
 total energy-change (2. order) : 0.5717757E-03  (-0.2415250E-03)
 number of electron     155.9999974 magnetization 
 augmentation part       11.4296013 magnetization 

 Broyden mixing:
  rms(total) = 0.14273E-01    rms(broyden)= 0.14273E-01
  rms(prec ) = 0.18352E-01
  weight for this iteration     100.00

 eigenvalues of (default mixing * dielectric matrix)
  average eigenvalue GAMMA=   1.3432
  3.1416  2.5734  0.9914  0.9914  1.5518  1.5518  1.1417  1.1417  1.0925  0.9208
  0.7861  0.7861  0.7906

 Free energy of the ion-electron system (eV)
  ---------------------------------------------------
  alpha Z        PSCENC =        96.04795369
  Ewald energy   TEWEN  =     16152.52757770
  -Hartree energ DENC   =    -22242.90609540
  -exchange      EXHF   =         0.00000000
  -V(xc)+E(xc)   XCENC  =       553.58520812
  PAW double counting   =     17043.66805371   -17246.17041126
  entropy T*S    EENTRO =        -0.00811362
  eigenvalues    EBANDS =     -1730.16862626
  atomic energy  EATOM  =      7046.17475994
  Solvation  Ediel_sol  =         0.00000000
  ---------------------------------------------------
  free energy    TOTEN  =      -327.24969337 eV

  energy without entropy =     -327.24157975  energy(sigma->0) =     -327.24563656


--------------------------------------------------------------------------------------------------------


--------------------------------------- Iteration      2(  15)  ---------------------------------------


    POTLOK:  cpu time    0.0418: real time    0.0421
    SETDIJ:  cpu time    0.0023: real time    0.0023
    EDDIAG:  cpu time    0.2019: real time    0.2019
  RMM-DIIS:  cpu time    0.3715: real time    0.3717
    ORTHCH:  cpu time    0.0463: real time    0.0617
       DOS:  cpu time    0.0008: real time    0.0008
    CHARGE:  cpu time    0.0312: real time    0.0321
    MIXING:  cpu time    0.0016: real time    0.0017
    --------------------------------------------
      LOOP:  cpu time    0.6975: real time    0.7143

 eigenvalue-minimisations  :   798
 total energy-change (2. order) :-0.9088397E-03  (-0.9603964E-03)
 number of electron     155.9999974 magnetization 
 augmentation part       11.4298753 magnetization 

 Broyden mixing:
  rms(total) = 0.12664E-01    rms(broyden)= 0.12657E-01
  rms(prec ) = 0.15861E-01
  weight for this iteration     100.00

 eigenvalues of (default mixing * dielectric matrix)
  average eigenvalue GAMMA=   1.2976
  2.9243  2.2966  0.9906  0.9906  1.5543  1.5543  1.1574  1.1574  1.3394  0.8772
  0.8772  0.8515  0.7974  0.7974

 Free energy of the ion-electron system (eV)
  ---------------------------------------------------
  alpha Z        PSCENC =        96.04795369
  Ewald energy   TEWEN  =     16152.52757770
  -Hartree energ DENC   =    -22243.91718276
  -exchange      EXHF   =         0.00000000
  -V(xc)+E(xc)   XCENC  =       553.60013878
  PAW double counting   =     17039.99284420   -17242.47013971
  entropy T*S    EENTRO =        -0.00822393
  eigenvalues    EBANDS =     -1729.19833012
  atomic energy  EATOM  =      7046.17475994
  Solvation  Ediel_sol  =         0.00000000
  ---------------------------------------------------
  free energy    TOTEN  =      -327.25060221 eV

  energy without entropy =     -327.24237828  energy(sigma->0) =     -327.24649024


--------------------------------------------------------------------------------------------------------


--------------------------------------- Iteration      2(  16)  ---------------------------------------


    POTLOK:  cpu time    0.0368: real time    0.0418
    SETDIJ:  cpu time    0.0022: real time    0.0023
    EDDIAG:  cpu time    0.2640: real time    0.2696
  RMM-DIIS:  cpu time    0.3574: real time    0.3637
    ORTHCH:  cpu time    0.0475: real time    0.0474
       DOS:  cpu time    0.0006: real time    0.0005
    CHARGE:  cpu time    0.0320: real time    0.0321
    MIXING:  cpu time    0.0018: real time    0.0018
    --------------------------------------------
      LOOP:  cpu time    0.7423: real time    0.7591

 eigenvalue-minimisations  :   782
 total energy-change (2. order) : 0.3164016E-03  (-0.3507446E-04)
 number of electron     155.9999974 magnetization 
 augmentation part       11.4301949 magnetization 

 Broyden mixing:
  rms(total) = 0.66792E-02    rms(broyden)= 0.66790E-02
  rms(prec ) = 0.84713E-02
  weight for this iteration     100.00

 eigenvalues of (default mixing * dielectric matrix)
  average eigenvalue GAMMA=   1.4065
  3.9955  2.4832  1.8428  1.8428  0.9906  0.9906  1.1829  1.1829  1.0995  1.0995
  1.0031  1.0031  0.7895  0.7895  0.8018

 Free energy of the ion-electron system (eV)
  ---------------------------------------------------
  alpha Z        PSCENC =        96.04795369
  Ewald energy   TEWEN  =     16152.52757770
  -Hartree energ DENC   =    -22244.09806417
  -exchange      EXHF   =         0.00000000
  -V(xc)+E(xc)   XCENC  =       553.59953021
  PAW double counting   =     17040.89557020   -17243.35792315
  entropy T*S    EENTRO =        -0.00819693
  eigenvalues    EBANDS =     -1729.03149329
  atomic energy  EATOM  =      7046.17475994
  Solvation  Ediel_sol  =         0.00000000
  ---------------------------------------------------
  free energy    TOTEN  =      -327.25028581 eV

  energy without entropy =     -327.24208888  energy(sigma->0) =     -327.24618734


--------------------------------------------------------------------------------------------------------


--------------------------------------- Iteration      2(  17)  ---------------------------------------


    POTLOK:  cpu time    0.0407: real time    0.0411
    SETDIJ:  cpu time    0.0023: real time    0.0023
    EDDIAG:  cpu time    0.2024: real time    0.2023
  RMM-DIIS:  cpu time    0.3735: real time    0.3734
    ORTHCH:  cpu time    0.0479: real time    0.0479
       DOS:  cpu time    0.0005: real time    0.0005
    CHARGE:  cpu time    0.1274: real time    0.1273
    MIXING:  cpu time    0.0267: real time    0.0267
    --------------------------------------------
      LOOP:  cpu time    0.8214: real time    0.8216

 eigenvalue-minimisations  :   800
 total energy-change (2. order) :-0.4984512E-03  (-0.9860003E-04)
 number of electron     155.9999974 magnetization 
 augmentation part       11.4301382 magnetization 

 Broyden mixing:
  rms(total) = 0.19790E-02    rms(broyden)= 0.19765E-02
  rms(prec ) = 0.24999E-02
  weight for this iteration     100.00

 eigenvalues of (default mixing * dielectric matrix)
  average eigenvalue GAMMA=   1.3660
  3.9468  2.4480  1.8429  1.8429  0.9907  0.9907  1.1858  1.1858  1.2280  1.2280
  0.9947  0.8533  0.8533  0.7583  0.7583  0.7489

 Free energy of the ion-electron system (eV)
  ---------------------------------------------------
  alpha Z        PSCENC =        96.04795369
  Ewald energy   TEWEN  =     16152.52757770
  -Hartree energ DENC   =    -22244.93237938
  -exchange      EXHF   =         0.00000000
  -V(xc)+E(xc)   XCENC  =       553.60407937
  PAW double counting   =     17041.21427921   -17243.67905396
  entropy T*S    EENTRO =        -0.00817788
  eigenvalues    EBANDS =     -1728.19982295
  atomic energy  EATOM  =      7046.17475994
  Solvation  Ediel_sol  =         0.00000000
  ---------------------------------------------------
  free energy    TOTEN  =      -327.25078426 eV

  energy without entropy =     -327.24260638  energy(sigma->0) =     -327.24669532


--------------------------------------------------------------------------------------------------------


--------------------------------------- Iteration      2(  18)  ---------------------------------------


    POTLOK:  cpu time    0.0423: real time    0.0425
    SETDIJ:  cpu time    0.0023: real time    0.0023
    EDDIAG:  cpu time    0.2057: real time    0.2058
  RMM-DIIS:  cpu time    0.4337: real time    0.4336
    ORTHCH:  cpu time    0.0460: real time    0.0460
       DOS:  cpu time    0.0020: real time    0.0020
    CHARGE:  cpu time    0.0329: real time    0.0329
    MIXING:  cpu time    0.0021: real time    0.0021
    --------------------------------------------
      LOOP:  cpu time    0.7670: real time    0.7671

 eigenvalue-minimisations  :   925
 total energy-change (2. order) :-0.1732745E-03  (-0.3776051E-04)
 number of electron     155.9999974 magnetization 
 augmentation part       11.4300560 magnetization 

 Broyden mixing:
  rms(total) = 0.55267E-02    rms(broyden)= 0.55259E-02
  rms(prec ) = 0.67711E-02
  weight for this iteration     100.00

 eigenvalues of (default mixing * dielectric matrix)
  average eigenvalue GAMMA=   1.4534
  4.3700  2.6344  1.9951  1.9951  1.5912  1.5912  0.9907  0.9907  1.1771  1.1771
  0.9076  0.9076  0.9883  0.9883  0.8124  0.7952  0.7952

 Free energy of the ion-electron system (eV)
  ---------------------------------------------------
  alpha Z        PSCENC =        96.04795369
  Ewald energy   TEWEN  =     16152.52757770
  -Hartree energ DENC   =    -22245.03023976
  -exchange      EXHF   =         0.00000000
  -V(xc)+E(xc)   XCENC  =       553.60286081
  PAW double counting   =     17041.81752271   -17244.28918292
  entropy T*S    EENTRO =        -0.00816231
  eigenvalues    EBANDS =     -1728.09404740
  atomic energy  EATOM  =      7046.17475994
  Solvation  Ediel_sol  =         0.00000000
  ---------------------------------------------------
  free energy    TOTEN  =      -327.25095753 eV

  energy without entropy =     -327.24279522  energy(sigma->0) =     -327.24687638


--------------------------------------------------------------------------------------------------------


--------------------------------------- Iteration      2(  19)  ---------------------------------------


    POTLOK:  cpu time    0.0378: real time    0.0410
    SETDIJ:  cpu time    0.0023: real time    0.0023
    EDDIAG:  cpu time    0.2018: real time    0.2020
  RMM-DIIS:  cpu time    0.3591: real time    0.3590
    ORTHCH:  cpu time    0.0474: real time    0.0474
       DOS:  cpu time    0.0005: real time    0.0005
    CHARGE:  cpu time    0.0326: real time    0.0326
    MIXING:  cpu time    0.0022: real time    0.0022
    --------------------------------------------
      LOOP:  cpu time    0.6838: real time    0.6870

 eigenvalue-minimisations  :   787
 total energy-change (2. order) :-0.1499076E-03  (-0.2639047E-04)
 number of electron     155.9999974 magnetization 
 augmentation part       11.4303045 magnetization 

 Broyden mixing:
  rms(total) = 0.97956E-03    rms(broyden)= 0.97843E-03
  rms(prec ) = 0.12823E-02
  weight for this iteration     100.00

 eigenvalues of (default mixing * dielectric matrix)
  average eigenvalue GAMMA=   1.4767
  4.9194  2.7226  2.1016  2.1016  1.5784  1.5784  0.9907  0.9907  1.1786  1.1786
  1.1077  1.1077  0.8333  0.8333  0.7944  0.7944  0.8849  0.8849

 Free energy of the ion-electron system (eV)
  ---------------------------------------------------
  alpha Z        PSCENC =        96.04795369
  Ewald energy   TEWEN  =     16152.52757770
  -Hartree energ DENC   =    -22245.50936351
  -exchange      EXHF   =         0.00000000
  -V(xc)+E(xc)   XCENC  =       553.60761210
  PAW double counting   =     17041.65448359   -17244.10295434
  entropy T*S    EENTRO =        -0.00819073
  eigenvalues    EBANDS =     -1727.64298589
  atomic energy  EATOM  =      7046.17475994
  Solvation  Ediel_sol  =         0.00000000
  ---------------------------------------------------
  free energy    TOTEN  =      -327.25110744 eV

  energy without entropy =     -327.24291671  energy(sigma->0) =     -327.24701208


--------------------------------------------------------------------------------------------------------


--------------------------------------- Iteration      2(  20)  ---------------------------------------


    POTLOK:  cpu time    0.0407: real time    0.0409
    SETDIJ:  cpu time    0.0023: real time    0.0022
    EDDIAG:  cpu time    0.2007: real time    0.2006
  RMM-DIIS:  cpu time    0.3564: real time    0.3845
    ORTHCH:  cpu time    0.0469: real time    0.0475
       DOS:  cpu time    0.0007: real time    0.0006
    CHARGE:  cpu time    0.0323: real time    0.0323
    MIXING:  cpu time    0.0021: real time    0.0021
    --------------------------------------------
      LOOP:  cpu time    0.6821: real time    0.7109

 eigenvalue-minimisations  :   814
 total energy-change (2. order) :-0.7333702E-04  (-0.8147233E-05)
 number of electron     155.9999974 magnetization 
 augmentation part       11.4304060 magnetization 

 Broyden mixing:
  rms(total) = 0.11542E-02    rms(broyden)= 0.11535E-02
  rms(prec ) = 0.14555E-02
  weight for this iteration     100.00

 eigenvalues of (default mixing * dielectric matrix)
  average eigenvalue GAMMA=   1.5825
  5.9872  3.3454  2.1745  2.1745  0.9907  0.9907  1.5499  1.5499  1.1785  1.1785
  1.5768  1.3049  0.9194  0.9194  0.7925  0.7925  0.9225  0.9225  0.7969

 Free energy of the ion-electron system (eV)
  ---------------------------------------------------
  alpha Z        PSCENC =        96.04795369
  Ewald energy   TEWEN  =     16152.52757770
  -Hartree energ DENC   =    -22245.69885351
  -exchange      EXHF   =         0.00000000
  -V(xc)+E(xc)   XCENC  =       553.60945459
  PAW double counting   =     17041.26346779   -17243.70258627
  entropy T*S    EENTRO =        -0.00820270
  eigenvalues    EBANDS =     -1727.46475200
  atomic energy  EATOM  =      7046.17475994
  Solvation  Ediel_sol  =         0.00000000
  ---------------------------------------------------
  free energy    TOTEN  =      -327.25118078 eV

  energy without entropy =     -327.24297808  energy(sigma->0) =     -327.24707943


--------------------------------------------------------------------------------------------------------


--------------------------------------- Iteration      2(  21)  ---------------------------------------


    POTLOK:  cpu time    0.0381: real time    0.0413
    SETDIJ:  cpu time    0.0023: real time    0.0023
    EDDIAG:  cpu time    0.2015: real time    0.2015
  RMM-DIIS:  cpu time    0.3038: real time    0.3038
    ORTHCH:  cpu time    0.0470: real time    0.0469
       DOS:  cpu time    0.0009: real time    0.0009
    CHARGE:  cpu time    0.0324: real time    0.0324
    MIXING:  cpu time    0.0022: real time    0.0022
    --------------------------------------------
      LOOP:  cpu time    0.6290: real time    0.6313

 eigenvalue-minimisations  :   658
 total energy-change (2. order) :-0.8326685E-04  (-0.1646869E-05)
 number of electron     155.9999974 magnetization 
 augmentation part       11.4303644 magnetization 

 Broyden mixing:
  rms(total) = 0.31040E-03    rms(broyden)= 0.31030E-03
  rms(prec ) = 0.37457E-03
  weight for this iteration     100.00

 eigenvalues of (default mixing * dielectric matrix)
  average eigenvalue GAMMA=   1.6121
  6.6549  3.4478  2.1743  2.1490  2.1490  0.9907  0.9907  1.5337  1.5337  1.1786
  1.1786  1.0773  1.0773  1.0574  0.8958  0.8958  0.7925  0.7925  0.8576  0.8154

 Free energy of the ion-electron system (eV)
  ---------------------------------------------------
  alpha Z        PSCENC =        96.04795369
  Ewald energy   TEWEN  =     16152.52757770
  -Hartree energ DENC   =    -22245.84754617
  -exchange      EXHF   =         0.00000000
  -V(xc)+E(xc)   XCENC  =       553.60904060
  PAW double counting   =     17041.08676203   -17243.52829417
  entropy T*S    EENTRO =        -0.00819954
  eigenvalues    EBANDS =     -1727.31331812
  atomic energy  EATOM  =      7046.17475994
  Solvation  Ediel_sol  =         0.00000000
  ---------------------------------------------------
  free energy    TOTEN  =      -327.25126405 eV

  energy without entropy =     -327.24306450  energy(sigma->0) =     -327.24716427


--------------------------------------------------------------------------------------------------------


--------------------------------------- Iteration      2(  22)  ---------------------------------------


    POTLOK:  cpu time    0.0406: real time    0.0410
    SETDIJ:  cpu time    0.0023: real time    0.0023
    EDDIAG:  cpu time    0.1999: real time    0.1998
  RMM-DIIS:  cpu time    0.2433: real time    0.2433
    ORTHCH:  cpu time    0.0498: real time    0.0498
       DOS:  cpu time    0.0005: real time    0.0005
    CHARGE:  cpu time    0.0324: real time    0.0324
    MIXING:  cpu time    0.0024: real time    0.0024
    --------------------------------------------
      LOOP:  cpu time    0.5702: real time    0.5713

 eigenvalue-minimisations  :   478
 total energy-change (2. order) :-0.2488905E-04  (-0.1129115E-06)
 number of electron     155.9999974 magnetization 
 augmentation part       11.4303133 magnetization 

 Broyden mixing:
  rms(total) = 0.14740E-03    rms(broyden)= 0.14739E-03
  rms(prec ) = 0.20428E-03
  weight for this iteration     100.00

 eigenvalues of (default mixing * dielectric matrix)
  average eigenvalue GAMMA=   1.6948
  7.5658  3.7518  2.8724  2.2421  1.9362  0.9907  0.9907  1.5411  1.5411  1.1790
  1.1790  1.3202  1.3202  0.9084  0.9084  1.0409  1.0409  0.7921  0.7921  0.8089
  0.8681

 Free energy of the ion-electron system (eV)
  ---------------------------------------------------
  alpha Z        PSCENC =        96.04795369
  Ewald energy   TEWEN  =     16152.52757770
  -Hartree energ DENC   =    -22245.88182038
  -exchange      EXHF   =         0.00000000
  -V(xc)+E(xc)   XCENC  =       553.60912863
  PAW double counting   =     17041.03096816   -17243.47532261
  entropy T*S    EENTRO =        -0.00819749
  eigenvalues    EBANDS =     -1727.27633658
  atomic energy  EATOM  =      7046.17475994
  Solvation  Ediel_sol  =         0.00000000
  ---------------------------------------------------
  free energy    TOTEN  =      -327.25128893 eV

  energy without entropy =     -327.24309145  energy(sigma->0) =     -327.24719019


--------------------------------------------------------------------------------------------------------


--------------------------------------- Iteration      2(  23)  ---------------------------------------


    POTLOK:  cpu time    0.0371: real time    0.0408
    SETDIJ:  cpu time    0.0023: real time    0.0023
    EDDIAG:  cpu time    0.2005: real time    0.2004
  RMM-DIIS:  cpu time    0.2393: real time    0.2396
    ORTHCH:  cpu time    0.0479: real time    0.0479
       DOS:  cpu time    0.0005: real time    0.0005
    CHARGE:  cpu time    0.0324: real time    0.0324
    MIXING:  cpu time    0.0024: real time    0.0024
    --------------------------------------------
      LOOP:  cpu time    0.5625: real time    0.5663

 eigenvalue-minimisations  :   485
 total energy-change (2. order) :-0.2426118E-04  (-0.1538022E-06)
 number of electron     155.9999974 magnetization 
 augmentation part       11.4302856 magnetization 

 Broyden mixing:
  rms(total) = 0.14059E-03    rms(broyden)= 0.14053E-03
  rms(prec ) = 0.16876E-03
  weight for this iteration     100.00

 eigenvalues of (default mixing * dielectric matrix)
  average eigenvalue GAMMA=   1.7575
  8.0440  4.1236  3.0835  2.5159  2.0318  2.0318  0.9907  0.9907  1.4922  1.4922
  1.1790  1.1790  1.2354  1.2354  0.9021  0.9021  0.7929  0.7929  0.9981  0.8020
  0.9247  0.9247

 Free energy of the ion-electron system (eV)
  ---------------------------------------------------
  alpha Z        PSCENC =        96.04795369
  Ewald energy   TEWEN  =     16152.52757770
  -Hartree energ DENC   =    -22245.90206681
  -exchange      EXHF   =         0.00000000
  -V(xc)+E(xc)   XCENC  =       553.60892643
  PAW double counting   =     17041.06629100   -17243.51248028
  entropy T*S    EENTRO =        -0.00819404
  eigenvalues    EBANDS =     -1727.25408083
  atomic energy  EATOM  =      7046.17475994
  Solvation  Ediel_sol  =         0.00000000
  ---------------------------------------------------
  free energy    TOTEN  =      -327.25131320 eV

  energy without entropy =     -327.24311916  energy(sigma->0) =     -327.24721618


--------------------------------------------------------------------------------------------------------


--------------------------------------- Iteration      2(  24)  ---------------------------------------


    POTLOK:  cpu time    0.0371: real time    0.0411
    SETDIJ:  cpu time    0.0022: real time    0.0022
    EDDIAG:  cpu time    0.2008: real time    0.2007
  RMM-DIIS:  cpu time    0.2573: real time    0.2573
    ORTHCH:  cpu time    0.0474: real time    0.0474
       DOS:  cpu time    0.0009: real time    0.0009
    CHARGE:  cpu time    0.0326: real time    0.0326
    MIXING:  cpu time    0.0026: real time    0.0025
    --------------------------------------------
      LOOP:  cpu time    0.5809: real time    0.5847

 eigenvalue-minimisations  :   522
 total energy-change (2. order) :-0.8608251E-05  (-0.2755992E-06)
 number of electron     155.9999974 magnetization 
 augmentation part       11.4303187 magnetization 

 Broyden mixing:
  rms(total) = 0.41391E-03    rms(broyden)= 0.41388E-03
  rms(prec ) = 0.50458E-03
  weight for this iteration     100.00

 eigenvalues of (default mixing * dielectric matrix)
  average eigenvalue GAMMA=   1.7756
  8.6357  4.7157  2.9446  2.3684  2.3684  0.9907  0.9907  1.5432  1.5432  1.7607
  1.1790  1.1790  1.2328  1.2328  0.9011  0.9011  1.0414  1.0414  0.7925  0.7925
  0.9393  0.9393  0.8043

 Free energy of the ion-electron system (eV)
  ---------------------------------------------------
  alpha Z        PSCENC =        96.04795369
  Ewald energy   TEWEN  =     16152.52757770
  -Hartree energ DENC   =    -22245.90518110
  -exchange      EXHF   =         0.00000000
  -V(xc)+E(xc)   XCENC  =       553.60877570
  PAW double counting   =     17041.13938672   -17243.58448191
  entropy T*S    EENTRO =        -0.00819465
  eigenvalues    EBANDS =     -1727.25191789
  atomic energy  EATOM  =      7046.17475994
  Solvation  Ediel_sol  =         0.00000000
  ---------------------------------------------------
  free energy    TOTEN  =      -327.25132180 eV

  energy without entropy =     -327.24312715  energy(sigma->0) =     -327.24722448


--------------------------------------------------------------------------------------------------------


--------------------------------------- Iteration      2(  25)  ---------------------------------------


    POTLOK:  cpu time    0.0374: real time    0.0412
    SETDIJ:  cpu time    0.0023: real time    0.0023
    EDDIAG:  cpu time    0.1999: real time    0.2000
  RMM-DIIS:  cpu time    0.2341: real time    0.2342
    ORTHCH:  cpu time    0.0471: real time    0.0471
       DOS:  cpu time    0.0010: real time    0.0010
    CHARGE:  cpu time    0.0324: real time    0.0324
    MIXING:  cpu time    0.0026: real time    0.0026
    --------------------------------------------
      LOOP:  cpu time    0.5569: real time    0.5608

 eigenvalue-minimisations  :   457
 total energy-change (2. order) :-0.1517985E-05  (-0.1319429E-06)
 number of electron     155.9999974 magnetization 
 augmentation part       11.4303222 magnetization 

 Broyden mixing:
  rms(total) = 0.70879E-04    rms(broyden)= 0.70764E-04
  rms(prec ) = 0.86210E-04
  weight for this iteration     100.00

 eigenvalues of (default mixing * dielectric matrix)
  average eigenvalue GAMMA=   1.7887
  8.9198  5.0332  2.7848  2.6769  2.6769  0.9907  0.9907  1.5510  1.5510  1.1790
  1.1790  1.5347  1.5347  1.1480  1.1480  0.8982  0.8982  1.0169  1.0169  0.7923
  0.7923  0.9450  0.8648  0.8048

 Free energy of the ion-electron system (eV)
  ---------------------------------------------------
  alpha Z        PSCENC =        96.04795369
  Ewald energy   TEWEN  =     16152.52757770
  -Hartree energ DENC   =    -22245.91068678
  -exchange      EXHF   =         0.00000000
  -V(xc)+E(xc)   XCENC  =       553.60891615
  PAW double counting   =     17041.10844054   -17243.55303928
  entropy T*S    EENTRO =        -0.00819663
  eigenvalues    EBANDS =     -1727.24704865
  atomic energy  EATOM  =      7046.17475994
  Solvation  Ediel_sol  =         0.00000000
  ---------------------------------------------------
  free energy    TOTEN  =      -327.25132332 eV

  energy without entropy =     -327.24312669  energy(sigma->0) =     -327.24722501


--------------------------------------------------------------------------------------------------------


--------------------------------------- Iteration      2(  26)  ---------------------------------------


    POTLOK:  cpu time    0.0373: real time    0.0409
    SETDIJ:  cpu time    0.0023: real time    0.0023
    EDDIAG:  cpu time    0.2020: real time    0.2019
  RMM-DIIS:  cpu time    0.2158: real time    0.2160
    ORTHCH:  cpu time    0.0480: real time    0.0480
       DOS:  cpu time    0.0005: real time    0.0005
    --------------------------------------------
      LOOP:  cpu time    0.5058: real time    0.5096

 eigenvalue-minimisations  :   402
 total energy-change (2. order) :-0.8171064E-06  (-0.4558412E-07)
 number of electron     155.9999974 magnetization 
 augmentation part       11.4303222 magnetization 

 Free energy of the ion-electron system (eV)
  ---------------------------------------------------
  alpha Z        PSCENC =        96.04795369
  Ewald energy   TEWEN  =     16152.52757770
  -Hartree energ DENC   =    -22245.91110841
  -exchange      EXHF   =         0.00000000
  -V(xc)+E(xc)   XCENC  =       553.60894314
  PAW double counting   =     17041.10610272   -17243.55043014
  entropy T*S    EENTRO =        -0.00819707
  eigenvalues    EBANDS =     -1727.24692571
  atomic energy  EATOM  =      7046.17475994
  Solvation  Ediel_sol  =         0.00000000
  ---------------------------------------------------
  free energy    TOTEN  =      -327.25132414 eV

  energy without entropy =     -327.24312707  energy(sigma->0) =     -327.24722561


--------------------------------------------------------------------------------------------------------


 average (electrostatic) potential at core
  the test charge radii are     0.6991  0.9521
  (the norm of the test charge is              1.0000)
       1 -57.6069       2 -57.6154       3 -57.6596       4 -57.6843       5 -57.5014
       6 -57.6539       7 -57.7295       8 -57.5709       9 -57.5983      10 -57.5370
      11 -57.6323      12 -57.6476      13 -57.5905      14 -57.6236      15 -57.6863
      16 -57.6423      17 -57.2932      18 -57.5380      19 -57.6480      20 -57.6526
      21 -57.6214      22 -57.5447      23 -57.7169      24 -57.6832      25 -57.6119
      26 -57.6222      27 -57.6585      28 -57.6509      29 -57.5170      30 -57.5518
      31 -57.7352      32 -57.6621      33 -57.5975      34 -57.5410      35 -57.6275
      36 -57.6837      37 -40.5305
 
 
 
 E-fermi :  -2.2267     XC(G=0):  -3.1588     alpha+bet : -2.6298


 k-point     1 :       0.0000    0.0000    0.0000
  band No.  band energies     occupation 
      1     -21.9685      2.00000
      2     -21.3723      2.00000
      3     -21.2170      2.00000
      4     -20.0287      2.00000
      5     -19.9520      2.00000
      6     -19.4384      2.00000
      7     -19.4349      2.00000
      8     -19.4278      2.00000
      9     -19.3228      2.00000
     10     -19.3148      2.00000
     11     -18.7236      2.00000
     12     -17.5475      2.00000
     13     -17.4488      2.00000
     14     -17.4215      2.00000
     15     -17.1051      2.00000
     16     -16.4486      2.00000
     17     -15.5388      2.00000
     18     -15.0097      2.00000
     19     -14.8623      2.00000
     20     -14.8483      2.00000
     21     -14.5762      2.00000
     22     -13.8297      2.00000
     23     -13.7676      2.00000
     24     -13.5566      2.00000
     25     -13.4869      2.00000
     26     -12.9208      2.00000
     27     -12.8911      2.00000
     28     -12.0276      2.00000
     29     -12.0191      2.00000
     30     -12.0037      2.00000
     31     -11.7758      2.00000
     32     -11.6748      2.00000
     33     -11.5833      2.00000
     34     -10.4599      2.00000
     35     -10.3895      2.00000
     36     -10.3585      2.00000
     37     -10.2014      2.00000
     38     -10.0452      2.00000
     39      -9.8760      2.00000
     40      -9.7947      2.00000
     41      -9.3318      2.00000
     42      -9.1116      2.00000
     43      -8.7883      2.00000
     44      -8.6311      2.00000
     45      -8.5880      2.00000
     46      -8.2381      2.00000
     47      -8.1592      2.00000
     48      -8.1507      2.00000
     49      -8.0786      2.00000
     50      -8.0281      2.00000
     51      -8.0055      2.00000
     52      -7.9950      2.00000
     53      -7.9880      2.00000
     54      -7.9869      2.00000
     55      -7.8697      2.00000
     56      -7.8536      2.00000
     57      -7.6702      2.00000
     58      -7.5488      2.00000
     59      -7.4692      2.00000
     60      -7.3482      2.00000
     61      -7.0742      2.00000
     62      -7.0235      2.00000
     63      -7.0151      2.00000
     64      -6.9972      2.00000
     65      -6.5224      2.00000
     66      -6.5156      2.00000
     67      -6.3519      2.00000
     68      -5.8565      2.00000
     69      -5.2700      2.00000
     70      -5.2207      2.00000
     71      -4.9914      2.00000
     72      -4.8863      2.00000
     73      -4.7402      2.00000
     74      -4.3372      2.00000
     75      -4.3003      2.00000
     76      -3.5393      2.00000
     77      -2.5909      2.00000
     78      -2.2505      1.49989
     79      -2.1977      0.41289
     80      -2.1662      0.08722
     81      -0.8965      0.00000
     82      -0.2798      0.00000
     83       0.2863      0.00000
     84       0.3266      0.00000
     85       0.3620      0.00000
     86       1.0205      0.00000
     87       1.1345      0.00000
     88       1.1894      0.00000
     89       1.5098      0.00000
     90       2.0216      0.00000
     91       2.0548      0.00000
     92       2.3085      0.00000
     93       2.3923      0.00000
     94       2.5861      0.00000
     95       2.6170      0.00000
     96       2.7956      0.00000
     97       2.8047      0.00000
     98       2.8142      0.00000

 k-point     2 :       0.5000    0.0000    0.0000
  band No.  band energies     occupation 
      1     -21.8590      2.00000
      2     -21.7340      2.00000
      3     -20.5428      2.00000
      4     -20.4415      2.00000
      5     -19.8946      2.00000
      6     -19.8789      2.00000
      7     -19.8366      2.00000
      8     -19.5199      2.00000
      9     -18.6622      2.00000
     10     -18.5664      2.00000
     11     -18.4969      2.00000
     12     -18.2955      2.00000
     13     -17.8922      2.00000
     14     -17.5687      2.00000
     15     -16.2411      2.00000
     16     -16.1635      2.00000
     17     -16.0690      2.00000
     18     -15.7810      2.00000
     19     -14.3398      2.00000
     20     -14.2896      2.00000
     21     -14.1716      2.00000
     22     -14.1418      2.00000
     23     -13.9605      2.00000
     24     -13.8995      2.00000
     25     -13.0561      2.00000
     26     -12.9940      2.00000
     27     -12.7575      2.00000
     28     -12.7170      2.00000
     29     -12.0910      2.00000
     30     -12.0013      2.00000
     31     -11.8841      2.00000
     32     -11.7747      2.00000
     33     -10.8562      2.00000
     34     -10.8493      2.00000
     35     -10.6997      2.00000
     36     -10.4162      2.00000
     37      -9.8986      2.00000
     38      -9.8795      2.00000
     39      -9.5876      2.00000
     40      -9.5505      2.00000
     41      -9.0236      2.00000
     42      -8.9000      2.00000
     43      -8.8321      2.00000
     44      -8.6852      2.00000
     45      -8.6264      2.00000
     46      -8.4575      2.00000
     47      -8.4380      2.00000
     48      -8.3009      2.00000
     49      -8.2750      2.00000
     50      -8.1942      2.00000
     51      -8.0918      2.00000
     52      -7.9962      2.00000
     53      -7.9884      2.00000
     54      -7.9746      2.00000
     55      -7.9718      2.00000
     56      -7.9704      2.00000
     57      -7.6458      2.00000
     58      -7.6003      2.00000
     59      -7.5483      2.00000
     60      -7.4355      2.00000
     61      -7.3218      2.00000
     62      -7.2061      2.00000
     63      -6.7326      2.00000
     64      -6.2552      2.00000
     65      -6.2403      2.00000
     66      -6.1139      2.00000
     67      -5.9781      2.00000
     68      -5.8822      2.00000
     69      -5.7144      2.00000
     70      -5.6833      2.00000
     71      -5.4092      2.00000
     72      -4.8994      2.00000
     73      -4.6669      2.00000
     74      -3.6928      2.00000
     75      -3.6704      2.00000
     76      -3.5555      2.00000
     77      -3.4821      2.00000
     78      -3.4520      2.00000
     79      -1.6221      0.00000
     80      -0.9124      0.00000
     81      -0.8893      0.00000
     82      -0.8734      0.00000
     83       0.0200      0.00000
     84       0.5760      0.00000
     85       0.7755      0.00000
     86       0.9837      0.00000
     87       1.3130      0.00000
     88       1.4727      0.00000
     89       1.5693      0.00000
     90       1.6319      0.00000
     91       1.6573      0.00000
     92       1.6733      0.00000
     93       1.7053      0.00000
     94       2.2658      0.00000
     95       2.5408      0.00000
     96       2.9645      0.00000
     97       3.5111      0.00000
     98       3.7440      0.00000

 k-point     3 :       0.0000    0.3333    0.0000
  band No.  band energies     occupation 
      1     -21.7530      2.00000
      2     -21.1598      2.00000
      3     -21.1509      2.00000
      4     -20.9295      2.00000
      5     -20.4944      2.00000
      6     -20.2407      2.00000
      7     -19.1611      2.00000
      8     -19.0583      2.00000
      9     -18.5457      2.00000
     10     -18.4765      2.00000
     11     -18.2888      2.00000
     12     -17.9269      2.00000
     13     -17.5688      2.00000
     14     -16.6378      2.00000
     15     -16.4702      2.00000
     16     -16.3694      2.00000
     17     -16.2236      2.00000
     18     -15.7866      2.00000
     19     -15.4093      2.00000
     20     -15.3015      2.00000
     21     -15.1930      2.00000
     22     -14.7927      2.00000
     23     -14.0420      2.00000
     24     -13.7790      2.00000
     25     -13.5235      2.00000
     26     -12.1049      2.00000
     27     -12.0613      2.00000
     28     -11.9373      2.00000
     29     -11.8937      2.00000
     30     -11.7469      2.00000
     31     -11.5348      2.00000
     32     -11.4631      2.00000
     33     -10.6311      2.00000
     34     -10.4763      2.00000
     35     -10.2042      2.00000
     36      -9.8418      2.00000
     37      -9.8024      2.00000
     38      -9.7092      2.00000
     39      -9.6516      2.00000
     40      -9.4384      2.00000
     41      -9.4059      2.00000
     42      -9.1042      2.00000
     43      -9.0769      2.00000
     44      -9.0497      2.00000
     45      -8.8638      2.00000
     46      -8.7935      2.00000
     47      -8.6905      2.00000
     48      -8.5617      2.00000
     49      -8.3077      2.00000
     50      -8.2357      2.00000
     51      -7.9893      2.00000
     52      -7.9877      2.00000
     53      -7.9818      2.00000
     54      -7.9792      2.00000
     55      -7.9575      2.00000
     56      -7.9440      2.00000
     57      -7.8108      2.00000
     58      -7.6898      2.00000
     59      -7.5172      2.00000
     60      -7.2153      2.00000
     61      -7.1151      2.00000
     62      -6.9962      2.00000
     63      -6.7004      2.00000
     64      -6.6084      2.00000
     65      -6.4012      2.00000
     66      -6.2026      2.00000
     67      -6.0187      2.00000
     68      -5.8736      2.00000
     69      -5.6269      2.00000
     70      -5.4585      2.00000
     71      -5.2151      2.00000
     72      -4.9433      2.00000
     73      -4.3482      2.00000
     74      -4.3218      2.00000
     75      -4.2304      2.00000
     76      -3.9252      2.00000
     77      -3.5432      2.00000
     78      -3.5116      2.00000
     79      -1.6258      0.00000
     80      -0.8987      0.00000
     81      -0.6523      0.00000
     82      -0.6121      0.00000
     83      -0.4975      0.00000
     84       0.1971      0.00000
     85       0.4884      0.00000
     86       0.9437      0.00000
     87       1.0519      0.00000
     88       1.1647      0.00000
     89       1.5848      0.00000
     90       1.7339      0.00000
     91       1.8041      0.00000
     92       1.8721      0.00000
     93       2.3101      0.00000
     94       2.3598      0.00000
     95       2.4698      0.00000
     96       2.5208      0.00000
     97       2.5817      0.00000
     98       2.7531      0.00000

 k-point     4 :       0.5000    0.3333    0.0000
  band No.  band energies     occupation 
      1     -21.6368      2.00000
      2     -21.5370      2.00000
      3     -20.9735      2.00000
      4     -20.8400      2.00000
      5     -20.3229      2.00000
      6     -20.1343      2.00000
      7     -19.6741      2.00000
      8     -19.3976      2.00000
      9     -18.3847      2.00000
     10     -18.2284      2.00000
     11     -17.7189      2.00000
     12     -17.6216      2.00000
     13     -17.2152      2.00000
     14     -17.1339      2.00000
     15     -17.0461      2.00000
     16     -16.7533      2.00000
     17     -16.5697      2.00000
     18     -16.1606      2.00000
     19     -15.0798      2.00000
     20     -14.7980      2.00000
     21     -14.5135      2.00000
     22     -14.4047      2.00000
     23     -13.8545      2.00000
     24     -13.8300      2.00000
     25     -13.4664      2.00000
     26     -13.3615      2.00000
     27     -12.7988      2.00000
     28     -12.6040      2.00000
     29     -11.4407      2.00000
     30     -11.2554      2.00000
     31     -11.0380      2.00000
     32     -11.0267      2.00000
     33     -10.7554      2.00000
     34     -10.5316      2.00000
     35      -9.8506      2.00000
     36      -9.7756      2.00000
     37      -9.6980      2.00000
     38      -9.6348      2.00000
     39      -9.5334      2.00000
     40      -9.5037      2.00000
     41      -9.4495      2.00000
     42      -9.3362      2.00000
     43      -9.0226      2.00000
     44      -8.9030      2.00000
     45      -8.8397      2.00000
     46      -8.7981      2.00000
     47      -8.7092      2.00000
     48      -8.6809      2.00000
     49      -8.4530      2.00000
     50      -8.3178      2.00000
     51      -8.2352      2.00000
     52      -8.0428      2.00000
     53      -8.0122      2.00000
     54      -7.9932      2.00000
     55      -7.9867      2.00000
     56      -7.9801      2.00000
     57      -7.8922      2.00000
     58      -7.8217      2.00000
     59      -7.5606      2.00000
     60      -7.3613      2.00000
     61      -7.1721      2.00000
     62      -6.8881      2.00000
     63      -6.8360      2.00000
     64      -6.4975      2.00000
     65      -6.2689      2.00000
     66      -5.9732      2.00000
     67      -5.9298      2.00000
     68      -5.7826      2.00000
     69      -5.3875      2.00000
     70      -5.2394      2.00000
     71      -5.0410      2.00000
     72      -4.8052      2.00000
     73      -4.6804      2.00000
     74      -4.5374      2.00000
     75      -4.2210      2.00000
     76      -4.1028      2.00000
     77      -3.9319      2.00000
     78      -3.5182      2.00000
     79      -1.4666      0.00000
     80      -0.5915      0.00000
     81      -0.4300      0.00000
     82      -0.2746      0.00000
     83      -0.0995      0.00000
     84       0.0500      0.00000
     85       0.3108      0.00000
     86       0.5142      0.00000
     87       0.9609      0.00000
     88       0.9962      0.00000
     89       1.1265      0.00000
     90       1.3714      0.00000
     91       1.6648      0.00000
     92       1.7870      0.00000
     93       2.1169      0.00000
     94       2.3979      0.00000
     95       2.5929      0.00000
     96       2.8015      0.00000
     97       3.0859      0.00000
     98       3.4299      0.00000


--------------------------------------------------------------------------------------------------------


 soft charge-density along one line, spin component           1
         0         1         2         3         4         5         6         7         8         9
 total charge-density along one line
 
 pseudopotential strength for first ion, spin component:           1
 10.186  13.545  -0.000  -0.000   0.000   0.001   0.000  -0.000
 13.545  18.011  -0.000  -0.000   0.000   0.001   0.000  -0.000
 -0.000  -0.000  -4.316   0.000   0.000   8.439  -0.000  -0.000
 -0.000  -0.000   0.000  -4.307   0.000  -0.000   8.428  -0.000
  0.000   0.000   0.000   0.000  -4.316  -0.000  -0.000   8.439
  0.001   0.001   8.439  -0.000  -0.000 -18.637   0.000   0.001
  0.000   0.000  -0.000   8.428  -0.000   0.000 -18.626   0.000
 -0.000  -0.000  -0.000  -0.000   8.439   0.001   0.000 -18.637
 total augmentation occupancy for first ion, spin component:           1
  8.417  -3.775  -0.024  -0.000   0.015  -0.003  -0.000   0.003
 -3.775   1.751   0.016   0.001  -0.006   0.002   0.000  -0.001
 -0.024   0.016   1.863   0.002  -0.003   0.173   0.000  -0.001
 -0.000   0.001   0.002   1.209   0.002   0.000   0.073   0.000
  0.015  -0.006  -0.003   0.002   1.845  -0.001   0.000   0.170
 -0.003   0.002   0.173   0.000  -0.001   0.018   0.000  -0.000
 -0.000   0.000   0.000   0.073   0.000   0.000   0.005   0.000
  0.003  -0.001  -0.001   0.000   0.170  -0.000   0.000   0.017


------------------------ aborting loop because EDIFF is reached ----------------------------------------


    CHARGE:  cpu time    0.0331: real time    0.0332
    FORLOC:  cpu time    0.0053: real time    0.0053
    FORNL :  cpu time    0.1312: real time    0.1312
    STRESS:  cpu time    0.3794: real time    0.3792
    FORCOR:  cpu time    0.0387: real time    0.0387
    FORHAR:  cpu time    0.0137: real time    0.0137
    MIXING:  cpu time    0.0026: real time    0.0026
    OFIELD:  cpu time    0.0001: real time    0.0001

  FORCE on cell =-STRESS in cart. coord.  units (eV):
  Direction    XX          YY          ZZ          XY          YZ          ZX
  --------------------------------------------------------------------------------------
  Alpha Z    96.04795    96.04795    96.04795
  Ewald   21175.69154 21347.26980-26370.44881    -3.10206    30.38748    28.92821
  Hartree 21201.31658 21354.68896-20310.10101    -0.47754    28.48077    27.12437
  E(xc)    -608.68647  -608.63286  -627.91384    -0.00917     0.00880     0.00835
  Local  -43957.23626-44278.92175 44792.65885     3.28527   -58.80771   -56.02099
  n-local  -162.04135  -162.17468  -146.84045     0.04565     0.05604     0.04113
  augment    25.35472    25.32822    26.63921     0.00250    -0.00227    -0.00097
  Kinetic  2258.90403  2256.22476  2534.09296     0.23885    -0.55713    -0.52906
  Fock        0.00000     0.00000     0.00000     0.00000     0.00000     0.00000
  -------------------------------------------------------------------------------------
  Total      29.35074    29.83040    -5.86514    -0.01651    -0.43402    -0.44896
  in kB      33.23275    33.77585    -6.64087    -0.01870    -0.49143    -0.50834
  external pressure =       20.12 kB  Pullay stress =        0.00 kB


 VOLUME and BASIS-vectors are now :
 -----------------------------------------------------------------------------
  energy-cutoff  :      500.00
  volume of cell :     1415.02
      direct lattice vectors                 reciprocal lattice vectors
    12.686849920  0.003311625  0.008847393     0.078821815 -0.000020550 -0.000053689
     0.001911973  7.319505125  0.005388241    -0.000035594  0.136621340 -0.000098167
     0.010382233  0.010951710 15.238014488    -0.000045752 -0.000048298  0.065625414

  length of vectors
    12.686853437  7.319507358 15.238021960     0.078821836  0.136621380  0.065625447


 FORCES acting on ions
    electron-ion (+dipol)            ewald-force                    non-local-force                 convergence-correction
 -----------------------------------------------------------------------------------------------
   0.164E+02 0.134E+01 0.120E+02   -.166E+02 -.105E+01 -.119E+02   -.188E+00 -.809E-01 -.465E-01   -.116E-04 0.929E-05 -.832E-04
   0.102E+01 -.163E+00 0.847E+01   -.131E+01 0.156E+00 -.847E+01   -.137E+00 -.296E-03 -.237E-01   0.518E-04 -.322E-05 -.459E-04
   0.366E+01 0.575E+00 0.890E+01   -.348E+01 -.512E+00 -.889E+01   0.721E-01 -.366E-02 -.207E-01   0.119E-04 0.127E-04 -.503E-04
   0.154E+02 -.129E+00 0.141E+02   -.153E+02 0.122E+00 -.141E+02   0.218E+00 -.326E-02 0.337E-01   -.293E-04 0.145E-05 -.102E-03
   0.803E+01 0.114E+02 0.294E+02   -.788E+01 -.117E+02 -.296E+02   0.460E+00 -.282E+00 0.410E+00   -.425E-04 0.177E-03 -.272E-03
   0.224E+02 -.620E+00 0.202E+02   -.227E+02 0.613E+00 -.203E+02   -.956E-01 -.464E-02 0.110E+00   0.359E-04 0.990E-05 -.164E-03
   0.172E+02 0.805E+01 0.249E+02   -.171E+02 -.775E+01 -.251E+02   -.763E-01 -.743E-01 -.945E-01   0.486E-04 0.131E-03 -.229E-03
   -.963E+01 -.119E+01 0.255E+02   0.941E+01 0.129E+01 -.250E+02   -.951E-01 0.256E-01 0.312E+00   -.523E-04 0.275E-04 -.224E-03
   -.146E+02 0.267E+01 0.125E+02   0.143E+02 -.278E+01 -.125E+02   0.165E-01 -.460E-01 -.273E-01   0.144E-04 0.198E-04 -.841E-04
   -.207E+02 -.849E+00 0.204E+02   0.207E+02 0.823E+00 -.207E+02   -.211E-01 -.107E-01 0.176E+00   -.158E-04 0.642E-05 -.164E-03
   -.253E+02 0.793E+01 0.186E+02   0.256E+02 -.799E+01 -.185E+02   0.481E+00 -.172E+00 0.158E+00   -.395E-05 0.312E-04 -.147E-03
   -.114E+02 0.864E-02 0.101E+02   0.116E+02 -.328E-01 -.101E+02   0.198E+00 -.514E-02 -.368E-01   0.833E-05 0.595E-05 -.601E-04
   0.194E+02 -.499E-01 0.131E+02   -.193E+02 0.304E-01 -.132E+02   0.811E-01 0.510E-02 0.835E-01   0.695E-04 -.302E-05 -.911E-04
   0.312E+00 0.351E+00 0.889E+01   -.391E+00 -.412E+00 -.889E+01   -.558E-01 0.117E-01 -.387E-02   -.122E-04 -.737E-04 -.472E-04
   0.608E+01 0.113E+00 0.933E+01   -.606E+01 -.126E+00 -.938E+01   0.155E-01 -.945E-02 0.929E-02   -.366E-04 -.536E-06 -.528E-04
   0.250E+02 0.434E+01 0.159E+02   -.252E+02 -.452E+01 -.157E+02   -.468E+00 -.333E+00 0.147E+00   0.563E-04 -.399E-04 -.124E-03
   -.261E+01 -.333E+01 0.324E+03   0.290E+01 0.360E+01 -.329E+03   0.362E+00 0.352E+00 0.134E+02   -.401E-04 -.314E-04 -.384E-03
   0.227E+02 0.142E+02 0.251E+02   -.227E+02 -.145E+02 -.254E+02   -.623E+00 0.120E+00 0.472E+00   0.160E-03 0.460E-04 -.231E-03
   -.604E+01 -.112E+01 0.482E+02   0.112E+02 0.118E+01 -.486E+02   -.236E+00 -.109E+00 -.309E+01   0.392E-03 -.404E-04 -.480E-03
   0.245E+01 -.156E+02 0.526E+02   -.518E+01 0.201E+02 -.532E+02   -.430E-01 -.157E+00 -.301E+01   -.261E-03 0.302E-03 -.482E-03
   -.203E+02 0.111E+00 0.142E+02   0.202E+02 -.128E+00 -.142E+02   -.945E-01 -.552E-02 0.601E-01   0.796E-04 -.139E-04 -.943E-04
   -.278E+02 0.871E+00 0.286E+02   0.281E+02 -.720E+00 -.289E+02   -.602E-02 -.525E+00 0.420E+00   -.172E-03 -.573E-05 -.228E-03
   -.265E+02 0.735E+00 0.241E+02   0.265E+02 -.817E+00 -.243E+02   0.448E-01 0.379E-02 -.158E+00   -.104E-03 -.132E-04 -.189E-03
   -.134E+02 0.750E+00 0.111E+02   0.136E+02 -.772E+00 -.111E+02   0.100E+00 0.742E-01 0.191E-01   0.443E-04 -.434E-04 -.658E-04
   0.166E+02 -.162E+01 0.121E+02   -.167E+02 0.136E+01 -.121E+02   -.176E+00 0.738E-01 -.342E-01   -.201E-04 -.766E-05 -.838E-04
   0.228E+00 -.517E+00 0.893E+01   -.323E+00 0.598E+00 -.892E+01   -.597E-01 -.906E-02 -.292E-02   -.764E-06 0.761E-04 -.473E-04
   0.369E+01 -.402E+00 0.895E+01   -.353E+01 0.339E+00 -.894E+01   0.731E-01 0.489E-02 -.225E-01   0.146E-04 -.111E-04 -.506E-04
   0.254E+02 -.395E+01 0.162E+02   -.256E+02 0.411E+01 -.160E+02   -.428E+00 0.326E+00 0.154E+00   0.353E-04 0.404E-04 -.123E-03
   0.907E+01 -.113E+02 0.328E+02   -.898E+01 0.115E+02 -.330E+02   0.585E+00 0.114E+00 0.280E+00   -.532E-04 -.125E-03 -.264E-03
   0.219E+02 -.134E+02 0.270E+02   -.219E+02 0.137E+02 -.273E+02   -.474E+00 -.208E+00 0.460E+00   0.137E-03 -.525E-04 -.227E-03
   0.174E+02 -.773E+01 0.266E+02   -.174E+02 0.741E+01 -.269E+02   -.654E-01 0.711E-01 -.128E+00   0.303E-04 -.952E-04 -.227E-03
   0.567E+01 0.188E+02 0.645E+02   -.852E+01 -.234E+02 -.653E+02   -.606E-01 -.591E-01 -.256E+01   -.231E-03 -.310E-03 -.448E-03
   -.150E+02 -.310E+01 0.127E+02   0.147E+02 0.325E+01 -.126E+02   0.449E-01 0.554E-01 -.334E-01   0.708E-05 -.780E-05 -.859E-04
   -.287E+02 0.243E+00 0.303E+02   0.290E+02 -.393E+00 -.306E+02   -.589E-01 0.612E+00 0.308E+00   -.132E-03 0.825E-06 -.228E-03
   -.260E+02 -.859E+01 0.190E+02   0.264E+02 0.872E+01 -.188E+02   0.528E+00 0.204E+00 0.151E+00   0.531E-05 -.180E-04 -.152E-03
   -.136E+02 -.474E+00 0.112E+02   0.138E+02 0.507E+00 -.112E+02   0.990E-01 -.674E-01 0.232E-01   0.511E-04 0.396E-04 -.664E-04
   0.156E+01 0.167E+01 -.106E+04   -.165E+01 -.176E+01 0.106E+04   0.765E-01 0.836E-01 -.203E+01   -.123E-03 -.772E-04 -.184E-02
 -----------------------------------------------------------------------------------------------
   -.458E-03 0.411E-01 -.594E+01   0.711E-13 -.762E-13 0.000E+00   -.560E-02 -.285E-01 0.588E+01   -.883E-04 -.355E-04 -.794E-02
 
 
 POSITION                                       TOTAL-FORCE (eV/Angst)
 -----------------------------------------------------------------------------------
      2.12090      1.22151      3.81176        -0.333336      0.210397      0.031650
      0.00579      0.00276      3.80953        -0.423994     -0.008157     -0.020674
      0.70456      1.22200      3.81088         0.258113      0.058533     -0.014458
      2.81729      0.00336      3.81116         0.359594     -0.010345      0.023705
      6.33987      1.21267      3.80972         0.608354     -0.581114      0.200115
      4.23727      0.00399      3.81335        -0.434795     -0.011701      0.059461
      4.93446      1.21891      3.81515         0.009196      0.220484     -0.350297
      7.05240      0.00446      3.81519        -0.318674      0.122668      0.756159
     10.57869      1.22718      3.81766        -0.280786     -0.160793      0.054162
      8.46018      0.00508      3.81586        -0.025910     -0.037021     -0.144434
      9.16137      1.22561      3.81719         0.794619     -0.232008      0.288726
     11.27564      0.00572      3.81733         0.379104     -0.029578     -0.033595
      2.11600      3.66297      3.81378         0.177624     -0.014774     -0.069717
      0.00555      2.44273      3.81133        -0.135201     -0.049659      0.006051
      0.70856      3.66260      3.81280         0.034713     -0.022318     -0.038468
      2.82406      2.44425      3.81360        -0.623312     -0.515321      0.363330
      6.31924      3.63465      3.03043         0.652400      0.623143      8.746450
      4.22607      2.43401      3.80981        -0.705299     -0.145207      0.166771
      4.85667      3.66142      3.75594         4.976231     -0.053607     -3.565831
      7.09061      2.37084      3.75331        -2.773358      4.318226     -3.568350
     10.57787      3.66535      3.82011        -0.183050     -0.023152      0.033598
      8.47347      2.44146      3.81146         0.297157     -0.375002      0.077933
      9.17183      3.66482      3.82003        -0.015252     -0.078515     -0.352403
     11.27858      2.44369      3.81897         0.219934      0.052105      0.019809
      2.12214      6.10473      3.81535        -0.311719     -0.184226      0.036282
      0.00612      4.88229      3.81313        -0.154542      0.072158      0.005097
      0.70590      6.10333      3.81447         0.228531     -0.058706     -0.013804
      2.82474      4.88213      3.81542        -0.614933      0.493855      0.343762
      6.34079      6.11908      3.81086         0.679546      0.313938      0.051481
      4.22535      4.89343      3.81118        -0.442655      0.059671      0.104383
      4.93539      6.10920      3.81864        -0.061511     -0.254898     -0.370093
      7.09906      4.96666      3.74216        -2.912226     -4.653016     -3.340940
     10.57981      6.10333      3.82129        -0.240950      0.203142      0.055078
      8.47639      4.88837      3.81132         0.224799      0.461850      0.005672
      9.16266      6.10395      3.82078         0.859636      0.333579      0.296677
     11.27930      4.88705      3.82078         0.243612     -0.034281      0.021151
      6.41210      3.73464      6.37003        -0.011659     -0.010347      0.135559
 -----------------------------------------------------------------------------------
    total drift:                               -0.006150      0.012496     -0.071448


--------------------------------------------------------------------------------------------------------


  FREE ENERGIE OF THE ION-ELECTRON SYSTEM (eV)
  ---------------------------------------------------
  free  energy   TOTEN  =      -327.25132414 eV

  energy  without entropy=     -327.24312707  energy(sigma->0) =     -327.24722561
 
 d Force = 0.1345930E+02[-0.744E+01, 0.344E+02]  d Energy = 0.1472777E+01 0.120E+02
 d Force = 0.1503564E+04[ 0.134E+04, 0.167E+04]  d Ewald  = 0.6771358E+03 0.826E+03


--------------------------------------------------------------------------------------------------------


    POTLOK:  cpu time    0.0413: real time    0.0414


--------------------------------------------------------------------------------------------------------


 Steepest descent step on ions:
 trial-energy change:   -1.472777  1 .order  -13.102205  -34.124972    7.920562
  (g-gl).g = 0.341E+02      g.g   = 0.341E+02  gl.gl    = 0.000E+00
 g(Force)  = 0.338E+02   g(Stress)= 0.289E+00 ortho     = 0.000E+00
 gamma     =   0.00000
 trial     =   1.00000
 opt step  =   0.41013  (harmonic =   0.81162) maximal distance =0.40887788
 next E    =  -331.974162   (d E  =  -6.19562)


--------------------------------------------------------------------------------------------------------


    WAVPRE:  cpu time    0.0122: real time    0.0146
    FEWALD:  cpu time    0.0006: real time    0.0006
    GENKIN:  cpu time    0.0050: real time    0.0050

 real space projection operators:
  total allocation   :       1799.00 KBytes
  max/ min on nodes  :        458.72        442.09

    ORTHCH:  cpu time    0.0891: real time    0.0891
     LOOP+:  cpu time   19.0347: real time   19.1793


--------------------------------------- Iteration      3(   1)  ---------------------------------------


    POTLOK:  cpu time    0.0380: real time    0.0402
    SETDIJ:  cpu time    0.0023: real time    0.0023
     EDDAV:  cpu time    0.8820: real time    0.8819
       DOS:  cpu time    0.0007: real time    0.0007
    CHARGE:  cpu time    0.0321: real time    0.0321
    MIXING:  cpu time    0.0008: real time    0.0008
    --------------------------------------------
      LOOP:  cpu time    0.9558: real time    0.9580

 eigenvalue-minimisations  :   784
 total energy-change (2. order) : 0.1222823E+02  (-0.3418050E+03)
 number of electron     155.9999909 magnetization 
 augmentation part       11.8850929 magnetization 

 Broyden mixing:
  rms(total) = 0.31894E+01    rms(broyden)= 0.31893E+01
  rms(prec ) = 0.32106E+01
  weight for this iteration     100.00

 Free energy of the ion-electron system (eV)
  ---------------------------------------------------
  alpha Z        PSCENC =        96.04795369
  Ewald energy   TEWEN  =     16509.72195803
  -Hartree energ DENC   =    -22641.11426029
  -exchange      EXHF   =         0.00000000
  -V(xc)+E(xc)   XCENC  =       555.07533015
  PAW double counting   =     17041.10102322   -17243.54553189
  entropy T*S    EENTRO =        -0.00765213
  eigenvalues    EBANDS =     -1678.47667743
  atomic energy  EATOM  =      7046.17475994
  Solvation  Ediel_sol  =         0.00000000
  ---------------------------------------------------
  free energy    TOTEN  =      -315.02309672 eV

  energy without entropy =     -315.01544459  energy(sigma->0) =     -315.01927065


--------------------------------------------------------------------------------------------------------


--------------------------------------- Iteration      3(   2)  ---------------------------------------


    POTLOK:  cpu time    0.0376: real time    0.0414
    SETDIJ:  cpu time    0.0022: real time    0.0022
    EDDIAG:  cpu time    0.2009: real time    0.2008
  RMM-DIIS:  cpu time    0.3853: real time    0.3852
    ORTHCH:  cpu time    0.0476: real time    0.0476
       DOS:  cpu time    0.0010: real time    0.0010
    CHARGE:  cpu time    0.0326: real time    0.0326
    MIXING:  cpu time    0.0008: real time    0.0008
    --------------------------------------------
      LOOP:  cpu time    0.7088: real time    0.7117

 eigenvalue-minimisations  :   796
 total energy-change (2. order) :-0.1616405E+02  (-0.1781356E+02)
 number of electron     155.9999910 magnetization 
 augmentation part       11.0293704 magnetization 

 Broyden mixing:
  rms(total) = 0.12313E+01    rms(broyden)= 0.12313E+01
  rms(prec ) = 0.12839E+01
  weight for this iteration     100.00

 eigenvalues of (default mixing * dielectric matrix)
  average eigenvalue GAMMA=   0.7336
  0.7336

 Free energy of the ion-electron system (eV)
  ---------------------------------------------------
  alpha Z        PSCENC =        96.04795369
  Ewald energy   TEWEN  =     16509.72195803
  -Hartree energ DENC   =    -22630.87363878
  -exchange      EXHF   =         0.00000000
  -V(xc)+E(xc)   XCENC  =       555.22081682
  PAW double counting   =     17597.84231331   -17819.85167594
  entropy T*S    EENTRO =        -0.00509416
  eigenvalues    EBANDS =     -1685.46454197
  atomic energy  EATOM  =      7046.17475994
  Solvation  Ediel_sol  =         0.00000000
  ---------------------------------------------------
  free energy    TOTEN  =      -331.18714905 eV

  energy without entropy =     -331.18205489  energy(sigma->0) =     -331.18460197


--------------------------------------------------------------------------------------------------------


--------------------------------------- Iteration      3(   3)  ---------------------------------------


    POTLOK:  cpu time    0.0622: real time    0.0659
    SETDIJ:  cpu time    0.0029: real time    0.0029
    EDDIAG:  cpu time    0.2082: real time    0.2084
  RMM-DIIS:  cpu time    0.3706: real time    0.3706
    ORTHCH:  cpu time    0.0477: real time    0.0476
       DOS:  cpu time    0.0006: real time    0.0006
    CHARGE:  cpu time    0.0326: real time    0.0325
    MIXING:  cpu time    0.0009: real time    0.0009
    --------------------------------------------
      LOOP:  cpu time    0.7246: real time    0.7294

 eigenvalue-minimisations  :   804
 total energy-change (2. order) : 0.1011693E+01  (-0.9411044E+00)
 number of electron     155.9999911 magnetization 
 augmentation part       11.3331557 magnetization 

 Broyden mixing:
  rms(total) = 0.82638E+00    rms(broyden)= 0.82636E+00
  rms(prec ) = 0.84415E+00
  weight for this iteration     100.00

 eigenvalues of (default mixing * dielectric matrix)
  average eigenvalue GAMMA=   0.7581
  0.7581  0.7581

 Free energy of the ion-electron system (eV)
  ---------------------------------------------------
  alpha Z        PSCENC =        96.04795369
  Ewald energy   TEWEN  =     16509.72195803
  -Hartree energ DENC   =    -22598.96356277
  -exchange      EXHF   =         0.00000000
  -V(xc)+E(xc)   XCENC  =       554.09981753
  PAW double counting   =     17430.32827741   -17641.61891007
  entropy T*S    EENTRO =        -0.01188182
  eigenvalues    EBANDS =     -1725.95386785
  atomic energy  EATOM  =      7046.17475994
  Solvation  Ediel_sol  =         0.00000000
  ---------------------------------------------------
  free energy    TOTEN  =      -330.17545590 eV

  energy without entropy =     -330.16357408  energy(sigma->0) =     -330.16951499


--------------------------------------------------------------------------------------------------------


--------------------------------------- Iteration      3(   4)  ---------------------------------------


    POTLOK:  cpu time    0.0396: real time    0.0399
    SETDIJ:  cpu time    0.0023: real time    0.0023
    EDDIAG:  cpu time    0.2007: real time    0.2006
  RMM-DIIS:  cpu time    0.3839: real time    0.3840
    ORTHCH:  cpu time    0.0478: real time    0.0478
       DOS:  cpu time    0.0006: real time    0.0007
    CHARGE:  cpu time    0.0326: real time    0.0326
    MIXING:  cpu time    0.0010: real time    0.0010
    --------------------------------------------
      LOOP:  cpu time    0.7085: real time    0.7089

 eigenvalue-minimisations  :   822
 total energy-change (2. order) : 0.1516695E+00  (-0.5840725E-01)
 number of electron     155.9999911 magnetization 
 augmentation part       11.3327655 magnetization 

 Broyden mixing:
  rms(total) = 0.68203E+00    rms(broyden)= 0.68203E+00
  rms(prec ) = 0.69219E+00
  weight for this iteration     100.00

 eigenvalues of (default mixing * dielectric matrix)
  average eigenvalue GAMMA=   1.0816
  1.2635  1.2635  0.7178

 Free energy of the ion-electron system (eV)
  ---------------------------------------------------
  alpha Z        PSCENC =        96.04795369
  Ewald energy   TEWEN  =     16509.72195803
  -Hartree energ DENC   =    -22597.33883630
  -exchange      EXHF   =         0.00000000
  -V(xc)+E(xc)   XCENC  =       554.05105542
  PAW double counting   =     17318.29799239   -17528.12998439
  entropy T*S    EENTRO =        -0.01457068
  eigenvalues    EBANDS =     -1728.83411445
  atomic energy  EATOM  =      7046.17475994
  Solvation  Ediel_sol  =         0.00000000
  ---------------------------------------------------
  free energy    TOTEN  =      -330.02378635 eV

  energy without entropy =     -330.00921567  energy(sigma->0) =     -330.01650101


--------------------------------------------------------------------------------------------------------


--------------------------------------- Iteration      3(   5)  ---------------------------------------


    POTLOK:  cpu time    0.0397: real time    0.0399
    SETDIJ:  cpu time    0.0022: real time    0.0022
    EDDIAG:  cpu time    0.2006: real time    0.2006
  RMM-DIIS:  cpu time    0.3782: real time    0.3785
    ORTHCH:  cpu time    0.0472: real time    0.0472
       DOS:  cpu time    0.0006: real time    0.0006
    CHARGE:  cpu time    0.0327: real time    0.0327
    MIXING:  cpu time    0.0010: real time    0.0010
    --------------------------------------------
      LOOP:  cpu time    0.7032: real time    0.7027

 eigenvalue-minimisations  :   818
 total energy-change (2. order) : 0.6326975E-02  (-0.3668194E-01)
 number of electron     155.9999905 magnetization 
 augmentation part       11.4737274 magnetization 

 Broyden mixing:
  rms(total) = 0.31865E+00    rms(broyden)= 0.31862E+00
  rms(prec ) = 0.37183E+00
  weight for this iteration     100.00

 eigenvalues of (default mixing * dielectric matrix)
  average eigenvalue GAMMA=   0.8984
  1.2869  1.2869  0.6824  0.3373

 Free energy of the ion-electron system (eV)
  ---------------------------------------------------
  alpha Z        PSCENC =        96.04795369
  Ewald energy   TEWEN  =     16509.72195803
  -Hartree energ DENC   =    -22590.97213072
  -exchange      EXHF   =         0.00000000
  -V(xc)+E(xc)   XCENC  =       553.90547770
  PAW double counting   =     17059.54427850   -17265.11818714
  entropy T*S    EENTRO =        -0.02505477
  eigenvalues    EBANDS =     -1739.29651459
  atomic energy  EATOM  =      7046.17475994
  Solvation  Ediel_sol  =         0.00000000
  ---------------------------------------------------
  free energy    TOTEN  =      -330.01745938 eV

  energy without entropy =     -329.99240460  energy(sigma->0) =     -330.00493199


--------------------------------------------------------------------------------------------------------


--------------------------------------- Iteration      3(   6)  ---------------------------------------


    POTLOK:  cpu time    0.0361: real time    0.0397
    SETDIJ:  cpu time    0.0023: real time    0.0023
    EDDIAG:  cpu time    0.1996: real time    0.1995
  RMM-DIIS:  cpu time    0.3761: real time    0.3762
    ORTHCH:  cpu time    0.0472: real time    0.0472
       DOS:  cpu time    0.0010: real time    0.0008
    CHARGE:  cpu time    0.0324: real time    0.0326
    MIXING:  cpu time    0.0011: real time    0.0011
    --------------------------------------------
      LOOP:  cpu time    0.6949: real time    0.6994

 eigenvalue-minimisations  :   799
 total energy-change (2. order) : 0.9865367E-01  (-0.3821927E-02)
 number of electron     155.9999906 magnetization 
 augmentation part       11.4640739 magnetization 

 Broyden mixing:
  rms(total) = 0.28414E+00    rms(broyden)= 0.28414E+00
  rms(prec ) = 0.31169E+00
  weight for this iteration     100.00

 eigenvalues of (default mixing * dielectric matrix)
  average eigenvalue GAMMA=   1.1271
  1.5903  1.5903  0.7980  0.8284  0.8284

 Free energy of the ion-electron system (eV)
  ---------------------------------------------------
  alpha Z        PSCENC =        96.04795369
  Ewald energy   TEWEN  =     16509.72195803
  -Hartree energ DENC   =    -22592.13920662
  -exchange      EXHF   =         0.00000000
  -V(xc)+E(xc)   XCENC  =       553.94742473
  PAW double counting   =     17059.53669423   -17264.62053451
  entropy T*S    EENTRO =        -0.02872029
  eigenvalues    EBANDS =     -1738.55913490
  atomic energy  EATOM  =      7046.17475994
  Solvation  Ediel_sol  =         0.00000000
  ---------------------------------------------------
  free energy    TOTEN  =      -329.91880571 eV

  energy without entropy =     -329.89008541  energy(sigma->0) =     -329.90444556


--------------------------------------------------------------------------------------------------------


--------------------------------------- Iteration      3(   7)  ---------------------------------------


    POTLOK:  cpu time    0.0359: real time    0.0397
    SETDIJ:  cpu time    0.0022: real time    0.0022
    EDDIAG:  cpu time    0.2002: real time    0.2004
  RMM-DIIS:  cpu time    0.3714: real time    0.3713
    ORTHCH:  cpu time    0.0469: real time    0.0469
       DOS:  cpu time    0.0011: real time    0.0011
    CHARGE:  cpu time    0.0326: real time    0.0325
    MIXING:  cpu time    0.0011: real time    0.0011
    --------------------------------------------
      LOOP:  cpu time    0.6914: real time    0.6953

 eigenvalue-minimisations  :   798
 total energy-change (2. order) :-0.8406114E-01  (-0.2079382E-01)
 number of electron     155.9999911 magnetization 
 augmentation part       11.3989354 magnetization 

 Broyden mixing:
  rms(total) = 0.14617E+00    rms(broyden)= 0.14611E+00
  rms(prec ) = 0.18989E+00
  weight for this iteration     100.00

 eigenvalues of (default mixing * dielectric matrix)
  average eigenvalue GAMMA=   1.0814
  1.9960  1.2209  0.8649  0.8649  0.7709  0.7709

 Free energy of the ion-electron system (eV)
  ---------------------------------------------------
  alpha Z        PSCENC =        96.04795369
  Ewald energy   TEWEN  =     16509.72195803
  -Hartree energ DENC   =    -22594.34794837
  -exchange      EXHF   =         0.00000000
  -V(xc)+E(xc)   XCENC  =       554.08243047
  PAW double counting   =     16975.66199411   -17178.90864175
  entropy T*S    EENTRO =        -0.01268391
  eigenvalues    EBANDS =     -1738.42268907
  atomic energy  EATOM  =      7046.17475994
  Solvation  Ediel_sol  =         0.00000000
  ---------------------------------------------------
  free energy    TOTEN  =      -330.00286685 eV

  energy without entropy =     -329.99018294  energy(sigma->0) =     -329.99652490


--------------------------------------------------------------------------------------------------------


--------------------------------------- Iteration      3(   8)  ---------------------------------------


    POTLOK:  cpu time    0.0368: real time    0.0406
    SETDIJ:  cpu time    0.0022: real time    0.0022
    EDDIAG:  cpu time    0.2016: real time    0.2016
  RMM-DIIS:  cpu time    0.3669: real time    0.3672
    ORTHCH:  cpu time    0.0481: real time    0.0481
       DOS:  cpu time    0.0006: real time    0.0005
    CHARGE:  cpu time    0.0325: real time    0.0325
    MIXING:  cpu time    0.0012: real time    0.0012
    --------------------------------------------
      LOOP:  cpu time    0.6899: real time    0.6940

 eigenvalue-minimisations  :   795
 total energy-change (2. order) : 0.8632737E-01  (-0.6663537E-02)
 number of electron     155.9999910 magnetization 
 augmentation part       11.4106000 magnetization 

 Broyden mixing:
  rms(total) = 0.56861E-01    rms(broyden)= 0.56857E-01
  rms(prec ) = 0.99243E-01
  weight for this iteration     100.00

 eigenvalues of (default mixing * dielectric matrix)
  average eigenvalue GAMMA=   1.0394
  2.1162  0.9523  0.9523  1.1326  0.8178  0.8178  0.4867

 Free energy of the ion-electron system (eV)
  ---------------------------------------------------
  alpha Z        PSCENC =        96.04795369
  Ewald energy   TEWEN  =     16509.72195803
  -Hartree energ DENC   =    -22589.50572638
  -exchange      EXHF   =         0.00000000
  -V(xc)+E(xc)   XCENC  =       553.95791621
  PAW double counting   =     16904.56733134   -17106.77891817
  entropy T*S    EENTRO =        -0.01484913
  eigenvalues    EBANDS =     -1744.08696502
  atomic energy  EATOM  =      7046.17475994
  Solvation  Ediel_sol  =         0.00000000
  ---------------------------------------------------
  free energy    TOTEN  =      -329.91653948 eV

  energy without entropy =     -329.90169035  energy(sigma->0) =     -329.90911492


--------------------------------------------------------------------------------------------------------


--------------------------------------- Iteration      3(   9)  ---------------------------------------


    POTLOK:  cpu time    0.0359: real time    0.0399
    SETDIJ:  cpu time    0.0023: real time    0.0023
    EDDIAG:  cpu time    0.2006: real time    0.2006
  RMM-DIIS:  cpu time    0.3931: real time    0.3932
    ORTHCH:  cpu time    0.0479: real time    0.0479
       DOS:  cpu time    0.0006: real time    0.0005
    CHARGE:  cpu time    0.0323: real time    0.0324
    MIXING:  cpu time    0.0012: real time    0.0012
    --------------------------------------------
      LOOP:  cpu time    0.7138: real time    0.7179

 eigenvalue-minimisations  :   841
 total energy-change (2. order) : 0.2040852E-01  (-0.1599203E-02)
 number of electron     155.9999910 magnetization 
 augmentation part       11.4212046 magnetization 

 Broyden mixing:
  rms(total) = 0.39994E-01    rms(broyden)= 0.39989E-01
  rms(prec ) = 0.64362E-01
  weight for this iteration     100.00

 eigenvalues of (default mixing * dielectric matrix)
  average eigenvalue GAMMA=   1.0699
  1.7933  0.9018  0.9018  1.3545  1.0650  1.0650  0.7390  0.7390

 Free energy of the ion-electron system (eV)
  ---------------------------------------------------
  alpha Z        PSCENC =        96.04795369
  Ewald energy   TEWEN  =     16509.72195803
  -Hartree energ DENC   =    -22587.00970458
  -exchange      EXHF   =         0.00000000
  -V(xc)+E(xc)   XCENC  =       553.89626769
  PAW double counting   =     16900.91211845   -17103.15605592
  entropy T*S    EENTRO =        -0.01881441
  eigenvalues    EBANDS =     -1746.46461386
  atomic energy  EATOM  =      7046.17475994
  Solvation  Ediel_sol  =         0.00000000
  ---------------------------------------------------
  free energy    TOTEN  =      -329.89613097 eV

  energy without entropy =     -329.87731655  energy(sigma->0) =     -329.88672376


--------------------------------------------------------------------------------------------------------


--------------------------------------- Iteration      3(  10)  ---------------------------------------


    POTLOK:  cpu time    0.0359: real time    0.0395
    SETDIJ:  cpu time    0.0023: real time    0.0023
    EDDIAG:  cpu time    0.1990: real time    0.1990
  RMM-DIIS:  cpu time    0.3790: real time    0.3881
    ORTHCH:  cpu time    0.0474: real time    0.0476
       DOS:  cpu time    0.0005: real time    0.0005
    CHARGE:  cpu time    0.0322: real time    0.0322
    MIXING:  cpu time    0.0015: real time    0.0014
    --------------------------------------------
      LOOP:  cpu time    0.6979: real time    0.7105

 eigenvalue-minimisations  :   795
 total energy-change (2. order) : 0.3758728E-02  (-0.7763546E-03)
 number of electron     155.9999909 magnetization 
 augmentation part       11.4385831 magnetization 

 Broyden mixing:
  rms(total) = 0.12779E-01    rms(broyden)= 0.12767E-01
  rms(prec ) = 0.18874E-01
  weight for this iteration     100.00

 eigenvalues of (default mixing * dielectric matrix)
  average eigenvalue GAMMA=   1.0934
  2.0157  1.3537  1.3537  0.8534  0.8534  1.1231  0.8351  0.7263  0.7263

 Free energy of the ion-electron system (eV)
  ---------------------------------------------------
  alpha Z        PSCENC =        96.04795369
  Ewald energy   TEWEN  =     16509.72195803
  -Hartree energ DENC   =    -22583.84570661
  -exchange      EXHF   =         0.00000000
  -V(xc)+E(xc)   XCENC  =       553.84538074
  PAW double counting   =     16916.74338523   -17119.39451274
  entropy T*S    EENTRO =        -0.02400636
  eigenvalues    EBANDS =     -1749.16158417
  atomic energy  EATOM  =      7046.17475994
  Solvation  Ediel_sol  =         0.00000000
  ---------------------------------------------------
  free energy    TOTEN  =      -329.89237224 eV

  energy without entropy =     -329.86836588  energy(sigma->0) =     -329.88036906


--------------------------------------------------------------------------------------------------------


--------------------------------------- Iteration      3(  11)  ---------------------------------------


    POTLOK:  cpu time    0.0358: real time    0.0398
    SETDIJ:  cpu time    0.0023: real time    0.0023
    EDDIAG:  cpu time    0.2017: real time    0.2017
  RMM-DIIS:  cpu time    0.3633: real time    0.3635
    ORTHCH:  cpu time    0.0484: real time    0.0484
       DOS:  cpu time    0.0005: real time    0.0005
    CHARGE:  cpu time    0.0334: real time    0.0334
    MIXING:  cpu time    0.0014: real time    0.0014
    --------------------------------------------
      LOOP:  cpu time    0.6869: real time    0.6909

 eigenvalue-minimisations  :   790
 total energy-change (2. order) :-0.3661200E-02  (-0.1804858E-03)
 number of electron     155.9999907 magnetization 
 augmentation part       11.4733460 magnetization 

 Broyden mixing:
  rms(total) = 0.46949E-01    rms(broyden)= 0.46930E-01
  rms(prec ) = 0.81384E-01
  weight for this iteration     100.00

 eigenvalues of (default mixing * dielectric matrix)
  average eigenvalue GAMMA=   1.1128
  2.2893  1.4884  1.4884  0.9074  0.9074  0.8131  0.8131  0.9530  0.7338  0.7338

 Free energy of the ion-electron system (eV)
  ---------------------------------------------------
  alpha Z        PSCENC =        96.04795369
  Ewald energy   TEWEN  =     16509.72195803
  -Hartree energ DENC   =    -22581.28140935
  -exchange      EXHF   =         0.00000000
  -V(xc)+E(xc)   XCENC  =       553.80442893
  PAW double counting   =     16916.41228637   -17119.14712251
  entropy T*S    EENTRO =        -0.02942154
  eigenvalues    EBANDS =     -1751.59946700
  atomic energy  EATOM  =      7046.17475994
  Solvation  Ediel_sol  =         0.00000000
  ---------------------------------------------------
  free energy    TOTEN  =      -329.89603344 eV

  energy without entropy =     -329.86661190  energy(sigma->0) =     -329.88132267


--------------------------------------------------------------------------------------------------------


--------------------------------------- Iteration      3(  12)  ---------------------------------------


    POTLOK:  cpu time    0.0358: real time    0.0399
    SETDIJ:  cpu time    0.0022: real time    0.0022
    EDDIAG:  cpu time    0.2002: real time    0.2003
  RMM-DIIS:  cpu time    0.4187: real time    0.4187
    ORTHCH:  cpu time    0.0469: real time    0.0469
       DOS:  cpu time    0.0012: real time    0.0012
    CHARGE:  cpu time    0.0323: real time    0.0324
    MIXING:  cpu time    0.0015: real time    0.0015
    --------------------------------------------
      LOOP:  cpu time    0.7388: real time    0.7429

 eigenvalue-minimisations  :   784
 total energy-change (2. order) :-0.4886004E-02  (-0.4446150E-03)
 number of electron     155.9999910 magnetization 
 augmentation part       11.4150598 magnetization 

 Broyden mixing:
  rms(total) = 0.43713E-01    rms(broyden)= 0.43677E-01
  rms(prec ) = 0.77915E-01
  weight for this iteration     100.00

 eigenvalues of (default mixing * dielectric matrix)
  average eigenvalue GAMMA=   1.1263
  2.5974  1.5824  1.5824  0.8878  0.8878  0.9978  0.9978  0.7429  0.7429  0.6854
  0.6854

 Free energy of the ion-electron system (eV)
  ---------------------------------------------------
  alpha Z        PSCENC =        96.04795369
  Ewald energy   TEWEN  =     16509.72195803
  -Hartree energ DENC   =    -22581.66767104
  -exchange      EXHF   =         0.00000000
  -V(xc)+E(xc)   XCENC  =       553.83103413
  PAW double counting   =     16919.55991601   -17122.28776498
  entropy T*S    EENTRO =        -0.01559804
  eigenvalues    EBANDS =     -1751.26550718
  atomic energy  EATOM  =      7046.17475994
  Solvation  Ediel_sol  =         0.00000000
  ---------------------------------------------------
  free energy    TOTEN  =      -329.90091944 eV

  energy without entropy =     -329.88532141  energy(sigma->0) =     -329.89312042


--------------------------------------------------------------------------------------------------------


--------------------------------------- Iteration      3(  13)  ---------------------------------------


    POTLOK:  cpu time    0.0399: real time    0.0400
    SETDIJ:  cpu time    0.0022: real time    0.0023
    EDDIAG:  cpu time    0.2014: real time    0.2013
  RMM-DIIS:  cpu time    0.3725: real time    0.3727
    ORTHCH:  cpu time    0.0475: real time    0.0475
       DOS:  cpu time    0.0010: real time    0.0010
    CHARGE:  cpu time    0.0337: real time    0.0337
    MIXING:  cpu time    0.0015: real time    0.0015
    --------------------------------------------
      LOOP:  cpu time    0.6997: real time    0.7000

 eigenvalue-minimisations  :   784
 total energy-change (2. order) : 0.4337430E-02  (-0.5569441E-04)
 number of electron     155.9999910 magnetization 
 augmentation part       11.4220617 magnetization 

 Broyden mixing:
  rms(total) = 0.30639E-01    rms(broyden)= 0.30639E-01
  rms(prec ) = 0.55402E-01
  weight for this iteration     100.00

 eigenvalues of (default mixing * dielectric matrix)
  average eigenvalue GAMMA=   1.1301
  2.5495  1.7278  1.7278  0.8550  0.8550  1.0560  1.0560  0.9066  0.7030  0.7030
  0.7107  0.7107

 Free energy of the ion-electron system (eV)
  ---------------------------------------------------
  alpha Z        PSCENC =        96.04795369
  Ewald energy   TEWEN  =     16509.72195803
  -Hartree energ DENC   =    -22579.40567827
  -exchange      EXHF   =         0.00000000
  -V(xc)+E(xc)   XCENC  =       553.80263479
  PAW double counting   =     16922.04168041   -17124.88093871
  entropy T*S    EENTRO =        -0.01879891
  eigenvalues    EBANDS =     -1753.38015300
  atomic energy  EATOM  =      7046.17475994
  Solvation  Ediel_sol  =         0.00000000
  ---------------------------------------------------
  free energy    TOTEN  =      -329.89658201 eV

  energy without entropy =     -329.87778310  energy(sigma->0) =     -329.88718256


--------------------------------------------------------------------------------------------------------


--------------------------------------- Iteration      3(  14)  ---------------------------------------


    POTLOK:  cpu time    0.0358: real time    0.0397
    SETDIJ:  cpu time    0.0023: real time    0.0023
    EDDIAG:  cpu time    0.2001: real time    0.2002
  RMM-DIIS:  cpu time    0.3608: real time    0.3610
    ORTHCH:  cpu time    0.0476: real time    0.0476
       DOS:  cpu time    0.0008: real time    0.0008
    CHARGE:  cpu time    0.0325: real time    0.0325
    MIXING:  cpu time    0.0016: real time    0.0016
    --------------------------------------------
      LOOP:  cpu time    0.6815: real time    0.6856

 eigenvalue-minimisations  :   785
 total energy-change (2. order) : 0.2189244E-02  (-0.7264377E-04)
 number of electron     155.9999909 magnetization 
 augmentation part       11.4396786 magnetization 

 Broyden mixing:
  rms(total) = 0.47463E-02    rms(broyden)= 0.47074E-02
  rms(prec ) = 0.88944E-02
  weight for this iteration     100.00

 eigenvalues of (default mixing * dielectric matrix)
  average eigenvalue GAMMA=   1.1928
  2.2698  2.2698  2.1448  0.8441  0.8441  1.2380  1.0748  1.0748  0.7333  0.7333
  0.8551  0.7123  0.7123

 Free energy of the ion-electron system (eV)
  ---------------------------------------------------
  alpha Z        PSCENC =        96.04795369
  Ewald energy   TEWEN  =     16509.72195803
  -Hartree energ DENC   =    -22578.05502748
  -exchange      EXHF   =         0.00000000
  -V(xc)+E(xc)   XCENC  =       553.78535764
  PAW double counting   =     16921.31208835   -17124.16775383
  entropy T*S    EENTRO =        -0.02433712
  eigenvalues    EBANDS =     -1754.68939199
  atomic energy  EATOM  =      7046.17475994
  Solvation  Ediel_sol  =         0.00000000
  ---------------------------------------------------
  free energy    TOTEN  =      -329.89439277 eV

  energy without entropy =     -329.87005565  energy(sigma->0) =     -329.88222421


--------------------------------------------------------------------------------------------------------


--------------------------------------- Iteration      3(  15)  ---------------------------------------


    POTLOK:  cpu time    0.0360: real time    0.0401
    SETDIJ:  cpu time    0.0023: real time    0.0023
    EDDIAG:  cpu time    0.1992: real time    0.1992
  RMM-DIIS:  cpu time    0.3702: real time    0.3734
    ORTHCH:  cpu time    0.0477: real time    0.0477
       DOS:  cpu time    0.0005: real time    0.0005
    CHARGE:  cpu time    0.0325: real time    0.0325
    MIXING:  cpu time    0.0017: real time    0.0017
    --------------------------------------------
      LOOP:  cpu time    0.6901: real time    0.6974

 eigenvalue-minimisations  :   792
 total energy-change (2. order) :-0.1016507E-02  (-0.2488192E-04)
 number of electron     155.9999909 magnetization 
 augmentation part       11.4355676 magnetization 

 Broyden mixing:
  rms(total) = 0.10215E-01    rms(broyden)= 0.10215E-01
  rms(prec ) = 0.18358E-01
  weight for this iteration     100.00

 eigenvalues of (default mixing * dielectric matrix)
  average eigenvalue GAMMA=   1.2793
  3.5996  2.5098  1.5668  1.5668  0.8525  0.8525  1.1292  1.1292  0.7156  0.7156
  0.9516  0.8957  0.7123  0.7123

 Free energy of the ion-electron system (eV)
  ---------------------------------------------------
  alpha Z        PSCENC =        96.04795369
  Ewald energy   TEWEN  =     16509.72195803
  -Hartree energ DENC   =    -22576.86261510
  -exchange      EXHF   =         0.00000000
  -V(xc)+E(xc)   XCENC  =       553.78181229
  PAW double counting   =     16923.08837470   -17125.94828945
  entropy T*S    EENTRO =        -0.02340070
  eigenvalues    EBANDS =     -1755.87596267
  atomic energy  EATOM  =      7046.17475994
  Solvation  Ediel_sol  =         0.00000000
  ---------------------------------------------------
  free energy    TOTEN  =      -329.89540928 eV

  energy without entropy =     -329.87200857  energy(sigma->0) =     -329.88370892


--------------------------------------------------------------------------------------------------------


--------------------------------------- Iteration      3(  16)  ---------------------------------------


    POTLOK:  cpu time    0.0397: real time    0.0399
    SETDIJ:  cpu time    0.0023: real time    0.0023
    EDDIAG:  cpu time    0.2027: real time    0.2029
  RMM-DIIS:  cpu time    0.3695: real time    0.3694
    ORTHCH:  cpu time    0.0477: real time    0.0477
       DOS:  cpu time    0.0005: real time    0.0005
    CHARGE:  cpu time    0.0325: real time    0.0325
    MIXING:  cpu time    0.0018: real time    0.0018
    --------------------------------------------
      LOOP:  cpu time    0.6966: real time    0.6969

 eigenvalue-minimisations  :   787
 total energy-change (2. order) :-0.1103139E-02  (-0.6518294E-04)
 number of electron     155.9999908 magnetization 
 augmentation part       11.4583272 magnetization 

 Broyden mixing:
  rms(total) = 0.22679E-01    rms(broyden)= 0.22667E-01
  rms(prec ) = 0.40800E-01
  weight for this iteration     100.00

 eigenvalues of (default mixing * dielectric matrix)
  average eigenvalue GAMMA=   1.2939
  3.9713  2.6612  1.6967  1.6967  0.8498  0.8498  1.1604  1.1604  0.7263  0.7263
  0.8749  0.8749  0.7920  0.6837  0.6837

 Free energy of the ion-electron system (eV)
  ---------------------------------------------------
  alpha Z        PSCENC =        96.04795369
  Ewald energy   TEWEN  =     16509.72195803
  -Hartree energ DENC   =    -22574.98169587
  -exchange      EXHF   =         0.00000000
  -V(xc)+E(xc)   XCENC  =       553.76005035
  PAW double counting   =     16924.27706219   -17127.18150598
  entropy T*S    EENTRO =        -0.02795377
  eigenvalues    EBANDS =     -1757.68714099
  atomic energy  EATOM  =      7046.17475994
  Solvation  Ediel_sol  =         0.00000000
  ---------------------------------------------------
  free energy    TOTEN  =      -329.89651241 eV

  energy without entropy =     -329.86855864  energy(sigma->0) =     -329.88253553


--------------------------------------------------------------------------------------------------------


--------------------------------------- Iteration      3(  17)  ---------------------------------------


    POTLOK:  cpu time    0.0365: real time    0.0401
    SETDIJ:  cpu time    0.0023: real time    0.0023
    EDDIAG:  cpu time    0.2004: real time    0.2003
  RMM-DIIS:  cpu time    0.3776: real time    0.3779
    ORTHCH:  cpu time    0.0481: real time    0.0480
       DOS:  cpu time    0.0007: real time    0.0007
    CHARGE:  cpu time    0.0325: real time    0.0325
    MIXING:  cpu time    0.0018: real time    0.0018
    --------------------------------------------
      LOOP:  cpu time    0.6998: real time    0.7036

 eigenvalue-minimisations  :   781
 total energy-change (2. order) : 0.7966855E-03  (-0.1047974E-04)
 number of electron     155.9999909 magnetization 
 augmentation part       11.4466442 magnetization 

 Broyden mixing:
  rms(total) = 0.57907E-02    rms(broyden)= 0.57858E-02
  rms(prec ) = 0.10484E-01
  weight for this iteration     100.00

 eigenvalues of (default mixing * dielectric matrix)
  average eigenvalue GAMMA=   1.3874
  5.5196  2.5949  1.9273  1.4090  1.4090  0.8514  0.8514  1.1640  0.9217  0.9217
  0.7186  0.7186  0.8874  0.8874  0.7086  0.7086

 Free energy of the ion-electron system (eV)
  ---------------------------------------------------
  alpha Z        PSCENC =        96.04795369
  Ewald energy   TEWEN  =     16509.72195803
  -Hartree energ DENC   =    -22575.15289562
  -exchange      EXHF   =         0.00000000
  -V(xc)+E(xc)   XCENC  =       553.76698272
  PAW double counting   =     16924.15685386   -17127.02680460
  entropy T*S    EENTRO =        -0.02593936
  eigenvalues    EBANDS =     -1757.55858439
  atomic energy  EATOM  =      7046.17475994
  Solvation  Ediel_sol  =         0.00000000
  ---------------------------------------------------
  free energy    TOTEN  =      -329.89571573 eV

  energy without entropy =     -329.86977637  energy(sigma->0) =     -329.88274605


--------------------------------------------------------------------------------------------------------


--------------------------------------- Iteration      3(  18)  ---------------------------------------


    POTLOK:  cpu time    0.0364: real time    0.0401
    SETDIJ:  cpu time    0.0023: real time    0.0023
    EDDIAG:  cpu time    0.1997: real time    0.1996
  RMM-DIIS:  cpu time    0.3443: real time    0.3444
    ORTHCH:  cpu time    0.0473: real time    0.0473
       DOS:  cpu time    0.0009: real time    0.0009
    CHARGE:  cpu time    0.0326: real time    0.0326
    MIXING:  cpu time    0.0019: real time    0.0019
    --------------------------------------------
      LOOP:  cpu time    0.6654: real time    0.6691

 eigenvalue-minimisations  :   757
 total energy-change (2. order) :-0.3754609E-04  (-0.5691506E-05)
 number of electron     155.9999909 magnetization 
 augmentation part       11.4418027 magnetization 

 Broyden mixing:
  rms(total) = 0.14252E-02    rms(broyden)= 0.14111E-02
  rms(prec ) = 0.24315E-02
  weight for this iteration     100.00

 eigenvalues of (default mixing * dielectric matrix)
  average eigenvalue GAMMA=   1.4465
  6.0294  2.5841  2.0893  2.0893  0.8514  0.8514  1.3060  1.1425  1.1425  0.9376
  0.9376  0.7173  0.7173  0.8906  0.8906  0.7068  0.7068

 Free energy of the ion-electron system (eV)
  ---------------------------------------------------
  alpha Z        PSCENC =        96.04795369
  Ewald energy   TEWEN  =     16509.72195803
  -Hartree energ DENC   =    -22575.13226372
  -exchange      EXHF   =         0.00000000
  -V(xc)+E(xc)   XCENC  =       553.77005114
  PAW double counting   =     16923.63517554   -17126.48193390
  entropy T*S    EENTRO =        -0.02490446
  eigenvalues    EBANDS =     -1757.60654953
  atomic energy  EATOM  =      7046.17475994
  Solvation  Ediel_sol  =         0.00000000
  ---------------------------------------------------
  free energy    TOTEN  =      -329.89575327 eV

  energy without entropy =     -329.87084882  energy(sigma->0) =     -329.88330105


--------------------------------------------------------------------------------------------------------


--------------------------------------- Iteration      3(  19)  ---------------------------------------


    POTLOK:  cpu time    0.0365: real time    0.0404
    SETDIJ:  cpu time    0.0023: real time    0.0023
    EDDIAG:  cpu time    0.1998: real time    0.1999
  RMM-DIIS:  cpu time    0.2860: real time    0.2860
    ORTHCH:  cpu time    0.0483: real time    0.0483
       DOS:  cpu time    0.0008: real time    0.0008
    CHARGE:  cpu time    0.0327: real time    0.0327
    MIXING:  cpu time    0.0020: real time    0.0020
    --------------------------------------------
      LOOP:  cpu time    0.6085: real time    0.6124

 eigenvalue-minimisations  :   609
 total energy-change (2. order) :-0.6065371E-04  (-0.1254913E-05)
 number of electron     155.9999909 magnetization 
 augmentation part       11.4416024 magnetization 

 Broyden mixing:
  rms(total) = 0.15710E-02    rms(broyden)= 0.15701E-02
  rms(prec ) = 0.28132E-02
  weight for this iteration     100.00

 eigenvalues of (default mixing * dielectric matrix)
  average eigenvalue GAMMA=   1.5297
  6.8154  3.2485  2.4695  1.8291  1.8291  0.8514  0.8514  0.7171  0.7171  1.0941
  1.0941  0.9170  0.9170  0.9533  0.9084  0.9084  0.7066  0.7066

 Free energy of the ion-electron system (eV)
  ---------------------------------------------------
  alpha Z        PSCENC =        96.04795369
  Ewald energy   TEWEN  =     16509.72195803
  -Hartree energ DENC   =    -22574.96356783
  -exchange      EXHF   =         0.00000000
  -V(xc)+E(xc)   XCENC  =       553.76963195
  PAW double counting   =     16923.63395463   -17126.48661403
  entropy T*S    EENTRO =        -0.02485612
  eigenvalues    EBANDS =     -1757.76903420
  atomic energy  EATOM  =      7046.17475994
  Solvation  Ediel_sol  =         0.00000000
  ---------------------------------------------------
  free energy    TOTEN  =      -329.89581393 eV

  energy without entropy =     -329.87095781  energy(sigma->0) =     -329.88338587


--------------------------------------------------------------------------------------------------------


--------------------------------------- Iteration      3(  20)  ---------------------------------------


    POTLOK:  cpu time    0.0364: real time    0.0401
    SETDIJ:  cpu time    0.0022: real time    0.0022
    EDDIAG:  cpu time    0.1998: real time    0.1999
  RMM-DIIS:  cpu time    0.2463: real time    0.2464
    ORTHCH:  cpu time    0.0478: real time    0.0478
       DOS:  cpu time    0.0006: real time    0.0005
    CHARGE:  cpu time    0.0322: real time    0.0322
    MIXING:  cpu time    0.0021: real time    0.0021
    --------------------------------------------
      LOOP:  cpu time    0.5675: real time    0.5713

 eigenvalue-minimisations  :   490
 total energy-change (2. order) :-0.2349529E-04  (-0.7386298E-06)
 number of electron     155.9999909 magnetization 
 augmentation part       11.4425674 magnetization 

 Broyden mixing:
  rms(total) = 0.29547E-03    rms(broyden)= 0.29453E-03
  rms(prec ) = 0.44029E-03
  weight for this iteration     100.00

 eigenvalues of (default mixing * dielectric matrix)
  average eigenvalue GAMMA=   1.6121
  7.3529  3.9468  2.4405  2.4405  1.5817  1.5817  0.8514  0.8514  0.7170  0.7170
  0.9387  0.9387  1.0587  1.0587  0.9277  0.9277  0.8849  0.7067  0.7067

 Free energy of the ion-electron system (eV)
  ---------------------------------------------------
  alpha Z        PSCENC =        96.04795369
  Ewald energy   TEWEN  =     16509.72195803
  -Hartree energ DENC   =    -22574.81232029
  -exchange      EXHF   =         0.00000000
  -V(xc)+E(xc)   XCENC  =       553.76932413
  PAW double counting   =     16923.31987859   -17126.17092605
  entropy T*S    EENTRO =        -0.02508333
  eigenvalues    EBANDS =     -1757.92138214
  atomic energy  EATOM  =      7046.17475994
  Solvation  Ediel_sol  =         0.00000000
  ---------------------------------------------------
  free energy    TOTEN  =      -329.89583742 eV

  energy without entropy =     -329.87075410  energy(sigma->0) =     -329.88329576


--------------------------------------------------------------------------------------------------------


--------------------------------------- Iteration      3(  21)  ---------------------------------------


    POTLOK:  cpu time    0.0366: real time    0.0408
    SETDIJ:  cpu time    0.0022: real time    0.0022
    EDDIAG:  cpu time    0.1994: real time    0.1993
  RMM-DIIS:  cpu time    0.2468: real time    0.2470
    ORTHCH:  cpu time    0.0474: real time    0.0473
       DOS:  cpu time    0.0008: real time    0.0008
    CHARGE:  cpu time    0.0325: real time    0.0325
    MIXING:  cpu time    0.0032: real time    0.0032
    --------------------------------------------
      LOOP:  cpu time    0.5689: real time    0.5733

 eigenvalue-minimisations  :   474
 total energy-change (2. order) :-0.1396832E-04  (-0.2168806E-06)
 number of electron     155.9999909 magnetization 
 augmentation part       11.4427001 magnetization 

 Broyden mixing:
  rms(total) = 0.17922E-03    rms(broyden)= 0.17893E-03
  rms(prec ) = 0.24656E-03
  weight for this iteration     100.00

 eigenvalues of (default mixing * dielectric matrix)
  average eigenvalue GAMMA=   1.6617
  7.8225  4.5531  2.5026  2.3515  1.8026  1.8026  0.8514  0.8514  1.2378  0.7171
  0.7171  0.9332  0.9332  1.0468  1.0468  0.7064  0.7064  0.9179  0.8673  0.8673

 Free energy of the ion-electron system (eV)
  ---------------------------------------------------
  alpha Z        PSCENC =        96.04795369
  Ewald energy   TEWEN  =     16509.72195803
  -Hartree energ DENC   =    -22574.73932646
  -exchange      EXHF   =         0.00000000
  -V(xc)+E(xc)   XCENC  =       553.76898085
  PAW double counting   =     16923.45721378   -17126.31429199
  entropy T*S    EENTRO =        -0.02511547
  eigenvalues    EBANDS =     -1757.98798377
  atomic energy  EATOM  =      7046.17475994
  Solvation  Ediel_sol  =         0.00000000
  ---------------------------------------------------
  free energy    TOTEN  =      -329.89585139 eV

  energy without entropy =     -329.87073592  energy(sigma->0) =     -329.88329366


--------------------------------------------------------------------------------------------------------


--------------------------------------- Iteration      3(  22)  ---------------------------------------


    POTLOK:  cpu time    0.0374: real time    0.0410
    SETDIJ:  cpu time    0.0025: real time    0.0025
    EDDIAG:  cpu time    0.2089: real time    0.2088
  RMM-DIIS:  cpu time    0.2433: real time    0.2432
    ORTHCH:  cpu time    0.0616: real time    0.0616
       DOS:  cpu time    0.0011: real time    0.0011
    CHARGE:  cpu time    0.0340: real time    0.0340
    MIXING:  cpu time    0.0049: real time    0.0049
    --------------------------------------------
      LOOP:  cpu time    0.5937: real time    0.5972

 eigenvalue-minimisations  :   462
 total energy-change (2. order) :-0.6988184E-05  (-0.9094975E-07)
 number of electron     155.9999909 magnetization 
 augmentation part       11.4423221 magnetization 

 Broyden mixing:
  rms(total) = 0.52522E-03    rms(broyden)= 0.52512E-03
  rms(prec ) = 0.94108E-03
  weight for this iteration     100.00

 eigenvalues of (default mixing * dielectric matrix)
  average eigenvalue GAMMA=   1.7318
  8.2946  5.0937  3.1629  2.5216  1.8269  1.8269  0.8514  0.8514  1.2595  1.2595
  0.7171  0.7171  0.9384  0.9384  0.9996  0.9996  0.9989  0.7066  0.7066  0.8489
  0.8489

 Free energy of the ion-electron system (eV)
  ---------------------------------------------------
  alpha Z        PSCENC =        96.04795369
  Ewald energy   TEWEN  =     16509.72195803
  -Hartree energ DENC   =    -22574.72855960
  -exchange      EXHF   =         0.00000000
  -V(xc)+E(xc)   XCENC  =       553.76924324
  PAW double counting   =     16923.47024187   -17126.32478733
  entropy T*S    EENTRO =        -0.02502029
  eigenvalues    EBANDS =     -1758.00164794
  atomic energy  EATOM  =      7046.17475994
  Solvation  Ediel_sol  =         0.00000000
  ---------------------------------------------------
  free energy    TOTEN  =      -329.89585838 eV

  energy without entropy =     -329.87083809  energy(sigma->0) =     -329.88334823


--------------------------------------------------------------------------------------------------------


--------------------------------------- Iteration      3(  23)  ---------------------------------------


    POTLOK:  cpu time    0.0413: real time    0.0415
    SETDIJ:  cpu time    0.0023: real time    0.0023
    EDDIAG:  cpu time    0.2021: real time    0.2023
  RMM-DIIS:  cpu time    0.2260: real time    0.2259
    ORTHCH:  cpu time    0.0478: real time    0.0478
       DOS:  cpu time    0.0006: real time    0.0006
    CHARGE:  cpu time    0.0326: real time    0.0326
    MIXING:  cpu time    0.0025: real time    0.0025
    --------------------------------------------
      LOOP:  cpu time    0.5552: real time    0.5555

 eigenvalue-minimisations  :   424
 total energy-change (2. order) :-0.2849061E-05  (-0.5654631E-07)
 number of electron     155.9999909 magnetization 
 augmentation part       11.4428455 magnetization 

 Broyden mixing:
  rms(total) = 0.28948E-03    rms(broyden)= 0.28893E-03
  rms(prec ) = 0.51338E-03
  weight for this iteration     100.00

 eigenvalues of (default mixing * dielectric matrix)
  average eigenvalue GAMMA=   1.7180
  8.5701  5.3655  2.9861  2.5465  1.8795  1.6589  1.6589  0.8514  0.8514  1.3318
  0.7171  0.7171  0.9330  0.9330  1.0466  1.0466  0.9180  0.8544  0.8544  0.7061
  0.7061  0.6635

 Free energy of the ion-electron system (eV)
  ---------------------------------------------------
  alpha Z        PSCENC =        96.04795369
  Ewald energy   TEWEN  =     16509.72195803
  -Hartree energ DENC   =    -22574.69135286
  -exchange      EXHF   =         0.00000000
  -V(xc)+E(xc)   XCENC  =       553.76887704
  PAW double counting   =     16923.49999559   -17126.35612510
  entropy T*S    EENTRO =        -0.02514964
  eigenvalues    EBANDS =     -1758.03677793
  atomic energy  EATOM  =      7046.17475994
  Solvation  Ediel_sol  =         0.00000000
  ---------------------------------------------------
  free energy    TOTEN  =      -329.89586123 eV

  energy without entropy =     -329.87071159  energy(sigma->0) =     -329.88328641


--------------------------------------------------------------------------------------------------------


--------------------------------------- Iteration      3(  24)  ---------------------------------------


    POTLOK:  cpu time    0.0372: real time    0.0408
    SETDIJ:  cpu time    0.0022: real time    0.0022
    EDDIAG:  cpu time    0.2023: real time    0.2023
  RMM-DIIS:  cpu time    0.2025: real time    0.2026
    ORTHCH:  cpu time    0.0475: real time    0.0475
       DOS:  cpu time    0.0006: real time    0.0006
    CHARGE:  cpu time    0.0324: real time    0.0327
    MIXING:  cpu time    0.0025: real time    0.0025
    --------------------------------------------
      LOOP:  cpu time    0.5274: real time    0.5312

 eigenvalue-minimisations  :   321
 total energy-change (2. order) :-0.1186772E-05  (-0.1369956E-07)
 number of electron     155.9999909 magnetization 
 augmentation part       11.4427277 magnetization 

 Broyden mixing:
  rms(total) = 0.10231E-03    rms(broyden)= 0.10231E-03
  rms(prec ) = 0.17665E-03
  weight for this iteration     100.00

 eigenvalues of (default mixing * dielectric matrix)
  average eigenvalue GAMMA=   1.7596
  8.8442  5.7395  2.9768  2.9768  2.1865  1.7477  1.7477  0.8514  0.8514  0.7171
  0.7171  1.1208  1.1208  0.9351  0.9351  1.0376  1.0376  0.7065  0.7065  0.9195
  0.9195  0.8970  0.7795

 Free energy of the ion-electron system (eV)
  ---------------------------------------------------
  alpha Z        PSCENC =        96.04795369
  Ewald energy   TEWEN  =     16509.72195803
  -Hartree energ DENC   =    -22574.69701098
  -exchange      EXHF   =         0.00000000
  -V(xc)+E(xc)   XCENC  =       553.76900425
  PAW double counting   =     16923.48160199   -17126.33657689
  entropy T*S    EENTRO =        -0.02512133
  eigenvalues    EBANDS =     -1758.03243112
  atomic energy  EATOM  =      7046.17475994
  Solvation  Ediel_sol  =         0.00000000
  ---------------------------------------------------
  free energy    TOTEN  =      -329.89586242 eV

  energy without entropy =     -329.87074108  energy(sigma->0) =     -329.88330175


--------------------------------------------------------------------------------------------------------


--------------------------------------- Iteration      3(  25)  ---------------------------------------


    POTLOK:  cpu time    0.0382: real time    0.0415
    SETDIJ:  cpu time    0.0025: real time    0.0025
    EDDIAG:  cpu time    0.2005: real time    0.2004
  RMM-DIIS:  cpu time    0.2041: real time    0.2040
    ORTHCH:  cpu time    0.0516: real time    0.0516
       DOS:  cpu time    0.0011: real time    0.0011
    CHARGE:  cpu time    0.0324: real time    0.0324
    MIXING:  cpu time    0.0027: real time    0.0027
    --------------------------------------------
      LOOP:  cpu time    0.5332: real time    0.5363

 eigenvalue-minimisations  :   236
 total energy-change (2. order) :-0.1195383E-05  (-0.1024495E-07)
 number of electron     155.9999909 magnetization 
 augmentation part       11.4427458 magnetization 

 Broyden mixing:
  rms(total) = 0.12739E-03    rms(broyden)= 0.12739E-03
  rms(prec ) = 0.22761E-03
  weight for this iteration     100.00

 eigenvalues of (default mixing * dielectric matrix)
  average eigenvalue GAMMA=   1.8030
  9.0115  6.1453  3.5638  2.5465  2.5465  2.0263  0.8514  0.8514  1.6231  1.6231
  0.7171  0.7171  1.2540  0.9330  0.9330  1.0870  1.0870  0.9867  0.7065  0.7065
  0.8821  0.8821  0.7951  0.7951

 Free energy of the ion-electron system (eV)
  ---------------------------------------------------
  alpha Z        PSCENC =        96.04795369
  Ewald energy   TEWEN  =     16509.72195803
  -Hartree energ DENC   =    -22574.69155435
  -exchange      EXHF   =         0.00000000
  -V(xc)+E(xc)   XCENC  =       553.76897349
  PAW double counting   =     16923.49365565   -17126.34882517
  entropy T*S    EENTRO =        -0.02512613
  eigenvalues    EBANDS =     -1758.03765876
  atomic energy  EATOM  =      7046.17475994
  Solvation  Ediel_sol  =         0.00000000
  ---------------------------------------------------
  free energy    TOTEN  =      -329.89586361 eV

  energy without entropy =     -329.87073748  energy(sigma->0) =     -329.88330055


--------------------------------------------------------------------------------------------------------


--------------------------------------- Iteration      3(  26)  ---------------------------------------


    POTLOK:  cpu time    0.0372: real time    0.0408
    SETDIJ:  cpu time    0.0023: real time    0.0023
    EDDIAG:  cpu time    0.2011: real time    0.2012
  RMM-DIIS:  cpu time    0.1723: real time    0.1725
    ORTHCH:  cpu time    0.0476: real time    0.0476
       DOS:  cpu time    0.0009: real time    0.0009
    --------------------------------------------
      LOOP:  cpu time    0.4623: real time    0.4651

 eigenvalue-minimisations  :   184
 total energy-change (2. order) :-0.5149905E-06  (-0.5435705E-08)
 number of electron     155.9999909 magnetization 
 augmentation part       11.4427458 magnetization 

 Free energy of the ion-electron system (eV)
  ---------------------------------------------------
  alpha Z        PSCENC =        96.04795369
  Ewald energy   TEWEN  =     16509.72195803
  -Hartree energ DENC   =    -22574.68762619
  -exchange      EXHF   =         0.00000000
  -V(xc)+E(xc)   XCENC  =       553.76894966
  PAW double counting   =     16923.50870391   -17126.36405459
  entropy T*S    EENTRO =        -0.02510709
  eigenvalues    EBANDS =     -1758.04140149
  atomic energy  EATOM  =      7046.17475994
  Solvation  Ediel_sol  =         0.00000000
  ---------------------------------------------------
  free energy    TOTEN  =      -329.89586413 eV

  energy without entropy =     -329.87075704  energy(sigma->0) =     -329.88331058


--------------------------------------------------------------------------------------------------------


 average (electrostatic) potential at core
  the test charge radii are     0.6991  0.9521
  (the norm of the test charge is              1.0000)
       1 -57.7579       2 -57.6977       3 -57.7337       4 -57.7716       5 -57.8762
       6 -57.7689       7 -57.8661       8 -57.8061       9 -57.7658      10 -57.7891
      11 -57.7842      12 -57.7368      13 -57.7362      14 -57.7513      15 -57.7467
      16 -57.7700      17 -57.9663      18 -57.8649      19 -58.0005      20 -58.0152
      21 -57.7389      22 -57.8849      23 -57.8495      24 -57.7527      25 -57.7618
      26 -57.7509      27 -57.7330      28 -57.7755      29 -57.8944      30 -57.8772
      31 -57.8701      32 -58.0536      33 -57.7641      34 -57.8883      35 -57.7836
      36 -57.7509      37 -40.6229
 
 
 
 E-fermi :  -2.4281     XC(G=0):  -3.1343     alpha+bet : -2.6298


 k-point     1 :       0.0000    0.0000    0.0000
  band No.  band energies     occupation 
      1     -22.0713      2.00000
      2     -21.4054      2.00000
      3     -21.3928      2.00000
      4     -20.1266      2.00000
      5     -20.0790      2.00000
      6     -19.4829      2.00000
      7     -19.4793      2.00000
      8     -19.4505      2.00000
      9     -19.4489      2.00000
     10     -19.4311      2.00000
     11     -19.3793      2.00000
     12     -17.6204      2.00000
     13     -17.5830      2.00000
     14     -17.5677      2.00000
     15     -17.5328      2.00000
     16     -16.7431      2.00000
     17     -15.7347      2.00000
     18     -15.1002      2.00000
     19     -15.0445      2.00000
     20     -15.0362      2.00000
     21     -15.0089      2.00000
     22     -13.8908      2.00000
     23     -13.8757      2.00000
     24     -13.8728      2.00000
     25     -13.8135      2.00000
     26     -13.0648      2.00000
     27     -13.0584      2.00000
     28     -12.1264      2.00000
     29     -12.1200      2.00000
     30     -12.1146      2.00000
     31     -12.0761      2.00000
     32     -12.0122      2.00000
     33     -11.9977      2.00000
     34     -10.5505      2.00000
     35     -10.5043      2.00000
     36     -10.5011      2.00000
     37     -10.4482      2.00000
     38     -10.2976      2.00000
     39     -10.1907      2.00000
     40     -10.1670      2.00000
     41      -9.4884      2.00000
     42      -9.3937      2.00000
     43      -8.9183      2.00000
     44      -8.8303      2.00000
     45      -8.8218      2.00000
     46      -8.3836      2.00000
     47      -8.2966      2.00000
     48      -8.2895      2.00000
     49      -8.2419      2.00000
     50      -8.2335      2.00000
     51      -8.2219      2.00000
     52      -8.2089      2.00000
     53      -8.1738      2.00000
     54      -8.1280      2.00000
     55      -8.0804      2.00000
     56      -8.0645      2.00000
     57      -7.7979      2.00000
     58      -7.7660      2.00000
     59      -7.6660      2.00000
     60      -7.6618      2.00000
     61      -7.1668      2.00000
     62      -7.1092      2.00000
     63      -7.0865      2.00000
     64      -7.0838      2.00000
     65      -7.0578      2.00000
     66      -7.0004      2.00000
     67      -6.6161      2.00000
     68      -6.4336      2.00000
     69      -5.4496      2.00000
     70      -5.4344      2.00000
     71      -5.1510      2.00000
     72      -5.0990      2.00000
     73      -5.0743      2.00000
     74      -5.0670      2.00000
     75      -4.8038      2.00000
     76      -2.5108      1.98066
     77      -2.4839      1.88523
     78      -2.4410      1.28406
     79      -2.4316      1.07797
     80      -2.4163      0.73815
     81      -0.8324      0.00000
     82      -0.0761      0.00000
     83       0.0054      0.00000
     84       0.1266      0.00000
     85       0.1547      0.00000
     86       1.1479      0.00000
     87       1.3694      0.00000
     88       1.6252      0.00000
     89       1.9488      0.00000
     90       2.1391      0.00000
     91       2.2272      0.00000
     92       2.2949      0.00000
     93       2.4604      0.00000
     94       2.5611      0.00000
     95       2.5678      0.00000
     96       2.6027      0.00000
     97       2.6100      0.00000
     98       2.6754      0.00000

 k-point     2 :       0.5000    0.0000    0.0000
  band No.  band energies     occupation 
      1     -21.9511      2.00000
      2     -21.8479      2.00000
      3     -20.6007      2.00000
      4     -20.5618      2.00000
      5     -20.0214      2.00000
      6     -19.9466      2.00000
      7     -19.8884      2.00000
      8     -19.8751      2.00000
      9     -18.7062      2.00000
     10     -18.6562      2.00000
     11     -18.6457      2.00000
     12     -18.6039      2.00000
     13     -18.0459      2.00000
     14     -18.0193      2.00000
     15     -16.3183      2.00000
     16     -16.3052      2.00000
     17     -16.2665      2.00000
     18     -16.2438      2.00000
     19     -14.4535      2.00000
     20     -14.4216      2.00000
     21     -14.3899      2.00000
     22     -14.3778      2.00000
     23     -14.2138      2.00000
     24     -14.1777      2.00000
     25     -13.1320      2.00000
     26     -13.1055      2.00000
     27     -13.0870      2.00000
     28     -13.0158      2.00000
     29     -12.1711      2.00000
     30     -12.1414      2.00000
     31     -12.1398      2.00000
     32     -12.0990      2.00000
     33     -10.9963      2.00000
     34     -10.9695      2.00000
     35     -10.9183      2.00000
     36     -10.8819      2.00000
     37     -10.2078      2.00000
     38      -9.9064      2.00000
     39      -9.8836      2.00000
     40      -9.8058      2.00000
     41      -9.0942      2.00000
     42      -9.0162      2.00000
     43      -9.0062      2.00000
     44      -8.9587      2.00000
     45      -8.7171      2.00000
     46      -8.6645      2.00000
     47      -8.6112      2.00000
     48      -8.5715      2.00000
     49      -8.4389      2.00000
     50      -8.3885      2.00000
     51      -8.3671      2.00000
     52      -8.3280      2.00000
     53      -8.3189      2.00000
     54      -8.1895      2.00000
     55      -8.0832      2.00000
     56      -8.0370      2.00000
     57      -7.9407      2.00000
     58      -7.6603      2.00000
     59      -7.6464      2.00000
     60      -7.5782      2.00000
     61      -7.5487      2.00000
     62      -7.5212      2.00000
     63      -7.2550      2.00000
     64      -6.3277      2.00000
     65      -6.3004      2.00000
     66      -6.2890      2.00000
     67      -6.2260      2.00000
     68      -6.0708      2.00000
     69      -5.9946      2.00000
     70      -5.7606      2.00000
     71      -5.6824      2.00000
     72      -5.6710      2.00000
     73      -5.6083      2.00000
     74      -3.8345      2.00000
     75      -3.8064      2.00000
     76      -3.7990      2.00000
     77      -3.7870      2.00000
     78      -2.4902      1.92082
     79      -1.2479      0.00000
     80      -1.1808      0.00000
     81      -1.1181      0.00000
     82      -1.0808      0.00000
     83       0.1206      0.00000
     84       0.4363      0.00000
     85       0.9699      0.00000
     86       1.1299      0.00000
     87       1.1392      0.00000
     88       1.3462      0.00000
     89       1.3688      0.00000
     90       1.5371      0.00000
     91       1.9022      0.00000
     92       2.0259      0.00000
     93       2.2167      0.00000
     94       2.3434      0.00000
     95       2.6495      0.00000
     96       2.7211      0.00000
     97       3.1576      0.00000
     98       3.5325      0.00000

 k-point     3 :       0.0000    0.3333    0.0000
  band No.  band energies     occupation 
      1     -21.8501      2.00000
      2     -21.1967      2.00000
      3     -21.1815      2.00000
      4     -21.1711      2.00000
      5     -20.5312      2.00000
      6     -20.5170      2.00000
      7     -19.2526      2.00000
      8     -19.2203      2.00000
      9     -18.6453      2.00000
     10     -18.5945      2.00000
     11     -18.5779      2.00000
     12     -17.9902      2.00000
     13     -17.9657      2.00000
     14     -16.8004      2.00000
     15     -16.5596      2.00000
     16     -16.5528      2.00000
     17     -16.5247      2.00000
     18     -15.9870      2.00000
     19     -15.5824      2.00000
     20     -15.5435      2.00000
     21     -15.5226      2.00000
     22     -15.0483      2.00000
     23     -14.1812      2.00000
     24     -14.1375      2.00000
     25     -13.7494      2.00000
     26     -12.1868      2.00000
     27     -12.1466      2.00000
     28     -12.1234      2.00000
     29     -12.0501      2.00000
     30     -12.0043      2.00000
     31     -11.9442      2.00000
     32     -11.7113      2.00000
     33     -10.6620      2.00000
     34     -10.6222      2.00000
     35     -10.5434      2.00000
     36     -10.0582      2.00000
     37      -9.8950      2.00000
     38      -9.8449      2.00000
     39      -9.7984      2.00000
     40      -9.7367      2.00000
     41      -9.7029      2.00000
     42      -9.3335      2.00000
     43      -9.1636      2.00000
     44      -9.1404      2.00000
     45      -9.1213      2.00000
     46      -9.0378      2.00000
     47      -8.9211      2.00000
     48      -8.9025      2.00000
     49      -8.5114      2.00000
     50      -8.4239      2.00000
     51      -8.2129      2.00000
     52      -8.1977      2.00000
     53      -8.1604      2.00000
     54      -8.0973      2.00000
     55      -8.0746      2.00000
     56      -8.0272      2.00000
     57      -7.9844      2.00000
     58      -7.8940      2.00000
     59      -7.7138      2.00000
     60      -7.6246      2.00000
     61      -7.2170      2.00000
     62      -7.1821      2.00000
     63      -7.1027      2.00000
     64      -6.8710      2.00000
     65      -6.7839      2.00000
     66      -6.3197      2.00000
     67      -6.1933      2.00000
     68      -6.1356      2.00000
     69      -6.0581      2.00000
     70      -5.8509      2.00000
     71      -5.6068      2.00000
     72      -5.5699      2.00000
     73      -4.5836      2.00000
     74      -4.5540      2.00000
     75      -4.5134      2.00000
     76      -4.2069      2.00000
     77      -3.7548      2.00000
     78      -2.4714      1.77922
     79      -1.3312      0.00000
     80      -0.9827      0.00000
     81      -0.9112      0.00000
     82      -0.8511      0.00000
     83      -0.6114      0.00000
     84       0.2088      0.00000
     85       0.3241      0.00000
     86       1.2617      0.00000
     87       1.3285      0.00000
     88       1.4634      0.00000
     89       1.5863      0.00000
     90       1.6557      0.00000
     91       1.7341      0.00000
     92       2.0246      0.00000
     93       2.2640      0.00000
     94       2.3760      0.00000
     95       2.4604      0.00000
     96       2.5778      0.00000
     97       2.6132      0.00000
     98       2.7981      0.00000

 k-point     4 :       0.5000    0.3333    0.0000
  band No.  band energies     occupation 
      1     -21.7300      2.00000
      2     -21.6275      2.00000
      3     -21.0704      2.00000
      4     -20.9690      2.00000
      5     -20.3835      2.00000
      6     -20.3433      2.00000
      7     -19.7369      2.00000
      8     -19.6951      2.00000
      9     -18.4953      2.00000
     10     -18.4016      2.00000
     11     -17.8425      2.00000
     12     -17.8165      2.00000
     13     -17.2801      2.00000
     14     -17.2633      2.00000
     15     -17.2098      2.00000
     16     -17.2018      2.00000
     17     -16.7008      2.00000
     18     -16.6182      2.00000
     19     -15.1721      2.00000
     20     -15.1141      2.00000
     21     -14.6679      2.00000
     22     -14.6267      2.00000
     23     -14.0611      2.00000
     24     -14.0211      2.00000
     25     -13.7016      2.00000
     26     -13.6546      2.00000
     27     -12.9835      2.00000
     28     -12.9481      2.00000
     29     -11.5044      2.00000
     30     -11.4547      2.00000
     31     -11.1731      2.00000
     32     -11.1283      2.00000
     33     -10.9726      2.00000
     34     -10.9014      2.00000
     35     -10.0006      2.00000
     36      -9.9298      2.00000
     37      -9.8995      2.00000
     38      -9.8131      2.00000
     39      -9.7734      2.00000
     40      -9.6287      2.00000
     41      -9.6124      2.00000
     42      -9.5618      2.00000
     43      -9.1819      2.00000
     44      -9.1216      2.00000
     45      -9.0409      2.00000
     46      -8.8940      2.00000
     47      -8.8814      2.00000
     48      -8.8398      2.00000
     49      -8.7697      2.00000
     50      -8.7491      2.00000
     51      -8.4115      2.00000
     52      -8.3464      2.00000
     53      -8.3167      2.00000
     54      -8.2562      2.00000
     55      -8.1274      2.00000
     56      -8.0776      2.00000
     57      -8.0205      2.00000
     58      -7.9331      2.00000
     59      -7.8910      2.00000
     60      -7.3929      2.00000
     61      -7.3837      2.00000
     62      -7.0816      2.00000
     63      -7.0318      2.00000
     64      -6.8332      2.00000
     65      -6.7911      2.00000
     66      -6.2188      2.00000
     67      -6.2030      2.00000
     68      -5.9929      2.00000
     69      -5.9286      2.00000
     70      -5.4599      2.00000
     71      -5.3767      2.00000
     72      -5.0547      2.00000
     73      -5.0391      2.00000
     74      -4.7449      2.00000
     75      -4.6722      2.00000
     76      -4.3491      2.00000
     77      -4.2097      2.00000
     78      -2.4712      1.77734
     79      -0.9627      0.00000
     80      -0.7809      0.00000
     81      -0.5123      0.00000
     82      -0.4520      0.00000
     83      -0.3653      0.00000
     84      -0.1262      0.00000
     85       0.1361      0.00000
     86       0.3512      0.00000
     87       0.9906      0.00000
     88       1.1950      0.00000
     89       1.3577      0.00000
     90       1.4258      0.00000
     91       1.9068      0.00000
     92       2.0176      0.00000
     93       2.3995      0.00000
     94       2.4353      0.00000
     95       2.6414      0.00000
     96       2.8125      0.00000
     97       3.1027      0.00000
     98       3.2739      0.00000


--------------------------------------------------------------------------------------------------------


 soft charge-density along one line, spin component           1
         0         1         2         3         4         5         6         7         8         9
 total charge-density along one line
 
 pseudopotential strength for first ion, spin component:           1
 10.194  13.556  -0.000  -0.000   0.000   0.000   0.000  -0.000
 13.556  18.026  -0.000  -0.000   0.000   0.000   0.000  -0.000
 -0.000  -0.000  -4.324   0.000   0.000   8.457  -0.000  -0.000
 -0.000  -0.000   0.000  -4.316   0.000  -0.000   8.447  -0.000
  0.000   0.000   0.000   0.000  -4.324  -0.000  -0.000   8.456
  0.000   0.000   8.457  -0.000  -0.000 -18.674   0.000   0.000
  0.000   0.000  -0.000   8.447  -0.000   0.000 -18.664   0.000
 -0.000  -0.000  -0.000  -0.000   8.456   0.000   0.000 -18.674
 total augmentation occupancy for first ion, spin component:           1
  8.263  -3.684  -0.011  -0.001   0.005  -0.001  -0.000   0.001
 -3.684   1.700   0.007   0.001  -0.002   0.001   0.000  -0.001
 -0.011   0.007   1.839   0.001  -0.001   0.170   0.000  -0.000
 -0.001   0.001   0.001   1.195   0.001   0.000   0.071   0.000
  0.005  -0.002  -0.001   0.001   1.833  -0.000   0.000   0.169
 -0.001   0.001   0.170   0.000  -0.000   0.017   0.000  -0.000
 -0.000   0.000   0.000   0.071   0.000   0.000   0.005   0.000
  0.001  -0.001  -0.000   0.000   0.169  -0.000   0.000   0.017


------------------------ aborting loop because EDIFF is reached ----------------------------------------


    CHARGE:  cpu time    0.0332: real time    0.0333
    FORLOC:  cpu time    0.0054: real time    0.0053
    FORNL :  cpu time    0.1300: real time    0.1300
    STRESS:  cpu time    0.3884: real time    0.3883
    FORCOR:  cpu time    0.0386: real time    0.0385
    FORHAR:  cpu time    0.0155: real time    0.0155
    MIXING:  cpu time    0.0028: real time    0.0028
    OFIELD:  cpu time    0.0001: real time    0.0001

  FORCE on cell =-STRESS in cart. coord.  units (eV):
  Direction    XX          YY          ZZ          XY          YZ          ZX
  --------------------------------------------------------------------------------------
  Alpha Z    96.04795    96.04795    96.04795
  Ewald   21529.89466 21700.97141-26721.15824    -1.19375    13.59198    13.09685
  Hartree 21512.78482 21674.98585-20613.08288     0.28373    12.65959    12.13555
  E(xc)    -608.57100  -608.54780  -627.82900    -0.00531     0.00206     0.00222
  Local  -44623.05810-44955.63470 45443.31663     0.61035   -26.36104   -25.31804
  n-local  -162.60089  -162.76085  -149.96890     0.02872     0.03644     0.06390
  augment    25.75325    25.74874    26.78331     0.00128     0.02022     0.01669
  Kinetic  2247.23102  2246.22632  2549.88029     0.39009    -0.01180    -0.04321
  Fock        0.00000     0.00000     0.00000     0.00000     0.00000     0.00000
  -------------------------------------------------------------------------------------
  Total      17.48173    17.03693     3.98917     0.11512    -0.06255    -0.04604
  in kB      19.79391    19.29028     4.51679     0.13034    -0.07083    -0.05213
  external pressure =       14.53 kB  Pullay stress =        0.00 kB


 VOLUME and BASIS-vectors are now :
 -----------------------------------------------------------------------------
  energy-cutoff  :      500.00
  volume of cell :     1415.02
      direct lattice vectors                 reciprocal lattice vectors
    12.743079863  0.001358142  0.003628434     0.078473972 -0.000008359 -0.000022129
     0.000784126  7.355078929  0.002209790    -0.000014479  0.135960485 -0.000040444
     0.004257892  0.004491443 15.097386531    -0.000018858 -0.000019898  0.066236641

  length of vectors
    12.743080452  7.355079303 15.097387799     0.078473976  0.135960492  0.066236647


 FORCES acting on ions
    electron-ion (+dipol)            ewald-force                    non-local-force                 convergence-correction
 -----------------------------------------------------------------------------------------------
   0.184E+02 0.254E+01 0.116E+02   -.185E+02 -.246E+01 -.116E+02   -.238E-02 0.706E-02 -.361E-01   0.771E-04 0.100E-04 0.794E-04
   0.178E+00 -.125E+00 0.777E+01   -.272E+00 0.959E-01 -.775E+01   -.522E-01 -.719E-02 -.220E-01   -.701E-05 -.821E-05 0.555E-04
   0.515E+01 0.942E+00 0.825E+01   -.513E+01 -.951E+00 -.823E+01   0.831E-01 0.536E-01 -.185E-01   0.249E-04 0.731E-05 0.569E-04
   0.200E+02 -.243E+00 0.138E+02   -.200E+02 0.240E+00 -.138E+02   0.104E+00 -.298E-02 -.139E-01   0.105E-03 -.701E-05 0.971E-04
   0.391E+01 0.310E+02 0.417E+02   -.403E+01 -.315E+02 -.419E+02   0.270E+00 0.579E-01 0.202E+00   0.532E-05 0.990E-04 0.241E-03
   0.251E+02 -.817E+00 0.217E+02   -.254E+02 0.787E+00 -.216E+02   0.979E-01 -.144E-01 -.147E-02   0.876E-04 -.117E-04 0.150E-03
   0.259E+02 0.204E+02 0.325E+02   -.260E+02 -.205E+02 -.325E+02   0.137E+00 0.190E+00 -.560E-01   0.104E-03 0.803E-04 0.206E-03
   -.112E+02 -.153E+01 0.297E+02   0.112E+02 0.158E+01 -.295E+02   -.138E+00 -.798E-02 0.118E+00   -.544E-04 -.149E-04 0.198E-03
   -.181E+02 0.328E+01 0.121E+02   0.181E+02 -.333E+01 -.120E+02   -.849E-01 0.412E-02 -.351E-01   -.837E-04 0.125E-04 0.844E-04
   -.243E+02 -.927E+00 0.222E+02   0.244E+02 0.895E+00 -.222E+02   -.109E+00 -.146E-01 0.378E-01   -.109E-03 -.129E-04 0.154E-03
   -.294E+02 0.102E+02 0.204E+02   0.297E+02 -.103E+02 -.203E+02   0.473E-01 0.686E-01 0.662E-01   -.117E-03 0.444E-04 0.137E-03
   -.122E+02 -.631E-01 0.938E+01   0.124E+02 0.516E-01 -.937E+01   -.112E-01 0.801E-03 -.286E-01   -.405E-04 -.739E-05 0.682E-04
   0.234E+02 0.702E-01 0.136E+02   -.235E+02 -.107E+00 -.137E+02   0.108E+00 -.313E-02 0.109E-01   0.939E-04 -.546E-05 0.852E-04
   -.134E+00 0.784E+00 0.823E+01   0.147E+00 -.826E+00 -.821E+01   -.204E-01 0.921E-03 -.135E-01   0.339E-05 0.265E-05 0.527E-04
   0.696E+01 0.854E-01 0.882E+01   -.695E+01 -.915E-01 -.882E+01   0.445E-01 -.841E-03 -.148E-01   0.380E-04 -.555E-05 0.540E-04
   0.302E+02 0.601E+01 0.176E+02   -.305E+02 -.605E+01 -.175E+02   0.237E-01 -.143E+00 0.597E-01   0.124E-03 0.277E-04 0.111E-03
   0.969E+00 0.506E+00 0.265E+03   -.791E+00 -.352E+00 -.269E+03   0.315E+00 0.317E+00 0.636E+01   0.208E-05 -.668E-05 0.384E-03
   0.435E+02 0.208E+02 0.373E+02   -.439E+02 -.213E+02 -.375E+02   -.202E-01 0.181E+00 0.236E+00   0.170E-03 0.630E-04 0.207E-03
   0.540E+02 0.109E+01 0.777E+02   -.530E+02 -.110E+01 -.779E+02   0.104E+01 -.457E-01 -.152E+01   0.191E-03 -.398E-05 0.314E-03
   -.254E+02 0.376E+02 0.815E+02   0.248E+02 -.366E+02 -.818E+02   -.650E+00 0.926E+00 -.145E+01   -.997E-04 0.126E-03 0.329E-03
   -.247E+02 0.152E+00 0.145E+02   0.248E+02 -.181E+00 -.145E+02   -.158E+00 -.101E-01 -.735E-02   -.102E-03 -.914E-06 0.925E-04
   -.462E+02 0.169E+02 0.405E+02   0.468E+02 -.170E+02 -.407E+02   -.274E+00 -.163E+00 0.260E+00   -.162E-03 0.657E-04 0.222E-03
   -.450E+02 0.789E+00 0.316E+02   0.454E+02 -.831E+00 -.317E+02   -.324E+00 0.943E-02 -.936E-01   -.173E-03 0.727E-05 0.188E-03
   -.151E+02 0.170E+01 0.106E+02   0.151E+02 -.166E+01 -.105E+02   -.854E-02 0.452E-02 -.102E-01   -.659E-04 0.197E-04 0.688E-04
   0.186E+02 -.278E+01 0.118E+02   -.187E+02 0.270E+01 -.117E+02   0.123E-01 -.176E-01 -.351E-01   0.863E-04 -.997E-05 0.801E-04
   -.196E+00 -.828E+00 0.825E+01   0.176E+00 0.867E+00 -.824E+01   -.259E-01 -.457E-02 -.132E-01   -.738E-05 0.164E-06 0.526E-04
   0.517E+01 -.875E+00 0.829E+01   -.519E+01 0.922E+00 -.827E+01   0.801E-01 -.422E-01 -.195E-01   0.202E-04 0.352E-05 0.569E-04
   0.308E+02 -.564E+01 0.179E+02   -.310E+02 0.571E+01 -.178E+02   0.550E-01 0.153E+00 0.705E-01   0.129E-03 -.155E-04 0.113E-03
   0.442E+01 -.333E+02 0.452E+02   -.456E+01 0.339E+02 -.455E+02   0.326E+00 -.158E+00 0.156E+00   0.170E-04 -.104E-03 0.257E-03
   0.446E+02 -.200E+02 0.390E+02   -.449E+02 0.205E+02 -.393E+02   0.442E-01 -.229E+00 0.280E+00   0.164E-03 -.567E-04 0.215E-03
   0.270E+02 -.216E+02 0.343E+02   -.272E+02 0.218E+02 -.344E+02   0.149E+00 -.185E+00 -.872E-01   0.105E-03 -.719E-04 0.214E-03
   -.249E+02 -.348E+02 0.910E+02   0.242E+02 0.337E+02 -.916E+02   -.698E+00 -.112E+01 -.102E+01   -.847E-04 -.103E-03 0.352E-03
   -.184E+02 -.360E+01 0.122E+02   0.185E+02 0.364E+01 -.122E+02   -.709E-01 -.353E-02 -.315E-01   -.772E-04 -.172E-04 0.851E-04
   -.480E+02 -.160E+02 0.424E+02   0.487E+02 0.161E+02 -.427E+02   -.322E+00 0.191E+00 0.200E+00   -.172E-03 -.566E-04 0.232E-03
   -.303E+02 -.109E+02 0.209E+02   0.306E+02 0.110E+02 -.208E+02   0.568E-01 -.517E-01 0.483E-01   -.129E-03 -.475E-04 0.141E-03
   -.153E+02 -.149E+01 0.106E+02   0.153E+02 0.149E+01 -.106E+02   -.165E-02 0.636E-02 -.769E-02   -.659E-04 -.685E-05 0.689E-04
   0.102E+01 0.119E+01 -.117E+04   -.727E+00 -.854E+00 0.119E+04   -.259E+00 -.297E+00 -.134E+02   0.722E-04 0.865E-04 0.142E-02
 -----------------------------------------------------------------------------------------------
   0.323E+00 0.374E+00 0.980E+01   -.426E-13 0.162E-12 0.000E+00   -.237E+00 -.348E+00 -.980E+01   0.699E-04 0.825E-04 0.692E-02
 
 
 POSITION                                       TOTAL-FORCE (eV/Angst)
 -----------------------------------------------------------------------------------
      2.12650      1.22652      3.77527        -0.116515      0.085349      0.014990
      0.00237      0.00113      3.77436        -0.148618     -0.036733     -0.004261
      0.70788      1.22672      3.77491         0.096225      0.043974     -0.007019
      2.83097      0.00138      3.77502         0.162008     -0.005908      0.005172
      6.37010      1.22292      3.77440         0.143177     -0.463004      0.012357
      4.25107      0.00164      3.77593        -0.182933     -0.045821      0.031060
      4.95594      1.22546      3.77667         0.000739      0.108153     -0.131127
      7.08122      0.00183      3.77668        -0.099755      0.040759      0.295714
     10.62179      1.22884      3.77769        -0.105487     -0.038976      0.020662
      8.49635      0.00208      3.77696        -0.038051     -0.047402     -0.052709
      9.20278      1.22819      3.77750         0.296920     -0.028688      0.132844
     11.32656      0.00234      3.77755         0.156734     -0.011396     -0.015496
      2.12450      3.67886      3.77610         0.070316     -0.040869     -0.027067
      0.00227      2.45287      3.77509        -0.009627     -0.041920      0.000020
      0.70951      3.67871      3.77570         0.047917     -0.007664     -0.018578
      2.83373      2.45349      3.77603        -0.243245     -0.184242      0.149673
      6.36150      3.66713      3.45061         0.490562      0.470206      2.350065
      4.24650      2.44932      3.77444        -0.395117     -0.273481      0.002160
      4.92423      3.67821      3.75204         2.057238     -0.058514     -1.696549
      7.09677      2.42358      3.75095        -1.281397      1.866617     -1.705340
     10.62146      3.67983      3.77870        -0.040040     -0.040144      0.015289
      8.50176      2.45235      3.77512         0.377552     -0.220822     -0.022572
      9.20704      3.67962      3.77867        -0.016001     -0.033240     -0.178119
     11.32776      2.45326      3.77823         0.023526      0.047776      0.007632
      2.12701      6.13132      3.77675        -0.075480     -0.091106      0.015711
      0.00250      4.90448      3.77583        -0.048016      0.033708     -0.000512
      0.70843      6.13075      3.77638         0.054846      0.004069     -0.006875
      2.83400      4.90441      3.77678        -0.209112      0.223816      0.154161
      6.37048      6.13717      3.77487         0.183939      0.373494     -0.080247
      4.24621      4.90902      3.77501        -0.324333      0.235734      0.001261
      4.95632      6.13314      3.77810        -0.066525     -0.053633     -0.173333
      7.10022      4.93883      3.74635        -1.424747     -2.245017     -1.567440
     10.62225      6.13076      3.77918        -0.061841      0.037298      0.024393
      8.50296      4.90696      3.77505         0.338029      0.247850     -0.080736
      9.20330      6.13101      3.77897         0.296289      0.108559      0.121153
     11.32805      4.90642      3.77897         0.063593      0.004837      0.008458
      6.42765      3.73871      5.72444         0.027227      0.036383      2.405205
 -----------------------------------------------------------------------------------
    total drift:                                0.085929      0.026328      0.006864


--------------------------------------------------------------------------------------------------------


  FREE ENERGIE OF THE ION-ELECTRON SYSTEM (eV)
  ---------------------------------------------------
  free  energy   TOTEN  =      -329.89586413 eV

  energy  without entropy=     -329.87075704  energy(sigma->0) =     -329.88331058
 
 d Force = 0.2074643E+01[-0.162E+00, 0.431E+01]  d Energy = 0.2644540E+01-0.570E+00
 d Force =-0.8012847E+03[-0.832E+03,-0.771E+03]  d Ewald  =-0.3571944E+03-0.444E+03


--------------------------------------------------------------------------------------------------------


    POTLOK:  cpu time    0.0422: real time    0.0422


--------------------------------------------------------------------------------------------------------


--------------------------------------------------------------------------------------------------------


    WAVPRE:  cpu time    0.0121: real time    0.0148
    FEWALD:  cpu time    0.0007: real time    0.0006
    GENKIN:  cpu time    0.0049: real time    0.0049

 real space projection operators:
  total allocation   :       1796.61 KBytes
  max/ min on nodes  :        458.34        439.50

    ORTHCH:  cpu time    0.1699: real time    0.1700
     LOOP+:  cpu time   18.1186: real time   18.2162


--------------------------------------- Iteration      4(   1)  ---------------------------------------


    POTLOK:  cpu time    0.0381: real time    0.0404
    SETDIJ:  cpu time    0.0022: real time    0.0022
     EDDAV:  cpu time    0.9294: real time    0.9293
       DOS:  cpu time    0.0006: real time    0.0006
    CHARGE:  cpu time    0.0324: real time    0.0325
    MIXING:  cpu time    0.0008: real time    0.0008
    --------------------------------------------
      LOOP:  cpu time    1.0036: real time    1.0059

 eigenvalue-minimisations  :   784
 total energy-change (2. order) :-0.1150834E+00  (-0.2643294E+02)
 number of electron     155.9999939 magnetization 
 augmentation part       11.3663606 magnetization 

 Broyden mixing:
  rms(total) = 0.37671E+00    rms(broyden)= 0.37652E+00
  rms(prec ) = 0.41513E+00
  weight for this iteration     100.00

 Free energy of the ion-electron system (eV)
  ---------------------------------------------------
  alpha Z        PSCENC =        96.04795369
  Ewald energy   TEWEN  =     15888.82861677
  -Hartree energ DENC   =    -22010.98850116
  -exchange      EXHF   =         0.00000000
  -V(xc)+E(xc)   XCENC  =       553.58674793
  PAW double counting   =     16923.50469890   -17126.35987435
  entropy T*S    EENTRO =        -0.01170244
  eigenvalues    EBANDS =     -1700.79364625
  atomic energy  EATOM  =      7046.17475994
  Solvation  Ediel_sol  =         0.00000000
  ---------------------------------------------------
  free energy    TOTEN  =      -330.01094697 eV

  energy without entropy =     -329.99924453  energy(sigma->0) =     -330.00509575


--------------------------------------------------------------------------------------------------------


--------------------------------------- Iteration      4(   2)  ---------------------------------------


    POTLOK:  cpu time    0.0395: real time    0.0397
    SETDIJ:  cpu time    0.0023: real time    0.0023
    EDDIAG:  cpu time    0.2046: real time    0.2046
  RMM-DIIS:  cpu time    0.3656: real time    0.3655
    ORTHCH:  cpu time    0.0484: real time    0.0484
       DOS:  cpu time    0.0006: real time    0.0005
    CHARGE:  cpu time    0.0323: real time    0.0323
    MIXING:  cpu time    0.0008: real time    0.0008
    --------------------------------------------
      LOOP:  cpu time    0.6941: real time    0.6942

 eigenvalue-minimisations  :   784
 total energy-change (2. order) :-0.1291541E+00  (-0.4284727E+00)
 number of electron     155.9999937 magnetization 
 augmentation part       11.3560562 magnetization 

 Broyden mixing:
  rms(total) = 0.20432E+00    rms(broyden)= 0.20429E+00
  rms(prec ) = 0.23042E+00
  weight for this iteration     100.00

 eigenvalues of (default mixing * dielectric matrix)
  average eigenvalue GAMMA=   0.9450
  0.9450

 Free energy of the ion-electron system (eV)
  ---------------------------------------------------
  alpha Z        PSCENC =        96.04795369
  Ewald energy   TEWEN  =     15888.82861677
  -Hartree energ DENC   =    -21993.62241704
  -exchange      EXHF   =         0.00000000
  -V(xc)+E(xc)   XCENC  =       552.94843395
  PAW double counting   =     16949.16197923   -17152.77240754
  entropy T*S    EENTRO =        -0.01324838
  eigenvalues    EBANDS =     -1716.89377171
  atomic energy  EATOM  =      7046.17475994
  Solvation  Ediel_sol  =         0.00000000
  ---------------------------------------------------
  free energy    TOTEN  =      -330.14010108 eV

  energy without entropy =     -330.12685270  energy(sigma->0) =     -330.13347689


--------------------------------------------------------------------------------------------------------


--------------------------------------- Iteration      4(   3)  ---------------------------------------


    POTLOK:  cpu time    0.0359: real time    0.0395
    SETDIJ:  cpu time    0.0023: real time    0.0023
    EDDIAG:  cpu time    0.2032: real time    0.2032
  RMM-DIIS:  cpu time    0.3909: real time    0.3909
    ORTHCH:  cpu time    0.0472: real time    0.0471
       DOS:  cpu time    0.0011: real time    0.0011
    CHARGE:  cpu time    0.0326: real time    0.0326
    MIXING:  cpu time    0.0010: real time    0.0009
    --------------------------------------------
      LOOP:  cpu time    0.7141: real time    0.7176

 eigenvalue-minimisations  :   826
 total energy-change (2. order) : 0.6977528E-01  (-0.3634552E-01)
 number of electron     155.9999937 magnetization 
 augmentation part       11.3673252 magnetization 

 Broyden mixing:
  rms(total) = 0.14258E+00    rms(broyden)= 0.14257E+00
  rms(prec ) = 0.15446E+00
  weight for this iteration     100.00

 eigenvalues of (default mixing * dielectric matrix)
  average eigenvalue GAMMA=   1.4361
  1.4361  1.4361

 Free energy of the ion-electron system (eV)
  ---------------------------------------------------
  alpha Z        PSCENC =        96.04795369
  Ewald energy   TEWEN  =     15888.82861677
  -Hartree energ DENC   =    -21981.93582720
  -exchange      EXHF   =         0.00000000
  -V(xc)+E(xc)   XCENC  =       552.57603707
  PAW double counting   =     16843.73266843   -17046.83849897
  entropy T*S    EENTRO =        -0.01478064
  eigenvalues    EBANDS =     -1728.64125489
  atomic energy  EATOM  =      7046.17475994
  Solvation  Ediel_sol  =         0.00000000
  ---------------------------------------------------
  free energy    TOTEN  =      -330.07032580 eV

  energy without entropy =     -330.05554516  energy(sigma->0) =     -330.06293548


--------------------------------------------------------------------------------------------------------


--------------------------------------- Iteration      4(   4)  ---------------------------------------


    POTLOK:  cpu time    0.0361: real time    0.0397
    SETDIJ:  cpu time    0.0023: real time    0.0023
    EDDIAG:  cpu time    0.2015: real time    0.2017
  RMM-DIIS:  cpu time    0.3808: real time    0.3807
    ORTHCH:  cpu time    0.0464: real time    0.0463
       DOS:  cpu time    0.0014: real time    0.0014
    CHARGE:  cpu time    0.0326: real time    0.0327
    MIXING:  cpu time    0.0010: real time    0.0010
    --------------------------------------------
      LOOP:  cpu time    0.7020: real time    0.7056

 eigenvalue-minimisations  :   794
 total energy-change (2. order) : 0.3038115E-01  (-0.8516767E-02)
 number of electron     155.9999937 magnetization 
 augmentation part       11.3792942 magnetization 

 Broyden mixing:
  rms(total) = 0.49077E-01    rms(broyden)= 0.49071E-01
  rms(prec ) = 0.54142E-01
  weight for this iteration     100.00

 eigenvalues of (default mixing * dielectric matrix)
  average eigenvalue GAMMA=   1.5256
  2.1478  1.0094  1.4197

 Free energy of the ion-electron system (eV)
  ---------------------------------------------------
  alpha Z        PSCENC =        96.04795369
  Ewald energy   TEWEN  =     15888.82861677
  -Hartree energ DENC   =    -21970.50340007
  -exchange      EXHF   =         0.00000000
  -V(xc)+E(xc)   XCENC  =       552.28903743
  PAW double counting   =     16693.24306095   -16896.07581042
  entropy T*S    EENTRO =        -0.01524102
  eigenvalues    EBANDS =     -1740.02892192
  atomic energy  EATOM  =      7046.17475994
  Solvation  Ediel_sol  =         0.00000000
  ---------------------------------------------------
  free energy    TOTEN  =      -330.03994465 eV

  energy without entropy =     -330.02470363  energy(sigma->0) =     -330.03232414


--------------------------------------------------------------------------------------------------------


--------------------------------------- Iteration      4(   5)  ---------------------------------------


    POTLOK:  cpu time    0.0360: real time    0.0397
    SETDIJ:  cpu time    0.0023: real time    0.0023
    EDDIAG:  cpu time    0.2012: real time    0.2012
  RMM-DIIS:  cpu time    0.3758: real time    0.3760
    ORTHCH:  cpu time    0.0725: real time    0.0729
       DOS:  cpu time    0.0007: real time    0.0006
    CHARGE:  cpu time    0.0328: real time    0.0329
    MIXING:  cpu time    0.0010: real time    0.0010
    --------------------------------------------
      LOOP:  cpu time    0.7224: real time    0.7267

 eigenvalue-minimisations  :   805
 total energy-change (2. order) : 0.8364623E-03  (-0.1696054E-02)
 number of electron     155.9999936 magnetization 
 augmentation part       11.4017409 magnetization 

 Broyden mixing:
  rms(total) = 0.26458E-01    rms(broyden)= 0.26448E-01
  rms(prec ) = 0.42373E-01
  weight for this iteration     100.00

 eigenvalues of (default mixing * dielectric matrix)
  average eigenvalue GAMMA=   1.2265
  2.1517  1.4296  1.0180  0.3066

 Free energy of the ion-electron system (eV)
  ---------------------------------------------------
  alpha Z        PSCENC =        96.04795369
  Ewald energy   TEWEN  =     15888.82861677
  -Hartree energ DENC   =    -21964.19989140
  -exchange      EXHF   =         0.00000000
  -V(xc)+E(xc)   XCENC  =       552.16955792
  PAW double counting   =     16621.56597794   -16824.34378358
  entropy T*S    EENTRO =        -0.02175825
  eigenvalues    EBANDS =     -1746.26054121
  atomic energy  EATOM  =      7046.17475994
  Solvation  Ediel_sol  =         0.00000000
  ---------------------------------------------------
  free energy    TOTEN  =      -330.03910818 eV

  energy without entropy =     -330.01734993  energy(sigma->0) =     -330.02822906


--------------------------------------------------------------------------------------------------------


--------------------------------------- Iteration      4(   6)  ---------------------------------------


    POTLOK:  cpu time    0.0392: real time    0.0394
    SETDIJ:  cpu time    0.0023: real time    0.0023
    EDDIAG:  cpu time    0.3057: real time    0.3056
  RMM-DIIS:  cpu time    0.4515: real time    0.4516
    ORTHCH:  cpu time    0.0479: real time    0.0479
       DOS:  cpu time    0.0005: real time    0.0005
    CHARGE:  cpu time    0.0325: real time    0.0325
    MIXING:  cpu time    0.0011: real time    0.0011
    --------------------------------------------
      LOOP:  cpu time    0.8808: real time    0.8810

 eigenvalue-minimisations  :   999
 total energy-change (2. order) : 0.7707185E-03  (-0.1829142E-03)
 number of electron     155.9999936 magnetization 
 augmentation part       11.3927126 magnetization 

 Broyden mixing:
  rms(total) = 0.14703E-01    rms(broyden)= 0.14702E-01
  rms(prec ) = 0.19457E-01
  weight for this iteration     100.00

 eigenvalues of (default mixing * dielectric matrix)
  average eigenvalue GAMMA=   1.2962
  2.0202  2.0202  1.2442  0.9336  0.2626

 Free energy of the ion-electron system (eV)
  ---------------------------------------------------
  alpha Z        PSCENC =        96.04795369
  Ewald energy   TEWEN  =     15888.82861677
  -Hartree energ DENC   =    -21964.25302696
  -exchange      EXHF   =         0.00000000
  -V(xc)+E(xc)   XCENC  =       552.17602810
  PAW double counting   =     16622.30660174   -16825.04092003
  entropy T*S    EENTRO =        -0.01857403
  eigenvalues    EBANDS =     -1746.25977668
  atomic energy  EATOM  =      7046.17475994
  Solvation  Ediel_sol  =         0.00000000
  ---------------------------------------------------
  free energy    TOTEN  =      -330.03833747 eV

  energy without entropy =     -330.01976343  energy(sigma->0) =     -330.02905045


--------------------------------------------------------------------------------------------------------


--------------------------------------- Iteration      4(   7)  ---------------------------------------


    POTLOK:  cpu time    0.0388: real time    0.0390
    SETDIJ:  cpu time    0.0023: real time    0.0023
    EDDIAG:  cpu time    0.2006: real time    0.2005
  RMM-DIIS:  cpu time    0.4813: real time    0.4813
    ORTHCH:  cpu time    0.0478: real time    0.0477
       DOS:  cpu time    0.0007: real time    0.0007
    CHARGE:  cpu time    0.0325: real time    0.0325
    MIXING:  cpu time    0.0011: real time    0.0011
    --------------------------------------------
      LOOP:  cpu time    0.8051: real time    0.8052

 eigenvalue-minimisations  :   794
 total energy-change (2. order) :-0.1025066E-02  (-0.9024635E-04)
 number of electron     155.9999936 magnetization 
 augmentation part       11.3858787 magnetization 

 Broyden mixing:
  rms(total) = 0.43376E-02    rms(broyden)= 0.43333E-02
  rms(prec ) = 0.87332E-02
  weight for this iteration     100.00

 eigenvalues of (default mixing * dielectric matrix)
  average eigenvalue GAMMA=   1.2858
  2.4773  1.4931  1.4931  1.0946  0.8995  0.2576

 Free energy of the ion-electron system (eV)
  ---------------------------------------------------
  alpha Z        PSCENC =        96.04795369
  Ewald energy   TEWEN  =     15888.82861677
  -Hartree energ DENC   =    -21962.50823988
  -exchange      EXHF   =         0.00000000
  -V(xc)+E(xc)   XCENC  =       552.17634182
  PAW double counting   =     16617.72384192   -16820.49267547
  entropy T*S    EENTRO =        -0.01629018
  eigenvalues    EBANDS =     -1747.97367114
  atomic energy  EATOM  =      7046.17475994
  Solvation  Ediel_sol  =         0.00000000
  ---------------------------------------------------
  free energy    TOTEN  =      -330.03936253 eV

  energy without entropy =     -330.02307235  energy(sigma->0) =     -330.03121744


--------------------------------------------------------------------------------------------------------


--------------------------------------- Iteration      4(   8)  ---------------------------------------


    POTLOK:  cpu time    0.0396: real time    0.0398
    SETDIJ:  cpu time    0.0022: real time    0.0022
    EDDIAG:  cpu time    0.2013: real time    0.2013
  RMM-DIIS:  cpu time    0.3747: real time    0.3747
    ORTHCH:  cpu time    0.0475: real time    0.0475
       DOS:  cpu time    0.0006: real time    0.0006
    CHARGE:  cpu time    0.0324: real time    0.0325
    MIXING:  cpu time    0.0012: real time    0.0012
    --------------------------------------------
      LOOP:  cpu time    0.6996: real time    0.6999

 eigenvalue-minimisations  :   787
 total energy-change (2. order) :-0.5709085E-03  (-0.2329868E-04)
 number of electron     155.9999936 magnetization 
 augmentation part       11.3869312 magnetization 

 Broyden mixing:
  rms(total) = 0.26477E-02    rms(broyden)= 0.26475E-02
  rms(prec ) = 0.62494E-02
  weight for this iteration     100.00

 eigenvalues of (default mixing * dielectric matrix)
  average eigenvalue GAMMA=   1.3210
  2.4694  1.7627  1.7627  1.0883  1.0883  0.8164  0.2594

 Free energy of the ion-electron system (eV)
  ---------------------------------------------------
  alpha Z        PSCENC =        96.04795369
  Ewald energy   TEWEN  =     15888.82861677
  -Hartree energ DENC   =    -21960.99302456
  -exchange      EXHF   =         0.00000000
  -V(xc)+E(xc)   XCENC  =       552.15729470
  PAW double counting   =     16616.81708541   -16819.56653284
  entropy T*S    EENTRO =        -0.01660150
  eigenvalues    EBANDS =     -1749.48948505
  atomic energy  EATOM  =      7046.17475994
  Solvation  Ediel_sol  =         0.00000000
  ---------------------------------------------------
  free energy    TOTEN  =      -330.03993344 eV

  energy without entropy =     -330.02333194  energy(sigma->0) =     -330.03163269


--------------------------------------------------------------------------------------------------------


--------------------------------------- Iteration      4(   9)  ---------------------------------------


    POTLOK:  cpu time    0.0374: real time    0.0408
    SETDIJ:  cpu time    0.0022: real time    0.0022
    EDDIAG:  cpu time    0.2010: real time    0.2010
  RMM-DIIS:  cpu time    0.3698: real time    0.3698
    ORTHCH:  cpu time    0.0480: real time    0.0480
       DOS:  cpu time    0.0006: real time    0.0006
    CHARGE:  cpu time    0.0327: real time    0.0326
    MIXING:  cpu time    0.0012: real time    0.0012
    --------------------------------------------
      LOOP:  cpu time    0.6929: real time    0.6963

 eigenvalue-minimisations  :   788
 total energy-change (2. order) :-0.7918576E-03  (-0.1864531E-04)
 number of electron     155.9999936 magnetization 
 augmentation part       11.3872216 magnetization 

 Broyden mixing:
  rms(total) = 0.17473E-02    rms(broyden)= 0.17472E-02
  rms(prec ) = 0.45262E-02
  weight for this iteration     100.00

 eigenvalues of (default mixing * dielectric matrix)
  average eigenvalue GAMMA=   1.4656
  2.9986  2.5376  1.4850  1.4850  1.1523  0.9382  0.8685  0.2592

 Free energy of the ion-electron system (eV)
  ---------------------------------------------------
  alpha Z        PSCENC =        96.04795369
  Ewald energy   TEWEN  =     15888.82861677
  -Hartree energ DENC   =    -21959.41351287
  -exchange      EXHF   =         0.00000000
  -V(xc)+E(xc)   XCENC  =       552.14301912
  PAW double counting   =     16621.54224880   -16824.30149286
  entropy T*S    EENTRO =        -0.01673442
  eigenvalues    EBANDS =     -1751.04558346
  atomic energy  EATOM  =      7046.17475994
  Solvation  Ediel_sol  =         0.00000000
  ---------------------------------------------------
  free energy    TOTEN  =      -330.04072530 eV

  energy without entropy =     -330.02399088  energy(sigma->0) =     -330.03235809


--------------------------------------------------------------------------------------------------------


--------------------------------------- Iteration      4(  10)  ---------------------------------------


    POTLOK:  cpu time    0.0359: real time    0.0397
    SETDIJ:  cpu time    0.0023: real time    0.0023
    EDDIAG:  cpu time    0.2002: real time    0.2004
  RMM-DIIS:  cpu time    0.3790: real time    0.3797
    ORTHCH:  cpu time    0.0475: real time    0.0475
       DOS:  cpu time    0.0008: real time    0.0008
    CHARGE:  cpu time    0.0328: real time    0.0328
    MIXING:  cpu time    0.0013: real time    0.0013
    --------------------------------------------
      LOOP:  cpu time    0.6999: real time    0.7045

 eigenvalue-minimisations  :   784
 total energy-change (2. order) :-0.7779397E-03  (-0.3816826E-04)
 number of electron     155.9999936 magnetization 
 augmentation part       11.3879068 magnetization 

 Broyden mixing:
  rms(total) = 0.14799E-02    rms(broyden)= 0.14795E-02
  rms(prec ) = 0.24057E-02
  weight for this iteration     100.00

 eigenvalues of (default mixing * dielectric matrix)
  average eigenvalue GAMMA=   1.5177
  3.9002  2.4479  1.6018  1.6018  1.0678  1.0678  0.8563  0.8563  0.2592

 Free energy of the ion-electron system (eV)
  ---------------------------------------------------
  alpha Z        PSCENC =        96.04795369
  Ewald energy   TEWEN  =     15888.82861677
  -Hartree energ DENC   =    -21956.94165799
  -exchange      EXHF   =         0.00000000
  -V(xc)+E(xc)   XCENC  =       552.12256840
  PAW double counting   =     16626.64395091   -16829.41894436
  entropy T*S    EENTRO =        -0.01697917
  eigenvalues    EBANDS =     -1753.48177143
  atomic energy  EATOM  =      7046.17475994
  Solvation  Ediel_sol  =         0.00000000
  ---------------------------------------------------
  free energy    TOTEN  =      -330.04150324 eV

  energy without entropy =     -330.02452407  energy(sigma->0) =     -330.03301366


--------------------------------------------------------------------------------------------------------


--------------------------------------- Iteration      4(  11)  ---------------------------------------


    POTLOK:  cpu time    0.0397: real time    0.0399
    SETDIJ:  cpu time    0.0022: real time    0.0022
    EDDIAG:  cpu time    0.2018: real time    0.2017
  RMM-DIIS:  cpu time    0.3644: real time    0.3646
    ORTHCH:  cpu time    0.0479: real time    0.0479
       DOS:  cpu time    0.0007: real time    0.0007
    CHARGE:  cpu time    0.0323: real time    0.0324
    MIXING:  cpu time    0.0014: real time    0.0014
    --------------------------------------------
      LOOP:  cpu time    0.6905: real time    0.6908

 eigenvalue-minimisations  :   779
 total energy-change (2. order) :-0.1183376E-03  (-0.5442890E-05)
 number of electron     155.9999936 magnetization 
 augmentation part       11.3887083 magnetization 

 Broyden mixing:
  rms(total) = 0.76736E-03    rms(broyden)= 0.76669E-03
  rms(prec ) = 0.15323E-02
  weight for this iteration     100.00

 eigenvalues of (default mixing * dielectric matrix)
  average eigenvalue GAMMA=   1.6059
  4.5010  2.5473  1.7374  1.7374  1.2559  1.2559  0.9113  0.9270  0.9270  0.2592

 Free energy of the ion-electron system (eV)
  ---------------------------------------------------
  alpha Z        PSCENC =        96.04795369
  Ewald energy   TEWEN  =     15888.82861677
  -Hartree energ DENC   =    -21956.27768705
  -exchange      EXHF   =         0.00000000
  -V(xc)+E(xc)   XCENC  =       552.11619130
  PAW double counting   =     16626.11345280   -16828.88436453
  entropy T*S    EENTRO =        -0.01724723
  eigenvalues    EBANDS =     -1754.14329726
  atomic energy  EATOM  =      7046.17475994
  Solvation  Ediel_sol  =         0.00000000
  ---------------------------------------------------
  free energy    TOTEN  =      -330.04162158 eV

  energy without entropy =     -330.02437434  energy(sigma->0) =     -330.03299796


--------------------------------------------------------------------------------------------------------


--------------------------------------- Iteration      4(  12)  ---------------------------------------


    POTLOK:  cpu time    0.0360: real time    0.0399
    SETDIJ:  cpu time    0.0022: real time    0.0022
    EDDIAG:  cpu time    0.2000: real time    0.1999
  RMM-DIIS:  cpu time    0.3362: real time    0.3362
    ORTHCH:  cpu time    0.0480: real time    0.0481
       DOS:  cpu time    0.0005: real time    0.0005
    CHARGE:  cpu time    0.0325: real time    0.0325
    MIXING:  cpu time    0.0014: real time    0.0014
    --------------------------------------------
      LOOP:  cpu time    0.6569: real time    0.6608

 eigenvalue-minimisations  :   726
 total energy-change (2. order) :-0.1080192E-03  (-0.3679010E-05)
 number of electron     155.9999936 magnetization 
 augmentation part       11.3885962 magnetization 

 Broyden mixing:
  rms(total) = 0.45315E-03    rms(broyden)= 0.45296E-03
  rms(prec ) = 0.89504E-03
  weight for this iteration     100.00

 eigenvalues of (default mixing * dielectric matrix)
  average eigenvalue GAMMA=   1.7205
  5.6194  2.8105  2.3106  0.2592  1.5188  1.5188  0.9735  0.9735  1.0316  1.0316
  0.8778

 Free energy of the ion-electron system (eV)
  ---------------------------------------------------
  alpha Z        PSCENC =        96.04795369
  Ewald energy   TEWEN  =     15888.82861677
  -Hartree energ DENC   =    -21955.79197247
  -exchange      EXHF   =         0.00000000
  -V(xc)+E(xc)   XCENC  =       552.11559007
  PAW double counting   =     16625.07021678   -16827.84113281
  entropy T*S    EENTRO =        -0.01721570
  eigenvalues    EBANDS =     -1754.62854587
  atomic energy  EATOM  =      7046.17475994
  Solvation  Ediel_sol  =         0.00000000
  ---------------------------------------------------
  free energy    TOTEN  =      -330.04172959 eV

  energy without entropy =     -330.02451389  energy(sigma->0) =     -330.03312174


--------------------------------------------------------------------------------------------------------


--------------------------------------- Iteration      4(  13)  ---------------------------------------


    POTLOK:  cpu time    0.0363: real time    0.0400
    SETDIJ:  cpu time    0.0023: real time    0.0023
    EDDIAG:  cpu time    0.2013: real time    0.2013
  RMM-DIIS:  cpu time    0.2515: real time    0.2514
    ORTHCH:  cpu time    0.0478: real time    0.0477
       DOS:  cpu time    0.0007: real time    0.0007
    CHARGE:  cpu time    0.0325: real time    0.0325
    MIXING:  cpu time    0.0016: real time    0.0015
    --------------------------------------------
      LOOP:  cpu time    0.5740: real time    0.5775

 eigenvalue-minimisations  :   486
 total energy-change (2. order) :-0.3110458E-04  (-0.9225284E-06)
 number of electron     155.9999936 magnetization 
 augmentation part       11.3884907 magnetization 

 Broyden mixing:
  rms(total) = 0.32367E-03    rms(broyden)= 0.32366E-03
  rms(prec ) = 0.55035E-03
  weight for this iteration     100.00

 eigenvalues of (default mixing * dielectric matrix)
  average eigenvalue GAMMA=   1.8305
  6.4160  3.2068  2.4107  1.7362  1.7362  0.2592  1.2080  1.2080  1.0030  1.0030
  0.8897  0.8897

 Free energy of the ion-electron system (eV)
  ---------------------------------------------------
  alpha Z        PSCENC =        96.04795369
  Ewald energy   TEWEN  =     15888.82861677
  -Hartree energ DENC   =    -21955.54326149
  -exchange      EXHF   =         0.00000000
  -V(xc)+E(xc)   XCENC  =       552.11538520
  PAW double counting   =     16624.58185020   -16827.35219082
  entropy T*S    EENTRO =        -0.01716994
  eigenvalues    EBANDS =     -1754.87770425
  atomic energy  EATOM  =      7046.17475994
  Solvation  Ediel_sol  =         0.00000000
  ---------------------------------------------------
  free energy    TOTEN  =      -330.04176070 eV

  energy without entropy =     -330.02459076  energy(sigma->0) =     -330.03317573


--------------------------------------------------------------------------------------------------------


--------------------------------------- Iteration      4(  14)  ---------------------------------------


    POTLOK:  cpu time    0.0369: real time    0.0409
    SETDIJ:  cpu time    0.0023: real time    0.0022
    EDDIAG:  cpu time    0.2007: real time    0.2006
  RMM-DIIS:  cpu time    0.2631: real time    0.2635
    ORTHCH:  cpu time    0.0477: real time    0.0477
       DOS:  cpu time    0.0007: real time    0.0007
    CHARGE:  cpu time    0.0326: real time    0.0326
    MIXING:  cpu time    0.0016: real time    0.0016
    --------------------------------------------
      LOOP:  cpu time    0.5856: real time    0.5899

 eigenvalue-minimisations  :   532
 total energy-change (2. order) :-0.4112101E-04  (-0.7041108E-06)
 number of electron     155.9999936 magnetization 
 augmentation part       11.3884200 magnetization 

 Broyden mixing:
  rms(total) = 0.14894E-03    rms(broyden)= 0.14886E-03
  rms(prec ) = 0.25264E-03
  weight for this iteration     100.00

 eigenvalues of (default mixing * dielectric matrix)
  average eigenvalue GAMMA=   1.9188
  7.1907  3.7512  2.5792  1.9228  1.9228  0.2592  1.2693  1.1393  1.1393  0.8934
  0.9427  0.9676  0.9676

 Free energy of the ion-electron system (eV)
  ---------------------------------------------------
  alpha Z        PSCENC =        96.04795369
  Ewald energy   TEWEN  =     15888.82861677
  -Hartree energ DENC   =    -21955.39918819
  -exchange      EXHF   =         0.00000000
  -V(xc)+E(xc)   XCENC  =       552.11570569
  PAW double counting   =     16624.67936698   -16827.45012291
  entropy T*S    EENTRO =        -0.01714506
  eigenvalues    EBANDS =     -1755.02174874
  atomic energy  EATOM  =      7046.17475994
  Solvation  Ediel_sol  =         0.00000000
  ---------------------------------------------------
  free energy    TOTEN  =      -330.04180182 eV

  energy without entropy =     -330.02465676  energy(sigma->0) =     -330.03322929


--------------------------------------------------------------------------------------------------------


--------------------------------------- Iteration      4(  15)  ---------------------------------------


    POTLOK:  cpu time    0.0403: real time    0.0406
    SETDIJ:  cpu time    0.0023: real time    0.0023
    EDDIAG:  cpu time    0.2020: real time    0.2020
  RMM-DIIS:  cpu time    0.2420: real time    0.2419
    ORTHCH:  cpu time    0.0473: real time    0.0473
       DOS:  cpu time    0.0005: real time    0.0005
    CHARGE:  cpu time    0.0326: real time    0.0326
    MIXING:  cpu time    0.0017: real time    0.0016
    --------------------------------------------
      LOOP:  cpu time    0.5688: real time    0.5688

 eigenvalue-minimisations  :   475
 total energy-change (2. order) :-0.1950585E-04  (-0.2071423E-06)
 number of electron     155.9999936 magnetization 
 augmentation part       11.3884793 magnetization 

 Broyden mixing:
  rms(total) = 0.89939E-04    rms(broyden)= 0.89855E-04
  rms(prec ) = 0.14243E-03
  weight for this iteration     100.00

 eigenvalues of (default mixing * dielectric matrix)
  average eigenvalue GAMMA=   2.0629
  8.1951  4.5364  2.7994  2.3958  1.7562  1.7562  0.2592  1.1375  1.1375  1.0769
  1.0769  0.8910  0.9311  0.9311

 Free energy of the ion-electron system (eV)
  ---------------------------------------------------
  alpha Z        PSCENC =        96.04795369
  Ewald energy   TEWEN  =     15888.82861677
  -Hartree energ DENC   =    -21955.35462575
  -exchange      EXHF   =         0.00000000
  -V(xc)+E(xc)   XCENC  =       552.11565101
  PAW double counting   =     16624.87715531   -16827.64790841
  entropy T*S    EENTRO =        -0.01716705
  eigenvalues    EBANDS =     -1755.06625683
  atomic energy  EATOM  =      7046.17475994
  Solvation  Ediel_sol  =         0.00000000
  ---------------------------------------------------
  free energy    TOTEN  =      -330.04182133 eV

  energy without entropy =     -330.02465427  energy(sigma->0) =     -330.03323780


--------------------------------------------------------------------------------------------------------


--------------------------------------- Iteration      4(  16)  ---------------------------------------


    POTLOK:  cpu time    0.0369: real time    0.0409
    SETDIJ:  cpu time    0.0023: real time    0.0023
    EDDIAG:  cpu time    0.1999: real time    0.1999
  RMM-DIIS:  cpu time    0.2422: real time    0.2424
    ORTHCH:  cpu time    0.0487: real time    0.0487
       DOS:  cpu time    0.0012: real time    0.0012
    CHARGE:  cpu time    0.0327: real time    0.0326
    MIXING:  cpu time    0.0017: real time    0.0017
    --------------------------------------------
      LOOP:  cpu time    0.5656: real time    0.5697

 eigenvalue-minimisations  :   474
 total energy-change (2. order) :-0.1122774E-04  (-0.1268501E-06)
 number of electron     155.9999936 magnetization 
 augmentation part       11.3884104 magnetization 

 Broyden mixing:
  rms(total) = 0.69930E-04    rms(broyden)= 0.69909E-04
  rms(prec ) = 0.96922E-04
  weight for this iteration     100.00

 eigenvalues of (default mixing * dielectric matrix)
  average eigenvalue GAMMA=   2.1101
  8.7653  5.1046  2.8812  2.3204  2.1592  0.2592  1.5530  1.3369  1.3369  1.1200
  1.1200  0.9576  0.9576  0.8902  0.8902

 Free energy of the ion-electron system (eV)
  ---------------------------------------------------
  alpha Z        PSCENC =        96.04795369
  Ewald energy   TEWEN  =     15888.82861677
  -Hartree energ DENC   =    -21955.35208757
  -exchange      EXHF   =         0.00000000
  -V(xc)+E(xc)   XCENC  =       552.11604242
  PAW double counting   =     16624.94935795   -16827.72073972
  entropy T*S    EENTRO =        -0.01714853
  eigenvalues    EBANDS =     -1755.06858750
  atomic energy  EATOM  =      7046.17475994
  Solvation  Ediel_sol  =         0.00000000
  ---------------------------------------------------
  free energy    TOTEN  =      -330.04183255 eV

  energy without entropy =     -330.02468403  energy(sigma->0) =     -330.03325829


--------------------------------------------------------------------------------------------------------


--------------------------------------- Iteration      4(  17)  ---------------------------------------


    POTLOK:  cpu time    0.0371: real time    0.0407
    SETDIJ:  cpu time    0.0022: real time    0.0022
    EDDIAG:  cpu time    0.2011: real time    0.2010
  RMM-DIIS:  cpu time    0.2065: real time    0.2067
    ORTHCH:  cpu time    0.0477: real time    0.0477
       DOS:  cpu time    0.0006: real time    0.0006
    CHARGE:  cpu time    0.0327: real time    0.0327
    MIXING:  cpu time    0.0018: real time    0.0018
    --------------------------------------------
      LOOP:  cpu time    0.5298: real time    0.5334

 eigenvalue-minimisations  :   313
 total energy-change (2. order) :-0.2552702E-05  (-0.3767081E-07)
 number of electron     155.9999936 magnetization 
 augmentation part       11.3884635 magnetization 

 Broyden mixing:
  rms(total) = 0.37390E-04    rms(broyden)= 0.37368E-04
  rms(prec ) = 0.48357E-04
  weight for this iteration     100.00

 eigenvalues of (default mixing * dielectric matrix)
  average eigenvalue GAMMA=   2.1062
  9.0683  5.4600  3.0586  2.5332  1.8557  1.8557  0.2592  1.2999  1.2999  1.2531
  1.0766  1.0766  0.9923  0.8946  0.8946  0.8205

 Free energy of the ion-electron system (eV)
  ---------------------------------------------------
  alpha Z        PSCENC =        96.04795369
  Ewald energy   TEWEN  =     15888.82861677
  -Hartree energ DENC   =    -21955.34151934
  -exchange      EXHF   =         0.00000000
  -V(xc)+E(xc)   XCENC  =       552.11579951
  PAW double counting   =     16624.94086458   -16827.71152856
  entropy T*S    EENTRO =        -0.01716139
  eigenvalues    EBANDS =     -1755.07962031
  atomic energy  EATOM  =      7046.17475994
  Solvation  Ediel_sol  =         0.00000000
  ---------------------------------------------------
  free energy    TOTEN  =      -330.04183511 eV

  energy without entropy =     -330.02467371  energy(sigma->0) =     -330.03325441


--------------------------------------------------------------------------------------------------------


--------------------------------------- Iteration      4(  18)  ---------------------------------------


    POTLOK:  cpu time    0.0372: real time    0.0409
    SETDIJ:  cpu time    0.0022: real time    0.0022
    EDDIAG:  cpu time    0.2350: real time    0.2350
  RMM-DIIS:  cpu time    0.1937: real time    0.1936
    ORTHCH:  cpu time    0.0479: real time    0.0479
       DOS:  cpu time    0.0010: real time    0.0009
    --------------------------------------------
      LOOP:  cpu time    0.5170: real time    0.5206

 eigenvalue-minimisations  :   249
 total energy-change (2. order) :-0.6071950E-06  (-0.1297832E-07)
 number of electron     155.9999936 magnetization 
 augmentation part       11.3884635 magnetization 

 Free energy of the ion-electron system (eV)
  ---------------------------------------------------
  alpha Z        PSCENC =        96.04795369
  Ewald energy   TEWEN  =     15888.82861677
  -Hartree energ DENC   =    -21955.34340512
  -exchange      EXHF   =         0.00000000
  -V(xc)+E(xc)   XCENC  =       552.11587136
  PAW double counting   =     16624.97020102   -16827.74140105
  entropy T*S    EENTRO =        -0.01715892
  eigenvalues    EBANDS =     -1755.07727340
  atomic energy  EATOM  =      7046.17475994
  Solvation  Ediel_sol  =         0.00000000
  ---------------------------------------------------
  free energy    TOTEN  =      -330.04183571 eV

  energy without entropy =     -330.02467679  energy(sigma->0) =     -330.03325625


--------------------------------------------------------------------------------------------------------


 average (electrostatic) potential at core
  the test charge radii are     0.6991  0.9521
  (the norm of the test charge is              1.0000)
       1 -57.8812       2 -57.8199       3 -57.8409       4 -57.8487       5 -57.9997
       6 -57.7780       7 -57.8616       8 -57.9508       9 -57.8921      10 -57.9093
      11 -57.8893      12 -57.8574      13 -57.8530      14 -57.8714      15 -57.8484
      16 -57.8849      17 -58.0487      18 -57.9635      19 -58.0458      20 -58.0660
      21 -57.8067      22 -57.9766      23 -57.8649      24 -57.8469      25 -57.8808
      26 -57.8724      27 -57.8458      28 -57.8766      29 -58.0076      30 -57.9607
      31 -57.8634      32 -58.0854      33 -57.8954      34 -57.9884      35 -57.9038
      36 -57.8439      37 -40.1823
 
 
 
 E-fermi :  -2.4782     XC(G=0):  -3.1588     alpha+bet : -2.6298


 k-point     1 :       0.0000    0.0000    0.0000
  band No.  band energies     occupation 
      1     -22.0313      2.00000
      2     -21.4146      2.00000
      3     -21.3283      2.00000
      4     -20.1892      2.00000
      5     -20.0276      2.00000
      6     -19.6210      2.00000
      7     -19.4444      2.00000
      8     -19.4339      2.00000
      9     -19.3659      2.00000
     10     -19.3186      2.00000
     11     -19.3034      2.00000
     12     -17.7068      2.00000
     13     -17.5987      2.00000
     14     -17.4849      2.00000
     15     -17.4475      2.00000
     16     -16.7677      2.00000
     17     -15.7117      2.00000
     18     -15.1346      2.00000
     19     -15.0786      2.00000
     20     -15.0591      2.00000
     21     -14.9868      2.00000
     22     -13.9561      2.00000
     23     -13.8781      2.00000
     24     -13.8693      2.00000
     25     -13.8190      2.00000
     26     -13.0338      2.00000
     27     -13.0289      2.00000
     28     -12.2758      2.00000
     29     -12.2285      2.00000
     30     -12.2192      2.00000
     31     -11.9925      2.00000
     32     -11.9573      2.00000
     33     -11.8996      2.00000
     34     -10.6049      2.00000
     35     -10.5242      2.00000
     36     -10.5154      2.00000
     37     -10.4774      2.00000
     38     -10.2533      2.00000
     39     -10.2364      2.00000
     40     -10.1992      2.00000
     41      -9.5274      2.00000
     42      -9.3046      2.00000
     43      -8.9791      2.00000
     44      -8.9144      2.00000
     45      -8.8244      2.00000
     46      -8.3929      2.00000
     47      -8.3765      2.00000
     48      -8.3412      2.00000
     49      -8.2441      2.00000
     50      -8.2304      2.00000
     51      -8.1689      2.00000
     52      -7.9718      2.00000
     53      -7.9340      2.00000
     54      -7.8650      2.00000
     55      -7.7684      2.00000
     56      -7.6822      2.00000
     57      -7.6564      2.00000
     58      -7.6190      2.00000
     59      -7.6008      2.00000
     60      -7.5744      2.00000
     61      -7.2081      2.00000
     62      -7.1100      2.00000
     63      -7.0890      2.00000
     64      -7.0398      2.00000
     65      -6.9373      2.00000
     66      -6.9218      2.00000
     67      -6.7111      2.00000
     68      -6.4508      2.00000
     69      -5.4785      2.00000
     70      -5.4714      2.00000
     71      -5.2689      2.00000
     72      -5.1369      2.00000
     73      -5.0436      2.00000
     74      -5.0122      2.00000
     75      -4.8099      2.00000
     76      -2.5722      1.99215
     77      -2.5061      1.56861
     78      -2.4917      1.29666
     79      -2.4836      1.12077
     80      -2.4326      0.19652
     81      -0.8500      0.00000
     82      -0.1248      0.00000
     83      -0.0245      0.00000
     84       0.1035      0.00000
     85       0.1184      0.00000
     86       1.1268      0.00000
     87       1.3643      0.00000
     88       1.7186      0.00000
     89       1.9853      0.00000
     90       2.1707      0.00000
     91       2.1870      0.00000
     92       2.2602      0.00000
     93       2.3676      0.00000
     94       2.4055      0.00000
     95       2.4436      0.00000
     96       2.5355      0.00000
     97       2.5685      0.00000
     98       2.6009      0.00000

 k-point     2 :       0.5000    0.0000    0.0000
  band No.  band energies     occupation 
      1     -21.9124      2.00000
      2     -21.8137      2.00000
      3     -20.6693      2.00000
      4     -20.4718      2.00000
      5     -20.0824      2.00000
      6     -19.9057      2.00000
      7     -19.8302      2.00000
      8     -19.8214      2.00000
      9     -18.7914      2.00000
     10     -18.6445      2.00000
     11     -18.5465      2.00000
     12     -18.5361      2.00000
     13     -18.0690      2.00000
     14     -17.9607      2.00000
     15     -16.3988      2.00000
     16     -16.2865      2.00000
     17     -16.2438      2.00000
     18     -16.2012      2.00000
     19     -14.4739      2.00000
     20     -14.4565      2.00000
     21     -14.4289      2.00000
     22     -14.3785      2.00000
     23     -14.2219      2.00000
     24     -14.1724      2.00000
     25     -13.2340      2.00000
     26     -13.1513      2.00000
     27     -13.0341      2.00000
     28     -12.9871      2.00000
     29     -12.1783      2.00000
     30     -12.1242      2.00000
     31     -12.1121      2.00000
     32     -12.1055      2.00000
     33     -11.0614      2.00000
     34     -11.0565      2.00000
     35     -10.9416      2.00000
     36     -10.8505      2.00000
     37     -10.1764      2.00000
     38      -9.9620      2.00000
     39      -9.8670      2.00000
     40      -9.8107      2.00000
     41      -9.1610      2.00000
     42      -9.0974      2.00000
     43      -9.0475      2.00000
     44      -9.0238      2.00000
     45      -8.7733      2.00000
     46      -8.7106      2.00000
     47      -8.6691      2.00000
     48      -8.4768      2.00000
     49      -8.4140      2.00000
     50      -8.3634      2.00000
     51      -8.3373      2.00000
     52      -8.2523      2.00000
     53      -8.0285      2.00000
     54      -7.9365      2.00000
     55      -7.7038      2.00000
     56      -7.6864      2.00000
     57      -7.6366      2.00000
     58      -7.5939      2.00000
     59      -7.5646      2.00000
     60      -7.5283      2.00000
     61      -7.4610      2.00000
     62      -7.3873      2.00000
     63      -7.3230      2.00000
     64      -6.4065      2.00000
     65      -6.2481      2.00000
     66      -6.2203      2.00000
     67      -6.1745      2.00000
     68      -6.1377      2.00000
     69      -6.0611      2.00000
     70      -5.8568      2.00000
     71      -5.6983      2.00000
     72      -5.6886      2.00000
     73      -5.5980      2.00000
     74      -3.9240      2.00000
     75      -3.8286      2.00000
     76      -3.7767      2.00000
     77      -3.7648      2.00000
     78      -2.5694      1.99005
     79      -1.2602      0.00000
     80      -1.2473      0.00000
     81      -1.1457      0.00000
     82      -1.1333      0.00000
     83       0.1735      0.00000
     84       0.3227      0.00000
     85       1.0018      0.00000
     86       1.0466      0.00000
     87       1.2154      0.00000
     88       1.2912      0.00000
     89       1.3380      0.00000
     90       1.4816      0.00000
     91       1.8604      0.00000
     92       2.0271      0.00000
     93       2.1086      0.00000
     94       2.3142      0.00000
     95       2.6538      0.00000
     96       2.7215      0.00000
     97       3.3011      0.00000
     98       3.3347      0.00000

 k-point     3 :       0.0000    0.3333    0.0000
  band No.  band energies     occupation 
      1     -21.8159      2.00000
      2     -21.2468      2.00000
      3     -21.1181      2.00000
      4     -21.1029      2.00000
      5     -20.5374      2.00000
      6     -20.4607      2.00000
      7     -19.3224      2.00000
      8     -19.1231      2.00000
      9     -18.7656      2.00000
     10     -18.5341      2.00000
     11     -18.4628      2.00000
     12     -17.9711      2.00000
     13     -17.9385      2.00000
     14     -16.8168      2.00000
     15     -16.6459      2.00000
     16     -16.5664      2.00000
     17     -16.4549      2.00000
     18     -15.9899      2.00000
     19     -15.5750      2.00000
     20     -15.5284      2.00000
     21     -15.4757      2.00000
     22     -15.0320      2.00000
     23     -14.2598      2.00000
     24     -14.0705      2.00000
     25     -13.7817      2.00000
     26     -12.2895      2.00000
     27     -12.1602      2.00000
     28     -12.1515      2.00000
     29     -12.0946      2.00000
     30     -11.9923      2.00000
     31     -11.9692      2.00000
     32     -11.6917      2.00000
     33     -10.6912      2.00000
     34     -10.6339      2.00000
     35     -10.5546      2.00000
     36     -10.0511      2.00000
     37     -10.0068      2.00000
     38      -9.8726      2.00000
     39      -9.7896      2.00000
     40      -9.7580      2.00000
     41      -9.6997      2.00000
     42      -9.3810      2.00000
     43      -9.1899      2.00000
     44      -9.0988      2.00000
     45      -9.0626      2.00000
     46      -9.0354      2.00000
     47      -9.0076      2.00000
     48      -8.8462      2.00000
     49      -8.4687      2.00000
     50      -8.3355      2.00000
     51      -8.3026      2.00000
     52      -8.2201      2.00000
     53      -7.9737      2.00000
     54      -7.7918      2.00000
     55      -7.7491      2.00000
     56      -7.7081      2.00000
     57      -7.6623      2.00000
     58      -7.6380      2.00000
     59      -7.6159      2.00000
     60      -7.6038      2.00000
     61      -7.4276      2.00000
     62      -7.1092      2.00000
     63      -7.0234      2.00000
     64      -6.9205      2.00000
     65      -6.7373      2.00000
     66      -6.3303      2.00000
     67      -6.2771      2.00000
     68      -6.0816      2.00000
     69      -6.0372      2.00000
     70      -5.9070      2.00000
     71      -5.6109      2.00000
     72      -5.5645      2.00000
     73      -4.6537      2.00000
     74      -4.5529      2.00000
     75      -4.4751      2.00000
     76      -4.2286      2.00000
     77      -3.7711      2.00000
     78      -2.5503      1.95849
     79      -1.3368      0.00000
     80      -1.0814      0.00000
     81      -0.9070      0.00000
     82      -0.8238      0.00000
     83      -0.6686      0.00000
     84       0.1700      0.00000
     85       0.3188      0.00000
     86       1.2454      0.00000
     87       1.3383      0.00000
     88       1.4685      0.00000
     89       1.5495      0.00000
     90       1.5677      0.00000
     91       1.6617      0.00000
     92       2.0066      0.00000
     93       2.1460      0.00000
     94       2.3074      0.00000
     95       2.4196      0.00000
     96       2.5431      0.00000
     97       2.5731      0.00000
     98       2.7489      0.00000

 k-point     4 :       0.5000    0.3333    0.0000
  band No.  band energies     occupation 
      1     -21.7017      2.00000
      2     -21.5949      2.00000
      3     -21.0459      2.00000
      4     -20.9417      2.00000
      5     -20.4204      2.00000
      6     -20.2537      2.00000
      7     -19.7846      2.00000
      8     -19.6123      2.00000
      9     -18.4709      2.00000
     10     -18.3947      2.00000
     11     -17.8893      2.00000
     12     -17.7630      2.00000
     13     -17.3965      2.00000
     14     -17.2176      2.00000
     15     -17.1865      2.00000
     16     -17.1074      2.00000
     17     -16.6538      2.00000
     18     -16.6351      2.00000
     19     -15.2168      2.00000
     20     -15.0724      2.00000
     21     -14.7057      2.00000
     22     -14.5986      2.00000
     23     -14.0818      2.00000
     24     -14.0200      2.00000
     25     -13.7312      2.00000
     26     -13.6556      2.00000
     27     -13.0541      2.00000
     28     -12.9110      2.00000
     29     -11.5572      2.00000
     30     -11.4353      2.00000
     31     -11.2060      2.00000
     32     -11.1649      2.00000
     33     -10.9975      2.00000
     34     -10.8957      2.00000
     35     -10.0959      2.00000
     36      -9.9787      2.00000
     37      -9.9252      2.00000
     38      -9.8414      2.00000
     39      -9.7908      2.00000
     40      -9.6434      2.00000
     41      -9.6093      2.00000
     42      -9.5531      2.00000
     43      -9.2235      2.00000
     44      -9.0952      2.00000
     45      -9.0590      2.00000
     46      -8.9701      2.00000
     47      -8.8518      2.00000
     48      -8.8395      2.00000
     49      -8.8060      2.00000
     50      -8.7379      2.00000
     51      -8.3710      2.00000
     52      -8.3290      2.00000
     53      -8.1606      2.00000
     54      -8.1329      2.00000
     55      -7.7800      2.00000
     56      -7.7134      2.00000
     57      -7.6630      2.00000
     58      -7.6306      2.00000
     59      -7.6244      2.00000
     60      -7.3563      2.00000
     61      -7.2677      2.00000
     62      -7.1980      2.00000
     63      -7.1002      2.00000
     64      -6.8936      2.00000
     65      -6.7551      2.00000
     66      -6.2765      2.00000
     67      -6.1348      2.00000
     68      -6.0307      2.00000
     69      -5.9671      2.00000
     70      -5.5082      2.00000
     71      -5.3606      2.00000
     72      -5.1183      2.00000
     73      -4.9994      2.00000
     74      -4.7561      2.00000
     75      -4.6516      2.00000
     76      -4.3008      2.00000
     77      -4.2686      2.00000
     78      -2.5505      1.95913
     79      -1.0099      0.00000
     80      -0.7983      0.00000
     81      -0.5768      0.00000
     82      -0.4835      0.00000
     83      -0.2783      0.00000
     84      -0.2184      0.00000
     85       0.1535      0.00000
     86       0.2385      0.00000
     87       0.9960      0.00000
     88       1.1486      0.00000
     89       1.3176      0.00000
     90       1.3654      0.00000
     91       1.8915      0.00000
     92       1.9679      0.00000
     93       2.3831      0.00000
     94       2.4203      0.00000
     95       2.6126      0.00000
     96       2.8002      0.00000
     97       3.0885      0.00000
     98       3.1335      0.00000


--------------------------------------------------------------------------------------------------------


 soft charge-density along one line, spin component           1
         0         1         2         3         4         5         6         7         8         9
 total charge-density along one line
 
 pseudopotential strength for first ion, spin component:           1
 10.201  13.565   0.000  -0.000   0.000  -0.001   0.000   0.000
 13.565  18.038   0.000  -0.000   0.000  -0.001   0.000   0.000
  0.000   0.000  -4.331  -0.000  -0.000   8.470   0.000   0.001
 -0.000  -0.000  -0.000  -4.323  -0.000   0.000   8.461  -0.000
  0.000   0.000  -0.000  -0.000  -4.331   0.001  -0.000   8.470
 -0.001  -0.001   8.470   0.000   0.001 -18.702   0.000  -0.001
  0.000   0.000   0.000   8.461  -0.000   0.000 -18.693   0.000
  0.000   0.000   0.001  -0.000   8.470  -0.001   0.000 -18.702
 total augmentation occupancy for first ion, spin component:           1
  8.194  -3.643   0.036   0.002  -0.007   0.006   0.000  -0.001
 -3.643   1.677  -0.020  -0.002   0.004  -0.003  -0.000   0.000
  0.036  -0.020   1.825   0.002   0.011   0.167   0.000   0.001
  0.002  -0.002   0.002   1.190   0.002   0.000   0.071   0.000
 -0.007   0.004   0.011   0.002   1.830   0.001   0.000   0.168
  0.006  -0.003   0.167   0.000   0.001   0.017   0.000   0.000
  0.000  -0.000   0.000   0.071   0.000   0.000   0.005   0.000
 -0.001   0.000   0.001   0.000   0.168   0.000   0.000   0.017


------------------------ aborting loop because EDIFF is reached ----------------------------------------


    CHARGE:  cpu time    0.0335: real time    0.0335
    FORLOC:  cpu time    0.0054: real time    0.0053
    FORNL :  cpu time    0.1294: real time    0.1293
    STRESS:  cpu time    0.3782: real time    0.3784
    FORCOR:  cpu time    0.0388: real time    0.0388
    FORHAR:  cpu time    0.0136: real time    0.0136
    MIXING:  cpu time    0.0018: real time    0.0018
    OFIELD:  cpu time    0.0000: real time    0.0000

  FORCE on cell =-STRESS in cart. coord.  units (eV):
  Direction    XX          YY          ZZ          XY          YZ          ZX
  --------------------------------------------------------------------------------------
  Alpha Z    96.04795    96.04795    96.04795
  Ewald   20867.41266 21036.65714-26015.25464    -0.49609    12.04652    12.64034
  Hartree 20875.64804 21035.26864-19955.57583    -0.11867    10.38822    10.93289
  E(xc)    -606.94690  -606.91983  -626.27056     0.00054     0.00267     0.00362
  Local  -43326.36443-43654.41599 44082.89637     0.55762   -22.24962   -23.39206
  n-local  -160.28125  -160.54960  -148.59288     0.07918    -0.00185    -0.00945
  augment    26.03142    26.03035    26.87857    -0.00050     0.00316     0.00276
  Kinetic  2234.27447  2233.25832  2544.89080    -0.13389    -0.01692    -0.01506
  Fock        0.00000     0.00000     0.00000     0.00000     0.00000     0.00000
  -------------------------------------------------------------------------------------
  Total       5.82196     5.37697     5.01979    -0.11182     0.17217     0.16303
  in kB       6.59198     6.08815     5.68372    -0.12661     0.19494     0.18460
  external pressure =        6.12 kB  Pullay stress =        0.00 kB


 VOLUME and BASIS-vectors are now :
 -----------------------------------------------------------------------------
  energy-cutoff  :      500.00
  volume of cell :     1415.02
      direct lattice vectors                 reciprocal lattice vectors
    12.806642352  0.003216089  0.003360486     0.078084490 -0.000019622 -0.000020892
     0.001856964  7.387741094  0.001928319    -0.000033983  0.135359391 -0.000035982
     0.004002636  0.003976743 14.956038616    -0.000017540 -0.000017448  0.066862634

  length of vectors
    12.806643197  7.387741579 14.956039681     0.078084495  0.135359400  0.066862639


 FORCES acting on ions
    electron-ion (+dipol)            ewald-force                    non-local-force                 convergence-correction
 -----------------------------------------------------------------------------------------------
   0.172E+02 0.534E+01 0.115E+02   -.172E+02 -.577E+01 -.114E+02   0.908E-01 -.136E-01 0.261E-01   -.632E-05 -.135E-04 0.245E-04
   -.203E+01 -.925E+00 0.770E+01   0.236E+01 0.998E+00 -.768E+01   0.137E+00 0.387E-01 -.484E-01   0.241E-05 0.138E-05 0.135E-04
   0.642E+01 0.253E+01 0.836E+01   -.673E+01 -.269E+01 -.833E+01   -.124E+00 0.387E-02 -.295E-01   -.167E-04 -.133E-04 0.130E-04
   0.224E+02 -.562E+00 0.136E+02   -.226E+02 0.565E+00 -.136E+02   -.331E+00 -.400E-02 0.535E-02   -.278E-04 -.397E-06 0.347E-04
   -.313E+01 0.212E+02 0.355E+02   0.298E+01 -.196E+02 -.355E+02   -.439E+00 0.121E+01 -.453E+00   -.515E-05 -.322E-04 0.600E-04
   0.210E+02 -.181E+01 0.195E+02   -.207E+02 0.195E+01 -.194E+02   -.588E-01 0.294E-01 -.875E-01   -.762E-05 0.122E-05 0.462E-04
   0.223E+02 0.188E+02 0.328E+02   -.224E+02 -.191E+02 -.330E+02   -.186E+00 -.430E+00 0.213E+00   0.291E-05 0.201E-04 0.505E-04
   -.155E+02 -.759E+00 0.213E+02   0.166E+02 0.609E+00 -.212E+02   0.668E-03 -.128E+00 -.647E-01   -.275E-04 -.316E-05 0.591E-04
   -.198E+02 0.317E+01 0.118E+02   0.204E+02 -.311E+01 -.117E+02   0.124E+00 0.251E-01 0.185E-01   0.811E-05 0.124E-04 0.263E-04
   -.204E+02 -.138E+01 0.236E+02   0.206E+02 0.150E+01 -.237E+02   0.137E+00 0.781E-01 0.255E+00   0.152E-05 0.142E-05 0.569E-04
   -.229E+02 0.112E+02 0.164E+02   0.225E+02 -.118E+02 -.164E+02   -.403E+00 0.219E+00 -.415E-01   0.942E-06 0.414E-04 0.430E-04
   -.103E+02 -.474E+00 0.975E+01   0.101E+02 0.488E+00 -.971E+01   -.216E+00 0.426E-02 -.274E-01   0.183E-04 -.384E-05 0.217E-04
   0.194E+02 -.762E+00 0.144E+02   -.195E+02 0.854E+00 -.145E+02   -.204E+00 0.320E-01 0.116E+00   -.862E-05 0.249E-05 0.188E-04
   0.369E+00 0.211E+00 0.807E+01   -.263E+00 -.209E+00 -.806E+01   0.420E-01 0.740E-01 -.243E-01   -.861E-05 0.709E-05 0.683E-05
   0.685E+01 -.265E+00 0.906E+01   -.679E+01 0.262E+00 -.905E+01   -.701E-01 -.364E-02 -.308E-01   -.166E-04 -.145E-05 0.637E-05
   0.261E+02 0.180E+01 0.134E+02   -.265E+02 -.149E+01 -.133E+02   0.441E+00 0.171E+00 -.244E-01   0.194E-04 0.142E-05 0.259E-04
   0.542E+01 0.498E+01 0.223E+03   -.628E+01 -.569E+01 -.226E+03   -.432E+00 -.353E+00 0.286E+01   -.216E-04 -.102E-04 0.369E-04
   0.401E+02 0.765E+01 0.310E+02   -.393E+02 -.678E+01 -.310E+02   0.115E+01 0.342E+00 -.504E+00   -.205E-04 -.272E-05 0.434E-04
   0.697E+02 0.239E+01 0.104E+03   -.726E+02 -.237E+01 -.105E+03   -.153E+01 0.159E+00 0.129E+00   -.700E-04 0.106E-05 0.696E-04
   -.340E+02 0.545E+02 0.108E+03   0.358E+02 -.573E+02 -.108E+03   0.122E+01 -.140E+01 0.128E+00   0.451E-04 -.505E-04 0.794E-04
   -.238E+02 -.799E+00 0.133E+02   0.238E+02 0.879E+00 -.132E+02   0.294E+00 0.227E-01 -.578E-01   0.329E-05 0.372E-05 0.157E-04
   -.319E+02 0.203E+02 0.344E+02   0.306E+02 -.200E+02 -.345E+02   -.706E+00 0.792E+00 -.446E+00   0.444E-04 -.478E-06 0.498E-04
   -.403E+02 0.627E-01 0.324E+02   0.404E+02 0.525E-01 -.325E+02   0.366E+00 0.281E-01 0.195E+00   -.616E-05 -.391E-05 0.363E-04
   -.149E+02 0.235E+01 0.102E+02   0.148E+02 -.237E+01 -.102E+02   -.188E-01 -.158E+00 0.400E-02   0.843E-05 0.195E-05 0.131E-04
   0.184E+02 -.541E+01 0.116E+02   -.184E+02 0.586E+01 -.116E+02   0.474E-01 0.342E-01 0.293E-01   -.830E-05 0.119E-04 0.242E-04
   -.710E+00 -.147E+00 0.812E+01   0.876E+00 0.177E+00 -.810E+01   0.746E-01 -.508E-01 -.230E-01   -.950E-05 -.726E-05 0.657E-05
   0.537E+01 -.142E+01 0.840E+01   -.562E+01 0.147E+01 -.837E+01   -.948E-01 -.558E-01 -.302E-01   -.115E-04 0.137E-04 0.128E-04
   0.271E+02 -.514E+00 0.136E+02   -.274E+02 0.963E-01 -.135E+02   0.409E+00 -.226E+00 -.250E-01   0.165E-04 -.167E-05 0.260E-04
   -.368E+01 -.242E+02 0.408E+02   0.356E+01 0.227E+02 -.409E+02   -.540E+00 -.114E+01 -.356E+00   -.556E-05 0.316E-04 0.677E-04
   0.414E+02 -.676E+01 0.326E+02   -.406E+02 0.579E+01 -.327E+02   0.987E+00 -.267E+00 -.468E+00   -.182E-04 0.301E-05 0.457E-04
   0.224E+02 -.197E+02 0.351E+02   -.223E+02 0.199E+02 -.353E+02   -.905E-01 0.295E+00 0.194E+00   0.725E-05 -.231E-04 0.544E-04
   -.377E+02 -.566E+02 0.113E+03   0.399E+02 0.602E+02 -.113E+03   0.127E+01 0.181E+01 0.207E+00   0.441E-04 0.622E-04 0.897E-04
   -.192E+02 -.320E+01 0.118E+02   0.198E+02 0.315E+01 -.117E+02   0.699E-01 -.367E-02 0.141E-01   0.109E-04 -.154E-04 0.259E-04
   -.341E+02 -.202E+02 0.376E+02   0.329E+02 0.199E+02 -.377E+02   -.726E+00 -.926E+00 -.401E+00   0.447E-04 0.659E-06 0.548E-04
   -.242E+02 -.105E+02 0.170E+02   0.239E+02 0.110E+02 -.169E+02   -.468E+00 -.351E+00 -.685E-01   0.804E-05 -.390E-04 0.438E-04
   -.140E+02 -.104E+01 0.103E+02   0.138E+02 0.942E+00 -.103E+02   -.681E-01 0.989E-01 0.495E-02   0.138E-05 0.102E-05 0.128E-04
   0.730E+00 0.108E+01 -.114E+04   -.664E+00 -.999E+00 0.116E+04   -.545E-01 -.645E-01 -.120E+02   0.611E-04 0.783E-04 0.742E-03
 -----------------------------------------------------------------------------------------------
   0.787E-01 0.945E-01 0.108E+02   -.782E-13 -.937E-13 0.000E+00   0.103E+00 -.107E+00 -.108E+02   0.527E-04 0.760E-04 0.206E-02
 
 
 POSITION                                       TOTAL-FORCE (eV/Angst)
 -----------------------------------------------------------------------------------
      2.13241      1.23570      3.74047         0.116481     -0.445346      0.065909
     -0.00388     -0.00057      3.73884         0.462104      0.112422     -0.024555
      0.71547      1.23397      3.73922        -0.440384     -0.151882      0.000787
      2.85171      0.00140      3.73983        -0.497950      0.000189      0.014153
      6.40777      1.20877      3.73918        -0.591270      2.829067     -0.466789
      4.26467      0.00018      3.74185         0.274719      0.167506      0.068794
      4.98069      1.23586      3.73571        -0.285769     -0.784048      0.049297
      7.11228      0.00447      3.75370         1.051053     -0.277526      0.074678
     10.67054      1.23412      3.74295         0.736576      0.089146      0.068558
      8.53701      0.00118      3.73924         0.306595      0.202195      0.102731
      9.26127      1.23365      3.74754        -0.756014     -0.390080      0.015471
     11.38948      0.00338      3.74132        -0.375532      0.018006      0.008192
      2.13847      3.69362      3.73944        -0.286578      0.124573      0.052162
      0.00228      2.46184      3.73967         0.142999      0.075924     -0.007534
      0.71557      3.69468      3.73943        -0.015238     -0.006689     -0.019510
      2.83783      2.45683      3.74686         0.058987      0.485477      0.038257
      6.41331      3.70285      3.47881        -1.301570     -1.067987     -0.190277
      4.25076      2.44850      3.73882         1.990521      1.212451     -0.532270
      5.03315      3.69252      3.64227        -4.459086      0.181897     -0.044400
      7.07965      2.51130      3.64067         3.023860     -4.242002     -0.013613
     10.67329      3.69587      3.74367         0.308864      0.102037      0.030132
      8.56123      2.45474      3.73830        -2.041923      1.096954     -0.527839
      9.25303      3.69574      3.73556         0.433030      0.143744      0.030017
     11.38546      2.46762      3.74287        -0.164408     -0.176358      0.013324
      2.13538      6.15492      3.74179         0.024367      0.480444      0.068220
      0.00122      4.92756      3.74029         0.235829     -0.019903     -0.006752
      0.71497      6.15816      3.74051        -0.342587     -0.001847      0.000964
      2.83992      4.93598      3.74771         0.086354     -0.643346      0.038693
      6.41060      6.18194      3.73544        -0.660857     -2.653472     -0.428919
      4.25379      4.94187      3.73923         1.784604     -1.232487     -0.526723
      4.97889      6.15896      3.73517         0.006749      0.532666      0.026859
      7.07772      4.86987      3.64121         3.487115      5.444634      0.053434
     10.67357      6.16090      3.74441         0.688572     -0.049657      0.062782
      8.56121      4.94063      3.73560        -1.935845     -1.301474     -0.508704
      9.26249      6.16404      3.74833        -0.784913      0.122314     -0.006532
     11.38783      4.93001      3.74355        -0.285805      0.005186      0.012206
      6.46215      3.75849      5.82133         0.006349      0.017272      2.408795
 -----------------------------------------------------------------------------------
    total drift:                                0.182164     -0.012247     -0.051884


--------------------------------------------------------------------------------------------------------


  FREE ENERGIE OF THE ION-ELECTRON SYSTEM (eV)
  ---------------------------------------------------
  free  energy   TOTEN  =      -330.04183571 eV

  energy  without entropy=     -330.02467679  energy(sigma->0) =     -330.03325625
 
 d Force = 0.2270708E-01[-0.160E+01, 0.165E+01]  d Energy = 0.1459716E+00-0.123E+00
 d Force = 0.1715101E+03[ 0.169E+03, 0.174E+03]  d Ewald  = 0.6208933E+03-0.449E+03


--------------------------------------------------------------------------------------------------------


    POTLOK:  cpu time    0.0416: real time    0.0416


--------------------------------------------------------------------------------------------------------


 Conjugate gradient step on ions:
 trial-energy change:   -0.145972  1 .order   -0.096453   -1.776880    1.583975
  (g-gl).g = 0.193E+01      g.g   = 0.201E+01  gl.gl    = 0.341E+02
 g(Force)  = 0.186E+01   g(Stress)= 0.153E+00 ortho     = 0.767E-01
 gamma     =   0.05666
 trial     =   0.88203
 opt step  =   0.48562  (harmonic =   0.46633) maximal distance =0.08377851
 next E    =  -330.393280   (d E  =  -0.49742)


--------------------------------------------------------------------------------------------------------


    WAVPRE:  cpu time    0.0122: real time    0.0146
    FEWALD:  cpu time    0.0006: real time    0.0006
    GENKIN:  cpu time    0.0049: real time    0.0049

 real space projection operators:
  total allocation   :       1795.80 KBytes
  max/ min on nodes  :        458.19        440.52

    ORTHCH:  cpu time    0.0891: real time    0.0893
     LOOP+:  cpu time   13.0629: real time   13.1130


--------------------------------------- Iteration      5(   1)  ---------------------------------------


    POTLOK:  cpu time    0.0375: real time    0.0399
    SETDIJ:  cpu time    0.0022: real time    0.0022
     EDDAV:  cpu time    0.8830: real time    0.8829
       DOS:  cpu time    0.0005: real time    0.0005
    CHARGE:  cpu time    0.0329: real time    0.0329
    MIXING:  cpu time    0.0008: real time    0.0008
    --------------------------------------------
      LOOP:  cpu time    0.9569: real time    0.9592

 eigenvalue-minimisations  :   784
 total energy-change (2. order) :-0.4513280E+00  (-0.5155754E+01)
 number of electron     155.9999936 magnetization 
 augmentation part       11.5062903 magnetization 

 Broyden mixing:
  rms(total) = 0.19035E+00    rms(broyden)= 0.19021E+00
  rms(prec ) = 0.29207E+00
  weight for this iteration     100.00

 Free energy of the ion-electron system (eV)
  ---------------------------------------------------
  alpha Z        PSCENC =        96.04795369
  Ewald energy   TEWEN  =     16166.46827739
  -Hartree energ DENC   =    -22207.28683239
  -exchange      EXHF   =         0.00000000
  -V(xc)+E(xc)   XCENC  =       552.17297429
  PAW double counting   =     16624.96130369   -16827.73231102
  entropy T*S    EENTRO =        -0.02514765
  eigenvalues    EBANDS =     -1781.27414100
  atomic energy  EATOM  =      7046.17475994
  Solvation  Ediel_sol  =         0.00000000
  ---------------------------------------------------
  free energy    TOTEN  =      -330.49316306 eV

  energy without entropy =     -330.46801541  energy(sigma->0) =     -330.48058923


--------------------------------------------------------------------------------------------------------


--------------------------------------- Iteration      5(   2)  ---------------------------------------


    POTLOK:  cpu time    0.0370: real time    0.0408
    SETDIJ:  cpu time    0.0023: real time    0.0023
    EDDIAG:  cpu time    0.2030: real time    0.2030
  RMM-DIIS:  cpu time    0.3802: real time    0.3803
    ORTHCH:  cpu time    0.0481: real time    0.0481
       DOS:  cpu time    0.0005: real time    0.0005
    CHARGE:  cpu time    0.0326: real time    0.0326
    MIXING:  cpu time    0.0009: real time    0.0008
    --------------------------------------------
      LOOP:  cpu time    0.7046: real time    0.7084

 eigenvalue-minimisations  :   791
 total energy-change (2. order) : 0.2709076E-02  (-0.1004376E+00)
 number of electron     155.9999941 magnetization 
 augmentation part       11.4204594 magnetization 

 Broyden mixing:
  rms(total) = 0.12464E+00    rms(broyden)= 0.12459E+00
  rms(prec ) = 0.16027E+00
  weight for this iteration     100.00

 eigenvalues of (default mixing * dielectric matrix)
  average eigenvalue GAMMA=   0.7156
  0.7156

 Free energy of the ion-electron system (eV)
  ---------------------------------------------------
  alpha Z        PSCENC =        96.04795369
  Ewald energy   TEWEN  =     16166.46827739
  -Hartree energ DENC   =    -22219.35031921
  -exchange      EXHF   =         0.00000000
  -V(xc)+E(xc)   XCENC  =       552.56028811
  PAW double counting   =     16685.88849085   -16887.24827271
  entropy T*S    EENTRO =        -0.01400161
  eigenvalues    EBANDS =     -1771.01763043
  atomic energy  EATOM  =      7046.17475994
  Solvation  Ediel_sol  =         0.00000000
  ---------------------------------------------------
  free energy    TOTEN  =      -330.49045398 eV

  energy without entropy =     -330.47645237  energy(sigma->0) =     -330.48345318


--------------------------------------------------------------------------------------------------------


--------------------------------------- Iteration      5(   3)  ---------------------------------------


    POTLOK:  cpu time    0.0372: real time    0.0406
    SETDIJ:  cpu time    0.0023: real time    0.0023
    EDDIAG:  cpu time    0.2013: real time    0.2013
  RMM-DIIS:  cpu time    0.3693: real time    0.3696
    ORTHCH:  cpu time    0.0471: real time    0.0471
       DOS:  cpu time    0.0009: real time    0.0009
    CHARGE:  cpu time    0.0327: real time    0.0327
    MIXING:  cpu time    0.0009: real time    0.0009
    --------------------------------------------
      LOOP:  cpu time    0.6917: real time    0.6953

 eigenvalue-minimisations  :   806
 total energy-change (2. order) : 0.6387578E-01  (-0.1068754E-01)
 number of electron     155.9999941 magnetization 
 augmentation part       11.3984457 magnetization 

 Broyden mixing:
  rms(total) = 0.78204E-01    rms(broyden)= 0.78199E-01
  rms(prec ) = 0.10329E+00
  weight for this iteration     100.00

 eigenvalues of (default mixing * dielectric matrix)
  average eigenvalue GAMMA=   0.9649
  0.9649  0.9649

 Free energy of the ion-electron system (eV)
  ---------------------------------------------------
  alpha Z        PSCENC =        96.04795369
  Ewald energy   TEWEN  =     16166.46827739
  -Hartree energ DENC   =    -22222.73100222
  -exchange      EXHF   =         0.00000000
  -V(xc)+E(xc)   XCENC  =       552.65692329
  PAW double counting   =     16706.46856669   -16909.15219011
  entropy T*S    EENTRO =        -0.01489946
  eigenvalues    EBANDS =     -1766.34496742
  atomic energy  EATOM  =      7046.17475994
  Solvation  Ediel_sol  =         0.00000000
  ---------------------------------------------------
  free energy    TOTEN  =      -330.42657820 eV

  energy without entropy =     -330.41167875  energy(sigma->0) =     -330.41912848


--------------------------------------------------------------------------------------------------------


--------------------------------------- Iteration      5(   4)  ---------------------------------------


    POTLOK:  cpu time    0.0401: real time    0.0403
    SETDIJ:  cpu time    0.0023: real time    0.0023
    EDDIAG:  cpu time    0.2005: real time    0.2005
  RMM-DIIS:  cpu time    0.3821: real time    0.3820
    ORTHCH:  cpu time    0.0501: real time    0.0502
       DOS:  cpu time    0.0007: real time    0.0006
    CHARGE:  cpu time    0.0322: real time    0.0324
    MIXING:  cpu time    0.0010: real time    0.0010
    --------------------------------------------
      LOOP:  cpu time    0.7090: real time    0.7093

 eigenvalue-minimisations  :   815
 total energy-change (2. order) : 0.2963387E-01  (-0.2726934E-02)
 number of electron     155.9999941 magnetization 
 augmentation part       11.4010600 magnetization 

 Broyden mixing:
  rms(total) = 0.42272E-01    rms(broyden)= 0.42270E-01
  rms(prec ) = 0.53359E-01
  weight for this iteration     100.00

 eigenvalues of (default mixing * dielectric matrix)
  average eigenvalue GAMMA=   1.3735
  2.2009  0.9599  0.9599

 Free energy of the ion-electron system (eV)
  ---------------------------------------------------
  alpha Z        PSCENC =        96.04795369
  Ewald energy   TEWEN  =     16166.46827739
  -Hartree energ DENC   =    -22224.13765963
  -exchange      EXHF   =         0.00000000
  -V(xc)+E(xc)   XCENC  =       552.68095211
  PAW double counting   =     16721.53425494   -16924.42552170
  entropy T*S    EENTRO =        -0.01742563
  eigenvalues    EBANDS =     -1764.72253544
  atomic energy  EATOM  =      7046.17475994
  Solvation  Ediel_sol  =         0.00000000
  ---------------------------------------------------
  free energy    TOTEN  =      -330.39694433 eV

  energy without entropy =     -330.37951870  energy(sigma->0) =     -330.38823151


--------------------------------------------------------------------------------------------------------


--------------------------------------- Iteration      5(   5)  ---------------------------------------


    POTLOK:  cpu time    0.0373: real time    0.0413
    SETDIJ:  cpu time    0.0022: real time    0.0022
    EDDIAG:  cpu time    0.2021: real time    0.2021
  RMM-DIIS:  cpu time    0.3653: real time    0.3653
    ORTHCH:  cpu time    0.0474: real time    0.0474
       DOS:  cpu time    0.0006: real time    0.0006
    CHARGE:  cpu time    0.0326: real time    0.0326
    MIXING:  cpu time    0.0011: real time    0.0011
    --------------------------------------------
      LOOP:  cpu time    0.6885: real time    0.6925

 eigenvalue-minimisations  :   786
 total energy-change (2. order) :-0.3584025E-01  (-0.2066835E-02)
 number of electron     155.9999937 magnetization 
 augmentation part       11.5038408 magnetization 

 Broyden mixing:
  rms(total) = 0.12716E+00    rms(broyden)= 0.12713E+00
  rms(prec ) = 0.22874E+00
  weight for this iteration     100.00

 eigenvalues of (default mixing * dielectric matrix)
  average eigenvalue GAMMA=   1.0672
  2.2971  0.8778  0.8778  0.2160

 Free energy of the ion-electron system (eV)
  ---------------------------------------------------
  alpha Z        PSCENC =        96.04795369
  Ewald energy   TEWEN  =     16166.46827739
  -Hartree energ DENC   =    -22226.41665816
  -exchange      EXHF   =         0.00000000
  -V(xc)+E(xc)   XCENC  =       552.73348517
  PAW double counting   =     16738.32467651   -16941.26873868
  entropy T*S    EENTRO =        -0.02650256
  eigenvalues    EBANDS =     -1762.47003787
  atomic energy  EATOM  =      7046.17475994
  Solvation  Ediel_sol  =         0.00000000
  ---------------------------------------------------
  free energy    TOTEN  =      -330.43278458 eV

  energy without entropy =     -330.40628202  energy(sigma->0) =     -330.41953330


--------------------------------------------------------------------------------------------------------


--------------------------------------- Iteration      5(   6)  ---------------------------------------


    POTLOK:  cpu time    0.0370: real time    0.0406
    SETDIJ:  cpu time    0.0023: real time    0.0023
    EDDIAG:  cpu time    0.2018: real time    0.2019
  RMM-DIIS:  cpu time    0.3706: real time    0.3705
    ORTHCH:  cpu time    0.0474: real time    0.0474
       DOS:  cpu time    0.0011: real time    0.0011
    CHARGE:  cpu time    0.0327: real time    0.0327
    MIXING:  cpu time    0.0011: real time    0.0011
    --------------------------------------------
      LOOP:  cpu time    0.6939: real time    0.6975

 eigenvalue-minimisations  :   792
 total energy-change (2. order) : 0.3652747E-01  (-0.3698033E-03)
 number of electron     155.9999939 magnetization 
 augmentation part       11.4472477 magnetization 

 Broyden mixing:
  rms(total) = 0.48487E-01    rms(broyden)= 0.48473E-01
  rms(prec ) = 0.87585E-01
  weight for this iteration     100.00

 eigenvalues of (default mixing * dielectric matrix)
  average eigenvalue GAMMA=   1.0144
  2.2075  0.8282  0.8282  0.8370  0.3712

 Free energy of the ion-electron system (eV)
  ---------------------------------------------------
  alpha Z        PSCENC =        96.04795369
  Ewald energy   TEWEN  =     16166.46827739
  -Hartree energ DENC   =    -22228.03793036
  -exchange      EXHF   =         0.00000000
  -V(xc)+E(xc)   XCENC  =       552.78149956
  PAW double counting   =     16740.94106576   -16943.83302570
  entropy T*S    EENTRO =        -0.02818021
  eigenvalues    EBANDS =     -1760.91067719
  atomic energy  EATOM  =      7046.17475994
  Solvation  Ediel_sol  =         0.00000000
  ---------------------------------------------------
  free energy    TOTEN  =      -330.39625711 eV

  energy without entropy =     -330.36807690  energy(sigma->0) =     -330.38216701


--------------------------------------------------------------------------------------------------------


--------------------------------------- Iteration      5(   7)  ---------------------------------------


    POTLOK:  cpu time    0.0374: real time    0.0409
    SETDIJ:  cpu time    0.0023: real time    0.0023
    EDDIAG:  cpu time    0.2010: real time    0.2010
  RMM-DIIS:  cpu time    0.3752: real time    0.3754
    ORTHCH:  cpu time    0.0480: real time    0.0480
       DOS:  cpu time    0.0006: real time    0.0006
    CHARGE:  cpu time    0.0327: real time    0.0327
    MIXING:  cpu time    0.0011: real time    0.0011
    --------------------------------------------
      LOOP:  cpu time    0.6985: real time    0.7021

 eigenvalue-minimisations  :   799
 total energy-change (2. order) : 0.3751051E-02  (-0.1742962E-03)
 number of electron     155.9999940 magnetization 
 augmentation part       11.4155396 magnetization 

 Broyden mixing:
  rms(total) = 0.88908E-02    rms(broyden)= 0.88251E-02
  rms(prec ) = 0.12529E-01
  weight for this iteration     100.00

 eigenvalues of (default mixing * dielectric matrix)
  average eigenvalue GAMMA=   1.0301
  2.2979  1.0593  1.0593  0.9562  0.4040  0.4040

 Free energy of the ion-electron system (eV)
  ---------------------------------------------------
  alpha Z        PSCENC =        96.04795369
  Ewald energy   TEWEN  =     16166.46827739
  -Hartree energ DENC   =    -22228.79418345
  -exchange      EXHF   =         0.00000000
  -V(xc)+E(xc)   XCENC  =       552.79525579
  PAW double counting   =     16741.37743966   -16944.21276579
  entropy T*S    EENTRO =        -0.02298381
  eigenvalues    EBANDS =     -1760.22625947
  atomic energy  EATOM  =      7046.17475994
  Solvation  Ediel_sol  =         0.00000000
  ---------------------------------------------------
  free energy    TOTEN  =      -330.39250606 eV

  energy without entropy =     -330.36952225  energy(sigma->0) =     -330.38101415


--------------------------------------------------------------------------------------------------------


--------------------------------------- Iteration      5(   8)  ---------------------------------------


    POTLOK:  cpu time    0.0387: real time    0.0424
    SETDIJ:  cpu time    0.0022: real time    0.0023
    EDDIAG:  cpu time    0.2001: real time    0.2001
  RMM-DIIS:  cpu time    0.3701: real time    0.3706
    ORTHCH:  cpu time    0.1219: real time    0.1218
       DOS:  cpu time    0.0010: real time    0.0005
    CHARGE:  cpu time    0.0320: real time    0.0324
    MIXING:  cpu time    0.0012: real time    0.0012
    --------------------------------------------
      LOOP:  cpu time    0.7673: real time    0.7713

 eigenvalue-minimisations  :   789
 total energy-change (2. order) :-0.1271900E-02  (-0.8266614E-04)
 number of electron     155.9999941 magnetization 
 augmentation part       11.4007049 magnetization 

 Broyden mixing:
  rms(total) = 0.16802E-01    rms(broyden)= 0.16790E-01
  rms(prec ) = 0.30170E-01
  weight for this iteration     100.00

 eigenvalues of (default mixing * dielectric matrix)
  average eigenvalue GAMMA=   1.0688
  2.3997  1.2053  1.2053  0.9444  0.6233  0.6233  0.4800

 Free energy of the ion-electron system (eV)
  ---------------------------------------------------
  alpha Z        PSCENC =        96.04795369
  Ewald energy   TEWEN  =     16166.46827739
  -Hartree energ DENC   =    -22229.93900827
  -exchange      EXHF   =         0.00000000
  -V(xc)+E(xc)   XCENC  =       552.81802370
  PAW double counting   =     16743.30177702   -16946.10114098
  entropy T*S    EENTRO =        -0.01800021
  eigenvalues    EBANDS =     -1759.14642024
  atomic energy  EATOM  =      7046.17475994
  Solvation  Ediel_sol  =         0.00000000
  ---------------------------------------------------
  free energy    TOTEN  =      -330.39377796 eV

  energy without entropy =     -330.37577775  energy(sigma->0) =     -330.38477785


--------------------------------------------------------------------------------------------------------


--------------------------------------- Iteration      5(   9)  ---------------------------------------


    POTLOK:  cpu time    0.0375: real time    0.0415
    SETDIJ:  cpu time    0.0023: real time    0.0023
    EDDIAG:  cpu time    0.2009: real time    0.2008
  RMM-DIIS:  cpu time    0.3731: real time    0.3731
    ORTHCH:  cpu time    0.0473: real time    0.0472
       DOS:  cpu time    0.0008: real time    0.0008
    CHARGE:  cpu time    0.0326: real time    0.0326
    MIXING:  cpu time    0.0012: real time    0.0012
    --------------------------------------------
      LOOP:  cpu time    0.6956: real time    0.6995

 eigenvalue-minimisations  :   805
 total energy-change (2. order) : 0.3930437E-03  (-0.3217436E-04)
 number of electron     155.9999941 magnetization 
 augmentation part       11.4030990 magnetization 

 Broyden mixing:
  rms(total) = 0.12919E-01    rms(broyden)= 0.12919E-01
  rms(prec ) = 0.23344E-01
  weight for this iteration     100.00

 eigenvalues of (default mixing * dielectric matrix)
  average eigenvalue GAMMA=   1.0691
  2.4493  1.3225  1.3225  0.8671  0.8671  0.6905  0.5170  0.5170

 Free energy of the ion-electron system (eV)
  ---------------------------------------------------
  alpha Z        PSCENC =        96.04795369
  Ewald energy   TEWEN  =     16166.46827739
  -Hartree energ DENC   =    -22230.43016669
  -exchange      EXHF   =         0.00000000
  -V(xc)+E(xc)   XCENC  =       552.82242053
  PAW double counting   =     16743.62179490   -16946.42396535
  entropy T*S    EENTRO =        -0.01859434
  eigenvalues    EBANDS =     -1758.65586499
  atomic energy  EATOM  =      7046.17475994
  Solvation  Ediel_sol  =         0.00000000
  ---------------------------------------------------
  free energy    TOTEN  =      -330.39338492 eV

  energy without entropy =     -330.37479057  energy(sigma->0) =     -330.38408774


--------------------------------------------------------------------------------------------------------


--------------------------------------- Iteration      5(  10)  ---------------------------------------


    POTLOK:  cpu time    0.0378: real time    0.0417
    SETDIJ:  cpu time    0.0023: real time    0.0023
    EDDIAG:  cpu time    0.2012: real time    0.2013
  RMM-DIIS:  cpu time    0.4888: real time    0.4887
    ORTHCH:  cpu time    0.0471: real time    0.0471
       DOS:  cpu time    0.0005: real time    0.0005
    CHARGE:  cpu time    0.0324: real time    0.0325
    MIXING:  cpu time    0.0013: real time    0.0013
    --------------------------------------------
      LOOP:  cpu time    0.8115: real time    0.8153

 eigenvalue-minimisations  :   789
 total energy-change (2. order) : 0.4137529E-03  (-0.1343077E-04)
 number of electron     155.9999940 magnetization 
 augmentation part       11.4092739 magnetization 

 Broyden mixing:
  rms(total) = 0.46441E-02    rms(broyden)= 0.46410E-02
  rms(prec ) = 0.78343E-02
  weight for this iteration     100.00

 eigenvalues of (default mixing * dielectric matrix)
  average eigenvalue GAMMA=   1.1335
  2.4859  1.8079  1.2977  1.0629  1.0629  0.6906  0.6906  0.5517  0.5517

 Free energy of the ion-electron system (eV)
  ---------------------------------------------------
  alpha Z        PSCENC =        96.04795369
  Ewald energy   TEWEN  =     16166.46827739
  -Hartree energ DENC   =    -22230.61036039
  -exchange      EXHF   =         0.00000000
  -V(xc)+E(xc)   XCENC  =       552.82040503
  PAW double counting   =     16743.22411031   -16946.03258001
  entropy T*S    EENTRO =        -0.02069277
  eigenvalues    EBANDS =     -1758.46484435
  atomic energy  EATOM  =      7046.17475994
  Solvation  Ediel_sol  =         0.00000000
  ---------------------------------------------------
  free energy    TOTEN  =      -330.39297116 eV

  energy without entropy =     -330.37227840  energy(sigma->0) =     -330.38262478


--------------------------------------------------------------------------------------------------------


--------------------------------------- Iteration      5(  11)  ---------------------------------------


    POTLOK:  cpu time    0.0376: real time    0.0415
    SETDIJ:  cpu time    0.0023: real time    0.0023
    EDDIAG:  cpu time    0.2008: real time    0.2010
  RMM-DIIS:  cpu time    0.3634: real time    0.3633
    ORTHCH:  cpu time    0.0467: real time    0.0467
       DOS:  cpu time    0.0015: real time    0.0014
    CHARGE:  cpu time    0.0324: real time    0.0325
    MIXING:  cpu time    0.0014: real time    0.0014
    --------------------------------------------
      LOOP:  cpu time    0.6860: real time    0.6900

 eigenvalue-minimisations  :   788
 total energy-change (2. order) :-0.7308942E-04  (-0.8347548E-05)
 number of electron     155.9999940 magnetization 
 augmentation part       11.4119557 magnetization 

 Broyden mixing:
  rms(total) = 0.75289E-03    rms(broyden)= 0.74313E-03
  rms(prec ) = 0.15026E-02
  weight for this iteration     100.00

 eigenvalues of (default mixing * dielectric matrix)
  average eigenvalue GAMMA=   1.1916
  2.5767  1.9312  1.4430  1.1645  1.1645  1.0641  0.7409  0.7409  0.5451  0.5451

 Free energy of the ion-electron system (eV)
  ---------------------------------------------------
  alpha Z        PSCENC =        96.04795369
  Ewald energy   TEWEN  =     16166.46827739
  -Hartree energ DENC   =    -22230.95356205
  -exchange      EXHF   =         0.00000000
  -V(xc)+E(xc)   XCENC  =       552.82179189
  PAW double counting   =     16742.67916615   -16945.48472873
  entropy T*S    EENTRO =        -0.02167567
  eigenvalues    EBANDS =     -1758.12502686
  atomic energy  EATOM  =      7046.17475994
  Solvation  Ediel_sol  =         0.00000000
  ---------------------------------------------------
  free energy    TOTEN  =      -330.39304425 eV

  energy without entropy =     -330.37136858  energy(sigma->0) =     -330.38220642


--------------------------------------------------------------------------------------------------------


--------------------------------------- Iteration      5(  12)  ---------------------------------------


    POTLOK:  cpu time    0.0376: real time    0.0410
    SETDIJ:  cpu time    0.0023: real time    0.0023
    EDDIAG:  cpu time    0.2002: real time    0.2002
  RMM-DIIS:  cpu time    0.3481: real time    0.3482
    ORTHCH:  cpu time    0.0477: real time    0.0476
       DOS:  cpu time    0.0007: real time    0.0008
    CHARGE:  cpu time    0.0326: real time    0.0325
    MIXING:  cpu time    0.0014: real time    0.0014
    --------------------------------------------
      LOOP:  cpu time    0.6706: real time    0.6740

 eigenvalue-minimisations  :   755
 total energy-change (2. order) :-0.1198865E-03  (-0.1537099E-05)
 number of electron     155.9999940 magnetization 
 augmentation part       11.4116045 magnetization 

 Broyden mixing:
  rms(total) = 0.69112E-03    rms(broyden)= 0.69083E-03
  rms(prec ) = 0.14009E-02
  weight for this iteration     100.00

 eigenvalues of (default mixing * dielectric matrix)
  average eigenvalue GAMMA=   1.2792
  2.9290  2.4613  1.4797  1.4797  1.0967  1.0967  0.5472  0.5472  0.9481  0.7430
  0.7430

 Free energy of the ion-electron system (eV)
  ---------------------------------------------------
  alpha Z        PSCENC =        96.04795369
  Ewald energy   TEWEN  =     16166.46827739
  -Hartree energ DENC   =    -22231.42499667
  -exchange      EXHF   =         0.00000000
  -V(xc)+E(xc)   XCENC  =       552.82611603
  PAW double counting   =     16741.91324450   -16944.71508343
  entropy T*S    EENTRO =        -0.02155881
  eigenvalues    EBANDS =     -1757.66187678
  atomic energy  EATOM  =      7046.17475994
  Solvation  Ediel_sol  =         0.00000000
  ---------------------------------------------------
  free energy    TOTEN  =      -330.39316414 eV

  energy without entropy =     -330.37160532  energy(sigma->0) =     -330.38238473


--------------------------------------------------------------------------------------------------------


--------------------------------------- Iteration      5(  13)  ---------------------------------------


    POTLOK:  cpu time    0.0377: real time    0.0416
    SETDIJ:  cpu time    0.0023: real time    0.0023
    EDDIAG:  cpu time    0.2003: real time    0.2003
  RMM-DIIS:  cpu time    0.2995: real time    0.2999
    ORTHCH:  cpu time    0.0482: real time    0.0483
       DOS:  cpu time    0.0006: real time    0.0006
    CHARGE:  cpu time    0.0326: real time    0.0325
    MIXING:  cpu time    0.0015: real time    0.0015
    --------------------------------------------
      LOOP:  cpu time    0.6235: real time    0.6270

 eigenvalue-minimisations  :   633
 total energy-change (2. order) :-0.1048468E-03  (-0.1756462E-05)
 number of electron     155.9999940 magnetization 
 augmentation part       11.4134967 magnetization 

 Broyden mixing:
  rms(total) = 0.20795E-02    rms(broyden)= 0.20787E-02
  rms(prec ) = 0.37986E-02
  weight for this iteration     100.00

 eigenvalues of (default mixing * dielectric matrix)
  average eigenvalue GAMMA=   1.3770
  4.0087  2.4965  1.9140  1.3763  1.0857  1.0857  1.0512  0.8429  0.8429  0.7265
  0.5467  0.5467

 Free energy of the ion-electron system (eV)
  ---------------------------------------------------
  alpha Z        PSCENC =        96.04795369
  Ewald energy   TEWEN  =     16166.46827739
  -Hartree energ DENC   =    -22231.82674421
  -exchange      EXHF   =         0.00000000
  -V(xc)+E(xc)   XCENC  =       552.82834465
  PAW double counting   =     16741.24947943   -16944.05141513
  entropy T*S    EENTRO =        -0.02211293
  eigenvalues    EBANDS =     -1757.26181182
  atomic energy  EATOM  =      7046.17475994
  Solvation  Ediel_sol  =         0.00000000
  ---------------------------------------------------
  free energy    TOTEN  =      -330.39326899 eV

  energy without entropy =     -330.37115606  energy(sigma->0) =     -330.38221252


--------------------------------------------------------------------------------------------------------


--------------------------------------- Iteration      5(  14)  ---------------------------------------


    POTLOK:  cpu time    0.0373: real time    0.0413
    SETDIJ:  cpu time    0.0022: real time    0.0022
    EDDIAG:  cpu time    0.2001: real time    0.2001
  RMM-DIIS:  cpu time    0.2695: real time    0.2696
    ORTHCH:  cpu time    0.0476: real time    0.0476
       DOS:  cpu time    0.0008: real time    0.0008
    CHARGE:  cpu time    0.0326: real time    0.0326
    MIXING:  cpu time    0.0016: real time    0.0016
    --------------------------------------------
      LOOP:  cpu time    0.5909: real time    0.5958

 eigenvalue-minimisations  :   563
 total energy-change (2. order) :-0.4534882E-04  (-0.6765648E-06)
 number of electron     155.9999940 magnetization 
 augmentation part       11.4127430 magnetization 

 Broyden mixing:
  rms(total) = 0.11585E-02    rms(broyden)= 0.11584E-02
  rms(prec ) = 0.20399E-02
  weight for this iteration     100.00

 eigenvalues of (default mixing * dielectric matrix)
  average eigenvalue GAMMA=   1.4417
  4.8853  2.5931  2.0433  1.3342  1.3342  1.0903  1.0903  0.5468  0.5468  0.9968
  0.7842  0.7842  0.7132

 Free energy of the ion-electron system (eV)
  ---------------------------------------------------
  alpha Z        PSCENC =        96.04795369
  Ewald energy   TEWEN  =     16166.46827739
  -Hartree energ DENC   =    -22232.13025469
  -exchange      EXHF   =         0.00000000
  -V(xc)+E(xc)   XCENC  =       552.83103468
  PAW double counting   =     16741.10523610   -16943.90748505
  entropy T*S    EENTRO =        -0.02193238
  eigenvalues    EBANDS =     -1756.96090402
  atomic energy  EATOM  =      7046.17475994
  Solvation  Ediel_sol  =         0.00000000
  ---------------------------------------------------
  free energy    TOTEN  =      -330.39331433 eV

  energy without entropy =     -330.37138195  energy(sigma->0) =     -330.38234814


--------------------------------------------------------------------------------------------------------


--------------------------------------- Iteration      5(  15)  ---------------------------------------


    POTLOK:  cpu time    0.0378: real time    0.0420
    SETDIJ:  cpu time    0.0023: real time    0.0023
    EDDIAG:  cpu time    0.2027: real time    0.2029
  RMM-DIIS:  cpu time    0.2443: real time    0.2442
    ORTHCH:  cpu time    0.0473: real time    0.0473
       DOS:  cpu time    0.0008: real time    0.0008
    CHARGE:  cpu time    0.0326: real time    0.0326
    MIXING:  cpu time    0.0017: real time    0.0017
    --------------------------------------------
      LOOP:  cpu time    0.5695: real time    0.5737

 eigenvalue-minimisations  :   475
 total energy-change (2. order) :-0.2356840E-04  (-0.1257037E-06)
 number of electron     155.9999940 magnetization 
 augmentation part       11.4124676 magnetization 

 Broyden mixing:
  rms(total) = 0.78399E-03    rms(broyden)= 0.78391E-03
  rms(prec ) = 0.13536E-02
  weight for this iteration     100.00

 eigenvalues of (default mixing * dielectric matrix)
  average eigenvalue GAMMA=   1.5440
  5.6427  2.7215  2.1719  2.1719  1.0753  1.0753  1.1719  1.1719  0.5468  0.5468
  0.7362  0.8353  0.8353  0.9135

 Free energy of the ion-electron system (eV)
  ---------------------------------------------------
  alpha Z        PSCENC =        96.04795369
  Ewald energy   TEWEN  =     16166.46827739
  -Hartree energ DENC   =    -22232.23223098
  -exchange      EXHF   =         0.00000000
  -V(xc)+E(xc)   XCENC  =       552.83146346
  PAW double counting   =     16741.18923801   -16943.99151849
  entropy T*S    EENTRO =        -0.02184463
  eigenvalues    EBANDS =     -1756.85943629
  atomic energy  EATOM  =      7046.17475994
  Solvation  Ediel_sol  =         0.00000000
  ---------------------------------------------------
  free energy    TOTEN  =      -330.39333790 eV

  energy without entropy =     -330.37149327  energy(sigma->0) =     -330.38241559


--------------------------------------------------------------------------------------------------------


--------------------------------------- Iteration      5(  16)  ---------------------------------------


    POTLOK:  cpu time    0.0373: real time    0.0408
    SETDIJ:  cpu time    0.0023: real time    0.0023
    EDDIAG:  cpu time    0.2012: real time    0.2012
  RMM-DIIS:  cpu time    0.2503: real time    0.2502
    ORTHCH:  cpu time    0.0485: real time    0.0485
       DOS:  cpu time    0.0013: real time    0.0013
    CHARGE:  cpu time    0.0325: real time    0.0326
    MIXING:  cpu time    0.0018: real time    0.0018
    --------------------------------------------
      LOOP:  cpu time    0.5751: real time    0.5787

 eigenvalue-minimisations  :   518
 total energy-change (2. order) :-0.3073718E-04  (-0.3416859E-06)
 number of electron     155.9999940 magnetization 
 augmentation part       11.4118451 magnetization 

 Broyden mixing:
  rms(total) = 0.22503E-03    rms(broyden)= 0.22375E-03
  rms(prec ) = 0.36852E-03
  weight for this iteration     100.00

 eigenvalues of (default mixing * dielectric matrix)
  average eigenvalue GAMMA=   1.5890
  6.0810  2.9628  2.2001  2.2001  1.4367  1.4367  1.0782  1.0782  0.5468  0.5468
  1.0010  0.7276  0.8252  0.8252  0.8884

 Free energy of the ion-electron system (eV)
  ---------------------------------------------------
  alpha Z        PSCENC =        96.04795369
  Ewald energy   TEWEN  =     16166.46827739
  -Hartree energ DENC   =    -22232.33956635
  -exchange      EXHF   =         0.00000000
  -V(xc)+E(xc)   XCENC  =       552.83182562
  PAW double counting   =     16741.41597643   -16944.21783294
  entropy T*S    EENTRO =        -0.02162393
  eigenvalues    EBANDS =     -1756.75313850
  atomic energy  EATOM  =      7046.17475994
  Solvation  Ediel_sol  =         0.00000000
  ---------------------------------------------------
  free energy    TOTEN  =      -330.39336864 eV

  energy without entropy =     -330.37174471  energy(sigma->0) =     -330.38255668


--------------------------------------------------------------------------------------------------------


--------------------------------------- Iteration      5(  17)  ---------------------------------------


    POTLOK:  cpu time    0.0374: real time    0.0409
    SETDIJ:  cpu time    0.0022: real time    0.0022
    EDDIAG:  cpu time    0.2004: real time    0.2004
  RMM-DIIS:  cpu time    0.2360: real time    0.2360
    ORTHCH:  cpu time    0.0477: real time    0.0477
       DOS:  cpu time    0.0006: real time    0.0006
    CHARGE:  cpu time    0.0325: real time    0.0325
    MIXING:  cpu time    0.0018: real time    0.0018
    --------------------------------------------
      LOOP:  cpu time    0.5588: real time    0.5622

 eigenvalue-minimisations  :   467
 total energy-change (2. order) :-0.1184116E-04  (-0.6912682E-07)
 number of electron     155.9999940 magnetization 
 augmentation part       11.4117082 magnetization 

 Broyden mixing:
  rms(total) = 0.39178E-03    rms(broyden)= 0.39168E-03
  rms(prec ) = 0.68243E-03
  weight for this iteration     100.00

 eigenvalues of (default mixing * dielectric matrix)
  average eigenvalue GAMMA=   1.6806
  7.0993  3.3395  2.4080  2.1431  2.1431  1.0785  1.0785  1.1702  1.1702  0.5468
  0.5468  0.8451  0.8451  0.7510  0.7510  0.9736

 Free energy of the ion-electron system (eV)
  ---------------------------------------------------
  alpha Z        PSCENC =        96.04795369
  Ewald energy   TEWEN  =     16166.46827739
  -Hartree energ DENC   =    -22232.36701208
  -exchange      EXHF   =         0.00000000
  -V(xc)+E(xc)   XCENC  =       552.83186540
  PAW double counting   =     16741.38234640   -16944.18399976
  entropy T*S    EENTRO =        -0.02158386
  eigenvalues    EBANDS =     -1756.72598760
  atomic energy  EATOM  =      7046.17475994
  Solvation  Ediel_sol  =         0.00000000
  ---------------------------------------------------
  free energy    TOTEN  =      -330.39338048 eV

  energy without entropy =     -330.37179662  energy(sigma->0) =     -330.38258855


--------------------------------------------------------------------------------------------------------


--------------------------------------- Iteration      5(  18)  ---------------------------------------


    POTLOK:  cpu time    0.0381: real time    0.0418
    SETDIJ:  cpu time    0.0023: real time    0.0023
    EDDIAG:  cpu time    0.2007: real time    0.2007
  RMM-DIIS:  cpu time    0.2186: real time    0.2188
    ORTHCH:  cpu time    0.0469: real time    0.0469
       DOS:  cpu time    0.0013: real time    0.0013
    CHARGE:  cpu time    0.0325: real time    0.0325
    MIXING:  cpu time    0.0019: real time    0.0019
    --------------------------------------------
      LOOP:  cpu time    0.5424: real time    0.5462

 eigenvalue-minimisations  :   392
 total energy-change (2. order) :-0.5445087E-05  (-0.2117604E-07)
 number of electron     155.9999940 magnetization 
 augmentation part       11.4118335 magnetization 

 Broyden mixing:
  rms(total) = 0.19408E-03    rms(broyden)= 0.19405E-03
  rms(prec ) = 0.34757E-03
  weight for this iteration     100.00

 eigenvalues of (default mixing * dielectric matrix)
  average eigenvalue GAMMA=   1.7397
  7.7036  3.9673  2.5933  2.3509  1.5341  1.5341  1.0808  1.0808  1.1884  1.1884
  0.5468  0.5468  0.7325  0.8151  0.8151  0.9482  0.9482

 Free energy of the ion-electron system (eV)
  ---------------------------------------------------
  alpha Z        PSCENC =        96.04795369
  Ewald energy   TEWEN  =     16166.46827739
  -Hartree energ DENC   =    -22232.37313118
  -exchange      EXHF   =         0.00000000
  -V(xc)+E(xc)   XCENC  =       552.83172864
  PAW double counting   =     16741.34002154   -16944.14164965
  entropy T*S    EENTRO =        -0.02163064
  eigenvalues    EBANDS =     -1756.71971565
  atomic energy  EATOM  =      7046.17475994
  Solvation  Ediel_sol  =         0.00000000
  ---------------------------------------------------
  free energy    TOTEN  =      -330.39338593 eV

  energy without entropy =     -330.37175529  energy(sigma->0) =     -330.38257061


--------------------------------------------------------------------------------------------------------


--------------------------------------- Iteration      5(  19)  ---------------------------------------


    POTLOK:  cpu time    0.0374: real time    0.0415
    SETDIJ:  cpu time    0.0023: real time    0.0023
    EDDIAG:  cpu time    0.2003: real time    0.2002
  RMM-DIIS:  cpu time    0.2055: real time    0.2054
    ORTHCH:  cpu time    0.0483: real time    0.0483
       DOS:  cpu time    0.0005: real time    0.0005
    CHARGE:  cpu time    0.0324: real time    0.0324
    MIXING:  cpu time    0.0020: real time    0.0020
    --------------------------------------------
      LOOP:  cpu time    0.5287: real time    0.5327

 eigenvalue-minimisations  :   313
 total energy-change (2. order) :-0.3220624E-05  (-0.1249643E-07)
 number of electron     155.9999940 magnetization 
 augmentation part       11.4119448 magnetization 

 Broyden mixing:
  rms(total) = 0.38534E-04    rms(broyden)= 0.38353E-04
  rms(prec ) = 0.62919E-04
  weight for this iteration     100.00

 eigenvalues of (default mixing * dielectric matrix)
  average eigenvalue GAMMA=   1.8042
  8.3899  4.3523  2.6162  2.2928  1.9712  1.9712  1.0809  1.0809  1.2305  1.2305
  0.5468  0.5468  1.0098  0.9144  0.9144  0.7301  0.7984  0.7984

 Free energy of the ion-electron system (eV)
  ---------------------------------------------------
  alpha Z        PSCENC =        96.04795369
  Ewald energy   TEWEN  =     16166.46827739
  -Hartree energ DENC   =    -22232.37042565
  -exchange      EXHF   =         0.00000000
  -V(xc)+E(xc)   XCENC  =       552.83154212
  PAW double counting   =     16741.33422758   -16944.13597016
  entropy T*S    EENTRO =        -0.02166627
  eigenvalues    EBANDS =     -1756.72208778
  atomic energy  EATOM  =      7046.17475994
  Solvation  Ediel_sol  =         0.00000000
  ---------------------------------------------------
  free energy    TOTEN  =      -330.39338915 eV

  energy without entropy =     -330.37172288  energy(sigma->0) =     -330.38255601


--------------------------------------------------------------------------------------------------------


--------------------------------------- Iteration      5(  20)  ---------------------------------------


    POTLOK:  cpu time    0.0375: real time    0.0412
    SETDIJ:  cpu time    0.0023: real time    0.0023
    EDDIAG:  cpu time    0.2005: real time    0.2008
  RMM-DIIS:  cpu time    0.1745: real time    0.1746
    ORTHCH:  cpu time    0.0482: real time    0.0482
       DOS:  cpu time    0.0005: real time    0.0005
    CHARGE:  cpu time    0.0324: real time    0.0324
    MIXING:  cpu time    0.0021: real time    0.0021
    --------------------------------------------
      LOOP:  cpu time    0.4980: real time    0.5021

 eigenvalue-minimisations  :   171
 total energy-change (2. order) :-0.1240220E-05  (-0.2383033E-08)
 number of electron     155.9999940 magnetization 
 augmentation part       11.4119567 magnetization 

 Broyden mixing:
  rms(total) = 0.29772E-04    rms(broyden)= 0.29753E-04
  rms(prec ) = 0.41027E-04
  weight for this iteration     100.00

 eigenvalues of (default mixing * dielectric matrix)
  average eigenvalue GAMMA=   1.9126
  9.2388  5.2041  2.8390  2.5518  2.3714  1.5939  1.5939  1.0803  1.0803  1.2297
  1.2297  0.5468  0.5468  1.0208  0.9269  0.9269  0.7325  0.8125  0.8125

 Free energy of the ion-electron system (eV)
  ---------------------------------------------------
  alpha Z        PSCENC =        96.04795369
  Ewald energy   TEWEN  =     16166.46827739
  -Hartree energ DENC   =    -22232.37008341
  -exchange      EXHF   =         0.00000000
  -V(xc)+E(xc)   XCENC  =       552.83149350
  PAW double counting   =     16741.33417321   -16944.13585350
  entropy T*S    EENTRO =        -0.02166895
  eigenvalues    EBANDS =     -1756.72244226
  atomic energy  EATOM  =      7046.17475994
  Solvation  Ediel_sol  =         0.00000000
  ---------------------------------------------------
  free energy    TOTEN  =      -330.39339039 eV

  energy without entropy =     -330.37172144  energy(sigma->0) =     -330.38255591


--------------------------------------------------------------------------------------------------------


--------------------------------------- Iteration      5(  21)  ---------------------------------------


    POTLOK:  cpu time    0.0372: real time    0.0409
    SETDIJ:  cpu time    0.0022: real time    0.0022
    EDDIAG:  cpu time    0.2007: real time    0.2006
  RMM-DIIS:  cpu time    0.1970: real time    0.1969
    ORTHCH:  cpu time    0.0467: real time    0.0467
       DOS:  cpu time    0.0015: real time    0.0015
    --------------------------------------------
      LOOP:  cpu time    0.4853: real time    0.4888

 eigenvalue-minimisations  :   282
 total energy-change (2. order) :-0.6808805E-06  (-0.5794340E-08)
 number of electron     155.9999940 magnetization 
 augmentation part       11.4119567 magnetization 

 Free energy of the ion-electron system (eV)
  ---------------------------------------------------
  alpha Z        PSCENC =        96.04795369
  Ewald energy   TEWEN  =     16166.46827739
  -Hartree energ DENC   =    -22232.36903306
  -exchange      EXHF   =         0.00000000
  -V(xc)+E(xc)   XCENC  =       552.83146358
  PAW double counting   =     16741.32398809   -16944.12562146
  entropy T*S    EENTRO =        -0.02167252
  eigenvalues    EBANDS =     -1756.72350672
  atomic energy  EATOM  =      7046.17475994
  Solvation  Ediel_sol  =         0.00000000
  ---------------------------------------------------
  free energy    TOTEN  =      -330.39339107 eV

  energy without entropy =     -330.37171855  energy(sigma->0) =     -330.38255481


--------------------------------------------------------------------------------------------------------


 average (electrostatic) potential at core
  the test charge radii are     0.6991  0.9521
  (the norm of the test charge is              1.0000)
       1 -57.8291       2 -57.7663       3 -57.7949       4 -57.8161       5 -57.9438
       6 -57.7754       7 -57.8647       8 -57.8875       9 -57.8379      10 -57.8558
      11 -57.8439      12 -57.8050      13 -57.8018      14 -57.8204      15 -57.8043
      16 -57.8355      17 -58.0177      18 -57.9201      19 -58.0199      20 -58.0383
      21 -57.7772      22 -57.9368      23 -57.8591      24 -57.8069      25 -57.8309
      26 -57.8207      27 -57.7976      28 -57.8332      29 -57.9569      30 -57.9257
      31 -57.8679      32 -58.0675      33 -57.8390      34 -57.9441      35 -57.8519
      36 -57.8039      37 -40.3704
 
 
 
 E-fermi :  -2.4571     XC(G=0):  -3.1497     alpha+bet : -2.6298


 k-point     1 :       0.0000    0.0000    0.0000
  band No.  band energies     occupation 
      1     -22.0446      2.00000
      2     -21.3961      2.00000
      3     -21.3613      2.00000
      4     -20.1123      2.00000
      5     -20.0639      2.00000
      6     -19.5268      2.00000
      7     -19.4497      2.00000
      8     -19.4446      2.00000
      9     -19.3965      2.00000
     10     -19.3933      2.00000
     11     -19.3825      2.00000
     12     -17.6395      2.00000
     13     -17.5931      2.00000
     14     -17.5307      2.00000
     15     -17.5238      2.00000
     16     -16.7572      2.00000
     17     -15.7208      2.00000
     18     -15.0942      2.00000
     19     -15.0606      2.00000
     20     -15.0536      2.00000
     21     -15.0299      2.00000
     22     -13.8852      2.00000
     23     -13.8765      2.00000
     24     -13.8724      2.00000
     25     -13.8463      2.00000
     26     -13.0457      2.00000
     27     -13.0420      2.00000
     28     -12.1952      2.00000
     29     -12.1338      2.00000
     30     -12.1265      2.00000
     31     -12.0492      2.00000
     32     -12.0334      2.00000
     33     -12.0026      2.00000
     34     -10.5415      2.00000
     35     -10.5112      2.00000
     36     -10.5044      2.00000
     37     -10.4994      2.00000
     38     -10.2661      2.00000
     39     -10.2267      2.00000
     40     -10.1973      2.00000
     41      -9.5062      2.00000
     42      -9.3407      2.00000
     43      -8.8930      2.00000
     44      -8.8739      2.00000
     45      -8.8508      2.00000
     46      -8.3016      2.00000
     47      -8.2869      2.00000
     48      -8.2806      2.00000
     49      -8.2347      2.00000
     50      -8.2215      2.00000
     51      -8.1982      2.00000
     52      -8.1334      2.00000
     53      -8.1249      2.00000
     54      -7.9518      2.00000
     55      -7.8630      2.00000
     56      -7.8395      2.00000
     57      -7.8085      2.00000
     58      -7.7079      2.00000
     59      -7.6709      2.00000
     60      -7.6402      2.00000
     61      -7.1992      2.00000
     62      -7.1006      2.00000
     63      -7.0908      2.00000
     64      -7.0494      2.00000
     65      -7.0172      2.00000
     66      -6.9692      2.00000
     67      -6.6268      2.00000
     68      -6.5357      2.00000
     69      -5.4858      2.00000
     70      -5.4744      2.00000
     71      -5.2175      2.00000
     72      -5.1215      2.00000
     73      -5.0598      2.00000
     74      -5.0528      2.00000
     75      -4.8119      2.00000
     76      -2.5354      1.97321
     77      -2.4948      1.71445
     78      -2.4695      1.27449
     79      -2.4641      1.15812
     80      -2.4278      0.40701
     81      -0.8335      0.00000
     82      -0.0596      0.00000
     83       0.0034      0.00000
     84       0.0781      0.00000
     85       0.1285      0.00000
     86       1.1346      0.00000
     87       1.3655      0.00000
     88       1.6880      0.00000
     89       1.9681      0.00000
     90       2.1837      0.00000
     91       2.2437      0.00000
     92       2.2894      0.00000
     93       2.4176      0.00000
     94       2.4454      0.00000
     95       2.4649      0.00000
     96       2.5408      0.00000
     97       2.5818      0.00000
     98       2.6116      0.00000

 k-point     2 :       0.5000    0.0000    0.0000
  band No.  band energies     occupation 
      1     -21.9204      2.00000
      2     -21.8299      2.00000
      3     -20.6039      2.00000
      4     -20.5267      2.00000
      5     -20.0117      2.00000
      6     -19.9145      2.00000
      7     -19.8910      2.00000
      8     -19.8531      2.00000
      9     -18.7145      2.00000
     10     -18.6493      2.00000
     11     -18.6159      2.00000
     12     -18.5941      2.00000
     13     -18.0646      2.00000
     14     -17.9914      2.00000
     15     -16.3444      2.00000
     16     -16.2978      2.00000
     17     -16.2563      2.00000
     18     -16.2498      2.00000
     19     -14.4574      2.00000
     20     -14.4220      2.00000
     21     -14.4054      2.00000
     22     -14.3889      2.00000
     23     -14.2097      2.00000
     24     -14.1943      2.00000
     25     -13.1351      2.00000
     26     -13.1224      2.00000
     27     -13.0692      2.00000
     28     -13.0484      2.00000
     29     -12.1444      2.00000
     30     -12.1424      2.00000
     31     -12.1384      2.00000
     32     -12.1241      2.00000
     33     -11.0243      2.00000
     34     -10.9944      2.00000
     35     -10.9329      2.00000
     36     -10.9033      2.00000
     37     -10.1820      2.00000
     38      -9.9151      2.00000
     39      -9.8691      2.00000
     40      -9.8462      2.00000
     41      -9.0667      2.00000
     42      -9.0593      2.00000
     43      -9.0276      2.00000
     44      -9.0010      2.00000
     45      -8.7459      2.00000
     46      -8.6669      2.00000
     47      -8.6550      2.00000
     48      -8.4774      2.00000
     49      -8.3919      2.00000
     50      -8.3803      2.00000
     51      -8.3666      2.00000
     52      -8.3615      2.00000
     53      -8.1249      2.00000
     54      -8.0755      2.00000
     55      -7.8439      2.00000
     56      -7.8293      2.00000
     57      -7.8147      2.00000
     58      -7.6022      2.00000
     59      -7.5975      2.00000
     60      -7.5745      2.00000
     61      -7.5317      2.00000
     62      -7.4396      2.00000
     63      -7.3568      2.00000
     64      -6.3568      2.00000
     65      -6.2546      2.00000
     66      -6.2417      2.00000
     67      -6.2339      2.00000
     68      -6.0990      2.00000
     69      -6.0902      2.00000
     70      -5.8156      2.00000
     71      -5.7392      2.00000
     72      -5.6927      2.00000
     73      -5.6093      2.00000
     74      -3.8823      2.00000
     75      -3.8236      2.00000
     76      -3.7890      2.00000
     77      -3.7799      2.00000
     78      -2.5305      1.96216
     79      -1.2177      0.00000
     80      -1.1985      0.00000
     81      -1.1664      0.00000
     82      -1.1180      0.00000
     83       0.1720      0.00000
     84       0.3637      0.00000
     85       1.0374      0.00000
     86       1.0753      0.00000
     87       1.1861      0.00000
     88       1.2836      0.00000
     89       1.3481      0.00000
     90       1.5025      0.00000
     91       1.8763      0.00000
     92       2.0279      0.00000
     93       2.1528      0.00000
     94       2.3239      0.00000
     95       2.6552      0.00000
     96       2.6947      0.00000
     97       3.2255      0.00000
     98       3.3728      0.00000

 k-point     3 :       0.0000    0.3333    0.0000
  band No.  band energies     occupation 
      1     -21.8250      2.00000
      2     -21.1993      2.00000
      3     -21.1472      2.00000
      4     -21.1406      2.00000
      5     -20.5229      2.00000
      6     -20.4914      2.00000
      7     -19.2726      2.00000
      8     -19.1799      2.00000
      9     -18.6856      2.00000
     10     -18.5628      2.00000
     11     -18.5405      2.00000
     12     -17.9818      2.00000
     13     -17.9615      2.00000
     14     -16.7985      2.00000
     15     -16.5987      2.00000
     16     -16.5623      2.00000
     17     -16.5096      2.00000
     18     -15.9983      2.00000
     19     -15.5591      2.00000
     20     -15.5302      2.00000
     21     -15.5253      2.00000
     22     -15.0444      2.00000
     23     -14.2066      2.00000
     24     -14.1210      2.00000
     25     -13.7677      2.00000
     26     -12.1800      2.00000
     27     -12.1386      2.00000
     28     -12.1329      2.00000
     29     -12.1090      2.00000
     30     -12.0014      2.00000
     31     -11.9895      2.00000
     32     -11.7139      2.00000
     33     -10.6343      2.00000
     34     -10.6163      2.00000
     35     -10.5923      2.00000
     36     -10.0389      2.00000
     37      -9.9216      2.00000
     38      -9.8320      2.00000
     39      -9.8100      2.00000
     40      -9.7593      2.00000
     41      -9.7481      2.00000
     42      -9.3537      2.00000
     43      -9.1463      2.00000
     44      -9.0990      2.00000
     45      -9.0955      2.00000
     46      -9.0431      2.00000
     47      -8.9614      2.00000
     48      -8.9142      2.00000
     49      -8.4800      2.00000
     50      -8.3531      2.00000
     51      -8.2310      2.00000
     52      -8.1815      2.00000
     53      -8.0627      2.00000
     54      -7.9057      2.00000
     55      -7.8775      2.00000
     56      -7.8432      2.00000
     57      -7.8202      2.00000
     58      -7.7694      2.00000
     59      -7.7380      2.00000
     60      -7.6617      2.00000
     61      -7.3050      2.00000
     62      -7.1632      2.00000
     63      -7.1219      2.00000
     64      -6.9034      2.00000
     65      -6.7674      2.00000
     66      -6.3153      2.00000
     67      -6.2584      2.00000
     68      -6.1081      2.00000
     69      -6.0704      2.00000
     70      -5.9054      2.00000
     71      -5.6173      2.00000
     72      -5.5730      2.00000
     73      -4.6212      2.00000
     74      -4.5391      2.00000
     75      -4.5114      2.00000
     76      -4.2284      2.00000
     77      -3.7675      2.00000
     78      -2.5117      1.87792
     79      -1.3204      0.00000
     80      -1.0128      0.00000
     81      -0.8893      0.00000
     82      -0.8651      0.00000
     83      -0.6455      0.00000
     84       0.1981      0.00000
     85       0.3193      0.00000
     86       1.2527      0.00000
     87       1.3953      0.00000
     88       1.4670      0.00000
     89       1.5285      0.00000
     90       1.5846      0.00000
     91       1.6850      0.00000
     92       2.0103      0.00000
     93       2.2177      0.00000
     94       2.3102      0.00000
     95       2.4355      0.00000
     96       2.5574      0.00000
     97       2.5895      0.00000
     98       2.7657      0.00000

 k-point     4 :       0.5000    0.3333    0.0000
  band No.  band energies     occupation 
      1     -21.7018      2.00000
      2     -21.6102      2.00000
      3     -21.0434      2.00000
      4     -20.9547      2.00000
      5     -20.3835      2.00000
      6     -20.3105      2.00000
      7     -19.7407      2.00000
      8     -19.6668      2.00000
      9     -18.4781      2.00000
     10     -18.3983      2.00000
     11     -17.8687      2.00000
     12     -17.7898      2.00000
     13     -17.3208      2.00000
     14     -17.2255      2.00000
     15     -17.2200      2.00000
     16     -17.1779      2.00000
     17     -16.6918      2.00000
     18     -16.6298      2.00000
     19     -15.1695      2.00000
     20     -15.1122      2.00000
     21     -14.6869      2.00000
     22     -14.6130      2.00000
     23     -14.0566      2.00000
     24     -14.0383      2.00000
     25     -13.6999      2.00000
     26     -13.6809      2.00000
     27     -13.0203      2.00000
     28     -12.9361      2.00000
     29     -11.5163      2.00000
     30     -11.4440      2.00000
     31     -11.1666      2.00000
     32     -11.1477      2.00000
     33     -10.9912      2.00000
     34     -10.9292      2.00000
     35      -9.9858      2.00000
     36      -9.9647      2.00000
     37      -9.9014      2.00000
     38      -9.8246      2.00000
     39      -9.7969      2.00000
     40      -9.6422      2.00000
     41      -9.6184      2.00000
     42      -9.5608      2.00000
     43      -9.1550      2.00000
     44      -9.1104      2.00000
     45      -9.0769      2.00000
     46      -8.9148      2.00000
     47      -8.8697      2.00000
     48      -8.8433      2.00000
     49      -8.8339      2.00000
     50      -8.7551      2.00000
     51      -8.3498      2.00000
     52      -8.3165      2.00000
     53      -8.2392      2.00000
     54      -8.2266      2.00000
     55      -7.9256      2.00000
     56      -7.8549      2.00000
     57      -7.8340      2.00000
     58      -7.7842      2.00000
     59      -7.7639      2.00000
     60      -7.3824      2.00000
     61      -7.3181      2.00000
     62      -7.1209      2.00000
     63      -7.0892      2.00000
     64      -6.8993      2.00000
     65      -6.8242      2.00000
     66      -6.2577      2.00000
     67      -6.1896      2.00000
     68      -6.0392      2.00000
     69      -5.9517      2.00000
     70      -5.4882      2.00000
     71      -5.3704      2.00000
     72      -5.0904      2.00000
     73      -5.0187      2.00000
     74      -4.7586      2.00000
     75      -4.6669      2.00000
     76      -4.3270      2.00000
     77      -4.2495      2.00000
     78      -2.5116      1.87736
     79      -0.9575      0.00000
     80      -0.7880      0.00000
     81      -0.5345      0.00000
     82      -0.4616      0.00000
     83      -0.3175      0.00000
     84      -0.1907      0.00000
     85       0.1513      0.00000
     86       0.2744      0.00000
     87       0.9991      0.00000
     88       1.1689      0.00000
     89       1.3325      0.00000
     90       1.3851      0.00000
     91       1.8949      0.00000
     92       1.9882      0.00000
     93       2.3894      0.00000
     94       2.4284      0.00000
     95       2.6244      0.00000
     96       2.8047      0.00000
     97       3.0664      0.00000
     98       3.1696      0.00000


--------------------------------------------------------------------------------------------------------


 soft charge-density along one line, spin component           1
         0         1         2         3         4         5         6         7         8         9
 total charge-density along one line
 
 pseudopotential strength for first ion, spin component:           1
 10.198  13.562   0.000  -0.000   0.000  -0.000   0.000  -0.000
 13.562  18.033   0.000  -0.000   0.000  -0.001   0.000  -0.000
  0.000   0.000  -4.328   0.000  -0.000   8.465  -0.000   0.000
 -0.000  -0.000   0.000  -4.320   0.000  -0.000   8.455  -0.000
  0.000   0.000  -0.000   0.000  -4.328   0.000  -0.000   8.465
 -0.000  -0.001   8.465  -0.000   0.000 -18.690   0.000  -0.000
  0.000   0.000  -0.000   8.455  -0.000   0.000 -18.681   0.000
 -0.000  -0.000   0.000  -0.000   8.465  -0.000   0.000 -18.690
 total augmentation occupancy for first ion, spin component:           1
  8.224  -3.661   0.015   0.001  -0.002   0.003   0.000   0.000
 -3.661   1.687  -0.008  -0.000   0.001  -0.001  -0.000  -0.000
  0.015  -0.008   1.831   0.001   0.005   0.168   0.000   0.001
  0.001  -0.000   0.001   1.192   0.001   0.000   0.071   0.000
 -0.002   0.001   0.005   0.001   1.832   0.001   0.000   0.168
  0.003  -0.001   0.168   0.000   0.001   0.017   0.000   0.000
  0.000  -0.000   0.000   0.071   0.000   0.000   0.005   0.000
  0.000  -0.000   0.001   0.000   0.168   0.000   0.000   0.017


------------------------ aborting loop because EDIFF is reached ----------------------------------------


    CHARGE:  cpu time    0.0569: real time    0.0572
    FORLOC:  cpu time    0.0079: real time    0.0079
    FORNL :  cpu time    0.1281: real time    0.1281
    STRESS:  cpu time    0.3830: real time    0.3828
    FORCOR:  cpu time    0.0386: real time    0.0386
    FORHAR:  cpu time    0.0138: real time    0.0138
    MIXING:  cpu time    0.0021: real time    0.0021
    OFIELD:  cpu time    0.0000: real time    0.0000

  FORCE on cell =-STRESS in cart. coord.  units (eV):
  Direction    XX          YY          ZZ          XY          YZ          ZX
  --------------------------------------------------------------------------------------
  Alpha Z    96.04795    96.04795    96.04795
  Ewald   21163.98335 21333.67976-26331.20858    -1.02134    12.73580    12.92714
  Hartree 21160.63273 21321.46841-20249.73357     0.06148    11.38473    11.46666
  E(xc)    -607.64531  -607.61946  -626.93941    -0.00248     0.00223     0.00298
  Local  -43906.91267-44236.91469 44691.90226     0.68568   -24.07692   -24.32459
  n-local  -161.35436  -161.69101  -149.26051     0.06713     0.00143     0.00877
  augment    25.91639    25.91784    26.82907     0.00171     0.01129     0.00969
  Kinetic  2239.60308  2238.47937  2547.11915     0.10177    -0.00115    -0.01317
  Fock        0.00000     0.00000     0.00000     0.00000     0.00000     0.00000
  -------------------------------------------------------------------------------------
  Total      10.27117     9.36817     4.75636    -0.10604     0.05742     0.07748
  in kB      11.62966    10.60723     5.38545    -0.12006     0.06501     0.08773
  external pressure =        9.21 kB  Pullay stress =        0.00 kB


 VOLUME and BASIS-vectors are now :
 -----------------------------------------------------------------------------
  energy-cutoff  :      500.00
  volume of cell :     1415.02
      direct lattice vectors                 reciprocal lattice vectors
    12.778005300  0.002381056  0.003480891     0.078259485 -0.000014586 -0.000021449
     0.001374789  7.373021260  0.002054809    -0.000025263  0.135629626 -0.000037993
     0.004117334  0.004208042 15.019482507    -0.000018134 -0.000018552  0.066580200

  length of vectors
    12.778005996  7.373021674 15.019483661     0.078259489  0.135629633  0.066580205


 FORCES acting on ions
    electron-ion (+dipol)            ewald-force                    non-local-force                 convergence-correction
 -----------------------------------------------------------------------------------------------
   0.177E+02 0.409E+01 0.115E+02   -.178E+02 -.429E+01 -.115E+02   0.490E-01 -.557E-02 -.168E-02   -.349E-04 -.264E-04 -.141E-04
   -.104E+01 -.573E+00 0.774E+01   0.118E+01 0.600E+00 -.772E+01   0.524E-01 0.130E-01 -.367E-01   0.164E-04 0.491E-05 -.102E-04
   0.585E+01 0.182E+01 0.831E+01   -.602E+01 -.192E+01 -.829E+01   -.335E-01 0.103E-01 -.251E-01   -.317E-04 -.444E-04 -.110E-04
   0.214E+02 -.420E+00 0.137E+02   -.214E+02 0.421E+00 -.137E+02   -.141E+00 -.381E-02 -.281E-02   -.290E-04 0.846E-06 -.145E-04
   -.107E+00 0.258E+02 0.382E+02   0.251E-01 -.251E+02 -.382E+02   -.123E+00 0.725E+00 -.163E+00   -.236E-04 -.259E-04 -.406E-04
   0.229E+02 -.138E+01 0.205E+02   -.228E+02 0.144E+01 -.204E+02   0.271E-01 0.870E-02 -.410E-01   -.223E-04 0.283E-05 -.216E-04
   0.239E+02 0.195E+02 0.327E+02   -.240E+02 -.198E+02 -.328E+02   -.423E-01 -.150E+00 0.901E-01   -.283E-04 -.284E-04 -.315E-04
   -.136E+02 -.110E+01 0.250E+02   0.142E+02 0.104E+01 -.249E+02   -.720E-01 -.739E-01 0.213E-01   0.321E-04 0.138E-05 -.338E-04
   -.190E+02 0.323E+01 0.119E+02   0.194E+02 -.321E+01 -.119E+02   0.295E-01 0.177E-01 -.790E-02   0.459E-04 -.795E-05 -.146E-04
   -.221E+02 -.118E+01 0.229E+02   0.223E+02 0.123E+01 -.231E+02   0.176E-01 0.343E-01 0.155E+00   0.438E-04 0.320E-05 -.251E-04
   -.258E+02 0.108E+02 0.182E+02   0.257E+02 -.111E+02 -.181E+02   -.200E+00 0.155E+00 0.101E-01   0.692E-05 -.526E-04 -.227E-04
   -.111E+02 -.291E+00 0.959E+01   0.111E+02 0.293E+00 -.956E+01   -.128E+00 0.446E-03 -.287E-01   0.554E-04 -.364E-06 -.114E-04
   0.212E+02 -.391E+00 0.140E+02   -.212E+02 0.423E+00 -.141E+02   -.757E-01 0.155E-01 0.692E-01   -.260E-04 0.482E-05 -.184E-04
   0.150E+00 0.466E+00 0.815E+01   -.788E-01 -.483E+00 -.813E+01   0.170E-01 0.445E-01 -.201E-01   0.136E-04 -.272E-05 -.112E-04
   0.690E+01 -.109E+00 0.896E+01   -.686E+01 0.104E+00 -.895E+01   -.236E-01 -.248E-02 -.237E-01   0.278E-04 0.367E-06 -.125E-04
   0.279E+02 0.367E+01 0.153E+02   -.282E+02 -.350E+01 -.152E+02   0.257E+00 0.310E-01 0.153E-01   -.654E-04 0.444E-04 -.212E-04
   0.325E+01 0.270E+01 0.243E+03   -.352E+01 -.288E+01 -.247E+03   -.877E-02 0.256E-01 0.446E+01   -.315E-04 -.400E-04 -.758E-04
   0.419E+02 0.135E+02 0.337E+02   -.415E+02 -.131E+02 -.338E+02   0.666E+00 0.294E+00 -.175E+00   -.237E-04 -.147E-04 -.363E-04
   0.621E+02 0.173E+01 0.927E+02   -.631E+02 -.172E+01 -.929E+02   -.353E+00 0.667E-01 -.699E+00   -.744E-04 -.143E-04 -.613E-04
   -.300E+02 0.461E+02 0.962E+02   0.306E+02 -.471E+02 -.963E+02   0.357E+00 -.348E+00 -.641E+00   0.456E-05 -.511E-04 -.619E-04
   -.242E+02 -.378E+00 0.138E+02   0.243E+02 0.407E+00 -.138E+02   0.104E+00 0.724E-02 -.285E-01   0.540E-04 0.126E-04 -.182E-04
   -.383E+02 0.190E+02 0.369E+02   0.378E+02 -.189E+02 -.371E+02   -.566E+00 0.396E+00 -.143E+00   0.604E-04 -.177E-04 -.385E-04
   -.425E+02 0.389E+00 0.320E+02   0.427E+02 -.344E+00 -.322E+02   0.659E-01 0.215E-01 0.665E-01   0.747E-04 0.144E-04 -.337E-04
   -.150E+02 0.207E+01 0.104E+02   0.150E+02 -.206E+01 -.104E+02   -.127E-01 -.770E-01 -.163E-03   0.212E-05 0.283E-04 -.138E-04
   0.185E+02 -.423E+01 0.117E+02   -.186E+02 0.445E+01 -.116E+02   0.336E-01 0.107E-01 -.112E-02   -.209E-04 0.220E-04 -.147E-04
   -.478E+00 -.450E+00 0.818E+01   0.565E+00 0.484E+00 -.817E+01   0.327E-01 -.331E-01 -.192E-01   -.416E-05 -.158E-05 -.114E-04
   0.528E+01 -.117E+01 0.835E+01   -.543E+01 0.123E+01 -.833E+01   -.927E-02 -.518E-01 -.259E-01   -.395E-04 0.438E-04 -.111E-04
   0.287E+02 -.278E+01 0.155E+02   -.290E+02 0.258E+01 -.154E+02   0.255E+00 -.622E-01 0.127E-01   -.612E-04 -.458E-04 -.223E-04
   -.206E+00 -.286E+02 0.427E+02   0.147E+00 0.279E+02 -.428E+02   -.152E+00 -.752E+00 -.128E+00   -.254E-04 0.602E-04 -.449E-04
   0.430E+02 -.126E+02 0.354E+02   -.427E+02 0.123E+02 -.355E+02   0.615E+00 -.280E+00 -.142E+00   -.473E-04 0.126E-04 -.385E-04
   0.245E+02 -.206E+02 0.348E+02   -.245E+02 0.208E+02 -.349E+02   0.201E-01 0.783E-01 0.689E-01   -.360E-04 0.408E-04 -.342E-04
   -.315E+02 -.456E+02 0.103E+03   0.322E+02 0.468E+02 -.104E+03   0.337E+00 0.451E+00 -.415E+00   0.324E-04 0.556E-04 -.686E-04
   -.188E+02 -.339E+01 0.120E+02   0.192E+02 0.338E+01 -.119E+02   0.673E-02 -.400E-02 -.668E-02   0.531E-04 -.477E-05 -.149E-04
   -.404E+02 -.186E+02 0.396E+02   0.399E+02 0.185E+02 -.397E+02   -.598E+00 -.453E+00 -.140E+00   0.912E-04 0.171E-04 -.416E-04
   -.269E+02 -.107E+02 0.187E+02   0.269E+02 0.110E+02 -.187E+02   -.242E+00 -.219E+00 -.804E-02   0.391E-05 0.368E-04 -.245E-04
   -.146E+02 -.124E+01 0.104E+02   0.145E+02 0.119E+01 -.104E+02   -.324E-01 0.473E-01 -.145E-02   0.334E-05 -.278E-04 -.140E-04
   0.866E+00 0.115E+01 -.116E+04   -.701E+00 -.954E+00 0.117E+04   -.144E+00 -.167E+00 -.129E+02   0.123E-04 0.975E-05 -.526E-03
 -----------------------------------------------------------------------------------------------
   0.184E+00 0.219E+00 0.108E+02   0.284E-13 0.742E-13 0.227E-12   -.151E-01 -.230E+00 -.108E+02   0.881E-05 0.103E-04 -.152E-02
 
 
 POSITION                                       TOTAL-FORCE (eV/Angst)
 -----------------------------------------------------------------------------------
      2.12974      1.23157      3.75609         0.014762     -0.210040      0.045428
     -0.00108      0.00020      3.75479         0.189315      0.040454     -0.015476
      0.71206      1.23070      3.75524        -0.208016     -0.080401     -0.002652
      2.84238      0.00139      3.75563        -0.205899     -0.002885      0.011834
      6.39081      1.21510      3.75499        -0.209584      1.406858     -0.239211
      4.25853      0.00083      3.75714         0.080951      0.070452      0.058124
      4.96954      1.23118      3.75411        -0.161110     -0.380920     -0.036909
      7.09828      0.00328      3.76398         0.536357     -0.134477      0.180718
     10.64857      1.23174      3.75854         0.359540      0.035563      0.046257
      8.51869      0.00158      3.75618         0.140239      0.087716      0.024916
      9.23494      1.23119      3.76097        -0.294009     -0.229004      0.075947
     11.36115      0.00291      3.75759        -0.142620      0.002838     -0.003059
      2.13218      3.68696      3.75590        -0.136535      0.048059      0.014419
      0.00227      2.45779      3.75557         0.083758      0.026889     -0.003898
      0.71285      3.68748      3.75571         0.006942     -0.007060     -0.019063
      2.83596      2.45531      3.75994        -0.080548      0.195546      0.092793
      6.39001      3.68679      3.46600        -0.278972     -0.154267      1.008578
      4.24881      2.44884      3.75481         0.977110      0.638405     -0.281485
      4.98425      3.68607      3.69173        -1.424398      0.076474     -0.861247
      7.08726      2.47193      3.69036         1.015877     -1.333574     -0.818547
     10.64993      3.68864      3.75939         0.173574      0.037146      0.029131
      8.53447      2.45365      3.75483        -1.078036      0.504783     -0.291053
      9.23231      3.68847      3.75493         0.235573      0.066647     -0.065884
     11.35947      2.46116      3.75874        -0.088153     -0.065509      0.014043
      2.13160      6.14428      3.75748        -0.011503      0.225433      0.045392
      0.00180      4.91716      3.75624         0.114936      0.000709     -0.003741
      0.71203      6.14581      3.75661        -0.165984      0.001577     -0.002448
      2.83724      4.92178      3.76074        -0.047598     -0.265894      0.088845
      6.39254      6.16180      3.75314        -0.215166     -1.380268     -0.255989
      4.25035      4.92709      3.75529         0.896762     -0.665083     -0.280287
      4.96871      6.14732      3.75446        -0.027210      0.270982     -0.065803
      7.08774      4.90075      3.68858         1.085906      1.635589     -0.739076
     10.65045      6.14732      3.76002         0.357732     -0.012920      0.046626
      8.53500      4.92548      3.75332        -1.053183     -0.594238     -0.305774
      9.23585      6.14917      3.76207        -0.326746      0.120299      0.062072
     11.36091      4.91938      3.75945        -0.130359     -0.004833      0.010703
      6.44661      3.74958      5.77746         0.016294      0.028957      2.435778
 -----------------------------------------------------------------------------------
    total drift:                                0.169117     -0.011021     -0.032466


--------------------------------------------------------------------------------------------------------


  FREE ENERGIE OF THE ION-ELECTRON SYSTEM (eV)
  ---------------------------------------------------
  free  energy   TOTEN  =      -330.39339107 eV

  energy  without entropy=     -330.37171855  energy(sigma->0) =     -330.38255481
 
 d Force = 0.3651062E+00[ 0.184E-01, 0.712E+00]  d Energy = 0.3515554E+00 0.136E-01
 d Force =-0.7770914E+02[-0.783E+02,-0.771E+02]  d Ewald  =-0.2776397E+03 0.200E+03


--------------------------------------------------------------------------------------------------------


    POTLOK:  cpu time    0.0414: real time    0.0414


--------------------------------------------------------------------------------------------------------


--------------------------------------------------------------------------------------------------------


    WAVPRE:  cpu time    0.0121: real time    0.0146
    FEWALD:  cpu time    0.0006: real time    0.0006
    GENKIN:  cpu time    0.0049: real time    0.0048

 real space projection operators:
  total allocation   :       1796.03 KBytes
  max/ min on nodes  :        457.06        441.84

    ORTHCH:  cpu time    0.0891: real time    0.0891
     LOOP+:  cpu time   14.5609: real time   14.6403


--------------------------------------- Iteration      6(   1)  ---------------------------------------


    POTLOK:  cpu time    0.0386: real time    0.0406
    SETDIJ:  cpu time    0.0022: real time    0.0022
     EDDAV:  cpu time    0.8806: real time    0.8806
       DOS:  cpu time    0.0005: real time    0.0005
    CHARGE:  cpu time    0.0326: real time    0.0326
    MIXING:  cpu time    0.0008: real time    0.0008
    --------------------------------------------
      LOOP:  cpu time    0.9554: real time    0.9574

 eigenvalue-minimisations  :   784
 total energy-change (2. order) :-0.4359518E+00  (-0.2021141E+02)
 number of electron     155.9999936 magnetization 
 augmentation part       11.3522976 magnetization 

 Broyden mixing:
  rms(total) = 0.21668E+00    rms(broyden)= 0.21654E+00
  rms(prec ) = 0.24710E+00
  weight for this iteration     100.00

 Free energy of the ion-electron system (eV)
  ---------------------------------------------------
  alpha Z        PSCENC =        96.04795369
  Ewald energy   TEWEN  =     15608.06685479
  -Hartree energ DENC   =    -21724.25244663
  -exchange      EXHF   =         0.00000000
  -V(xc)+E(xc)   XCENC  =       552.59126676
  PAW double counting   =     16741.32277065   -16944.12449673
  entropy T*S    EENTRO =        -0.01044509
  eigenvalues    EBANDS =     -1706.64555957
  atomic energy  EATOM  =      7046.17475994
  Solvation  Ediel_sol  =         0.00000000
[truncated: 5,878,263 more chars]
