# Supplementary material for: 3D hierarchical graphene matrices enable stable Zn anodes for aqueous Zn batteries
Source: Nat Commun. 2023 Jul 14;14:4205. doi: 10.1038/s41467-023-39947-8 (PMC10349079; doi:10.1038/s41467-023-39947-8)
Supplement: Supplementary file 11 — Source Data [file 41467_2023_39947_MOESM11_ESM.zip › RAW DATA/Supplementary information/Supplementary Fig.13 and 14/CN-Zn/nN/t/XDATCAR]

grapheneN                               
           1
    12.782500    0.000000    0.000000
     0.000000    7.380000    0.000000
     0.000000    0.000000   15.000000
   C    Zn
  36   1
grapheneN                               
           1
    12.782500    0.000000    0.000000
     0.000000    7.380000    0.000000
     0.000000    0.000000   15.000000
   C    Zn
  36   1
Direct configuration=     1
   0.16666999  0.16666999  0.25000000
   0.00000000  0.00000000  0.25000000
   0.05556000  0.16666999  0.25000000
   0.22222000  0.00000000  0.25000000
   0.50000000  0.16666999  0.25000000
   0.33333001  0.00000000  0.25000000
   0.38889000  0.16666999  0.25000000
   0.55555999  0.00000000  0.25000000
   0.83332998  0.16666999  0.25000000
   0.66667002  0.00000000  0.25000000
   0.72222000  0.16666999  0.25000000
   0.88889003  0.00000000  0.25000000
   0.16666999  0.50000000  0.25000000
   0.00000000  0.33333001  0.25000000
   0.05556000  0.50000000  0.25000000
   0.22222000  0.33333001  0.25000000
   0.50000000  0.50000000  0.25000000
   0.33333001  0.33333001  0.25000000
   0.38889000  0.50000000  0.25000000
   0.55555999  0.33333001  0.25000000
   0.83332998  0.50000000  0.25000000
   0.66667002  0.33333001  0.25000000
   0.72222000  0.50000000  0.25000000
   0.88889003  0.33333001  0.25000000
   0.16666999  0.83332998  0.25000000
   0.00000000  0.66667002  0.25000000
   0.05556000  0.83332998  0.25000000
   0.22222000  0.66667002  0.25000000
   0.50000000  0.83332998  0.25000000
   0.33333001  0.66667002  0.25000000
   0.38889000  0.83332998  0.25000000
   0.55555999  0.66667002  0.25000000
   0.83332998  0.83332998  0.25000000
   0.66667002  0.66667002  0.25000000
   0.72222000  0.83332998  0.25000000
   0.88889003  0.66667002  0.25000000
   0.50367999  0.50695002  0.35110000
grapheneN                               
           1
    12.686850    0.003312    0.008847
     0.001912    7.319505    0.005388
     0.010382    0.010952   15.238014
   C    Zn
  36   1
Direct configuration=     2
   0.16694363  0.16643503  0.24999227
   0.00025215  0.00000292  0.25000176
   0.05530482  0.16655178  0.24999947
   0.22185900 -0.00001546  0.24998005
   0.49949095  0.16507715  0.24966550
   0.33378473  0.00002028  0.25005850
   0.38871343  0.16597953  0.25008629
   0.55567800 -0.00001601  0.25005036
   0.83360175  0.16690800  0.24999212
   0.66664170  0.00001872  0.25003028
   0.72188604  0.16674331  0.25002618
   0.88856158  0.00000472  0.24999764
   0.16650667  0.49998992  0.25000711
   0.00018288  0.33335507  0.25000160
   0.05556987  0.49998945  0.25000731
   0.22234293  0.33346226  0.25002188
   0.49785632  0.49604812  0.19840874
   0.33285174  0.33201342  0.24970927
   0.38253440  0.49968707  0.24608635
   0.55864485  0.32328707  0.24587335
   0.83348660  0.50001347  0.25003498
   0.66763978  0.33287991  0.24962334
   0.72266021  0.49999106  0.25009456
   0.88874262  0.33308370  0.24998729
   0.16694074  0.83358600  0.24999222
   0.00017737  0.66665109  0.25000188
   0.05530976  0.83344621  0.24999937
   0.22234583  0.66652839  0.25002349
   0.49946258  0.83539729  0.24950375
   0.33274466  0.66802307  0.24968061
   0.38868562  0.83409651  0.25007879
   0.55925744  0.67793217  0.24501643
   0.83358907  0.83309383  0.24999508
   0.66781964  0.66717980  0.24949534
   0.72188705  0.83322908  0.25002656
   0.88874895  0.66689873  0.24998791
   0.50499472  0.50937733  0.41756238
grapheneN                               
           1
    12.743080    0.001358    0.003628
     0.000784    7.355079    0.002210
     0.004258    0.004491   15.097387
   C    Zn
  36   1
Direct configuration=     3
   0.16678098  0.16657484  0.24999680
   0.00010230  0.00000125  0.25000082
   0.05545647  0.16662202  0.24999967
   0.22207354 -0.00000638  0.24999150
   0.49979318  0.16602405  0.24985922
   0.33351451  0.00000839  0.25002469
   0.38881834  0.16639021  0.25003598
   0.55560789 -0.00000641  0.25002116
   0.83344025  0.16676652  0.24999684
   0.66665855  0.00000760  0.25001269
   0.72208454  0.16669964  0.25001088
   0.88875678  0.00000182  0.24999890
   0.16660374  0.49999588  0.25000293
   0.00007420  0.33334021  0.25000074
   0.05556401  0.49999573  0.25000306
   0.22226989  0.33338365  0.25000925
   0.49910547  0.49835308  0.22836376
   0.33313572  0.33279607  0.24987764
   0.38630973  0.49986808  0.24835656
   0.55680862  0.32925726  0.24826845
   0.83339353  0.50000553  0.25001473
   0.66706322  0.33314753  0.24984229
   0.72239863  0.49999658  0.25003980
   0.88883020  0.33323014  0.24999457
   0.16677985  0.83343380  0.24999688
   0.00007196  0.66666240  0.25000085
   0.05545849  0.83337701  0.24999967
   0.22227105  0.66661268  0.25000986
   0.49978193  0.83416720  0.24979215
   0.33309251  0.66721792  0.24986615
   0.38880719  0.83364063  0.25003313
   0.55705864  0.67123077  0.24791380
   0.83343507  0.83323434  0.24999798
   0.66713621  0.66687649  0.24978887
   0.72208493  0.83328902  0.25001100
   0.88883281  0.66676266  0.24999493
   0.50424515  0.50799179  0.37897180
grapheneN                               
           1
    12.806642    0.003216    0.003360
     0.001857    7.387741    0.001928
     0.004003    0.003977   14.956039
   C    Zn
  36   1
Direct configuration=     4
   0.16640559  0.16705687  0.25003869
  -0.00038131 -0.00021101  0.24998905
   0.05576498  0.16687045  0.24997975
   0.22259641 -0.00004144  0.25000497
   0.50024592  0.16326547  0.24987773
   0.33292645 -0.00025562  0.25011532
   0.38881205  0.16698150  0.24967060
   0.55528041  0.00022814  0.25085716
   0.83310163  0.16655299  0.25005480
   0.66653014 -0.00026558  0.24986571
   0.72305915  0.16653694  0.25038638
   0.88926369 -0.00006394  0.24995500
   0.16683039  0.49975894  0.24992697
   0.00005123  0.33309895  0.25000092
   0.05572452  0.49995087  0.24995104
   0.22146374  0.33232428  0.25043253
   0.50063457  0.50087244  0.23242497
   0.33179249  0.33114813  0.24986986
   0.39286228  0.49951569  0.24337907
   0.55268550  0.33955642  0.24325661
   0.83326768  0.49977396  0.25005962
   0.66837265  0.33184725  0.24975984
   0.72236745  0.49980413  0.24954251
   0.88890134  0.33349416  0.25001539
   0.16654140  0.83291958  0.25004091
  -0.00007950  0.66685649  0.24999951
   0.05562909  0.83340636  0.24998022
   0.22157887  0.66790028  0.25044550
   0.50036914  0.83643168  0.24954086
   0.33198008  0.66864977  0.24985390
   0.38857498  0.83336912  0.24954861
   0.55248884  0.65881110  0.24325151
   0.83324152  0.83343827  0.25006650
   0.66832258  0.66833587  0.24953577
   0.72305745  0.83391162  0.25035346
   0.88903807  0.66680206  0.25001811
   0.50439858  0.50831781  0.38905067
grapheneN                               
           1
    12.778005    0.002381    0.003481
     0.001375    7.373021    0.002055
     0.004117    0.004208   15.019483
   C    Zn
  36   1
Direct configuration=     5
   0.16657348  0.16684115  0.25001968
  -0.00016505 -0.00011609  0.24999440
   0.05562702  0.16675933  0.24998878
   0.22236259 -0.00002569  0.24999886
   0.50004335  0.16449982  0.24986935
   0.33318941 -0.00013756  0.25007421
   0.38881489  0.16671694  0.24983636
   0.55542686  0.00012313  0.25047789
   0.83325305  0.16664849  0.25002851
   0.66658755 -0.00014336  0.24993240
   0.72262330  0.16660983  0.25021602
   0.88903700 -0.00003446  0.24997491
   0.16672902  0.49986498  0.24996143
   0.00006149  0.33320690  0.25000084
   0.05565274  0.49997096  0.24997464
   0.22182421  0.33279818  0.25024051
   0.49995083  0.49974523  0.23058247
   0.33239312  0.33188533  0.24987341
   0.38993203  0.49967424  0.24563717
   0.55452977  0.33494786  0.24553030
   0.83332395  0.49987756  0.25003925
   0.66778703  0.33242920  0.24979725
   0.72238139  0.49989025  0.24976812
   0.88886954  0.33337603  0.25000594
   0.16664801  0.83314963  0.25002094
  -0.00001176  0.66676963  0.25000011
   0.05555280  0.83339325  0.24998905
   0.22188846  0.66732407  0.25024786
   0.50010662  0.83541854  0.24965484
   0.33247761  0.66800898  0.24985945
   0.38867882  0.83349060  0.24976843
   0.55453200  0.66436777  0.24536681
   0.83332808  0.83334700  0.25003541
   0.66779210  0.66768302  0.24965057
   0.72262256  0.83363314  0.25019808
   0.88894628  0.66678445  0.25000759
   0.50432990  0.50817166  0.38447815
grapheneN                               
           1
    12.835564    0.002304    0.004135
     0.001332    7.398559    0.002241
     0.004937    0.004635   14.900522
   C    Zn
  36   1
Direct configuration=     6
   0.16640216  0.16624334  0.25013461
   0.00001784 -0.00006672  0.24995653
   0.05530358  0.16656579  0.24997255
   0.22216196 -0.00005672  0.25003030
   0.49979505  0.16876268  0.24939652
   0.33305796  0.00000659  0.25024155
   0.38842971  0.16547743  0.24955978
   0.55651813 -0.00030090  0.25130533
   0.83391910  0.16667687  0.25015368
   0.66684933  0.00006663  0.24990107
   0.72246222  0.16557968  0.25057753
   0.88897761 -0.00005889  0.24994449
   0.16652996  0.49993218  0.24994847
   0.00024740  0.33318463  0.24999301
   0.05575745  0.49991730  0.24990737
   0.22119000  0.33301897  0.25066210
   0.50012953  0.50049590  0.23486694
   0.33397075  0.33360139  0.24930054
   0.39015834  0.49979611  0.24114314
   0.55467199  0.33513336  0.24110280
   0.83366617  0.49990266  0.25012276
   0.66595153  0.33378889  0.24916493
   0.72292265  0.50005810  0.24935954
   0.88869971  0.33325215  0.25004589
   0.16648955  0.83379292  0.25013675
   0.00017742  0.66687920  0.24999176
   0.05525314  0.83341598  0.24997342
   0.22139515  0.66693981  0.25066859
   0.49992013  0.83099401  0.24900028
   0.33399216  0.66606390  0.24928732
   0.38848660  0.83445460  0.24936712
   0.55459388  0.66425755  0.24129141
   0.83406961  0.83340575  0.25016722
   0.66594828  0.66604546  0.24889463
   0.72238257  0.83446981  0.25051313
   0.88875012  0.66678634  0.25004210
   0.50445132  0.50846726  0.39497480
grapheneN                               
           1
    12.840928    0.002297    0.004195
     0.001328    7.400942    0.002258
     0.005013    0.004675   14.889501
   C    Zn
  36   1
Direct configuration=     7
   0.16638633  0.16618802  0.25014537
   0.00003475 -0.00006215  0.24995299
   0.05527368  0.16654788  0.24997104
   0.22214342 -0.00005959  0.25003324
   0.49977211  0.16915709  0.24935227
   0.33304581  0.00001993  0.25025721
   0.38839411  0.16536275  0.24953390
   0.55661899 -0.00034014  0.25138276
   0.83398066  0.16667949  0.25016539
   0.66687352  0.00008606  0.24989814
   0.72244733  0.16548437  0.25061137
   0.88897212 -0.00006115  0.24994165
   0.16651156  0.49993840  0.24994726
   0.00026459  0.33318257  0.24999228
   0.05576713  0.49991233  0.24990107
   0.22113138  0.33303940  0.25070156
   0.50014602  0.50056533  0.23526790
   0.33411657  0.33376017  0.24924692
   0.39017929  0.49980741  0.24072257
   0.55468516  0.33515055  0.24068845
   0.83369780  0.49990498  0.25013057
   0.66578189  0.33391470  0.24910576
   0.72297268  0.50007363  0.24932131
   0.88868401  0.33324069  0.25004963
   0.16647490  0.83385244  0.25014759
   0.00019490  0.66688933  0.24999098
   0.05522545  0.83341809  0.24997196
   0.22134955  0.66690426  0.25070797
   0.49990289  0.83058465  0.24893903
   0.33413215  0.66588394  0.24923377
   0.38846883  0.83454379  0.24932956
   0.55459963  0.66424737  0.24091002
   0.83413814  0.83341119  0.25017955
   0.66577786  0.66589395  0.24882389
   0.72236039  0.83454722  0.25054262
   0.88873199  0.66678651  0.25004533
   0.50446248  0.50849455  0.39595713
grapheneN                               
           1
    12.865237    0.001100    0.004775
     0.000639    7.407991    0.002617
     0.005708    0.005413   14.847226
   C    Zn
  36   1
Direct configuration=     8
   0.16651065  0.16645734  0.25038826
  -0.00003733  0.00005078  0.24986075
   0.05499507  0.16627980  0.24997916
   0.22172055  0.00002342  0.25012860
   0.50030615  0.16772369  0.24808290
   0.33293931 -0.00012839  0.25060782
   0.38862539  0.16771711  0.24939230
   0.55501561 -0.00029975  0.25172491
   0.83345601  0.16671126  0.25041443
   0.66739487  0.00000772  0.25021531
   0.72157603  0.16857328  0.25073933
   0.88951758  0.00009288  0.24998371
   0.16616864  0.50010541  0.25013088
   0.00011274  0.33344700  0.24995369
   0.05528054  0.50004023  0.24982775
   0.22286835  0.33368408  0.25088532
   0.49974551  0.49916027  0.23805603
   0.33384029  0.33379873  0.24765199
   0.38747233  0.50001080  0.23810258
   0.55612125  0.33187820  0.23797723
   0.83381145  0.50015335  0.25028538
   0.66624447  0.33326700  0.24751253
   0.72157029  0.49990368  0.24907230
   0.88927781  0.33314763  0.25011364
   0.16658760  0.83336750  0.25038767
   0.00018838  0.66646922  0.24995957
   0.05508083  0.83357204  0.24998637
   0.22287035  0.66610263  0.25088505
   0.50030952  0.83190419  0.24765194
   0.33387074  0.66605966  0.24761555
   0.38874532  0.83188495  0.24910247
   0.55649528  0.66925402  0.23824576
   0.83334227  0.83321573  0.25042112
   0.66626737  0.66665031  0.24721808
   0.72159478  0.83123856  0.25057540
   0.88925551  0.66666042  0.25010027
   0.50455854  0.50876527  0.40786393
grapheneN                               
           1
    12.861474    0.001285    0.004686
     0.000746    7.406899    0.002561
     0.005600    0.005299   14.853760
   C    Zn
  36   1
Direct configuration=     9
   0.16649146  0.16641573  0.25035059
  -0.00002620  0.00003333  0.24987506
   0.05503808  0.16632122  0.24997790
   0.22178582  0.00001061  0.25011381
   0.50022372  0.16794512  0.24827976
   0.33295575 -0.00010546  0.25055344
   0.38858967  0.16735335  0.24941427
   0.55526311 -0.00030595  0.25167184
   0.83353699  0.16670637  0.25037580
   0.66731440  0.00001981  0.25016612
   0.72171049  0.16809606  0.25071949
   0.88943338  0.00006907  0.24997719
   0.16622157  0.50007962  0.25010240
   0.00013618  0.33340615  0.24995967
   0.05535565  0.50002048  0.24983912
   0.22260023  0.33358443  0.25085683
   0.49980737  0.49937741  0.23762361
   0.33388293  0.33379276  0.24789935
   0.38789015  0.49997940  0.23850890
   0.55589958  0.33238371  0.23839771
   0.83379390  0.50011497  0.25026137
   0.66617306  0.33336704  0.24775963
   0.72178676  0.49992997  0.24911091
   0.88918616  0.33316199  0.25010371
   0.16657021  0.83344243  0.25035044
   0.00018939  0.66653413  0.24996444
   0.05510316  0.83354826  0.24998414
   0.22263561  0.66622645  0.25085759
   0.50024673  0.83170029  0.24785156
   0.33391108  0.66603249  0.24786652
   0.38870266  0.83229574  0.24913768
   0.55620261  0.66848039  0.23865899
   0.83346512  0.83324595  0.25038365
   0.66619179  0.66653341  0.24746713
   0.72171298  0.83174978  0.25057030
   0.88917471  0.66667989  0.25009175
   0.50454381  0.50872363  0.40601730
grapheneN                               
           1
    12.847203    0.002012    0.005064
     0.001165    7.396192    0.002927
     0.006018    0.006010   14.891787
   C    Zn
  36   1
Direct configuration=    10
   0.16690593  0.16775685  0.25059795
   0.00009021 -0.00017509  0.24979880
   0.05552902  0.16722258  0.25003544
   0.22184670 -0.00007497  0.25030448
   0.50024798  0.16466748  0.24689108
   0.33364903 -0.00036825  0.25092186
   0.38911741  0.16764032  0.24924396
   0.55524282  0.00023666  0.25114200
   0.83315607  0.16736017  0.25063421
   0.66617078 -0.00037722  0.25065116
   0.72221365  0.16745209  0.25052894
   0.88824608 -0.00000659  0.25013244
   0.16717123  0.49978716  0.25037261
   0.00023371  0.33301584  0.24990217
   0.05532120  0.50004854  0.24986049
   0.22233362  0.33323697  0.25060689
   0.50002190  0.50019146  0.23754277
   0.33271163  0.33326670  0.24624993
   0.38807734  0.49977994  0.23880087
   0.55565948  0.33177314  0.23867703
   0.83299326  0.49980099  0.25044667
   0.66723656  0.33343793  0.24609497
   0.72174597  0.49987431  0.24884168
   0.88880057  0.33329528  0.25017417
   0.16696328  0.83198265  0.25059151
   0.00020042  0.66675070  0.24991737
   0.05555172  0.83294064  0.25003997
   0.22231907  0.66691040  0.25062619
   0.50023915  0.83531851  0.24660811
   0.33277954  0.66663183  0.24618696
   0.38896762  0.83225117  0.24895723
   0.55569063  0.66751876  0.23863697
   0.83313739  0.83245058  0.25060592
   0.66741702  0.66671641  0.24589558
   0.72229697  0.83270909  0.25032342
   0.88882547  0.66704093  0.25016235
   0.50458964  0.50888606  0.41409589
grapheneN                               
           1
    12.846789    0.002033    0.005075
     0.001177    7.395881    0.002937
     0.006030    0.006031   14.892893
   C    Zn
  36   1
Direct configuration=    11
   0.16691798  0.16779586  0.25060511
   0.00009360 -0.00018115  0.24979659
   0.05554329  0.16724880  0.25003711
   0.22184847 -0.00007746  0.25031000
   0.50024869  0.16457214  0.24685084
   0.33366919 -0.00037589  0.25093253
   0.38913275  0.16764867  0.24923903
   0.55524223  0.00025245  0.25112665
   0.83314499  0.16737919  0.25064169
   0.66613753 -0.00038877  0.25066521
   0.72222828  0.16743336  0.25052342
   0.88821155 -0.00000879  0.25013694
   0.16719884  0.49977865  0.25038044
   0.00023654  0.33300449  0.24990051
   0.05532019  0.50004936  0.24986111
   0.22232587  0.33322686  0.25059965
   0.50002813  0.50021514  0.23754042
   0.33267758  0.33325141  0.24620214
   0.38808278  0.49977414  0.23880933
   0.55565250  0.33175538  0.23868512
   0.83296998  0.49979186  0.25045204
   0.66726749  0.33343999  0.24604674
   0.72174478  0.49987269  0.24883388
   0.88878936  0.33329916  0.25017621
   0.16697471  0.83194019  0.25059850
   0.00020074  0.66675700  0.24991601
   0.05556476  0.83292296  0.25004159
   0.22230986  0.66693029  0.25061948
   0.50023893  0.83542376  0.24657208
   0.33274664  0.66664927  0.24613830
   0.38897532  0.83224988  0.24895200
   0.55567575  0.66749079  0.23863633
   0.83312786  0.83242744  0.25061236
   0.66745265  0.66672174  0.24585005
   0.72231396  0.83273699  0.25031627
   0.88881532  0.66705143  0.25016440
   0.50459097  0.50889077  0.41432994
grapheneN                               
           1
    12.825867    0.003488    0.005329
     0.002015    7.382860    0.003078
     0.006295    0.006285   14.943497
   C    Zn
  36   1
Direct configuration=    12
   0.16698447  0.16700130  0.25081084
  -0.00005904 -0.00013027  0.24979200
   0.05584928  0.16709917  0.25013879
   0.22240006 -0.00012149  0.25063560
   0.50007594  0.16604888  0.24559165
   0.33386060 -0.00012411  0.25128025
   0.38887334  0.16609602  0.24874629
   0.55589258  0.00001438  0.25006889
   0.83319628  0.16690421  0.25086161
   0.66638870 -0.00004020  0.25104656
   0.72208435  0.16566317  0.25014425
   0.88795090 -0.00012195  0.25039739
   0.16712101  0.49988339  0.25059908
   0.00003916  0.33342749  0.24986586
   0.05597426  0.49987750  0.24999842
   0.22166510  0.33350542  0.25005466
   0.50010201  0.49981590  0.23660472
   0.33321619  0.33292077  0.24480570
   0.38815589  0.50001024  0.23987471
   0.55550061  0.33195054  0.23986433
   0.83306476  0.49985129  0.25062904
   0.66697479  0.33282233  0.24461219
   0.72234151  0.50010668  0.24814181
   0.88838229  0.33379363  0.25026585
   0.16691903  0.83291207  0.25080246
  -0.00000118  0.66661594  0.24989281
   0.05579192  0.83287833  0.25014234
   0.22172933  0.66640826  0.25007099
   0.50014691  0.83408872  0.24542802
   0.33309769  0.66660525  0.24470123
   0.38886401  0.83383261  0.24847747
   0.55548896  0.66781188  0.23953948
   0.83335814  0.83312018  0.25078422
   0.66714395  0.66684747  0.24447389
   0.72213120  0.83430906  0.24991685
   0.88836228  0.66621240  0.25025466
   0.50463279  0.50905357  0.42178508
grapheneN                               
           1
    12.823162    0.003677    0.005362
     0.002123    7.381176    0.003096
     0.006329    0.006318   14.950060
   C    Zn
  36   1
Direct configuration=    13
   0.16699311  0.16689816  0.25083741
  -0.00007885 -0.00012366  0.24979141
   0.05588900  0.16707974  0.25015191
   0.22247165 -0.00012723  0.25067764
   0.50005351  0.16624057  0.24542905
   0.33388544 -0.00009143  0.25132515
   0.38883969  0.16589449  0.24868266
   0.55597699 -0.00001653  0.24993229
   0.83320295  0.16684256  0.25089001
   0.66642129  0.00000503  0.25109580
   0.72206569  0.16543341  0.25009528
   0.88791708 -0.00013664  0.25043103
   0.16711090  0.49989699  0.25062732
   0.00001354  0.33348240  0.24986139
   0.05605915  0.49985517  0.25001615
   0.22157934  0.33354160  0.24998429
   0.50011160  0.49976408  0.23648389
   0.33328610  0.33287784  0.24462537
   0.38816537  0.50004088  0.24001229
   0.55548090  0.33197587  0.24001660
   0.83307706  0.49985900  0.25065189
   0.66693681  0.33274217  0.24442694
   0.72241895  0.50013704  0.24805245
   0.88832946  0.33385782  0.25027743
   0.16691179  0.83303823  0.25082880
  -0.00002738  0.66659763  0.24988981
   0.05582140  0.83287253  0.25015535
   0.22165399  0.66634051  0.25000016
   0.50013498  0.83391544  0.24528028
   0.33314325  0.66659953  0.24451566
   0.38884955  0.83403806  0.24841619
   0.55546471  0.66785356  0.23965611
   0.83338802  0.83321010  0.25080642
   0.66710389  0.66686380  0.24429619
   0.72210746  0.83451312  0.24986527
   0.88830349  0.66610350  0.25026632
   0.50463819  0.50907467  0.42274779
grapheneN                               
           1
    12.814723    0.003204    0.004839
     0.001850    7.377019    0.003107
     0.005707    0.006327   14.968335
   C    Zn
  36   1
Direct configuration=    14
   0.16694987  0.16579979  0.25088244
  -0.00004199  0.00004383  0.24994278
   0.05516677  0.16606391  0.25027202
   0.22265995 -0.00005269  0.25111025
   0.50015082  0.16684995  0.24496076
   0.33338899 -0.00004124  0.25138887
   0.38870264  0.16637128  0.24776314
   0.55546963 -0.00001142  0.24861087
   0.83312967  0.16629532  0.25093003
   0.66710201 -0.00000890  0.25102426
   0.72180062  0.16653924  0.24967340
   0.88911360  0.00011175  0.25073298
   0.16644154  0.49997988  0.25057962
   0.00010108  0.33390257  0.24992334
   0.05557860  0.50004546  0.25025864
   0.22240294  0.33323326  0.24929818
   0.50006160  0.49982577  0.23606108
   0.33333397  0.33255104  0.24425549
   0.38871483  0.49980156  0.24057198
   0.55546769  0.33355903  0.24075892
   0.83351705  0.50005883  0.25065013
   0.66685070  0.33212954  0.24398952
   0.72185786  0.49977092  0.24686724
   0.88859709  0.33335642  0.25041848
   0.16695135  0.83397768  0.25087961
   0.00006443  0.66586326  0.24995435
   0.05509400  0.83378993  0.25027727
   0.22228710  0.66652677  0.24931324
   0.50020753  0.83281100  0.24480117
   0.33328707  0.66740601  0.24411991
   0.38874573  0.83347009  0.24755103
   0.55555245  0.66670172  0.24028398
   0.83313388  0.83349944  0.25080777
   0.66670794  0.66778292  0.24383747
   0.72185042  0.83340830  0.24945820
   0.88863592  0.66634394  0.25039475
   0.50466471  0.50919388  0.42849682
grapheneN                               
           1
    12.815649    0.003256    0.004896
     0.001880    7.377475    0.003106
     0.005776    0.006326   14.966328
   C    Zn
  36   1
Direct configuration=    15
   0.16695462  0.16592042  0.25087750
  -0.00004604  0.00002544  0.24992618
   0.05524610  0.16617547  0.25025886
   0.22263927 -0.00006087  0.25106283
   0.50014013  0.16678302  0.24501210
   0.33344351 -0.00004675  0.25138189
   0.38871769  0.16631892  0.24786394
   0.55552536 -0.00001198  0.24875574
   0.83313772  0.16635542  0.25092565
   0.66702724 -0.00000738  0.25103210
   0.72182973  0.16641779  0.24971965
   0.88898218  0.00008446  0.25069988
   0.16651506  0.49997078  0.25058485
   0.00009146  0.33385642  0.24991655
   0.05563138  0.50002457  0.25023206
   0.22231249  0.33326712  0.24937339
   0.50006710  0.49981899  0.23610743
   0.33332871  0.33258693  0.24429603
   0.38865448  0.49982784  0.24051062
   0.55546914  0.33338517  0.24067754
   0.83346873  0.50003689  0.25065033
   0.66686016  0.33219682  0.24403747
   0.72191949  0.49981113  0.24699717
   0.88856770  0.33341148  0.25040302
   0.16694700  0.83387451  0.25087404
   0.00005435  0.66594391  0.24994727
   0.05517389  0.83368919  0.25026391
   0.22221757  0.66650631  0.24938854
   0.50019956  0.83293229  0.24485369
   0.33327128  0.66731744  0.24416329
   0.38875714  0.83353246  0.24764588
   0.55554282  0.66682821  0.24021515
   0.83316180  0.83346766  0.25080763
   0.66675143  0.66768198  0.24388776
   0.72187866  0.83352963  0.24950282
   0.88859941  0.66631753  0.25038067
   0.50466176  0.50918079  0.42786658
grapheneN                               
           1
    12.819836    0.001624    0.004405
     0.000941    7.381474    0.003169
     0.005208    0.006463   14.953333
   C    Zn
  36   1
Direct configuration=    16
   0.16672109  0.16623402  0.25079984
  -0.00000434  0.00000575  0.25021538
   0.05518239  0.16651761  0.25037268
   0.22220509 -0.00004842  0.25145770
   0.50013585  0.16687974  0.24500466
   0.33357226 -0.00012483  0.25103094
   0.38881556  0.16689394  0.24690824
   0.55537846 -0.00008197  0.24761245
   0.83339780  0.16651568  0.25083190
   0.66663556 -0.00010021  0.25048861
   0.72212798  0.16705462  0.24941488
   0.88907936  0.00003300  0.25093750
   0.16676691  0.49984382  0.25022354
   0.00009615  0.33298172  0.25009587
   0.05512878  0.50001158  0.25048673
   0.22233113  0.33271284  0.24882682
   0.50001800  0.50010836  0.23647954
   0.33345671  0.33313355  0.24453174
   0.38883164  0.49989352  0.24050136
   0.55552494  0.33369718  0.24082659
   0.83317968  0.49985563  0.25037434
   0.66663790  0.33325690  0.24422967
   0.72174218  0.49989281  0.24582355
   0.88890516  0.33282659  0.25053489
   0.16670688  0.83347368  0.25080783
   0.00009672  0.66668362  0.25011599
   0.05514135  0.83344599  0.25038425
   0.22226311  0.66726523  0.24881897
   0.50011933  0.83287163  0.24477322
   0.33350191  0.66682562  0.24439006
   0.38880632  0.83296021  0.24674941
   0.55550795  0.66619926  0.24037797
   0.83337884  0.83323349  0.25069887
   0.66658912  0.66671103  0.24401013
   0.72210272  0.83286053  0.24922068
   0.88893455  0.66713438  0.25050421
   0.50468505  0.50929193  0.43223897
grapheneN                               
           1
    12.821533    0.000964    0.004206
     0.000560    7.383094    0.003194
     0.004978    0.006518   14.948074
   C    Zn
  36   1
Direct configuration=    17
   0.16662660  0.16636088  0.25076837
   0.00001254 -0.00000221  0.25033255
   0.05515662  0.16665603  0.25041879
   0.22202941 -0.00004342  0.25161767
   0.50013412  0.16691887  0.24500164
   0.33362435 -0.00015640  0.25088875
   0.38885516  0.16712659  0.24652104
   0.55531900 -0.00011030  0.24714925
   0.83350305  0.16658054  0.25079392
   0.66647704 -0.00013780  0.25026841
   0.72224868  0.16731230  0.24929141
   0.88911868  0.00001218  0.25103377
   0.16686881  0.49979248  0.25007716
   0.00009802  0.33262784  0.25016852
   0.05492540  0.50000627  0.25058990
   0.22233865  0.33248860  0.24860538
   0.49999815  0.50022542  0.23663029
   0.33350853  0.33335472  0.24462724
   0.38890333  0.49992010  0.24049761
   0.55554754  0.33382341  0.24088698
   0.83306270  0.49978228  0.25026252
   0.66654799  0.33368576  0.24430754
   0.72167041  0.49992584  0.24534806
   0.88904171  0.33258999  0.25058833
   0.16660970  0.83331149  0.25078100
   0.00011389  0.66698289  0.25018435
   0.05512817  0.83334760  0.25043301
   0.22228155  0.66757228  0.24858821
   0.50008686  0.83284709  0.24474062
   0.33359522  0.66662666  0.24448194
   0.38882619  0.83272870  0.24638622
   0.55549383  0.66594479  0.24044393
   0.83346667  0.83313877  0.25065482
   0.66652341  0.66631818  0.24405971
   0.72219336  0.83258984  0.24910638
   0.88907020  0.66746489  0.25055426
   0.50469455  0.50933687  0.43401044
grapheneN                               
           1
    12.831369    0.000449    0.003675
     0.000263    7.391351    0.003391
     0.004372    0.006936   14.919927
   C    Zn
  36   1
Direct configuration=    18
   0.16648751  0.16681507  0.25064312
   0.00001117 -0.00009990  0.25079024
   0.05558091  0.16669383  0.25057767
   0.22196281 -0.00010497  0.25185414
   0.50021456  0.16717661  0.24484031
   0.33351064 -0.00010555  0.24997782
   0.38893921  0.16695464  0.24579035
   0.55533823 -0.00014238  0.24622642
   0.83370048  0.16665053  0.25065219
   0.66654686 -0.00010288  0.24922975
   0.72205492  0.16716410  0.24902832
   0.88865211 -0.00014599  0.25120540
   0.16671031  0.49994632  0.24942071
   0.00001590  0.33268173  0.25051071
   0.05552906  0.49975886  0.25077803
   0.22203804  0.33301424  0.24822452
   0.49995475  0.49976684  0.23748171
   0.33354849  0.33348788  0.24492305
   0.38874964  0.50017222  0.24039503
   0.55530144  0.33314819  0.24085982
   0.83334823  0.49991787  0.24966052
   0.66666245  0.33376168  0.24459895
   0.72227512  0.50016978  0.24449240
   0.88871676  0.33311856  0.25066511
   0.16640354  0.83308149  0.25066231
   0.00005556  0.66728154  0.25051253
   0.05557071  0.83322830  0.25059493
   0.22211594  0.66681464  0.24817521
   0.50011294  0.83264748  0.24450139
   0.33351138  0.66624976  0.24478972
   0.38897091  0.83299606  0.24570266
   0.55530053  0.66691527  0.24049459
   0.83367295  0.83322292  0.25051537
   0.66675268  0.66594995  0.24426985
   0.72200055  0.83269014  0.24886569
   0.88866341  0.66670599  0.25060671
   0.50471938  0.50946920  0.43858273
grapheneN                               
           1
    12.832894    0.000369    0.003593
     0.000217    7.392631    0.003422
     0.004278    0.007001   14.915574
   C    Zn
  36   1
Direct configuration=    19
   0.16646600  0.16688528  0.25062370
   0.00001096 -0.00011500  0.25086121
   0.05564652  0.16669967  0.25060231
   0.22195251 -0.00011449  0.25189081
   0.50022700  0.16721646  0.24481530
   0.33349305 -0.00009769  0.24983657
   0.38895220  0.16692807  0.24567705
   0.55534119 -0.00014733  0.24608332
   0.83373102  0.16666135  0.25063021
   0.66655765 -0.00009747  0.24906870
   0.72202495  0.16714119  0.24898753
   0.88857995 -0.00017045  0.25123201
   0.16668579  0.49997010  0.24931892
   0.00000321  0.33269006  0.25056377
   0.05562241  0.49972062  0.25080720
   0.22199155  0.33309550  0.24816546
   0.49994804  0.49969594  0.23761374
   0.33355467  0.33350847  0.24496891
   0.38872587  0.50021119  0.24037913
   0.55526338  0.33304381  0.24085561
   0.83339239  0.49993884  0.24956717
   0.66668015  0.33377341  0.24464414
   0.72236864  0.50020751  0.24435973
   0.88866651  0.33320027  0.25067701
   0.16637165  0.83304594  0.25064390
   0.00004654  0.66732771  0.25056342
   0.05563915  0.83320986  0.25062003
   0.22209032  0.66669752  0.24811117
   0.50011697  0.83261662  0.24446430
   0.33349842  0.66619148  0.24483745
   0.38899329  0.83303740  0.24559667
   0.55527065  0.66706530  0.24050244
   0.83370485  0.83323594  0.25049375
   0.66678814  0.66589302  0.24430243
   0.72197073  0.83270565  0.24882837
   0.88860050  0.66658866  0.25061484
   0.50472325  0.50948961  0.43929170
grapheneN                               
           1
    12.842174    0.000576    0.002949
     0.000336    7.399125    0.003619
     0.003539    0.007415   14.891712
   C    Zn
  36   1
Direct configuration=    20
   0.16694569  0.16699142  0.25053805
   0.00005288 -0.00009266  0.25136504
   0.05537359  0.16640794  0.25081679
   0.22210342 -0.00007636  0.25175343
   0.50016883  0.16650248  0.24435148
   0.33333283 -0.00007041  0.24864359
   0.38873976  0.16678299  0.24531832
   0.55548121 -0.00000940  0.24547368
   0.83322280  0.16687733  0.25050292
   0.66664459 -0.00012829  0.24789377
   0.72191583  0.16681801  0.24871803
   0.88873649 -0.00012065  0.25133568
   0.16657942  0.49993852  0.24860123
   0.00012454  0.33348982  0.25099156
   0.05578194  0.49995065  0.25085243
   0.22197546  0.33373912  0.24797939
   0.49988079  0.49984723  0.23854108
   0.33328379  0.33312112  0.24503365
   0.38861497  0.49993071  0.24051068
   0.55541428  0.33297278  0.24091855
   0.83361971  0.50002512  0.24881452
   0.66697381  0.33308409  0.24472933
   0.72283238  0.49990422  0.24410583
   0.88858818  0.33356730  0.25066801
   0.16696950  0.83286371  0.25054918
   0.00012087  0.66631916  0.25097849
   0.05538401  0.83339619  0.25084049
   0.22195489  0.66604594  0.24790797
   0.50013503  0.83330096  0.24398262
   0.33323178  0.66691236  0.24493754
   0.38865970  0.83314073  0.24525585
   0.55544873  0.66680904  0.24062455
   0.83314580  0.83290116  0.25038468
   0.66693334  0.66692720  0.24433969
   0.72196512  0.83304080  0.24855638
   0.88861069  0.66620419  0.25058097
   0.50475342  0.50963553  0.44370455
grapheneN                               
           1
    12.842732    0.000588    0.002910
     0.000343    7.399515    0.003631
     0.003495    0.007440   14.890280
   C    Zn
  36   1
Direct configuration=    21
   0.16697447  0.16699778  0.25053291
   0.00005540 -0.00009132  0.25139534
   0.05535722  0.16639044  0.25082969
   0.22211247 -0.00007407  0.25174517
   0.50016534  0.16645965  0.24432359
   0.33332322 -0.00006877  0.24857186
   0.38872702  0.16677429  0.24529675
   0.55548960 -0.00000113  0.24543702
   0.83319231  0.16689028  0.25049526
   0.66664980 -0.00013014  0.24782312
   0.72190928  0.16679863  0.24870182
   0.88874588 -0.00011766  0.25134192
   0.16657304  0.49993662  0.24855807
   0.00013182  0.33353779  0.25101728
   0.05579151  0.49996444  0.25085515
   0.22197450  0.33377773  0.24796820
   0.49987676  0.49985630  0.23859684
   0.33326754  0.33309788  0.24503754
   0.38860832  0.49991388  0.24051859
   0.55542333  0.33296852  0.24092233
   0.83363334  0.50003029  0.24876926
   0.66699143  0.33304275  0.24473446
   0.72286020  0.49988602  0.24409056
   0.88858348  0.33358931  0.25066747
   0.16700536  0.83285278  0.25054349
   0.00012533  0.66625867  0.25100345
   0.05536870  0.83340737  0.25085375
   0.22194676  0.66600686  0.24789575
   0.50013611  0.83334201  0.24395366
   0.33321579  0.66695560  0.24494356
   0.38863969  0.83314693  0.24523535
   0.55545942  0.66679367  0.24063189
   0.83311226  0.83288108  0.25037812
   0.66694205  0.66698923  0.24434193
   0.72196479  0.83306090  0.24854002
   0.88861130  0.66618113  0.25057893
   0.50475524  0.50964426  0.44396989
grapheneN                               
           1
    12.845210    0.000233    0.002532
     0.000138    7.399226    0.003776
     0.003057    0.007734   14.887990
   C    Zn
  36   1
Direct configuration=    22
   0.16694187  0.16684139  0.25054367
  -0.00008907 -0.00011574  0.25167298
   0.05530670  0.16683527  0.25109885
   0.22240188 -0.00005676  0.25119737
   0.50002355  0.16646582  0.24376578
   0.33330349  0.00005715  0.24769652
   0.38850803  0.16646742  0.24525172
   0.55561513 -0.00013244  0.24511853
   0.83311545  0.16686910  0.25044983
   0.66662873 -0.00004204  0.24706509
   0.72195227  0.16628217  0.24838497
   0.88866872 -0.00009680  0.25138863
   0.16665003  0.49986991  0.24815313
   0.00018745  0.33354324  0.25131881
   0.05551093  0.49999875  0.25075971
   0.22211409  0.33336786  0.24794189
   0.49995314  0.49996724  0.23921944
   0.33319260  0.33318773  0.24480572
   0.38845679  0.49985811  0.24098765
   0.55566931  0.33306949  0.24118033
   0.83357269  0.49988751  0.24825140
   0.66703747  0.33307699  0.24452012
   0.72243077  0.49986952  0.24442716
   0.88886644  0.33320108  0.25055881
   0.16700302  0.83292879  0.25053826
   0.00016833  0.66621309  0.25128815
   0.05533438  0.83291416  0.25111573
   0.22205922  0.66653327  0.24786791
   0.50005175  0.83344208  0.24345575
   0.33317294  0.66680407  0.24474501
   0.38843922  0.83341676  0.24515995
   0.55564679  0.66664676  0.24088306
   0.83316345  0.83286521  0.25035771
   0.66699755  0.66690601  0.24416844
   0.72195411  0.83351914  0.24818526
   0.88890357  0.66671493  0.25045067
   0.50478729  0.50977376  0.44712598
grapheneN                               
           1
    12.846441    0.000056    0.002344
     0.000037    7.399082    0.003848
     0.002840    0.007880   14.886852
   C    Zn
  36   1
Direct configuration=    23
   0.16692567  0.16676370  0.25054902
  -0.00016083 -0.00012788  0.25181093
   0.05528161  0.16705626  0.25123258
   0.22254562 -0.00004815  0.25092520
   0.49995312  0.16646889  0.24348861
   0.33329368  0.00011973  0.24726159
   0.38839925  0.16631497  0.24522934
   0.55567747 -0.00019767  0.24496028
   0.83307727  0.16685857  0.25042726
   0.66661826  0.00000174  0.24668845
   0.72197361  0.16602560  0.24822753
   0.88863039 -0.00008644  0.25141184
   0.16668826  0.49983678  0.24795193
   0.00021508  0.33354594  0.25146863
   0.05537157  0.50001580  0.25071229
   0.22218343  0.33316424  0.24792882
   0.49999109  0.50002235  0.23952878
   0.33315538  0.33323238  0.24469053
   0.38838153  0.49983039  0.24122070
   0.55579150  0.33311965  0.24130852
   0.83354256  0.49981658  0.24799409
   0.66706033  0.33309402  0.24441362
   0.72221748  0.49986130  0.24459440
   0.88900698  0.33300820  0.25050483
   0.16700185  0.83296655  0.25053567
   0.00018969  0.66619044  0.25142961
   0.05531733  0.83266913  0.25124590
   0.22211507  0.66679479  0.24785408
   0.50000985  0.83349181  0.24320835
   0.33315166  0.66672880  0.24464635
   0.38833965  0.83355081  0.24512247
   0.55573986  0.66657378  0.24100786
   0.83318888  0.83285734  0.25034758
   0.66702511  0.66686466  0.24408225
   0.72194880  0.83374680  0.24800899
   0.88904874  0.66698013  0.25038695
   0.50480327  0.50983803  0.44869414
grapheneN                               
           1
    12.845196   -0.000414    0.002023
    -0.000234    7.396450    0.003929
     0.002466    0.008036   14.893594
   C    Zn
  36   1
Direct configuration=    24
   0.16677016  0.16648471  0.25056076
  -0.00012608 -0.00015922  0.25199204
   0.05542907  0.16696620  0.25154555
   0.22236124 -0.00005824  0.25025127
   0.49993896  0.16664085  0.24307333
   0.33331110  0.00005698  0.24665019
   0.38850875  0.16658615  0.24509154
   0.55542912 -0.00015625  0.24456537
   0.83328292  0.16650557  0.25039186
   0.66665227 -0.00004437  0.24618538
   0.72207813  0.16630332  0.24782011
   0.88848637 -0.00009261  0.25147814
   0.16670641  0.49989370  0.24779605
   0.00017627  0.33334105  0.25163862
   0.05541755  0.49986275  0.25059935
   0.22212352  0.33295237  0.24786862
   0.50010480  0.49990347  0.24002110
   0.33323568  0.33315742  0.24448235
   0.38847172  0.49991098  0.24174355
   0.55565621  0.33314215  0.24156502
   0.83357526  0.49985817  0.24772214
   0.66698548  0.33297880  0.24421660
   0.72210177  0.49990849  0.24498994
   0.88893627  0.33291531  0.25034943
   0.16680503  0.83332819  0.25052932
   0.00016671  0.66653614  0.25158393
   0.05545125  0.83275604  0.25154482
   0.22214107  0.66690552  0.24780524
   0.49996072  0.83325631  0.24286006
   0.33322261  0.66665590  0.24445878
   0.38850916  0.83340818  0.24495945
   0.55561445  0.66675835  0.24126524
   0.83339412  0.83329854  0.25032098
   0.66697296  0.66679287  0.24392376
   0.72204790  0.83353270  0.24758369
   0.88896498  0.66689829  0.25022413
   0.50483615  0.50996521  0.45144231
grapheneN                               
           1
    12.844009   -0.000863    0.001716
    -0.000493    7.393938    0.004007
     0.002109    0.008186   14.900032
   C    Zn
  36   1
Direct configuration=    25
   0.16662167  0.16621825  0.25057196
  -0.00009291 -0.00018915  0.25216488
   0.05556987  0.16688019  0.25184423
   0.22218518 -0.00006787  0.24960814
   0.49992544  0.16680508  0.24267702
   0.33332771 -0.00000294  0.24606674
   0.38861331  0.16684516  0.24496005
   0.55519199 -0.00011669  0.24418850
   0.83347927  0.16616845  0.25035809
   0.66668473 -0.00008839  0.24570530
   0.72217793  0.16656858  0.24743130
   0.88834886 -0.00009852  0.25154141
   0.16672373  0.49994807  0.24764730
   0.00013921  0.33314537  0.25180084
   0.05546145  0.49971660  0.25049157
   0.22206632  0.33275002  0.24781118
   0.50021339  0.49978993  0.24049092
   0.33331235  0.33308584  0.24428368
   0.38855785  0.49998794  0.24224250
   0.55552705  0.33316363  0.24180978
   0.83360647  0.49989789  0.24746262
   0.66691400  0.33286876  0.24402858
   0.72199129  0.49995355  0.24536739
   0.88886874  0.33282658  0.25020113
   0.16661712  0.83367357  0.25052325
   0.00014478  0.66686631  0.25173119
   0.05557914  0.83283905  0.25183007
   0.22216590  0.66701127  0.24775863
   0.49991380  0.83303140  0.24252768
   0.33329035  0.66658628  0.24427978
   0.38867101  0.83327197  0.24480388
   0.55549472  0.66693462  0.24151085
   0.83359010  0.83371992  0.25029560
   0.66692316  0.66672431  0.24377251
   0.72214251  0.83332823  0.24717783
   0.88888498  0.66682013  0.25006875
   0.50486763  0.51008661  0.45406487
grapheneN                               
           1
    12.840672   -0.000648    0.001150
    -0.000369    7.391060    0.004068
     0.001451    0.008300   14.909706
   C    Zn
  36   1
Direct configuration=    26
   0.16672656  0.16633174  0.25048755
   0.00009629 -0.00013402  0.25232445
   0.05538716  0.16611299  0.25220258
   0.22186057 -0.00009519  0.24893525
   0.49998279  0.16679729  0.24252001
   0.33340966 -0.00009732  0.24567498
   0.38873304  0.16691504  0.24455687
   0.55506461 -0.00001875  0.24358306
   0.83346266  0.16639128  0.25024852
   0.66669536 -0.00015409  0.24535647
   0.72227070  0.16669087  0.24691657
   0.88875747 -0.00007568  0.25165343
   0.16682482  0.49989258  0.24776463
   0.00014090  0.33310718  0.25180862
   0.05549389  0.49987801  0.25044116
   0.22192939  0.33293854  0.24764959
   0.50018832  0.49996078  0.24097138
   0.33330409  0.33316243  0.24424297
   0.38880223  0.49991544  0.24268697
   0.55539106  0.33307093  0.24197311
   0.83353112  0.49986903  0.24748441
   0.66680841  0.33300888  0.24397040
   0.72216664  0.49985148  0.24556806
   0.88870837  0.33301749  0.25003071
   0.16676924  0.83351194  0.25042562
   0.00016599  0.66658257  0.25172014
   0.05539276  0.83369405  0.25216354
   0.22199760  0.66686746  0.24761573
   0.49995293  0.83307727  0.24240623
   0.33337816  0.66672552  0.24423569
   0.38872497  0.83305145  0.24440695
   0.55540331  0.66679860  0.24170711
   0.83343857  0.83342739  0.25016493
   0.66679234  0.66677244  0.24374009
   0.72229947  0.83313534  0.24667461
   0.88874471  0.66673372  0.24991184
   0.50490391  0.51023534  0.45687576
grapheneN                               
           1
    12.840366   -0.000628    0.001099
    -0.000358    7.390796    0.004073
     0.001391    0.008311   14.910594
   C    Zn
  36   1
Direct configuration=    27
   0.16673619  0.16634216  0.25047980
   0.00011367 -0.00012896  0.25233909
   0.05537038  0.16604250  0.25223548
   0.22183075 -0.00009770  0.24887349
   0.49998806  0.16679658  0.24250560
   0.33341719 -0.00010599  0.24563903
   0.38874404  0.16692146  0.24451986
   0.55505291 -0.00000975  0.24352749
   0.83346113  0.16641176  0.25023846
   0.66669634 -0.00016013  0.24532445
   0.72227922  0.16670211  0.24686932
   0.88879501 -0.00007358  0.25166371
   0.16683411  0.49988748  0.24777540
   0.00014106  0.33310367  0.25180933
   0.05549687  0.49989284  0.25043654
   0.22191681  0.33295587  0.24763476
   0.50018602  0.49997647  0.24101547
   0.33330333  0.33316947  0.24423924
   0.38882468  0.49990877  0.24272776
   0.55537857  0.33306242  0.24198810
   0.83352420  0.49986638  0.24748641
   0.66679871  0.33302176  0.24396506
   0.72218275  0.49984210  0.24558648
   0.88869364  0.33303503  0.25001507
   0.16678322  0.83349709  0.25041666
   0.00016794  0.66655650  0.25171912
   0.05537564  0.83377261  0.25219414
   0.22198214  0.66685425  0.24760262
   0.49995652  0.83308149  0.24239508
   0.33338622  0.66673831  0.24423165
   0.38872992  0.83303119  0.24437052
   0.55539491  0.66678611  0.24172512
   0.83342465  0.83340051  0.25015294
   0.66678032  0.66677687  0.24373711
   0.72231389  0.83311761  0.24662843
   0.88873182  0.66672578  0.24989743
   0.50490725  0.51024900  0.45713375
grapheneN                               
           1
    12.838252    0.000056    0.000676
     0.000036    7.390344    0.004058
     0.000900    0.008278   14.913963
   C    Zn
  36   1
Direct configuration=    28
   0.16670072  0.16657710  0.25031411
   0.00009639 -0.00004835  0.25248546
   0.05532831  0.16628121  0.25239010
   0.22206243 -0.00008671  0.24859769
   0.50001815  0.16669247  0.24260399
   0.33334552 -0.00007385  0.24554346
   0.38861679  0.16664420  0.24411736
   0.55531006 -0.00006640  0.24310667
   0.83344449  0.16667280  0.25007975
   0.66674212 -0.00011300  0.24517785
   0.72211466  0.16645335  0.24655668
   0.88891104 -0.00011104  0.25171553
   0.16677803  0.49989189  0.24805869
   0.00012474  0.33302535  0.25167612
   0.05551168  0.49990824  0.25050049
   0.22200263  0.33319125  0.24749599
   0.50014048  0.49996470  0.24125922
   0.33326556  0.33331683  0.24437448
   0.38873236  0.49992298  0.24282755
   0.55544523  0.33314105  0.24199531
   0.83346132  0.49987347  0.24773700
   0.66682568  0.33319285  0.24407181
   0.72215170  0.49986733  0.24545767
   0.88875484  0.33329154  0.24996768
   0.16673879  0.83314873  0.25025527
   0.00014798  0.66661750  0.25157825
   0.05534661  0.83349814  0.25232897
   0.22203757  0.66665439  0.24746509
   0.50002720  0.83326119  0.24247790
   0.33333468  0.66662036  0.24434285
   0.38860818  0.83316879  0.24400620
   0.55545982  0.66668523  0.24178514
   0.83342036  0.83307775  0.24997031
   0.66686653  0.66667071  0.24384392
   0.72213254  0.83324284  0.24634141
   0.88876476  0.66654976  0.24986845
   0.50493013  0.51034538  0.45872559
grapheneN                               
           1
    12.837124    0.000421    0.000451
     0.000246    7.390102    0.004050
     0.000638    0.008260   14.915760
   C    Zn
  36   1
Direct configuration=    29
   0.16668179  0.16670244  0.25022574
   0.00008716 -0.00000535  0.25256352
   0.05530586  0.16640857  0.25247257
   0.22218604 -0.00008086  0.24845060
   0.50003421  0.16663693  0.24265646
   0.33330728 -0.00005670  0.24549248
   0.38854889  0.16649628  0.24390269
   0.55544725 -0.00009663  0.24288224
   0.83343560  0.16681206  0.24999510
   0.66676654 -0.00008786  0.24509965
   0.72202685  0.16632064  0.24638992
   0.88897296 -0.00013103  0.25174317
   0.16674812  0.49989424  0.24820978
   0.00011603  0.33298357  0.25160507
   0.05551958  0.49991646  0.25053460
   0.22204842  0.33331683  0.24742198
   0.50011618  0.49995843  0.24138922
   0.33324542  0.33339545  0.24444661
   0.38868310  0.49993056  0.24288077
   0.55548079  0.33318300  0.24199915
   0.83342778  0.49987726  0.24787065
   0.66684006  0.33328413  0.24412875
   0.72213513  0.49988079  0.24538897
   0.88878749  0.33342838  0.24994240
   0.16671509  0.83296289  0.25016918
   0.00013732  0.66665004  0.25150311
   0.05533113  0.83335171  0.25240088
   0.22206715  0.66654776  0.24739174
   0.50006491  0.83335706  0.24252206
   0.33330719  0.66655744  0.24440216
   0.38854321  0.83324221  0.24381189
   0.55549446  0.66663142  0.24181714
   0.83341808  0.83290556  0.24987290
   0.66691253  0.66661407  0.24390089
   0.72203577  0.83330965  0.24618833
   0.88878233  0.66645586  0.24985299
   0.50494236  0.51039680  0.45957460
grapheneN                               
           1
    12.836422    0.000456   -0.000202
     0.000266    7.391405    0.004031
    -0.000120    0.008224   14.913947
   C    Zn
  36   1
Direct configuration=    30
   0.16678419  0.16674439  0.24999808
   0.00008987 -0.00010595  0.25274916
   0.05544645  0.16679601  0.25245561
   0.22205176 -0.00012103  0.24837819
   0.50004247  0.16654158  0.24271193
   0.33324300 -0.00008700  0.24534139
   0.38853498  0.16663075  0.24363986
   0.55554465 -0.00004029  0.24269380
   0.83340039  0.16669371  0.24977876
   0.66675124 -0.00012603  0.24491405
   0.72209992  0.16663313  0.24622503
   0.88868280 -0.00014122  0.25169413
   0.16665920  0.49996682  0.24851241
   0.00010680  0.33333375  0.25145566
   0.05548945  0.49981737  0.25063431
   0.22204575  0.33332236  0.24738127
   0.50004843  0.49991963  0.24151386
   0.33329129  0.33318895  0.24456672
   0.38865163  0.49995830  0.24288419
   0.55548671  0.33320432  0.24201628
   0.83342724  0.49997080  0.24813672
   0.66686043  0.33306180  0.24421826
   0.72218037  0.49992961  0.24521203
   0.88879744  0.33333286  0.24997045
   0.16676310  0.83300796  0.24994367
   0.00010043  0.66654075  0.25135545
   0.05545594  0.83295937  0.25236380
   0.22206107  0.66641392  0.24734646
   0.50006221  0.83327944  0.24255633
   0.33328778  0.66661991  0.24450012
   0.38858596  0.83323583  0.24358228
   0.55551614  0.66671133  0.24187830
   0.83342032  0.83305682  0.24965563
   0.66689080  0.66666404  0.24399213
   0.72210918  0.83317382  0.24605538
   0.88876877  0.66637569  0.24988791
   0.50496190  0.51048652  0.46090041
grapheneN                               
           1
    12.836280    0.000463   -0.000333
     0.000270    7.391667    0.004027
    -0.000273    0.008216   14.913582
   C    Zn
  36   1
Direct configuration=    31
   0.16680481  0.16675284  0.24995224
   0.00009042 -0.00012619  0.25278654
   0.05547476  0.16687400  0.25245219
   0.22202473 -0.00012912  0.24836361
   0.50004414  0.16652239  0.24272310
   0.33323006 -0.00009310  0.24531096
   0.38853218  0.16665781  0.24358694
   0.55556426 -0.00002895  0.24265586
   0.83339329  0.16666989  0.24973520
   0.66674816 -0.00013371  0.24487667
   0.72211463  0.16669603  0.24619183
   0.88862438 -0.00014327  0.25168426
   0.16664129  0.49998143  0.24857334
   0.00010494  0.33340424  0.25142558
   0.05548339  0.49979743  0.25065439
   0.22204521  0.33332347  0.24737307
   0.50003479  0.49991182  0.24153895
   0.33330053  0.33314738  0.24459090
   0.38864529  0.49996389  0.24288488
   0.55548790  0.33320862  0.24201973
   0.83342714  0.49998964  0.24819029
   0.66686453  0.33301705  0.24423629
   0.72218948  0.49993944  0.24517640
   0.88879944  0.33331363  0.24997610
   0.16677277  0.83301703  0.24989826
   0.00009301  0.66651875  0.25132572
   0.05548107  0.83288040  0.25235634
   0.22205985  0.66638698  0.24733734
   0.50006166  0.83326382  0.24256323
   0.33328387  0.66663248  0.24451985
   0.38859457  0.83323454  0.24353604
   0.55552051  0.66672742  0.24189061
   0.83342077  0.83308727  0.24961188
   0.66688643  0.66667410  0.24401050
   0.72212395  0.83314648  0.24602861
   0.88876604  0.66635955  0.24989494
   0.50496585  0.51050458  0.46116736
grapheneN                               
           1
    12.837523    0.000171   -0.000735
     0.000101    7.393349    0.004024
    -0.000740    0.008215   14.908746
   C    Zn
  36   1
Direct configuration=    32
   0.16684236  0.16674080  0.24977563
   0.00008497 -0.00011626  0.25290003
   0.05546774  0.16674939  0.25228901
   0.22192387 -0.00014810  0.24838178
   0.50005077  0.16664389  0.24264777
   0.33319747 -0.00011185  0.24509891
   0.38862881  0.16664847  0.24356412
   0.55542881 -0.00007232  0.24270320
   0.83336815  0.16665588  0.24955196
   0.66685839 -0.00009151  0.24469261
   0.72221976  0.16669240  0.24616347
   0.88862891 -0.00012441  0.25155243
   0.16665753  0.49985035  0.24874667
   0.00009572  0.33348056  0.25134848
   0.05544404  0.49998088  0.25071817
   0.22205323  0.33322924  0.24745773
   0.50004016  0.49995276  0.24154564
   0.33330580  0.33316381  0.24458396
   0.38868140  0.49990559  0.24289310
   0.55541804  0.33303370  0.24209082
   0.83343454  0.49987718  0.24833974
   0.66684157  0.33312135  0.24421795
   0.72220362  0.49988564  0.24513810
   0.88873331  0.33314940  0.25003043
   0.16683128  0.83302271  0.24973098
   0.00008821  0.66625645  0.25126397
   0.05545539  0.83306084  0.25219581
   0.22202687  0.66659252  0.24741911
   0.50008075  0.83316783  0.24249076
   0.33329655  0.66664932  0.24452490
   0.38864934  0.83318633  0.24351981
   0.55544330  0.66676433  0.24197135
   0.83337287  0.83312178  0.24943447
   0.66684510  0.66666809  0.24401062
   0.72223824  0.83310529  0.24602370
   0.88878311  0.66667488  0.24994770
   0.50498009  0.51058283  0.46213512
grapheneN                               
           1
    12.837777    0.000111   -0.000817
     0.000067    7.393693    0.004023
    -0.000835    0.008214   14.907758
   C    Zn
  36   1
Direct configuration=    33
   0.16685003  0.16673834  0.24973953
   0.00008386 -0.00011423  0.25292322
   0.05546631  0.16672394  0.25225565
   0.22190326 -0.00015198  0.24838550
   0.50005213  0.16666871  0.24263237
   0.33319081 -0.00011568  0.24505557
   0.38864855  0.16664657  0.24355946
   0.55540113 -0.00008118  0.24271287
   0.83336301  0.16665302  0.24951451
   0.66688091 -0.00008289  0.24465499
   0.72224124  0.16669165  0.24615767
   0.88862983 -0.00012055  0.25152548
   0.16666084  0.49982357  0.24878210
   0.00009384  0.33349615  0.25133272
   0.05543600  0.50001836  0.25073121
   0.22205487  0.33320999  0.24747504
   0.50004126  0.49996112  0.24154701
   0.33330687  0.33316716  0.24458255
   0.38868878  0.49989368  0.24289478
   0.55540376  0.33299796  0.24210535
   0.83343605  0.49985420  0.24837029
   0.66683688  0.33314265  0.24421420
   0.72220651  0.49987465  0.24513027
   0.88871979  0.33311585  0.25004154
   0.16684323  0.83302387  0.24969678
   0.00008723  0.66620287  0.25125135
   0.05545014  0.83309771  0.25216299
   0.22202014  0.66663451  0.24743583
   0.50008465  0.83314822  0.24247594
   0.33329915  0.66665276  0.24452593
   0.38866053  0.83317648  0.24351649
   0.55542752  0.66677187  0.24198785
   0.83336309  0.83312884  0.24939821
   0.66683665  0.66666686  0.24401065
   0.72226159  0.83309687  0.24602269
   0.88878660  0.66673930  0.24995849
   0.50498301  0.51059881  0.46233293
grapheneN                               
           1
    12.840215    0.000186   -0.001258
     0.000110    7.394797    0.004024
    -0.001347    0.008220   14.902703
   C    Zn
  36   1
Direct configuration=    34
   0.16674371  0.16661152  0.24960772
   0.00005817 -0.00012894  0.25292451
   0.05540622  0.16667598  0.25203692
   0.22198038 -0.00012454  0.24836393
   0.50003015  0.16661095  0.24251733
   0.33322981 -0.00013949  0.24485778
   0.38864265  0.16659496  0.24361562
   0.55538039 -0.00012763  0.24282849
   0.83341894  0.16656743  0.24936121
   0.66691755 -0.00006728  0.24450455
   0.72220648  0.16664200  0.24614967
   0.88873412 -0.00006634  0.25134881
   0.16673037  0.49982440  0.24889979
   0.00008736  0.33326884  0.25130454
   0.05545647  0.49994182  0.25077334
   0.22208112  0.33317150  0.24760468
   0.50007222  0.49988406  0.24151762
   0.33334020  0.33319608  0.24453893
   0.38869423  0.49987882  0.24291384
   0.55542358  0.33309848  0.24217392
   0.83347695  0.49985190  0.24845673
   0.66680942  0.33318952  0.24414873
   0.72215653  0.49986945  0.24518780
   0.88871920  0.33315006  0.25009179
   0.16671986  0.83313762  0.24957484
   0.00009696  0.66652461  0.25123451
   0.05537386  0.83319686  0.25195543
   0.22204988  0.66664555  0.24756557
   0.50006176  0.83319010  0.24237386
   0.33331497  0.66662162  0.24449884
   0.38863112  0.83316146  0.24356537
   0.55542361  0.66669359  0.24205802
   0.83343447  0.83321348  0.24926394
   0.66684549  0.66665429  0.24397631
   0.72220510  0.83313567  0.24602290
   0.88875021  0.66671506  0.25000372
   0.50499656  0.51068656  0.46327844
grapheneN                               
           1
    12.841480    0.000225   -0.001486
     0.000132    7.395369    0.004024
    -0.001613    0.008223   14.900081
   C    Zn
  36   1
Direct configuration=    35
   0.16668855  0.16654573  0.24953930
   0.00004485 -0.00013657  0.25292518
   0.05537504  0.16665111  0.25192340
   0.22202038 -0.00011031  0.24835273
   0.50001875  0.16658099  0.24245761
   0.33325004 -0.00015184  0.24475513
   0.38863959  0.16656819  0.24364478
   0.55536963 -0.00015172  0.24288850
   0.83344795  0.16652303  0.24928165
   0.66693655 -0.00005918  0.24442648
   0.72218845  0.16661624  0.24614551
   0.88878821 -0.00003822  0.25125711
   0.16676643  0.49982483  0.24896088
   0.00008400  0.33315092  0.25128992
   0.05546709  0.49990211  0.25079521
   0.22209474  0.33315154  0.24767197
   0.50008827  0.49984408  0.24150237
   0.33335748  0.33321108  0.24451629
   0.38869706  0.49987112  0.24292372
   0.55543386  0.33315062  0.24220951
   0.83349816  0.49985071  0.24850160
   0.66679518  0.33321383  0.24411475
   0.72213060  0.49986676  0.24521765
   0.88871890  0.33316782  0.25011787
   0.16665586  0.83319664  0.24951155
   0.00010201  0.66669152  0.25122577
   0.05533429  0.83324830  0.25184770
   0.22206531  0.66665127  0.24763291
   0.50004988  0.83321182  0.24232088
   0.33332318  0.66660547  0.24448477
   0.38861587  0.83315366  0.24359075
   0.55542158  0.66665299  0.24209444
   0.83347150  0.83325739  0.24919426
   0.66685007  0.66664778  0.24395848
   0.72217579  0.83315580  0.24602300
   0.88873133  0.66670248  0.25002720
   0.50500361  0.51073208  0.46376917
grapheneN                               
           1
    12.843284    0.000391   -0.001815
     0.000228    7.394968    0.004011
    -0.001994    0.008197   14.898796
   C    Zn
  36   1
Direct configuration=    36
   0.16668903  0.16660347  0.24949653
   0.00006737 -0.00004332  0.25270950
   0.05534546  0.16648781  0.25175252
   0.22202031 -0.00014118  0.24822073
   0.50002982  0.16649418  0.24241904
   0.33330525 -0.00016115  0.24472546
   0.38858680  0.16655611  0.24365803
   0.55546579 -0.00010997  0.24292683
   0.83344195  0.16659569  0.24922641
   0.66680715 -0.00013875  0.24443365
   0.72215920  0.16662718  0.24608349
   0.88880326 -0.00008493  0.25108051
   0.16679753  0.49988381  0.24902205
   0.00009073  0.33322536  0.25129699
   0.05546997  0.49984744  0.25081227
   0.22207277  0.33308865  0.24776074
   0.50009630  0.49983034  0.24148983
   0.33334964  0.33313031  0.24451517
   0.38869278  0.49988355  0.24292510
   0.55545190  0.33318402  0.24220358
   0.83345220  0.49992814  0.24853013
   0.66684609  0.33310210  0.24408253
   0.72215213  0.49991711  0.24532746
   0.88876860  0.33320443  0.25011790
   0.16665726  0.83324017  0.24947428
   0.00008689  0.66666062  0.25124259
   0.05531347  0.83333988  0.25169055
   0.22205213  0.66663766  0.24772012
   0.49999852  0.83318990  0.24230296
   0.33331103  0.66657612  0.24449037
   0.38858403  0.83317561  0.24360168
   0.55546515  0.66661094  0.24209000
   0.83346590  0.83329220  0.24914955
   0.66683709  0.66664611  0.24394741
   0.72217036  0.83325979  0.24596924
   0.88878058  0.66660475  0.25004172
   0.50501563  0.51080590  0.46456307
grapheneN                               
           1
    12.844983    0.000547   -0.002125
     0.000318    7.394591    0.003999
    -0.002354    0.008173   14.897585
   C    Zn
  36   1
Direct configuration=    37
   0.16668947  0.16665789  0.24945623
   0.00008858  0.00004455  0.25250625
   0.05531758  0.16633391  0.25159149
   0.22202024 -0.00017028  0.24809633
   0.50004025  0.16641236  0.24238270
   0.33335727 -0.00016992  0.24469751
   0.38853705  0.16654472  0.24367052
   0.55555640 -0.00007062  0.24296296
   0.83343629  0.16666416  0.24917434
   0.66668523 -0.00021374  0.24444041
   0.72213163  0.16663748  0.24602503
   0.88881742 -0.00012896  0.25091408
   0.16682684  0.49993939  0.24907970
   0.00009707  0.33329551  0.25130366
   0.05547268  0.49979591  0.25082835
   0.22205209  0.33302938  0.24784440
   0.50010386  0.49981740  0.24147802
   0.33334225  0.33305419  0.24451411
   0.38868875  0.49989526  0.24292639
   0.55546890  0.33321549  0.24219799
   0.83340889  0.50000111  0.24855701
   0.66689407  0.33299681  0.24405217
   0.72217243  0.49996457  0.24543094
   0.88881543  0.33323894  0.25011794
   0.16665858  0.83328120  0.24943916
   0.00007265  0.66663151  0.25125844
   0.05529384  0.83342619  0.25154244
   0.22203971  0.66662484  0.24780231
   0.49995013  0.83316924  0.24228607
   0.33329958  0.66654846  0.24449564
   0.38855403  0.83319630  0.24361198
   0.55550621  0.66657132  0.24208581
   0.83346062  0.83332500  0.24910741
   0.66682485  0.66664454  0.24393697
   0.72216524  0.83335778  0.24591858
   0.88882698  0.66651264  0.25005542
   0.50502698  0.51087547  0.46531127
grapheneN                               
           1
    12.845420    0.000559   -0.002293
     0.000325    7.394341    0.003996
    -0.002550    0.008166   14.897582
   C    Zn
  36   1
Direct configuration=    38
   0.16669144  0.16664382  0.24944137
   0.00008583  0.00004892  0.25237047
   0.05532093  0.16634343  0.25151746
   0.22202223 -0.00016429  0.24802021
   0.50004523  0.16642505  0.24237973
   0.33334613 -0.00016671  0.24470554
   0.38854586  0.16652721  0.24366761
   0.55554232 -0.00008978  0.24296690
   0.83343367  0.16667960  0.24915290
   0.66667547 -0.00020229  0.24446005
   0.72212559  0.16660749  0.24599011
   0.88880407 -0.00011874  0.25082568
   0.16681911  0.49993941  0.24910699
   0.00010621  0.33330507  0.25130593
   0.05548482  0.49981020  0.25083932
   0.22204883  0.33303898  0.24787572
   0.50010627  0.49982290  0.24147525
   0.33332717  0.33303812  0.24452392
   0.38868608  0.49988119  0.24292486
   0.55547268  0.33317621  0.24218485
   0.83340418  0.50001320  0.24857043
   0.66690597  0.33299513  0.24404555
   0.72217580  0.49996831  0.24547886
   0.88881796  0.33326615  0.25011051
   0.16666421  0.83328343  0.24942586
   0.00008078  0.66658857  0.25126504
   0.05529974  0.83343194  0.25147539
   0.22203621  0.66662441  0.24783504
   0.49995687  0.83315564  0.24229125
   0.33328859  0.66654421  0.24450771
   0.38855558  0.83318591  0.24360906
   0.55550345  0.66657998  0.24207318
   0.83345749  0.83331474  0.24908971
   0.66683680  0.66666397  0.24393932
   0.72216221  0.83336842  0.24588770
   0.88883070  0.66650819  0.25005599
   0.50503360  0.51091204  0.46570452
grapheneN                               
           1
    12.846731    0.000596   -0.002799
     0.000345    7.393591    0.003987
    -0.003137    0.008146   14.897574
   C    Zn
  36   1
Direct configuration=    39
   0.16669736  0.16660164  0.24939679
   0.00007757  0.00006203  0.25196314
   0.05533099  0.16637197  0.25129536
   0.22202822 -0.00014633  0.24779188
   0.50006017  0.16646310  0.24237083
   0.33331271 -0.00015708  0.24472966
   0.38857229  0.16647466  0.24365890
   0.55550009 -0.00014729  0.24297871
   0.83342582  0.16672589  0.24908857
   0.66664618 -0.00016794  0.24451897
   0.72210747  0.16651749  0.24588536
   0.88876400 -0.00008809  0.25056050
   0.16679592  0.49993947  0.24918889
   0.00013363  0.33333373  0.25131272
   0.05552125  0.49985307  0.25087224
   0.22203907  0.33306780  0.24796969
   0.50011349  0.49983938  0.24146696
   0.33328192  0.33298990  0.24455335
   0.38867807  0.49983898  0.24292025
   0.55548401  0.33305834  0.24214542
   0.83339006  0.50004950  0.24861068
   0.66694167  0.33299010  0.24402567
   0.72218591  0.49997951  0.24562261
   0.88882554  0.33334779  0.25008821
   0.16668108  0.83329013  0.24938595
   0.00010520  0.66645975  0.25128485
   0.05531741  0.83344920  0.25127425
   0.22202570  0.66662313  0.24793324
   0.49997708  0.83311486  0.24230680
   0.33325561  0.66653145  0.24454392
   0.38856023  0.83315476  0.24360031
   0.55549516  0.66660595  0.24203530
   0.83344812  0.83328395  0.24903663
   0.66687265  0.66672228  0.24394636
   0.72215310  0.83340035  0.24579505
   0.88884185  0.66649482  0.25005772
   0.50505347  0.51102176  0.46688427
grapheneN                               
           1
    12.849352    0.000668   -0.003810
     0.000387    7.392091    0.003968
    -0.004310    0.008107   14.897558
   C    Zn
  36   1
Direct configuration=    40
   0.16670918  0.16651726  0.24930764
   0.00006102  0.00008824  0.25114847
   0.05535109  0.16642907  0.25085117
   0.22204016 -0.00011041  0.24733521
   0.50009003  0.16653922  0.24235304
   0.33324587 -0.00013780  0.24477790
   0.38862513  0.16636955  0.24364149
   0.55541563 -0.00026230  0.24300231
   0.83341011  0.16681850  0.24895992
   0.66658761 -0.00009925  0.24463680
   0.72207122  0.16633749  0.24567586
   0.88868385 -0.00002678  0.25003013
   0.16674956  0.49993959  0.24935267
   0.00018848  0.33339106  0.25132629
   0.05559409  0.49993882  0.25093808
   0.22201956  0.33312544  0.24815763
   0.50012794  0.49987236  0.24145036
   0.33319143  0.33289346  0.24461221
   0.38866205  0.49975455  0.24291105
   0.55550668  0.33282259  0.24206657
   0.83336183  0.50012209  0.24869119
   0.66701305  0.33298004  0.24398592
   0.72220615  0.50000193  0.24591010
   0.88884070  0.33351107  0.25004363
   0.16671483  0.83330351  0.24930615
   0.00015402  0.66620207  0.25132446
   0.05535275  0.83348371  0.25087196
   0.22200469  0.66662057  0.24812963
   0.50001749  0.83303328  0.24233789
   0.33318968  0.66650594  0.24461634
   0.38856952  0.83309243  0.24358279
   0.55547859  0.66665790  0.24195953
   0.83342938  0.83322236  0.24893046
   0.66694432  0.66683892  0.24396046
   0.72213488  0.83346421  0.24560975
   0.88886415  0.66646809  0.25006117
   0.50509332  0.51124122  0.46924378
grapheneN                               
           1
    12.847648    0.000351   -0.004223
     0.000204    7.392349    0.003967
    -0.004788    0.008104   14.899014
   C    Zn
  36   1
Direct configuration=    41
   0.16671893  0.16650804  0.24922970
  -0.00000474 -0.00002917  0.25082898
   0.05536549  0.16660577  0.25070992
   0.22203317 -0.00006312  0.24723209
   0.50006728  0.16647835  0.24238204
   0.33325722 -0.00018410  0.24478856
   0.38863142  0.16640659  0.24362671
   0.55529638 -0.00027965  0.24299099
   0.83341391  0.16677246  0.24886832
   0.66667636 -0.00008427  0.24464002
   0.72211415  0.16642641  0.24564284
   0.88867913  0.00004917  0.24984072
   0.16675663  0.49992969  0.24943046
   0.00018642  0.33335484  0.25128256
   0.05559882  0.49990974  0.25099634
   0.22199907  0.33314141  0.24818046
   0.50012561  0.49979572  0.24144445
   0.33324156  0.33295630  0.24466300
   0.38863970  0.49970396  0.24292157
   0.55554277  0.33291752  0.24202355
   0.83343872  0.50008474  0.24874329
   0.66694876  0.33304042  0.24400868
   0.72216947  0.49997915  0.24593576
   0.88880533  0.33347592  0.25001644
   0.16671367  0.83326791  0.24923036
   0.00019454  0.66640740  0.25129332
   0.05535753  0.83329764  0.25074338
   0.22198368  0.66660993  0.24816118
   0.50001550  0.83303645  0.24236940
   0.33323926  0.66647982  0.24466856
   0.38856950  0.83302254  0.24357659
   0.55548128  0.66663237  0.24192925
   0.83343779  0.83321347  0.24884934
   0.66692691  0.66682384  0.24399377
   0.72215255  0.83335566  0.24559396
   0.88881547  0.66657210  0.25004879
   0.50511082  0.51133501  0.47021465
grapheneN                               
           1
    12.845560   -0.000039   -0.004729
    -0.000020    7.392665    0.003965
    -0.005374    0.008101   14.900800
   C    Zn
  36   1
Direct configuration=    42
   0.16673089  0.16649673  0.24913416
  -0.00008540 -0.00017311  0.25043731
   0.05538314  0.16682241  0.25053678
   0.22202460 -0.00000514  0.24710569
   0.50003939  0.16640372  0.24241759
   0.33327112 -0.00024086  0.24480164
   0.38863913  0.16645200  0.24360859
   0.55515016 -0.00030093  0.24297710
   0.83341856  0.16671601  0.24875602
   0.66678519 -0.00006591  0.24464397
   0.72216678  0.16653543  0.24560235
   0.88867334  0.00014229  0.24960852
   0.16676531  0.49991755  0.24952582
   0.00018389  0.33331042  0.25122895
   0.05560462  0.49987408  0.25106777
   0.22197395  0.33316099  0.24820844
   0.50012275  0.49970177  0.24143720
   0.33330303  0.33303334  0.24472526
   0.38861229  0.49964194  0.24293445
   0.55558703  0.33303391  0.24197082
   0.83353300  0.50003896  0.24880716
   0.66686993  0.33311443  0.24403659
   0.72212451  0.49995122  0.24596720
   0.88876194  0.33343282  0.24998311
   0.16671225  0.83322426  0.24913745
   0.00024422  0.66665912  0.25125513
   0.05536339  0.83306953  0.25058574
   0.22195793  0.66659689  0.24819984
   0.50001305  0.83304033  0.24240802
   0.33330005  0.66644778  0.24473258
   0.38856948  0.83293685  0.24356900
   0.55548458  0.66660108  0.24189214
   0.83344811  0.83320256  0.24874989
   0.66690555  0.66680537  0.24403461
   0.72217420  0.83322258  0.24557460
   0.88875579  0.66669960  0.25003362
   0.50513232  0.51145001  0.47140487
grapheneN                               
           1
    12.842441   -0.000270   -0.005180
    -0.000153    7.393467    0.003946
    -0.005894    0.008062   14.902801
   C    Zn
  36   1
Direct configuration=    43
   0.16673519  0.16661757  0.24899682
  -0.00006348 -0.00015093  0.25011064
   0.05534704  0.16672603  0.25039667
   0.22200384 -0.00007347  0.24708998
   0.50000725  0.16642705  0.24246635
   0.33331225 -0.00029129  0.24478406
   0.38861388  0.16651753  0.24360325
   0.55518326 -0.00026762  0.24295875
   0.83342791  0.16673652  0.24859647
   0.66683009 -0.00011279  0.24457814
   0.72219422  0.16669998  0.24562477
   0.88868277  0.00008265  0.24940967
   0.16677061  0.49986625  0.24961799
   0.00014201  0.33333980  0.25113037
   0.05554508  0.49991942  0.25115794
   0.22201744  0.33314495  0.24818805
   0.50011359  0.49965927  0.24142233
   0.33333778  0.33306986  0.24479686
   0.38864518  0.49965929  0.24297870
   0.55552923  0.33309555  0.24193610
   0.83354261  0.49999247  0.24887640
   0.66683302  0.33320020  0.24409379
   0.72213235  0.49993005  0.24591207
   0.88876009  0.33327723  0.24994594
   0.16672798  0.83317546  0.24900064
   0.00021342  0.66670468  0.25117576
   0.05535996  0.83308141  0.25045160
   0.22201034  0.66662849  0.24818801
   0.49997359  0.83297341  0.24244644
   0.33332082  0.66641250  0.24479688
   0.38856498  0.83288176  0.24358012
   0.55546572  0.66654612  0.24188440
   0.83344360  0.83325845  0.24860602
   0.66684999  0.66665677  0.24409173
   0.72219533  0.83315259  0.24562003
   0.88877629  0.66684778  0.25000306
   0.50515482  0.51156503  0.47258317
grapheneN                               
           1
    12.838991   -0.000526   -0.005678
    -0.000301    7.394355    0.003924
    -0.006470    0.008018   14.905016
   C    Zn
  36   1
Direct configuration=    44
   0.16673994  0.16675129  0.24884485
  -0.00003923 -0.00012640  0.24974917
   0.05530707  0.16661939  0.25024165
   0.22198085 -0.00014908  0.24707260
   0.49997169  0.16645288  0.24252030
   0.33335777 -0.00034708  0.24476461
   0.38858593  0.16659004  0.24359734
   0.55521990 -0.00023075  0.24293845
   0.83343825  0.16675922  0.24841993
   0.66687979 -0.00016466  0.24450529
   0.72222460  0.16688205  0.24564958
   0.88869319  0.00001666  0.24918964
   0.16677649  0.49980949  0.24971999
   0.00009565  0.33337231  0.25102129
   0.05547918  0.49996959  0.25125771
   0.22206559  0.33312721  0.24816547
   0.50010346  0.49961224  0.24140588
   0.33337624  0.33311027  0.24487609
   0.38868159  0.49967850  0.24302766
   0.55546524  0.33316375  0.24189768
   0.83355326  0.49994102  0.24895301
   0.66679217  0.33329510  0.24415708
   0.72214102  0.49990662  0.24585107
   0.88875804  0.33310506  0.24990481
   0.16674539  0.83312146  0.24884926
   0.00017933  0.66675510  0.25108794
   0.05535617  0.83309457  0.25030316
   0.22206836  0.66666345  0.24817492
   0.49992992  0.83289935  0.24248894
   0.33334382  0.66637346  0.24486802
   0.38856000  0.83282080  0.24359243
   0.55544485  0.66648530  0.24187585
   0.83343860  0.83332030  0.24844683
   0.66678849  0.66649234  0.24415492
   0.72221871  0.83307514  0.24567030
   0.88879898  0.66701175  0.24996926
   0.50517978  0.51169231  0.47388700
grapheneN                               
           1
    12.839289   -0.000167   -0.005874
    -0.000094    7.394493    0.003879
    -0.006698    0.007926   14.904392
   C    Zn
  36   1
Direct configuration=    45
   0.16669969  0.16664854  0.24873065
   0.00002549 -0.00008695  0.24962796
   0.05532437  0.16655719  0.25013644
   0.22203459 -0.00016543  0.24712856
   0.49998460  0.16655802  0.24253646
   0.33328662 -0.00030676  0.24473203
   0.38858767  0.16651466  0.24362858
   0.55538152 -0.00028543  0.24293968
   0.83344390  0.16670566  0.24829523
   0.66681893 -0.00011851  0.24443212
   0.72215132  0.16679672  0.24569253
   0.88870601 -0.00002790  0.24905610
   0.16674010  0.49986183  0.24975643
   0.00009416  0.33332813  0.25095184
   0.05546537  0.49998160  0.25129326
   0.22211757  0.33319754  0.24811994
   0.50006231  0.49973448  0.24139444
   0.33333462  0.33310271  0.24490775
   0.38873532  0.49971674  0.24310397
   0.55538508  0.33300716  0.24193118
   0.83349156  0.49999346  0.24896415
   0.66683922  0.33325032  0.24419414
   0.72220691  0.49989692  0.24578166
   0.88877921  0.33324869  0.24986324
   0.16674081  0.83314148  0.24874038
   0.00010174  0.66661305  0.25102162
   0.05537154  0.83334515  0.25019700
   0.22211737  0.66653200  0.24813186
   0.49997050  0.83290954  0.24249779
   0.33329811  0.66638335  0.24489857
   0.38857992  0.83291807  0.24362695
   0.55540248  0.66646188  0.24192727
   0.83345296  0.83335179  0.24833409
   0.66681441  0.66652284  0.24419129
   0.72213818  0.83310750  0.24572169
   0.88882218  0.66678430  0.24992470
   0.50519374  0.51176969  0.47468844
grapheneN                               
           1
    12.839368   -0.000072   -0.005926
    -0.000040    7.394530    0.003866
    -0.006758    0.007902   14.904227
   C    Zn
  36   1
Direct configuration=    46
   0.16668908  0.16662143  0.24870052
   0.00004257 -0.00007655  0.24959598
   0.05532893  0.16654078  0.25010869
   0.22204877 -0.00016974  0.24714333
   0.49998801  0.16658576  0.24254073
   0.33326786 -0.00029613  0.24472344
   0.38858813  0.16649478  0.24363682
   0.55542414 -0.00029986  0.24294001
   0.83344538  0.16669153  0.24826234
   0.66680288 -0.00010633  0.24441282
   0.72213199  0.16677422  0.24570385
   0.88870939 -0.00003965  0.24902087
   0.16673051  0.49987564  0.24976605
   0.00009377  0.33331647  0.25093352
   0.05546173  0.49998478  0.25130263
   0.22213128  0.33321608  0.24810793
   0.50005146  0.49976672  0.24139142
   0.33332364  0.33310071  0.24491610
   0.38874949  0.49972683  0.24312410
   0.55536394  0.33296586  0.24194002
   0.83347528  0.50000729  0.24896709
   0.66685163  0.33323851  0.24420392
   0.72222429  0.49989436  0.24576335
   0.88878479  0.33328657  0.24985228
   0.16673960  0.83314676  0.24871166
   0.00008128  0.66657558  0.25100412
   0.05537560  0.83341124  0.25016900
   0.22213029  0.66649733  0.24812051
   0.49998121  0.83291223  0.24250012
   0.33328605  0.66638595  0.24490663
   0.38858517  0.83294373  0.24363605
   0.55539130  0.66645570  0.24194083
   0.83345675  0.83336010  0.24830435
   0.66682124  0.66653088  0.24420088
   0.72211694  0.83311604  0.24573525
   0.88882829  0.66672430  0.24991294
   0.50519742  0.51179010  0.47489985
grapheneN                               
           1
    12.841307    0.000086   -0.005955
     0.000051    7.394353    0.003833
    -0.006793    0.007835   14.902331
   C    Zn
  36   1
Direct configuration=    47
   0.16669747  0.16656841  0.24863733
   0.00003256 -0.00001535  0.24960649
   0.05538061  0.16658193  0.25002364
   0.22203917 -0.00015252  0.24719700
   0.50001045  0.16645214  0.24254058
   0.33324980 -0.00023042  0.24470756
   0.38859091  0.16643504  0.24368136
   0.55544550 -0.00027099  0.24294738
   0.83342448  0.16668506  0.24820223
   0.66675773 -0.00007899  0.24437652
   0.72212646  0.16662092  0.24572866
   0.88875332 -0.00003388  0.24892814
   0.16672273  0.49990840  0.24973967
   0.00011846  0.33329371  0.25089552
   0.05548691  0.49991710  0.25128348
   0.22206495  0.33319152  0.24806361
   0.50002710  0.49977513  0.24140379
   0.33333807  0.33309648  0.24491788
   0.38871877  0.49975292  0.24320484
   0.55541707  0.33301533  0.24201238
   0.83345598  0.50001656  0.24892723
   0.66682383  0.33315463  0.24421536
   0.72222689  0.49990346  0.24572081
   0.88877004  0.33336368  0.24980539
   0.16674129  0.83314871  0.24865581
   0.00009505  0.66659603  0.25096320
   0.05539015  0.83337071  0.25008035
   0.22206742  0.66646460  0.24807153
   0.50003924  0.83301666  0.24250233
   0.33331479  0.66644694  0.24491088
   0.38858714  0.83300986  0.24367122
   0.55542366  0.66648008  0.24201922
   0.83343796  0.83323878  0.24824564
   0.66683259  0.66661607  0.24421555
   0.72210760  0.83317583  0.24575668
   0.88877426  0.66659705  0.24986347
   0.50520965  0.51183845  0.47537728
grapheneN                               
           1
    12.842327    0.000169   -0.005970
     0.000099    7.394261    0.003816
    -0.006812    0.007800   14.901334
   C    Zn
  36   1
Direct configuration=    48
   0.16670188  0.16654052  0.24860409
   0.00002731  0.00001684  0.24961201
   0.05540778  0.16660356  0.24997890
   0.22203413 -0.00014346  0.24722523
   0.50002225  0.16638187  0.24254050
   0.33324031 -0.00019586  0.24469921
   0.38859237  0.16640363  0.24370479
   0.55545673 -0.00025581  0.24295126
   0.83341348  0.16668165  0.24817062
   0.66673399 -0.00006461  0.24435743
   0.72212356  0.16654030  0.24574171
   0.88877642 -0.00003084  0.24887936
   0.16671863  0.49992563  0.24972579
   0.00013145  0.33328174  0.25087553
   0.05550016  0.49988152  0.25127340
   0.22203007  0.33317861  0.24804030
   0.50001429  0.49977955  0.24141030
   0.33334565  0.33309425  0.24491882
   0.38870262  0.49976665  0.24324731
   0.55544501  0.33304134  0.24205044
   0.83344584  0.50002144  0.24890626
   0.66680921  0.33311052  0.24422137
   0.72222826  0.49990824  0.24569844
   0.88876229  0.33340423  0.24978072
   0.16674217  0.83314973  0.24862644
   0.00010230  0.66660678  0.25094167
   0.05539780  0.83334939  0.25003373
   0.22203437  0.66644738  0.24804576
   0.50006975  0.83307159  0.24250349
   0.33332991  0.66647902  0.24491311
   0.38858818  0.83304464  0.24368971
   0.55544067  0.66649289  0.24206045
   0.83342808  0.83317498  0.24821477
   0.66683856  0.66666087  0.24422326
   0.72210269  0.83320727  0.24576795
   0.88874584  0.66653013  0.24983746
   0.50521609  0.51186387  0.47562839
grapheneN                               
           1
    12.844468    0.000047   -0.005904
     0.000029    7.394121    0.003784
    -0.006738    0.007739   14.899131
   C    Zn
  36   1
Direct configuration=    49
   0.16674235  0.16657915  0.24856214
   0.00004811  0.00003276  0.24965330
   0.05539550  0.16661217  0.24989841
   0.22201565 -0.00014382  0.24725170
   0.50005513  0.16635959  0.24255328
   0.33324676 -0.00017969  0.24471365
   0.38860853  0.16643255  0.24374469
   0.55538452 -0.00018940  0.24295386
   0.83343593  0.16670884  0.24814050
   0.66678061 -0.00010312  0.24436544
   0.72211797  0.16651111  0.24573945
   0.88876058 -0.00005767  0.24879361
   0.16671645  0.49986319  0.24964903
   0.00013824  0.33329557  0.25083058
   0.05550269  0.49989858  0.25120870
   0.22201584  0.33310943  0.24798062
   0.50005150  0.49976316  0.24147830
   0.33330552  0.33305957  0.24492231
   0.38865968  0.49978327  0.24332773
   0.55543978  0.33302002  0.24214464
   0.83342431  0.49994455  0.24882202
   0.66681822  0.33308102  0.24422959
   0.72214393  0.49990319  0.24566599
   0.88876531  0.33327167  0.24971372
   0.16672820  0.83312108  0.24858729
   0.00014272  0.66658760  0.25089363
   0.05537586  0.83326118  0.24995143
   0.22202343  0.66655188  0.24798626
   0.50007342  0.83311165  0.24252374
   0.33332278  0.66655521  0.24491900
   0.38862553  0.83309031  0.24371732
   0.55545768  0.66655049  0.24215209
   0.83341697  0.83311950  0.24818191
   0.66685416  0.66666977  0.24423657
   0.72213440  0.83325457  0.24575447
   0.88874353  0.66661363  0.24976344
   0.50522830  0.51190747  0.47608960
grapheneN                               
           1
    12.846433   -0.000066   -0.005844
    -0.000036    7.393994    0.003756
    -0.006670    0.007682   14.897110
   C    Zn
  36   1
Direct configuration=    50
   0.16677947  0.16661458  0.24852364
   0.00006720  0.00004738  0.24969118
   0.05538424  0.16662006  0.24982454
   0.22199869 -0.00014416  0.24727600
   0.50008530  0.16633915  0.24256501
   0.33325267 -0.00016485  0.24472689
   0.38862335  0.16645908  0.24378131
   0.55531828 -0.00012847  0.24295625
   0.83345652  0.16673379  0.24811287
   0.66682337 -0.00013845  0.24437279
   0.72211285  0.16648433  0.24573737
   0.88874605 -0.00008228  0.24871492
   0.16671444  0.49980590  0.24957859
   0.00014447  0.33330827  0.25078933
   0.05550501  0.49991424  0.25114932
   0.22200278  0.33304596  0.24792585
   0.50008563  0.49974811  0.24154070
   0.33326871  0.33302776  0.24492551
   0.38862028  0.49979852  0.24340153
   0.55543498  0.33300046  0.24223107
   0.83340455  0.49987400  0.24874472
   0.66682648  0.33305396  0.24423713
   0.72206658  0.49989855  0.24563621
   0.88876808  0.33315005  0.24965225
   0.16671539  0.83309480  0.24855137
   0.00017981  0.66657000  0.25084955
   0.05535573  0.83318025  0.24987591
   0.22201341  0.66664775  0.24793167
   0.50007678  0.83314841  0.24254233
   0.33331623  0.66662511  0.24492440
   0.38865979  0.83313221  0.24374265
   0.55547327  0.66660334  0.24223617
   0.83340678  0.83306861  0.24815176
   0.66686848  0.66667793  0.24424879
   0.72216349  0.83329797  0.24574209
   0.88874141  0.66669024  0.24969553
   0.50523950  0.51194747  0.47651281
grapheneN                               
           1
    12.847291   -0.000083   -0.005800
    -0.000046    7.393992    0.003754
    -0.006621    0.007679   14.896117
   C    Zn
  36   1
Direct configuration=    51
   0.16677872  0.16660646  0.24850107
   0.00007074  0.00000005  0.24970396
   0.05537715  0.16663253  0.24978585
   0.22199448 -0.00014118  0.24727803
   0.50007783  0.16639462  0.24258583
   0.33326892 -0.00016738  0.24474826
   0.38862095  0.16649122  0.24380054
   0.55531637 -0.00012721  0.24295762
   0.83346850  0.16667529  0.24809530
   0.66683470 -0.00014010  0.24438726
   0.72211996  0.16651676  0.24572696
   0.88872918 -0.00008583  0.24867393
   0.16672650  0.49979480  0.24951286
   0.00014387  0.33330202  0.25074868
   0.05550077  0.49992732  0.25109503
   0.22201265  0.33303631  0.24788417
   0.50009576  0.49976223  0.24161422
   0.33326118  0.33302057  0.24493180
   0.38861009  0.49981360  0.24344680
   0.55543381  0.33298293  0.24228845
   0.83339707  0.49984521  0.24867832
   0.66682089  0.33303517  0.24424502
   0.72204419  0.49988619  0.24561751
   0.88877270  0.33312168  0.24960501
   0.16669897  0.83310096  0.24852878
   0.00018155  0.66654796  0.25080673
   0.05534406  0.83316923  0.24983474
   0.22201880  0.66666741  0.24789246
   0.50006776  0.83315010  0.24256632
   0.33331780  0.66664199  0.24493149
   0.38866661  0.83315146  0.24375675
   0.55547029  0.66662169  0.24229071
   0.83342037  0.83310731  0.24813068
   0.66686715  0.66668284  0.24425711
   0.72217476  0.83327450  0.24572491
   0.88874701  0.66667546  0.24964443
   0.50524799  0.51197586  0.47682241
grapheneN                               
           1
    12.849867   -0.000137   -0.005671
    -0.000077    7.393988    0.003749
    -0.006473    0.007671   14.893140
   C    Zn
  36   1
Direct configuration=    52
   0.16677646  0.16658207  0.24843334
   0.00008138 -0.00014196  0.24974232
   0.05535586  0.16666991  0.24966978
   0.22198185 -0.00013223  0.24728411
   0.50005543  0.16656101  0.24264828
   0.33331763 -0.00017495  0.24481237
   0.38861374  0.16658761  0.24385823
   0.55531065 -0.00012341  0.24296172
   0.83350443  0.16649979  0.24804258
   0.66686869 -0.00014503  0.24443067
   0.72214130  0.16661405  0.24569574
   0.88867857 -0.00009645  0.24855096
   0.16676265  0.49976152  0.24931566
   0.00014207  0.33328327  0.25062671
   0.05548802  0.49996657  0.25093215
   0.22204224  0.33300739  0.24775911
   0.50012614  0.49980458  0.24183480
   0.33323858  0.33299902  0.24495067
   0.38857951  0.49985884  0.24358264
   0.55543031  0.33293031  0.24246059
   0.83337463  0.49975885  0.24847910
   0.66680411  0.33297880  0.24426866
   0.72197703  0.49984910  0.24556141
   0.88878656  0.33303656  0.24946330
   0.16664973  0.83311946  0.24846101
   0.00018676  0.66648183  0.25067827
   0.05530903  0.83313615  0.24971122
   0.22203497  0.66672638  0.24777485
   0.50004071  0.83315516  0.24263831
   0.33332251  0.66669263  0.24495277
   0.38868706  0.83320923  0.24379907
   0.55546134  0.66667673  0.24245431
   0.83346111  0.83322344  0.24806745
   0.66686316  0.66669758  0.24428208
   0.72220858  0.83320407  0.24567337
   0.88876378  0.66663111  0.24949114
   0.50527347  0.51206104  0.47775127
grapheneN                               
           1
    12.855018   -0.000244   -0.005412
    -0.000139    7.393980    0.003740
    -0.006178    0.007655   14.887187
   C    Zn
  36   1
Direct configuration=    53
   0.16677194  0.16653331  0.24829787
   0.00010265 -0.00042596  0.24981904
   0.05531329  0.16674468  0.24943758
   0.22195660 -0.00011434  0.24729626
   0.50001064  0.16689381  0.24277321
   0.33341505 -0.00019010  0.24494061
   0.38859932  0.16678041  0.24397365
   0.55529920 -0.00011583  0.24296992
   0.83357630  0.16614880  0.24793713
   0.66693667 -0.00015489  0.24451751
   0.72218398  0.16680862  0.24563328
   0.88857738 -0.00011771  0.24830496
   0.16683496  0.49969496  0.24892117
   0.00013848  0.33324576  0.25038272
   0.05546253  0.50004507  0.25060631
   0.22210143  0.33294953  0.24750895
   0.50018688  0.49988928  0.24227605
   0.33319338  0.33295592  0.24498842
   0.38851835  0.49994932  0.24385436
   0.55542331  0.33282508  0.24280494
   0.83332976  0.49958613  0.24808059
   0.66677055  0.33286605  0.24431596
   0.72184274  0.49977493  0.24544920
   0.88881429  0.33286633  0.24917981
   0.16655126  0.83315645  0.24832546
   0.00019719  0.66634956  0.25042131
   0.05523900  0.83307000  0.24946413
   0.22206732  0.66684432  0.24753958
   0.49998662  0.83316528  0.24278230
   0.33333192  0.66679390  0.24499534
   0.38872794  0.83332476  0.24388371
   0.55544345  0.66678682  0.24278158
   0.83354259  0.83345569  0.24794097
   0.66685519  0.66672705  0.24433202
   0.72227620  0.83306323  0.24557027
   0.88879732  0.66654241  0.24918449
   0.50532440  0.51223139  0.47960937
grapheneN                               
           1
    12.851289   -0.000167   -0.005599
    -0.000094    7.393986    0.003747
    -0.006392    0.007667   14.891496
   C    Zn
  36   1
Direct configuration=    54
   0.16677521  0.16656861  0.24839598
   0.00008726 -0.00022036  0.24976347
   0.05534409  0.16669055  0.24960574
   0.22197487 -0.00012729  0.24728746
   0.50004305  0.16665289  0.24268273
   0.33334456 -0.00017913  0.24484774
   0.38860976  0.16664084  0.24389006
   0.55530748 -0.00012132  0.24296398
   0.83352429  0.16640289  0.24801350
   0.66688748 -0.00014775  0.24445462
   0.72215309  0.16666777  0.24567852
   0.88865060 -0.00010232  0.24848311
   0.16678263  0.49974315  0.24920686
   0.00014108  0.33327291  0.25055942
   0.05548097  0.49998824  0.25084229
   0.22205860  0.33299141  0.24769012
   0.50014294  0.49982797  0.24195649
   0.33322609  0.33298712  0.24496108
   0.38856261  0.49988382  0.24365757
   0.55542838  0.33290126  0.24255556
   0.83336223  0.49971117  0.24836920
   0.66679483  0.33294767  0.24428170
   0.72193991  0.49982863  0.24553046
   0.88879422  0.33298956  0.24938511
   0.16662251  0.83312967  0.24842363
   0.00018964  0.66644531  0.25060741
   0.05528968  0.83311789  0.24964307
   0.22204391  0.66675894  0.24770997
   0.50002576  0.83315795  0.24267802
   0.33332511  0.66672058  0.24496451
   0.38869836  0.83324112  0.24382241
   0.55545640  0.66670712  0.24254457
   0.83348363  0.83328756  0.24803257
   0.66686096  0.66670571  0.24429585
   0.72222727  0.83316519  0.24564494
   0.88877304  0.66660662  0.24940657
   0.50528758  0.51210807  0.47826372
grapheneN                               
           1
    12.851332    0.000028   -0.005530
     0.000018    7.394099    0.003755
    -0.006311    0.007683   14.891219
   C    Zn
  36   1
Direct configuration=    55
   0.16675005  0.16653983  0.24836798
   0.00007039 -0.00022809  0.24974478
   0.05534390  0.16664449  0.24957804
   0.22198365 -0.00013236  0.24727623
   0.50002307  0.16666340  0.24272195
   0.33335269 -0.00016262  0.24487881
   0.38859922  0.16665609  0.24391182
   0.55533655 -0.00011291  0.24297354
   0.83351154  0.16638170  0.24798424
   0.66687461 -0.00013834  0.24447038
   0.72217307  0.16665639  0.24566309
   0.88867357 -0.00012137  0.24846031
   0.16679890  0.49978003  0.24911701
   0.00013491  0.33326975  0.25049526
   0.05548953  0.49996177  0.25076349
   0.22206088  0.33301595  0.24764039
   0.50012859  0.49983910  0.24207559
   0.33324687  0.33303309  0.24497037
   0.38858283  0.49989885  0.24370365
   0.55542757  0.33294532  0.24261713
   0.83336611  0.49970842  0.24828713
   0.66678047  0.33295284  0.24429584
   0.72195646  0.49981731  0.24551118
   0.88878789  0.33301111  0.24932296
   0.16662126  0.83315324  0.24839325
   0.00016049  0.66641882  0.25053876
   0.05528828  0.83313280  0.24961270
   0.22204302  0.66672733  0.24766355
   0.50002592  0.83316764  0.24271669
   0.33333411  0.66670917  0.24497568
   0.38868107  0.83324417  0.24384153
   0.55544921  0.66670618  0.24260224
   0.83349856  0.83327827  0.24799743
   0.66684994  0.66669045  0.24430695
   0.72223113  0.83315097  0.24562287
   0.88876528  0.66654787  0.24934045
   0.50529849  0.51214337  0.47865673
grapheneN                               
           1
    12.851452    0.000569   -0.005338
     0.000329    7.394413    0.003777
    -0.006089    0.007728   14.890447
   C    Zn
  36   1
Direct configuration=    56
   0.16668014  0.16645983  0.24829015
   0.00002352 -0.00024958  0.24969283
   0.05534337  0.16651647  0.24950105
   0.22200805 -0.00014645  0.24724503
   0.49996752  0.16669259  0.24283093
   0.33337530 -0.00011672  0.24496516
   0.38856993  0.16669847  0.24397229
   0.55541734 -0.00008953  0.24300010
   0.83347609  0.16632281  0.24790292
   0.66683885 -0.00011218  0.24451416
   0.72222858  0.16662477  0.24562020
   0.88873742 -0.00017431  0.24839693
   0.16684413  0.49988254  0.24886728
   0.00011777  0.33326098  0.25031695
   0.05551334  0.49988819  0.25054447
   0.22206723  0.33308414  0.24750215
   0.50008870  0.49987005  0.24240660
   0.33330461  0.33316086  0.24499621
   0.38863904  0.49994063  0.24383173
   0.55542529  0.33306778  0.24278826
   0.83337692  0.49970078  0.24805903
   0.66674055  0.33296722  0.24433512
   0.72200244  0.49978588  0.24545757
   0.88877029  0.33307099  0.24915021
   0.16661777  0.83321875  0.24830882
   0.00007946  0.66634521  0.25034796
   0.05528440  0.83317422  0.24952827
   0.22204056  0.66663947  0.24753452
   0.50002635  0.83319458  0.24282419
   0.33335910  0.66667743  0.24500675
   0.38863303  0.83325264  0.24389465
   0.55542920  0.66670355  0.24276253
   0.83354007  0.83325244  0.24789977
   0.66681934  0.66664802  0.24433782
   0.72224187  0.83311145  0.24556156
   0.88874370  0.66638457  0.24915671
   0.50532881  0.51224149  0.47974909
grapheneN                               
           1
    12.851692    0.001651   -0.004954
     0.000952    7.395041    0.003822
    -0.005644    0.007820   14.888905
   C    Zn
  36   1
Direct configuration=    57
   0.16654031  0.16629986  0.24813448
  -0.00007023 -0.00029253  0.24958892
   0.05534232  0.16626045  0.24934707
   0.22205685 -0.00017463  0.24718262
   0.49985641  0.16675097  0.24304892
   0.33342051 -0.00002493  0.24513788
   0.38851135  0.16678322  0.24409323
   0.55557892 -0.00004278  0.24305324
   0.83340520  0.16620503  0.24774025
   0.66676731 -0.00005986  0.24460174
   0.72233961  0.16656152  0.24553442
   0.88886511 -0.00028021  0.24827017
   0.16693460  0.50008754  0.24836780
   0.00008350  0.33324345  0.24996031
   0.05556096  0.49974103  0.25010641
   0.22207992  0.33322052  0.24722566
   0.50000891  0.49993196  0.24306866
   0.33342010  0.33341637  0.24504790
   0.38875146  0.50002416  0.24408790
   0.55542074  0.33331268  0.24313054
   0.83339853  0.49968551  0.24760281
   0.66666070  0.33299598  0.24441369
   0.72209440  0.49972300  0.24535035
   0.88873510  0.33319075  0.24880470
   0.16661080  0.83334977  0.24813994
  -0.00008259  0.66619800  0.24996635
   0.05527665  0.83325707  0.24935941
   0.22203564  0.66646377  0.24727646
   0.50002721  0.83324844  0.24303920
   0.33340909  0.66661396  0.24506888
   0.38853694  0.83326958  0.24400092
   0.55538920  0.66669829  0.24308313
   0.83362308  0.83320080  0.24770444
   0.66675813  0.66656316  0.24439956
   0.72226336  0.83303242  0.24543892
   0.88870054  0.66605800  0.24878919
   0.50538941  0.51243771  0.48193391
grapheneN                               
           1
    12.851579    0.001142   -0.005134
     0.000659    7.394745    0.003801
    -0.005853    0.007777   14.889630
   C    Zn
  36   1
Direct configuration=    58
   0.16660604  0.16637505  0.24820767
  -0.00002616 -0.00027235  0.24963778
   0.05534280  0.16638080  0.24941947
   0.22203391 -0.00016138  0.24721196
   0.49990865  0.16672352  0.24294642
   0.33339926 -0.00006808  0.24505667
   0.38853890  0.16674338  0.24403637
   0.55550296 -0.00006475  0.24302826
   0.83343852  0.16626039  0.24781673
   0.66680095 -0.00008446  0.24456056
   0.72228741  0.16659126  0.24557476
   0.88880508 -0.00023042  0.24832978
   0.16689206  0.49999117  0.24860265
   0.00009961  0.33325169  0.25012800
   0.05553856  0.49981021  0.25031238
   0.22207395  0.33315641  0.24735566
   0.50004644  0.49990286  0.24275737
   0.33336581  0.33329626  0.24502360
   0.38869861  0.49998490  0.24396745
   0.55542289  0.33319755  0.24296961
   0.83338836  0.49969269  0.24781732
   0.66669824  0.33298245  0.24437675
   0.72205116  0.49975257  0.24540077
   0.88875164  0.33313444  0.24896715
   0.16661407  0.83328818  0.24821935
  -0.00000642  0.66626719  0.25014578
   0.05528029  0.83321812  0.24943881
   0.22203795  0.66654636  0.24739780
   0.50002681  0.83322312  0.24293811
   0.33338559  0.66664380  0.24503967
   0.38858212  0.83326161  0.24395095
   0.55540801  0.66670076  0.24293239
   0.83358405  0.83322508  0.24779628
   0.66678691  0.66660305  0.24437053
   0.72225325  0.83306957  0.24549658
   0.88872082  0.66621152  0.24896199
   0.50536096  0.51234549  0.48090664
grapheneN                               
           1
    12.850247    0.001274   -0.005050
     0.000735    7.394959    0.003801
    -0.005754    0.007777   14.890744
   C    Zn
  36   1
Direct configuration=    59
   0.16660192  0.16640329  0.24816101
  -0.00002115 -0.00023920  0.24955669
   0.05532137  0.16632071  0.24939363
   0.22204403 -0.00016625  0.24718462
   0.49992104  0.16667590  0.24301928
   0.33335957 -0.00003700  0.24509713
   0.38856548  0.16672939  0.24407283
   0.55547894 -0.00002701  0.24306958
   0.83344745  0.16634491  0.24775214
   0.66683224 -0.00010100  0.24456753
   0.72226084  0.16653629  0.24555455
   0.88880981 -0.00027349  0.24833074
   0.16686648  0.49997167  0.24845620
   0.00010406  0.33322174  0.25000238
   0.05554178  0.49976899  0.25015321
   0.22206812  0.33318838  0.24727921
   0.50004431  0.49994398  0.24296836
   0.33336466  0.33337350  0.24504161
   0.38874362  0.49999603  0.24403798
   0.55538890  0.33323889  0.24307148
   0.83338153  0.49967737  0.24768859
   0.66673754  0.33302835  0.24440380
   0.72207020  0.49974066  0.24537456
   0.88873579  0.33313474  0.24885515
   0.16663274  0.83325800  0.24817039
  -0.00001164  0.66623638  0.25001265
   0.05526952  0.83319181  0.24940577
   0.22206356  0.66657244  0.24732274
   0.50003718  0.83327936  0.24300378
   0.33336313  0.66662256  0.24505579
   0.38859518  0.83326697  0.24399895
   0.55540015  0.66668761  0.24303118
   0.83356244  0.83310848  0.24772366
   0.66678943  0.66656543  0.24438918
   0.72224349  0.83310028  0.24547145
   0.88870516  0.66620456  0.24884525
   0.50538121  0.51240531  0.48157694
grapheneN                               
           1
    12.847301    0.001567   -0.004863
     0.000903    7.395432    0.003802
    -0.005535    0.007778   14.893206
   C    Zn
  36   1
Direct configuration=    60
   0.16659281  0.16646571  0.24805785
  -0.00001007 -0.00016593  0.24937744
   0.05527397  0.16618785  0.24933651
   0.22206641 -0.00017703  0.24712417
   0.49994844  0.16657061  0.24318036
   0.33327183  0.00003171  0.24518658
   0.38862425  0.16669848  0.24415345
   0.55542582  0.00005643  0.24316094
   0.83346718  0.16653177  0.24760933
   0.66690142 -0.00013758  0.24458293
   0.72220209  0.16641478  0.24550988
   0.88882027 -0.00036872  0.24833286
   0.16680991  0.49992855  0.24813242
   0.00011392  0.33315553  0.24972467
   0.05554889  0.49967786  0.24980134
   0.22205525  0.33325906  0.24711020
   0.50003960  0.50003491  0.24343480
   0.33336211  0.33354425  0.24508142
   0.38884314  0.50002064  0.24419390
   0.55531376  0.33333028  0.24329669
   0.83336644  0.49964351  0.24740402
   0.66682442  0.33312981  0.24446362
   0.72211229  0.49971434  0.24531662
   0.88870074  0.33313539  0.24860755
   0.16667402  0.83319127  0.24806216
  -0.00002320  0.66616826  0.24971833
   0.05524569  0.83313364  0.24933271
   0.22212018  0.66663010  0.24715680
   0.50006009  0.83340368  0.24314897
   0.33331347  0.66657562  0.24509145
   0.38862408  0.83327881  0.24410505
   0.55538278  0.66665854  0.24324958
   0.83351468  0.83285069  0.24756312
   0.66679500  0.66648226  0.24443041
   0.72222189  0.83316817  0.24541590
   0.88867055  0.66618919  0.24858716
   0.50542596  0.51253757  0.48305878
grapheneN                               
           1
    12.845371    0.001222   -0.004738
     0.000705    7.395393    0.003868
    -0.005389    0.007910   14.895522
   C    Zn
  36   1
Direct configuration=    61
   0.16664140  0.16654222  0.24800921
   0.00000258 -0.00024348  0.24925475
   0.05529108  0.16629916  0.24930473
   0.22201141 -0.00013785  0.24709398
   0.49999659  0.16660350  0.24326635
   0.33326053  0.00000972  0.24519412
   0.38862940  0.16671673  0.24420263
   0.55540805  0.00003765  0.24324791
   0.83347460  0.16652051  0.24753027
   0.66689937 -0.00016752  0.24455843
   0.72217838  0.16647097  0.24550224
   0.88874446 -0.00036037  0.24834559
   0.16676734  0.49988123  0.24799922
   0.00010930  0.33308550  0.24957491
   0.05551906  0.49965253  0.24958746
   0.22203989  0.33324128  0.24703922
   0.50007178  0.50005179  0.24362538
   0.33336564  0.33346241  0.24509548
   0.38879593  0.50004067  0.24426623
   0.55533089  0.33327389  0.24341842
   0.83336207  0.49962601  0.24728783
   0.66681717  0.33311027  0.24450029
   0.72211817  0.49973996  0.24529675
   0.88872731  0.33311891  0.24848024
   0.16669003  0.83313177  0.24801688
   0.00002782  0.66619706  0.24956415
   0.05525790  0.83303980  0.24929383
   0.22211216  0.66665269  0.24708430
   0.50006490  0.83342564  0.24322303
   0.33333748  0.66663381  0.24510184
   0.38863532  0.83330884  0.24417351
   0.55541409  0.66671954  0.24336893
   0.83347076  0.83284438  0.24747951
   0.66680711  0.66652165  0.24445294
   0.72219480  0.83309774  0.24540831
   0.88867446  0.66620083  0.24845224
   0.50545084  0.51260057  0.48379888
grapheneN                               
           1
    12.842685    0.000742   -0.004565
     0.000429    7.395339    0.003960
    -0.005185    0.008094   14.898746
   C    Zn
  36   1
Direct configuration=    62
   0.16670907  0.16664873  0.24794150
   0.00002020 -0.00035144  0.24908396
   0.05531489  0.16645412  0.24926049
   0.22193484 -0.00008332  0.24705196
   0.50006364  0.16664928  0.24338605
   0.33324479 -0.00002091  0.24520460
   0.38863658  0.16674213  0.24427108
   0.55538330  0.00001151  0.24336896
   0.83348493  0.16650482  0.24742022
   0.66689652 -0.00020921  0.24452432
   0.72214538  0.16654918  0.24549160
   0.88863891 -0.00034875  0.24836332
   0.16670806  0.49981536  0.24781381
   0.00010287  0.33298802  0.24936645
   0.05547753  0.49961727  0.24928977
   0.22201852  0.33321653  0.24694042
   0.50011658  0.50007528  0.24389065
   0.33337054  0.33334849  0.24511506
   0.38873019  0.50006856  0.24436690
   0.55535474  0.33319538  0.24358786
   0.83335598  0.49960166  0.24712610
   0.66680707  0.33308308  0.24455133
   0.72212636  0.49977562  0.24526909
   0.88876430  0.33309599  0.24830304
   0.16671232  0.83304895  0.24795386
   0.00009886  0.66623716  0.24934953
   0.05527491  0.83290915  0.24923971
   0.22210100  0.66668414  0.24698339
   0.50007158  0.83345620  0.24332611
   0.33337090  0.66671483  0.24511632
   0.38865098  0.83335066  0.24426881
   0.55545768  0.66680446  0.24353506
   0.83340961  0.83283561  0.24736314
   0.66682399  0.66657649  0.24448429
   0.72215707  0.83299969  0.24539774
   0.88867992  0.66621705  0.24826443
   0.50548547  0.51268827  0.48482906
grapheneN                               
           1
    12.841952    0.000611   -0.004517
     0.000353    7.395324    0.003985
    -0.005130    0.008144   14.899627
   C    Zn
  36   1
Direct configuration=    63
   0.16672755  0.16667782  0.24792301
   0.00002501 -0.00038093  0.24903733
   0.05532140  0.16649644  0.24924841
   0.22191393 -0.00006843  0.24704049
   0.50008195  0.16666179  0.24341874
   0.33324049 -0.00002927  0.24520747
   0.38863854  0.16674907  0.24428977
   0.55537654  0.00000437  0.24340202
   0.83348775  0.16650054  0.24739017
   0.66689574 -0.00022059  0.24451500
   0.72213636  0.16657055  0.24548870
   0.88861008 -0.00034557  0.24836816
   0.16669187  0.49979737  0.24776318
   0.00010112  0.33296139  0.24930953
   0.05546618  0.49960764  0.24920848
   0.22201268  0.33320977  0.24691344
   0.50012882  0.50008170  0.24396309
   0.33337188  0.33331737  0.24512040
   0.38871224  0.50007618  0.24439439
   0.55536125  0.33317394  0.24363413
   0.83335432  0.49959501  0.24708194
   0.66680431  0.33307565  0.24456527
   0.72212859  0.49978536  0.24526154
   0.88877440  0.33308972  0.24825465
   0.16671841  0.83302632  0.24793665
   0.00011826  0.66624812  0.24929093
   0.05527956  0.83287347  0.24922493
   0.22209795  0.66669273  0.24695583
   0.50007341  0.83346454  0.24335426
   0.33338003  0.66673696  0.24512027
   0.38865526  0.83336208  0.24429484
   0.55546959  0.66682766  0.24358043
   0.83339291  0.83283321  0.24733136
   0.66682859  0.66659146  0.24449285
   0.72214677  0.83297291  0.24539486
   0.88868141  0.66622148  0.24821315
   0.50549492  0.51271221  0.48511037
grapheneN                               
           1
    12.841821    0.000325   -0.004388
     0.000188    7.394561    0.004049
    -0.004980    0.008270   14.901316
   C    Zn
  36   1
Direct configuration=    64
   0.16672812  0.16670974  0.24788674
  -0.00000594 -0.00039266  0.24893247
   0.05535552  0.16646014  0.24916557
   0.22191832 -0.00006515  0.24700935
   0.50007869  0.16670827  0.24353049
   0.33323849 -0.00002405  0.24517951
   0.38862975  0.16674623  0.24435260
   0.55544539 -0.00000512  0.24350670
   0.83344840  0.16645090  0.24732327
   0.66682473 -0.00021870  0.24449604
   0.72214655  0.16663057  0.24548651
   0.88863239 -0.00033503  0.24832079
   0.16668980  0.49981489  0.24765280
   0.00008892  0.33298398  0.24914536
   0.05544237  0.49963017  0.24895871
   0.22204356  0.33319587  0.24685988
   0.50010492  0.50005160  0.24406861
   0.33336431  0.33322860  0.24513764
   0.38870741  0.50006565  0.24447384
   0.55542663  0.33317769  0.24377852
   0.83339413  0.49960935  0.24699087
   0.66679293  0.33304358  0.24461813
   0.72209270  0.49980763  0.24525572
   0.88876669  0.33299363  0.24810827
   0.16669370  0.83304531  0.24790244
   0.00010461  0.66619754  0.24911697
   0.05533720  0.83287095  0.24913370
   0.22205580  0.66661030  0.24689318
   0.50006749  0.83337042  0.24345793
   0.33340851  0.66680924  0.24513668
   0.38864086  0.83337825  0.24436791
   0.55546473  0.66690125  0.24371933
   0.83337473  0.83288092  0.24726191
   0.66684306  0.66659357  0.24453237
   0.72211857  0.83295466  0.24539196
   0.88871474  0.66629454  0.24805981
   0.50552128  0.51277529  0.48588742
grapheneN                               
           1
    12.841736    0.000138   -0.004304
     0.000081    7.394061    0.004090
    -0.004882    0.008352   14.902422
   C    Zn
  36   1
Direct configuration=    65
   0.16672849  0.16673063  0.24786300
  -0.00002619 -0.00040034  0.24886385
   0.05537786  0.16643637  0.24911136
   0.22192120 -0.00006300  0.24698898
   0.50007656  0.16673870  0.24360363
   0.33323719 -0.00002063  0.24516121
   0.38862399  0.16674437  0.24439373
   0.55549045 -0.00001133  0.24357522
   0.83342264  0.16641840  0.24727948
   0.66677825 -0.00021746  0.24448362
   0.72215322  0.16666985  0.24548507
   0.88864700 -0.00032813  0.24828979
   0.16668845  0.49982636  0.24758056
   0.00008094  0.33299878  0.24903793
   0.05542679  0.49964492  0.24879526
   0.22206377  0.33318677  0.24682483
   0.50008928  0.50003189  0.24413767
   0.33335934  0.33317049  0.24514892
   0.38870426  0.50005875  0.24452584
   0.55546942  0.33318014  0.24387301
   0.83342019  0.49961874  0.24693126
   0.66678548  0.33302259  0.24465272
   0.72206921  0.49982220  0.24525191
   0.88876165  0.33293073  0.24801248
   0.16667752  0.83305774  0.24788006
   0.00009567  0.66616444  0.24900312
   0.05537493  0.83286931  0.24907399
   0.22202822  0.66655634  0.24685217
   0.50006361  0.83330881  0.24352577
   0.33342716  0.66685656  0.24514741
   0.38863144  0.83338884  0.24441573
   0.55546155  0.66694942  0.24381024
   0.83336283  0.83291215  0.24721646
   0.66685252  0.66659495  0.24455824
   0.72210011  0.83294272  0.24539007
   0.88873655  0.66634236  0.24795946
   0.50553853  0.51281658  0.48639595
grapheneN                               
           1
    12.843364    0.000130   -0.004251
     0.000076    7.393433    0.004105
    -0.004821    0.008383   14.901798
   C    Zn
  36   1
Direct configuration=    66
   0.16670987  0.16663662  0.24783735
  -0.00000634 -0.00030356  0.24882165
   0.05534216  0.16634245  0.24898140
   0.22199689 -0.00008362  0.24696191
   0.50006853  0.16672831  0.24372155
   0.33322120  0.00002752  0.24512728
   0.38862392  0.16669423  0.24445090
   0.55548152  0.00000383  0.24367911
   0.83339794  0.16640442  0.24724637
   0.66677693 -0.00013176  0.24450645
   0.72214030  0.16656626  0.24548271
   0.88870893 -0.00033679  0.24817014
   0.16670793  0.49982897  0.24749834
   0.00008187  0.33299510  0.24886948
   0.05545375  0.49965806  0.24857474
   0.22209572  0.33319026  0.24680350
   0.50006881  0.50001047  0.24413182
   0.33334353  0.33320438  0.24517704
   0.38875929  0.50002293  0.24458950
   0.55543932  0.33318947  0.24399545
   0.83341579  0.49966000  0.24686278
   0.66681687  0.33306135  0.24470944
   0.72211049  0.49981511  0.24527217
   0.88872805  0.33288450  0.24787380
   0.16667241  0.83308413  0.24785117
   0.00006769  0.66620415  0.24882747
   0.05535828  0.83293564  0.24893326
   0.22203914  0.66656364  0.24681863
   0.50005781  0.83327271  0.24365567
   0.33336880  0.66678359  0.24518191
   0.38863421  0.83336805  0.24446783
   0.55540612  0.66683867  0.24393484
   0.83338144  0.83296389  0.24716956
   0.66682214  0.66656841  0.24462149
   0.72211083  0.83303547  0.24538538
   0.88873329  0.66639802  0.24781087
   0.50556464  0.51286514  0.48709704
grapheneN                               
           1
    12.844453    0.000124   -0.004215
     0.000073    7.393014    0.004116
    -0.004780    0.008403   14.901380
   C    Zn
  36   1
Direct configuration=    67
   0.16669743  0.16657377  0.24782020
   0.00000694 -0.00023887  0.24879344
   0.05531830  0.16627965  0.24889452
   0.22204748 -0.00009740  0.24694381
   0.50006316  0.16672137  0.24380038
   0.33321051  0.00005972  0.24510459
   0.38862387  0.16666071  0.24448913
   0.55547555  0.00001396  0.24374857
   0.83338143  0.16639508  0.24722424
   0.66677604 -0.00007446  0.24452171
   0.72213166  0.16649701  0.24548114
   0.88875032 -0.00034258  0.24809015
   0.16672095  0.49983072  0.24744337
   0.00008250  0.33299264  0.24875687
   0.05547178  0.49966685  0.24842733
   0.22211707  0.33319260  0.24678923
   0.50005512  0.49999615  0.24412790
   0.33333295  0.33322705  0.24519584
   0.38879607  0.49999898  0.24463206
   0.55541920  0.33319570  0.24407731
   0.83341286  0.49968758  0.24681700
   0.66683785  0.33308726  0.24474736
   0.72213808  0.49981037  0.24528571
   0.88870560  0.33285360  0.24778109
   0.16666899  0.83310177  0.24783185
   0.00004899  0.66623069  0.24871004
   0.05534716  0.83297998  0.24883918
   0.22204643  0.66656852  0.24679621
   0.50005394  0.83324857  0.24374252
   0.33332979  0.66673480  0.24520496
   0.38863605  0.83335414  0.24450266
   0.55536907  0.66676462  0.24401813
   0.83339387  0.83299849  0.24713821
   0.66680183  0.66655066  0.24466378
   0.72211800  0.83309748  0.24538225
   0.88873112  0.66643523  0.24771153
   0.50558210  0.51289761  0.48756572
grapheneN                               
           1
    12.846630    0.000114   -0.004144
     0.000067    7.392175    0.004137
    -0.004699    0.008445   14.900546
   C    Zn
  36   1
Direct configuration=    68
   0.16667254  0.16644806  0.24778591
   0.00003348 -0.00010946  0.24873701
   0.05527059  0.16615405  0.24872076
   0.22214865 -0.00012498  0.24690762
   0.50005243  0.16670748  0.24395805
   0.33318914  0.00012411  0.24505922
   0.38862377  0.16659366  0.24456558
   0.55546360  0.00003422  0.24388748
   0.83334841  0.16637639  0.24717997
   0.66677427  0.00004014  0.24455222
   0.72211439  0.16635849  0.24547799
   0.88883311 -0.00035416  0.24793017
   0.16674699  0.49983421  0.24733343
   0.00008374  0.33298772  0.24853165
   0.05550782  0.49968444  0.24813249
   0.22215977  0.33319728  0.24676071
   0.50002776  0.49996751  0.24412007
   0.33331181  0.33327237  0.24523343
   0.38886963  0.49995108  0.24471717
   0.55537896  0.33320818  0.24424103
   0.83340699  0.49974276  0.24672544
   0.66687982  0.33313909  0.24482320
   0.72219325  0.49980089  0.24531280
   0.88866070  0.33279178  0.24759567
   0.16666216  0.83313705  0.24779323
   0.00001160  0.66628379  0.24847518
   0.05532491  0.83306867  0.24865102
   0.22206103  0.66657827  0.24675136
   0.50004620  0.83320029  0.24391621
   0.33325177  0.66663722  0.24525108
   0.38863975  0.83332634  0.24457232
   0.55529498  0.66661652  0.24418473
   0.83341875  0.83306768  0.24707551
   0.66676122  0.66651517  0.24474835
   0.72213234  0.83322150  0.24537598
   0.88872677  0.66650966  0.24751285
   0.50561700  0.51296254  0.48850311
grapheneN                               
           1
    12.845247    0.000121   -0.004189
     0.000071    7.392708    0.004123
    -0.004750    0.008418   14.901076
   C    Zn
  36   1
Direct configuration=    69
   0.16668835  0.16652793  0.24780770
   0.00001662 -0.00019168  0.24877286
   0.05530090  0.16623385  0.24883115
   0.22208439 -0.00010746  0.24693061
   0.50005925  0.16671631  0.24385789
   0.33320272  0.00008320  0.24508805
   0.38862383  0.16663626  0.24451701
   0.55547119  0.00002134  0.24379923
   0.83336938  0.16638826  0.24720809
   0.66677540 -0.00003267  0.24453283
   0.72212536  0.16644649  0.24547999
   0.88878053 -0.00034680  0.24803180
   0.16673045  0.49983199  0.24740327
   0.00008295  0.33299084  0.24867474
   0.05548493  0.49967327  0.24831980
   0.22213265  0.33319431  0.24677883
   0.50004514  0.49998570  0.24412505
   0.33332524  0.33324358  0.24520954
   0.38882291  0.49998151  0.24466310
   0.55540452  0.33320025  0.24413702
   0.83341072  0.49970770  0.24678361
   0.66685316  0.33310616  0.24477502
   0.72215821  0.49980692  0.24529559
   0.88868922  0.33283106  0.24771347
   0.16666650  0.83311464  0.24781777
   0.00003535  0.66625005  0.24862438
   0.05533904  0.83301232  0.24877056
   0.22205176  0.66657207  0.24677986
   0.50005112  0.83323096  0.24380586
   0.33330132  0.66669922  0.24522178
   0.38863740  0.83334400  0.24452806
   0.55534204  0.66671061  0.24407889
   0.83340295  0.83302372  0.24711534
   0.66678702  0.66653772  0.24469462
   0.72212323  0.83314271  0.24537996
   0.88872953  0.66646237  0.24763907
   0.50559483  0.51292129  0.48790758
grapheneN                               
           1
    12.846529   -0.000068   -0.004201
    -0.000038    7.392810    0.004151
    -0.004765    0.008474   14.899384
   C    Zn
  36   1
Direct configuration=    70
   0.16670292  0.16647718  0.24777550
   0.00001904 -0.00019523  0.24873489
   0.05530659  0.16627951  0.24869953
   0.22207340 -0.00012709  0.24690962
   0.50004165  0.16668468  0.24397727
   0.33325872  0.00006186  0.24507473
   0.38862042  0.16664639  0.24456008
   0.55542792 -0.00000038  0.24390066
   0.83338318  0.16633327  0.24717459
   0.66677836 -0.00004605  0.24458072
   0.72211502  0.16644631  0.24548600
   0.88878706 -0.00031848  0.24790336
   0.16675705  0.49983782  0.24732886
   0.00006416  0.33298333  0.24850375
   0.05549474  0.49967076  0.24814011
   0.22210076  0.33313415  0.24677485
   0.50005562  0.49995343  0.24410415
   0.33336853  0.33327504  0.24524909
   0.38879543  0.49995065  0.24470318
   0.55539663  0.33317805  0.24422290
   0.83341039  0.49974392  0.24672000
   0.66684661  0.33311654  0.24483651
   0.72218552  0.49981514  0.24533014
   0.88868583  0.33289804  0.24759808
   0.16668767  0.83313333  0.24777438
   0.00004712  0.66636964  0.24844558
   0.05531116  0.83305670  0.24863219
   0.22203830  0.66659008  0.24676679
   0.50002942  0.83324860  0.24393714
   0.33331481  0.66663020  0.24526415
   0.38862187  0.83327398  0.24456451
   0.55533382  0.66661604  0.24416702
   0.83342272  0.83309262  0.24706249
   0.66676519  0.66657279  0.24476080
   0.72212763  0.83316998  0.24538454
   0.88870255  0.66643558  0.24751258
   0.50562228  0.51296164  0.48853925
grapheneN                               
           1
    12.848727   -0.000391   -0.004220
    -0.000224    7.392984    0.004197
    -0.004789    0.008571   14.896484
   C    Zn
  36   1
Direct configuration=    71
   0.16672791  0.16639018  0.24772030
   0.00002318 -0.00020132  0.24866979
   0.05531635  0.16635777  0.24847390
   0.22205455 -0.00016074  0.24687363
   0.50001148  0.16663047  0.24418193
   0.33335472  0.00002530  0.24505189
   0.38861457  0.16666375  0.24463392
   0.55535375 -0.00003763  0.24407454
   0.83340684  0.16623900  0.24711716
   0.66678345 -0.00006899  0.24466280
   0.72209730  0.16644599  0.24549631
   0.88879825 -0.00026992  0.24768318
   0.16680263  0.49984782  0.24720131
   0.00003195  0.33297045  0.24821063
   0.05551155  0.49966647  0.24783206
   0.22204612  0.33303104  0.24676803
   0.50007359  0.49989811  0.24406831
   0.33344273  0.33332897  0.24531688
   0.38874833  0.49989775  0.24477190
   0.55538311  0.33314001  0.24437014
   0.83340982  0.49980601  0.24661096
   0.66683537  0.33313433  0.24494194
   0.72223232  0.49982923  0.24538937
   0.88868003  0.33301287  0.24740027
   0.16672396  0.83316537  0.24769999
   0.00006730  0.66657461  0.24813907
   0.05526339  0.83313278  0.24839498
   0.22201522  0.66662095  0.24674438
   0.49999224  0.83327883  0.24416219
   0.33333792  0.66651189  0.24533678
   0.38859525  0.83315395  0.24462699
   0.55531972  0.66645392  0.24431810
   0.83345662  0.83321073  0.24697189
   0.66672777  0.66663289  0.24487425
   0.72213518  0.83321674  0.24539238
   0.88865630  0.66638966  0.24729574
   0.50566931  0.51303081  0.48962211
grapheneN                               
           1
    12.849396   -0.000691   -0.004290
    -0.000396    7.393472    0.004217
    -0.004872    0.008613   14.894725
   C    Zn
  36   1
Direct configuration=    72
   0.16673559  0.16641182  0.24767118
   0.00003598 -0.00017570  0.24859951
   0.05533646  0.16640405  0.24834258
   0.22203990 -0.00019934  0.24685143
   0.50000420  0.16662017  0.24430031
   0.33339017 -0.00004596  0.24506415
   0.38862746  0.16668200  0.24467648
   0.55532768 -0.00009904  0.24418275
   0.83342578  0.16629494  0.24706211
   0.66677037 -0.00011099  0.24472818
   0.72209834  0.16648467  0.24551816
   0.88877370 -0.00024979  0.24756583
   0.16680283  0.49981917  0.24712472
   0.00003634  0.33303684  0.24801850
   0.05547476  0.49971579  0.24766893
   0.22204201  0.33299206  0.24676827
   0.50007300  0.49983603  0.24406934
   0.33343561  0.33328735  0.24536930
   0.38871095  0.49987365  0.24479422
   0.55539826  0.33310775  0.24442494
   0.83342463  0.49980895  0.24654081
   0.66682896  0.33314226  0.24501075
   0.72217975  0.49985669  0.24543427
   0.88867652  0.33303967  0.24729211
   0.16672840  0.83317799  0.24763661
   0.00007975  0.66657934  0.24794316
   0.05527676  0.83317711  0.24825956
   0.22202097  0.66661614  0.24674082
   0.49998234  0.83323682  0.24428656
   0.33335040  0.66651247  0.24538753
   0.38858595  0.83308860  0.24466479
   0.55533146  0.66647814  0.24438212
   0.83345801  0.83320057  0.24690456
   0.66675243  0.66665226  0.24494696
   0.72212411  0.83319858  0.24541167
   0.88866080  0.66643123  0.24718145
   0.50569942  0.51306774  0.49027536
grapheneN                               
           1
    12.850394   -0.001137   -0.004395
    -0.000653    7.394198    0.004247
    -0.004995    0.008675   14.892106
   C    Zn
  36   1
Direct configuration=    73
   0.16674705  0.16644406  0.24759800
   0.00005506 -0.00013754  0.24849479
   0.05536642  0.16647300  0.24814693
   0.22201807 -0.00025683  0.24681834
   0.49999336  0.16660483  0.24447668
   0.33344298 -0.00015212  0.24508242
   0.38864666  0.16670919  0.24473989
   0.55528886 -0.00019053  0.24434398
   0.83345400  0.16637827  0.24698010
   0.66675089 -0.00017357  0.24482559
   0.72209989  0.16654229  0.24555073
   0.88873712 -0.00021980  0.24739099
   0.16680312  0.49977650  0.24701062
   0.00004288  0.33313575  0.24773224
   0.05541995  0.49978926  0.24742587
   0.22203590  0.33293399  0.24676862
   0.50007212  0.49974355  0.24407086
   0.33342501  0.33322534  0.24544742
   0.38865527  0.49983774  0.24482747
   0.55542083  0.33305971  0.24450659
   0.83344670  0.49981334  0.24643630
   0.66681941  0.33315406  0.24511327
   0.72210143  0.49989759  0.24550117
   0.88867128  0.33307960  0.24713096
   0.16673501  0.83319679  0.24754218
   0.00009829  0.66658637  0.24765126
   0.05529669  0.83324316  0.24805779
   0.22202953  0.66660898  0.24673552
   0.49996759  0.83317423  0.24447186
   0.33336901  0.66651335  0.24546316
   0.38857209  0.83299125  0.24472111
   0.55534896  0.66651422  0.24447752
   0.83346008  0.83318544  0.24680425
   0.66678917  0.66668113  0.24505529
   0.72210761  0.83317153  0.24544040
   0.88866751  0.66649316  0.24701118
   0.50574427  0.51312274  0.49124866
grapheneN                               
           1
    12.850845   -0.001338   -0.004443
    -0.000769    7.394526    0.004260
    -0.005050    0.008703   14.890922
   C    Zn
  36   1
Direct configuration=    74
   0.16675222  0.16645862  0.24756494
   0.00006367 -0.00012031  0.24844748
   0.05537996  0.16650413  0.24805855
   0.22200821 -0.00028280  0.24680340
   0.49998846  0.16659790  0.24455636
   0.33346683 -0.00020006  0.24509067
   0.38865534  0.16672147  0.24476853
   0.55527132 -0.00023185  0.24441681
   0.83346675  0.16641591  0.24694304
   0.66674209 -0.00020183  0.24486959
   0.72210059  0.16656831  0.24556544
   0.88872060 -0.00020626  0.24731200
   0.16680326  0.49975723  0.24695907
   0.00004583  0.33318042  0.24760292
   0.05539519  0.49982245  0.24731607
   0.22203314  0.33290776  0.24676878
   0.50007172  0.49970178  0.24407155
   0.33342023  0.33319734  0.24548270
   0.38863012  0.49982152  0.24484249
   0.55543102  0.33303802  0.24454348
   0.83345666  0.49981533  0.24638908
   0.66681510  0.33315939  0.24515958
   0.72206606  0.49991606  0.24553139
   0.88866892  0.33309764  0.24705817
   0.16673799  0.83320528  0.24749952
   0.00010666  0.66658955  0.24751939
   0.05530569  0.83327299  0.24796664
   0.22203340  0.66660574  0.24673312
   0.49996093  0.83314597  0.24455557
   0.33337741  0.66651374  0.24549733
   0.38856583  0.83294728  0.24474656
   0.55535686  0.66653051  0.24452061
   0.83346102  0.83317860  0.24675893
   0.66680576  0.66669417  0.24510423
   0.72210017  0.83315931  0.24545338
   0.88867054  0.66652113  0.24693426
   0.50576453  0.51314758  0.49168835
grapheneN                               
           1
    12.850227   -0.001251   -0.004530
    -0.000719    7.394891    0.004262
    -0.005152    0.008707   14.890905
   C    Zn
  36   1
Direct configuration=    75
   0.16674580  0.16647350  0.24749732
   0.00006457 -0.00006983  0.24831371
   0.05538616  0.16656258  0.24797495
   0.22205959 -0.00024633  0.24678302
   0.50002810  0.16656073  0.24461929
   0.33339083 -0.00022731  0.24514182
   0.38866315  0.16661907  0.24481698
   0.55527962 -0.00025830  0.24452054
   0.83342540  0.16653939  0.24686659
   0.66672093 -0.00019288  0.24493558
   0.72211341  0.16656437  0.24561521
   0.88871327 -0.00020510  0.24725281
   0.16677064  0.49974514  0.24690857
   0.00006991  0.33322575  0.24744172
   0.05538263  0.49986356  0.24719938
   0.22206611  0.33299040  0.24676550
   0.50006536  0.49971768  0.24412835
   0.33334434  0.33314391  0.24552697
   0.38867052  0.49978217  0.24484683
   0.55541944  0.33301725  0.24455843
   0.83340800  0.49982727  0.24633119
   0.66682101  0.33316633  0.24521589
   0.72205221  0.49990693  0.24557147
   0.88869934  0.33309746  0.24698294
   0.16672138  0.83316592  0.24742092
   0.00009182  0.66657234  0.24735606
   0.05536060  0.83324288  0.24787984
   0.22205276  0.66654360  0.24673186
   0.49997945  0.83304013  0.24461293
   0.33332794  0.66652332  0.24553707
   0.38859950  0.83300351  0.24479663
   0.55536881  0.66657275  0.24453949
   0.83342416  0.83313990  0.24668243
   0.66679605  0.66665836  0.24515835
   0.72210519  0.83315200  0.24549677
   0.88872046  0.66656112  0.24685820
   0.50579159  0.51317045  0.49221442
grapheneN                               
           1
    12.849710   -0.001179   -0.004603
    -0.000677    7.395195    0.004264
    -0.005236    0.008710   14.890891
   C    Zn
  36   1
Direct configuration=    76
   0.16674043  0.16648596  0.24744073
   0.00006532 -0.00002759  0.24820176
   0.05539135  0.16661149  0.24790499
   0.22210259 -0.00021582  0.24676597
   0.50006127  0.16652963  0.24467195
   0.33332723 -0.00025010  0.24518462
   0.38866968  0.16653338  0.24485753
   0.55528656 -0.00028043  0.24460734
   0.83339080  0.16664271  0.24680262
   0.66670322 -0.00018540  0.24499080
   0.72212414  0.16656108  0.24565685
   0.88870713 -0.00020413  0.24720327
   0.16674334  0.49973503  0.24686631
   0.00009005  0.33326368  0.24730683
   0.05537212  0.49989796  0.24710173
   0.22209370  0.33305954  0.24676275
   0.50006004  0.49973099  0.24417587
   0.33328084  0.33309920  0.24556402
   0.38870434  0.49974925  0.24485045
   0.55540975  0.33299987  0.24457094
   0.83336728  0.49983726  0.24628274
   0.66682596  0.33317212  0.24526300
   0.72204062  0.49989930  0.24560500
   0.88872481  0.33309731  0.24691999
   0.16670748  0.83313298  0.24735514
   0.00007939  0.66655794  0.24721939
   0.05540655  0.83321768  0.24780720
   0.22206896  0.66649159  0.24673079
   0.49999495  0.83295158  0.24466093
   0.33328655  0.66653134  0.24557034
   0.38862767  0.83305055  0.24483853
   0.55537881  0.66660810  0.24455529
   0.83339332  0.83310752  0.24661842
   0.66678793  0.66662839  0.24520364
   0.72210940  0.83314589  0.24553308
   0.88876224  0.66659459  0.24679455
   0.50581424  0.51318959  0.49265463
grapheneN                               
           1
    12.848082   -0.000705   -0.004701
    -0.000404    7.395348    0.004284
    -0.005348    0.008749   14.892470
   C    Zn
  36   1
Direct configuration=    77
   0.16675313  0.16652841  0.24736327
   0.00004128 -0.00006126  0.24803139
   0.05540610  0.16665201  0.24783523
   0.22208308 -0.00017634  0.24674357
   0.50005317  0.16646370  0.24469143
   0.33329925 -0.00022959  0.24526739
   0.38864016  0.16644456  0.24492115
   0.55532956 -0.00030702  0.24469570
   0.83337317  0.16664134  0.24672359
   0.66669443 -0.00016590  0.24506867
   0.72210799  0.16657216  0.24571751
   0.88870958 -0.00015225  0.24716863
   0.16670082  0.49978765  0.24684190
   0.00009895  0.33324377  0.24718969
   0.05541319  0.49989250  0.24700925
   0.22206171  0.33311147  0.24675468
   0.50005199  0.49977728  0.24425705
   0.33331439  0.33304049  0.24559687
   0.38872524  0.49974027  0.24486270
   0.55542311  0.33302272  0.24457450
   0.83334506  0.49987379  0.24624199
   0.66679628  0.33311279  0.24530758
   0.72208463  0.49987465  0.24562773
   0.88873237  0.33316855  0.24685996
   0.16674798  0.83309413  0.24727660
   0.00007691  0.66660283  0.24709935
   0.05541586  0.83319415  0.24773288
   0.22204313  0.66646017  0.24672653
   0.50000492  0.83296833  0.24466397
   0.33330823  0.66651211  0.24559383
   0.38863043  0.83307285  0.24490324
   0.55540273  0.66654137  0.24455563
   0.83339105  0.83313820  0.24655312
   0.66674651  0.66662624  0.24523906
   0.72209835  0.83312197  0.24559123
   0.88875481  0.66656064  0.24672846
   0.50584051  0.51320128  0.49308465
grapheneN                               
           1
    12.847100   -0.000418   -0.004760
    -0.000239    7.395440    0.004296
    -0.005415    0.008773   14.893424
   C    Zn
  36   1
Direct configuration=    78
   0.16676081  0.16655403  0.24731653
   0.00002678 -0.00008157  0.24792857
   0.05541501  0.16667647  0.24779312
   0.22207130 -0.00015251  0.24673005
   0.50004828  0.16642391  0.24470318
   0.33328237 -0.00021722  0.24531735
   0.38862234  0.16639095  0.24495955
   0.55535551 -0.00032306  0.24474903
   0.83336253  0.16664051  0.24667590
   0.66668912 -0.00015413  0.24511567
   0.72209824  0.16657885  0.24575411
   0.88871106 -0.00012095  0.24714773
   0.16667516  0.49981940  0.24682717
   0.00010432  0.33323176  0.24711901
   0.05543798  0.49988920  0.24695343
   0.22204240  0.33314281  0.24674980
   0.50004713  0.49980523  0.24430603
   0.33333464  0.33300506  0.24561670
   0.38873785  0.49973484  0.24487009
   0.55543117  0.33303651  0.24457664
   0.83333164  0.49989584  0.24621740
   0.66677836  0.33307699  0.24533448
   0.72211119  0.49985977  0.24564145
   0.88873694  0.33321155  0.24682373
   0.16677243  0.83307068  0.24722921
   0.00007541  0.66662993  0.24702691
   0.05542149  0.83317995  0.24768803
   0.22202754  0.66644121  0.24672395
   0.50001093  0.83297845  0.24466581
   0.33332132  0.66650051  0.24560802
   0.38863209  0.83308630  0.24494229
   0.55541716  0.66650110  0.24455584
   0.83338968  0.83315672  0.24651371
   0.66672151  0.66662495  0.24526043
   0.72209167  0.83310753  0.24562633
   0.88875033  0.66654015  0.24668858
   0.50585638  0.51320833  0.49334416
grapheneN                               
           1
    12.845800   -0.000025   -0.004802
    -0.000013    7.395271    0.004257
    -0.005462    0.008693   14.895270
   C    Zn
  36   1
Direct configuration=    79
   0.16675242  0.16662288  0.24725819
   0.00003993 -0.00008986  0.24780831
   0.05540541  0.16661183  0.24771845
   0.22203317 -0.00016514  0.24671010
   0.50002062  0.16641886  0.24469329
   0.33328418 -0.00023551  0.24539560
   0.38863296  0.16644255  0.24501616
   0.55537647 -0.00030289  0.24478684
   0.83339639  0.16663317  0.24663567
   0.66672181 -0.00017761  0.24519438
   0.72206788  0.16654835  0.24578996
   0.88871781 -0.00009087  0.24710241
   0.16668228  0.49982947  0.24682483
   0.00008698  0.33321306  0.24708258
   0.05542398  0.49990754  0.24690359
   0.22204178  0.33312140  0.24673457
   0.50004982  0.49977896  0.24436447
   0.33337997  0.33302090  0.24563170
   0.38873348  0.49974118  0.24489881
   0.55540151  0.33300183  0.24458716
   0.83336465  0.49990988  0.24621093
   0.66677571  0.33306880  0.24535497
   0.72209799  0.49985262  0.24564409
   0.88870993  0.33320131  0.24677199
   0.16677637  0.83308128  0.24718406
   0.00009861  0.66662119  0.24698502
   0.05540203  0.83320655  0.24761612
   0.22204899  0.66652007  0.24670985
   0.50001683  0.83301319  0.24464147
   0.33336081  0.66647290  0.24561522
   0.38860945  0.83303275  0.24499636
   0.55537365  0.66649852  0.24455447
   0.83340608  0.83315268  0.24649767
   0.66675351  0.66658736  0.24527288
   0.72207511  0.83311551  0.24566859
   0.88870336  0.66658048  0.24663236
   0.50587814  0.51320483  0.49360687
grapheneN                               
           1
    12.844730    0.000298   -0.004836
     0.000173    7.395133    0.004224
    -0.005501    0.008627   14.896789
   C    Zn
  36   1
Direct configuration=    80
   0.16674552  0.16667954  0.24721020
   0.00005075 -0.00009668  0.24770936
   0.05539751  0.16655864  0.24765700
   0.22200178 -0.00017554  0.24669368
   0.49999787  0.16641470  0.24468516
   0.33328567 -0.00025056  0.24545999
   0.38864169  0.16648502  0.24506274
   0.55539372 -0.00028630  0.24481795
   0.83342426  0.16662713  0.24660257
   0.66674870 -0.00019694  0.24525914
   0.72204289  0.16652325  0.24581946
   0.88872337 -0.00006613  0.24706512
   0.16668814  0.49983774  0.24682290
   0.00007272  0.33319766  0.24705260
   0.05541245  0.49992262  0.24686258
   0.22204128  0.33310379  0.24672204
   0.50005204  0.49975735  0.24441255
   0.33341726  0.33303394  0.24564403
   0.38872987  0.49974639  0.24492244
   0.55537712  0.33297329  0.24459581
   0.83339181  0.49992143  0.24620561
   0.66677353  0.33306207  0.24537182
   0.72208713  0.49984673  0.24564626
   0.88868771  0.33319288  0.24672942
   0.16677961  0.83309000  0.24714692
   0.00011771  0.66661400  0.24695056
   0.05538602  0.83322845  0.24755696
   0.22206663  0.66658497  0.24669824
   0.50002169  0.83304178  0.24462144
   0.33339330  0.66645018  0.24562116
   0.38859081  0.83298869  0.24504084
   0.55533785  0.66649641  0.24455334
   0.83341958  0.83314936  0.24648448
   0.66677985  0.66655642  0.24528312
   0.72206148  0.83312209  0.24570336
   0.88866470  0.66661366  0.24658611
   0.50589604  0.51320195  0.49382301
grapheneN                               
           1
    12.844306    0.000633   -0.004897
     0.000366    7.394657    0.004161
    -0.005570    0.008498   14.898240
   C    Zn
  36   1
Direct configuration=    81
   0.16673970  0.16665628  0.24715185
   0.00006967 -0.00011338  0.24759934
   0.05537025  0.16656429  0.24755763
   0.22199364 -0.00014869  0.24667305
   0.50001259  0.16641421  0.24467452
   0.33327736 -0.00027097  0.24554428
   0.38864175  0.16651408  0.24511649
   0.55538156 -0.00024951  0.24483606
   0.83341742  0.16661787  0.24657912
   0.66676433 -0.00022818  0.24534142
   0.72205553  0.16652834  0.24584887
   0.88873670 -0.00007341  0.24699298
   0.16673347  0.49986006  0.24681992
   0.00005741  0.33315492  0.24703270
   0.05538172  0.49991810  0.24683348
   0.22206975  0.33312464  0.24670012
   0.50005159  0.49971553  0.24446250
   0.33341542  0.33307847  0.24565865
   0.38873579  0.49974233  0.24496610
   0.55534585  0.33293915  0.24462126
   0.83339252  0.49990941  0.24620510
   0.66676631  0.33304100  0.24538562
   0.72208145  0.49983313  0.24564308
   0.88867702  0.33317230  0.24667120
   0.16675371  0.83313085  0.24710340
   0.00009695  0.66662608  0.24692484
   0.05538922  0.83320878  0.24746759
   0.22209011  0.66661252  0.24667850
   0.50002214  0.83304800  0.24460076
   0.33340139  0.66644144  0.24562968
   0.38859332  0.83298277  0.24508993
   0.55532722  0.66652539  0.24455607
   0.83340618  0.83317206  0.24648593
   0.66678649  0.66655036  0.24528784
   0.72207585  0.83310039  0.24574602
   0.88866865  0.66665834  0.24653307
   0.50592004  0.51319309  0.49408104
grapheneN                               
           1
    12.843944    0.000919   -0.004948
     0.000531    7.394251    0.004107
    -0.005629    0.008388   14.899477
   C    Zn
  36   1
Direct configuration=    82
   0.16673473  0.16663645  0.24710209
   0.00008580 -0.00012763  0.24750552
   0.05534700  0.16656910  0.24747289
   0.22198670 -0.00012580  0.24665545
   0.50002515  0.16641379  0.24466545
   0.33327027 -0.00028839  0.24561615
   0.38864180  0.16653887  0.24516232
   0.55537118 -0.00021813  0.24485149
   0.83341158  0.16660998  0.24655913
   0.66677765 -0.00025483  0.24541158
   0.72206631  0.16653267  0.24587395
   0.88874807 -0.00007962  0.24693146
   0.16677214  0.49987908  0.24681739
   0.00004436  0.33311847  0.24701573
   0.05535551  0.49991424  0.24680867
   0.22209404  0.33314242  0.24668144
   0.50005121  0.49967986  0.24450509
   0.33341385  0.33311644  0.24567111
   0.38874083  0.49973887  0.24500334
   0.55531918  0.33291002  0.24464297
   0.83339312  0.49989917  0.24620465
   0.66676016  0.33302304  0.24539739
   0.72207661  0.49982152  0.24564037
   0.88866790  0.33315475  0.24662155
   0.16673162  0.83316569  0.24706628
   0.00007925  0.66663638  0.24690291
   0.05539194  0.83319201  0.24739138
   0.22211014  0.66663602  0.24666166
   0.50002252  0.83305331  0.24458313
   0.33340828  0.66643398  0.24563695
   0.38859547  0.83297771  0.24513179
   0.55531815  0.66655011  0.24455839
   0.83339475  0.83319143  0.24648717
   0.66679216  0.66654518  0.24529187
   0.72208811  0.83308188  0.24578239
   0.88867202  0.66669644  0.24648784
   0.50594050  0.51318555  0.49430107
grapheneN                               
           1
    12.844838    0.001025   -0.004951
     0.000592    7.393977    0.004051
    -0.005633    0.008275   14.898993
   C    Zn
  36   1
Direct configuration=    83
   0.16672389  0.16661489  0.24705935
   0.00007153 -0.00012899  0.24743207
   0.05537281  0.16659070  0.24738181
   0.22200102 -0.00010545  0.24664216
   0.50002356  0.16639838  0.24467794
   0.33327560 -0.00025914  0.24567890
   0.38862666  0.16649804  0.24519106
   0.55537168 -0.00024566  0.24483377
   0.83338509  0.16657456  0.24655380
   0.66675451 -0.00025760  0.24546339
   0.72209558  0.16652331  0.24589486
   0.88874118 -0.00009651  0.24685954
   0.16676485  0.49989756  0.24680288
   0.00003175  0.33313701  0.24699582
   0.05537512  0.49989109  0.24681338
   0.22210116  0.33317869  0.24666029
   0.50005353  0.49970168  0.24452631
   0.33339678  0.33310551  0.24569053
   0.38875338  0.49975976  0.24504589
   0.55536027  0.33293457  0.24467370
   0.83336551  0.49989784  0.24619595
   0.66673984  0.33300845  0.24539574
   0.72207617  0.49980467  0.24563485
   0.88867580  0.33316820  0.24658549
   0.16673102  0.83315109  0.24703241
   0.00004128  0.66662302  0.24688395
   0.05539570  0.83317240  0.24731245
   0.22210131  0.66662895  0.24664427
   0.50000805  0.83304837  0.24458727
   0.33339213  0.66645495  0.24565281
   0.38863025  0.83305760  0.24515350
   0.55536469  0.66654171  0.24456838
   0.83338967  0.83320792  0.24649272
   0.66675123  0.66655303  0.24529076
   0.72210552  0.83306439  0.24581629
   0.88869162  0.66668294  0.24646634
   0.50596030  0.51317208  0.49450935
grapheneN                               
           1
    12.845254    0.001074   -0.004952
     0.000620    7.393849    0.004025
    -0.005634    0.008222   14.898767
   C    Zn
  36   1
Direct configuration=    84
   0.16671885  0.16660485  0.24703943
   0.00006488 -0.00012962  0.24739783
   0.05538485  0.16660076  0.24733935
   0.22200769 -0.00009597  0.24663597
   0.50002282  0.16639120  0.24468376
   0.33327809 -0.00024550  0.24570815
   0.38861960  0.16647901  0.24520445
   0.55537191 -0.00025850  0.24482551
   0.83337274  0.16655804  0.24655132
   0.66674373 -0.00025889  0.24548754
   0.72210923  0.16651894  0.24590461
   0.88873797 -0.00010438  0.24682601
   0.16676145  0.49990618  0.24679612
   0.00002586  0.33314565  0.24698654
   0.05538425  0.49988030  0.24681558
   0.22210448  0.33319560  0.24665043
   0.50005462  0.49971186  0.24453620
   0.33338883  0.33310041  0.24569958
   0.38875923  0.49976950  0.24506573
   0.55537942  0.33294602  0.24468802
   0.83335264  0.49989722  0.24619189
   0.66673037  0.33300165  0.24539497
   0.72207596  0.49979682  0.24563228
   0.88867949  0.33317447  0.24656868
   0.16673074  0.83314429  0.24701662
   0.00002359  0.66661679  0.24687511
   0.05539745  0.83316327  0.24727566
   0.22209719  0.66662565  0.24663616
   0.50000130  0.83304606  0.24458920
   0.33338460  0.66646473  0.24566020
   0.38864646  0.83309484  0.24516363
   0.55538638  0.66653780  0.24457304
   0.83338731  0.83321561  0.24649530
   0.66673216  0.66655669  0.24529025
   0.72211364  0.83305624  0.24583209
   0.88870076  0.66667664  0.24645632
   0.50596953  0.51316580  0.49460645
grapheneN                               
           1
    12.846242    0.001012   -0.004875
     0.000584    7.394216    0.003976
    -0.005546    0.008125   14.896882
   C    Zn
  36   1
Direct configuration=    85
   0.16673366  0.16663687  0.24700956
   0.00005772 -0.00010627  0.24734708
   0.05539113  0.16660530  0.24727835
   0.22201994 -0.00012787  0.24663269
   0.50000542  0.16638415  0.24471309
   0.33329926 -0.00020846  0.24572554
   0.38863520  0.16647190  0.24521652
   0.55537095 -0.00028618  0.24480613
   0.83337575  0.16655974  0.24655185
   0.66674159 -0.00026299  0.24550293
   0.72209226  0.16649582  0.24591954
   0.88873104 -0.00008992  0.24678560
   0.16672477  0.49989127  0.24677320
   0.00003598  0.33318857  0.24695806
   0.05539912  0.49988980  0.24683831
   0.22208816  0.33319091  0.24663693
   0.50008162  0.49974672  0.24453408
   0.33338061  0.33308263  0.24572193
   0.38874386  0.49979623  0.24508653
   0.55539723  0.33296201  0.24471024
   0.83333851  0.49988899  0.24617803
   0.66675561  0.33300783  0.24539099
   0.72205045  0.49980084  0.24562338
   0.88867191  0.33318911  0.24656525
   0.16674117  0.83312930  0.24698688
   0.00004011  0.66656570  0.24685413
   0.05539003  0.83316584  0.24721862
   0.22209082  0.66661325  0.24662407
   0.50001291  0.83303118  0.24460998
   0.33337710  0.66652236  0.24568085
   0.38864568  0.83311288  0.24517286
   0.55537977  0.66653059  0.24458357
   0.83339460  0.83317587  0.24649413
   0.66673924  0.66653854  0.24528980
   0.72209839  0.83308147  0.24585254
   0.88868303  0.66662767  0.24646677
   0.50598548  0.51314838  0.49475999
grapheneN                               
           1
    12.846920    0.000969   -0.004822
     0.000560    7.394468    0.003943
    -0.005486    0.008059   14.895590
   C    Zn
  36   1
Direct configuration=    86
   0.16674380  0.16665881  0.24698908
   0.00005281 -0.00009028  0.24731229
   0.05539543  0.16660841  0.24723653
   0.22202832 -0.00014973  0.24663044
   0.49999349  0.16637932  0.24473319
   0.33331377 -0.00018308  0.24573745
   0.38864589  0.16646703  0.24522480
   0.55537028 -0.00030516  0.24479285
   0.83337780  0.16656090  0.24655221
   0.66674013 -0.00026580  0.24551349
   0.72208064  0.16647998  0.24592976
   0.88872629 -0.00008001  0.24675790
   0.16669965  0.49988105  0.24675749
   0.00004291  0.33321798  0.24693854
   0.05540930  0.49989631  0.24685389
   0.22207698  0.33318770  0.24662769
   0.50010012  0.49977061  0.24453263
   0.33337499  0.33307045  0.24573724
   0.38873334  0.49981455  0.24510079
   0.55540943  0.33297297  0.24472546
   0.83332882  0.49988336  0.24616853
   0.66677291  0.33301207  0.24538827
   0.72203297  0.49980360  0.24561728
   0.88866672  0.33319914  0.24656290
   0.16674831  0.83311903  0.24696650
   0.00005142  0.66653069  0.24683976
   0.05538495  0.83316760  0.24717952
   0.22208646  0.66660475  0.24661579
   0.50002087  0.83302099  0.24462423
   0.33337196  0.66656184  0.24569501
   0.38864514  0.83312524  0.24517919
   0.55537525  0.66652565  0.24459078
   0.83339959  0.83314863  0.24649333
   0.66674410  0.66652611  0.24528950
   0.72208795  0.83309876  0.24586655
   0.88867089  0.66659411  0.24647393
   0.50599641  0.51313644  0.49486521
grapheneN                               
           1
    12.847760    0.000782   -0.004688
     0.000452    7.395051    0.003864
    -0.005331    0.007903   14.893441
   C    Zn
  36   1
Direct configuration=    87
   0.16676440  0.16664178  0.24696351
   0.00006494 -0.00010817  0.24725566
   0.05538174  0.16664716  0.24717480
   0.22203761 -0.00012803  0.24663143
   0.50002264  0.16639419  0.24476948
   0.33332319 -0.00018077  0.24572871
   0.38864741  0.16652599  0.24523767
   0.55535090 -0.00030613  0.24478256
   0.83338088  0.16658420  0.24655045
   0.66673863 -0.00026029  0.24551071
   0.72206706  0.16647054  0.24594429
   0.88872679 -0.00010484  0.24673072
   0.16671423  0.49986566  0.24673548
   0.00005445  0.33320567  0.24690525
   0.05538775  0.49989929  0.24687660
   0.22206126  0.33317447  0.24661873
   0.50008245  0.49975571  0.24452197
   0.33338230  0.33310661  0.24576399
   0.38872855  0.49982391  0.24512178
   0.55540233  0.33296241  0.24474597
   0.83331063  0.49986527  0.24615332
   0.66678884  0.33300455  0.24538159
   0.72202573  0.49981450  0.24560096
   0.88866293  0.33320252  0.24656568
   0.16675020  0.83311793  0.24693329
   0.00006155  0.66653217  0.24682017
   0.05536655  0.83316241  0.24711901
   0.22206636  0.66657703  0.24660155
   0.50003754  0.83301694  0.24464974
   0.33337004  0.66659314  0.24572064
   0.38864068  0.83313167  0.24518693
   0.55537635  0.66652998  0.24460202
   0.83340501  0.83314300  0.24648734
   0.66675876  0.66655210  0.24529131
   0.72208043  0.83308671  0.24588290
   0.88866285  0.66653753  0.24649159
   0.50601613  0.51311321  0.49504220
grapheneN                               
           1
    12.848129    0.000699   -0.004629
     0.000404    7.395308    0.003830
    -0.005263    0.007835   14.892495
   C    Zn
  36   1
Direct configuration=    88
   0.16677347  0.16663428  0.24695225
   0.00007027 -0.00011604  0.24723073
   0.05537571  0.16666422  0.24714761
   0.22204170 -0.00011848  0.24663186
   0.50003548  0.16640074  0.24478545
   0.33332734 -0.00017975  0.24572485
   0.38864808  0.16655195  0.24524334
   0.55534237 -0.00030656  0.24477803
   0.83338223  0.16659447  0.24654967
   0.66673797 -0.00025787  0.24550949
   0.72206109  0.16646638  0.24595069
   0.88872701 -0.00011577  0.24671875
   0.16672064  0.49985888  0.24672579
   0.00005952  0.33320025  0.24689060
   0.05537827  0.49990060  0.24688660
   0.22205434  0.33316865  0.24661479
   0.50007467  0.49974916  0.24451728
   0.33338553  0.33312253  0.24577577
   0.38872645  0.49982802  0.24513102
   0.55539921  0.33295776  0.24475500
   0.83330263  0.49985730  0.24614663
   0.66679585  0.33300124  0.24537865
   0.72202254  0.49981930  0.24559377
   0.88866126  0.33320400  0.24656690
   0.16675103  0.83311744  0.24691867
   0.00006601  0.66653283  0.24681155
   0.05535845  0.83316012  0.24709236
   0.22205752  0.66656482  0.24659528
   0.50004487  0.83301515  0.24466097
   0.33336919  0.66660692  0.24573193
   0.38863872  0.83313449  0.24519034
   0.55537683  0.66653189  0.24460697
   0.83340739  0.83314052  0.24648470
   0.66676521  0.66656354  0.24529211
   0.72207712  0.83308141  0.24589009
   0.88865931  0.66651262  0.24649937
   0.50602481  0.51310299  0.49512012
grapheneN                               
           1
    12.848293    0.000559   -0.004480
     0.000324    7.395463    0.003733
    -0.005091    0.007639   14.891992
   C    Zn
  36   1
Direct configuration=    89
   0.16675723  0.16661714  0.24693671
   0.00007403 -0.00012398  0.24719358
   0.05537947  0.16664979  0.24710715
   0.22204255 -0.00011908  0.24662438
   0.50005559  0.16643204  0.24481132
   0.33332817 -0.00015548  0.24570238
   0.38865624  0.16659073  0.24525514
   0.55535151 -0.00028447  0.24478865
   0.83338589  0.16657909  0.24654283
   0.66672344 -0.00026657  0.24549332
   0.72207320  0.16648732  0.24595599
   0.88872884 -0.00012337  0.24670871
   0.16673123  0.49984007  0.24671630
   0.00004382  0.33319282  0.24687043
   0.05537841  0.49988922  0.24688490
   0.22206995  0.33315409  0.24661340
   0.50004790  0.49972912  0.24451972
   0.33337923  0.33318184  0.24578671
   0.38873462  0.49984223  0.24514576
   0.55538746  0.33293986  0.24476154
   0.83330255  0.49983723  0.24614241
   0.66677202  0.33300434  0.24537526
   0.72204205  0.49981484  0.24557606
   0.88865540  0.33315799  0.24656586
   0.16673763  0.83312957  0.24689089
   0.00003721  0.66656459  0.24680489
   0.05537798  0.83314923  0.24705021
   0.22205687  0.66657849  0.24658658
   0.50003265  0.83302526  0.24467476
   0.33337920  0.66657368  0.24574560
   0.38863887  0.83312434  0.24519836
   0.55538110  0.66652706  0.24461427
   0.83340671  0.83313794  0.24648232
   0.66675647  0.66658374  0.24529720
   0.72208907  0.83307345  0.24589302
   0.88866428  0.66653574  0.24651228
   0.50604121  0.51308015  0.49527114
grapheneN                               
           1
    12.848343    0.000515   -0.004434
     0.000299    7.395511    0.003703
    -0.005038    0.007579   14.891837
   C    Zn
  36   1
Direct configuration=    90
   0.16675224  0.16661187  0.24693193
   0.00007519 -0.00012643  0.24718215
   0.05538062  0.16664535  0.24709471
   0.22204281 -0.00011927  0.24662208
   0.50006177  0.16644166  0.24481927
   0.33332843 -0.00014802  0.24569547
   0.38865874  0.16660266  0.24525877
   0.55535433 -0.00027767  0.24479192
   0.83338702  0.16657436  0.24654072
   0.66671897 -0.00026925  0.24548835
   0.72207692  0.16649375  0.24595762
   0.88872940 -0.00012571  0.24670562
   0.16673449  0.49983428  0.24671338
   0.00003898  0.33319054  0.24686423
   0.05537846  0.49988572  0.24688437
   0.22207475  0.33314961  0.24661297
   0.50003966  0.49972296  0.24452047
   0.33337729  0.33320008  0.24579007
   0.38873714  0.49984660  0.24515029
   0.55538385  0.33293435  0.24476355
   0.83330253  0.49983105  0.24614111
   0.66676469  0.33300529  0.24537421
   0.72204805  0.49981348  0.24557061
   0.88865360  0.33314384  0.24656553
   0.16673350  0.83313330  0.24688235
   0.00002835  0.66657436  0.24680284
   0.05538398  0.83314588  0.24703724
   0.22205667  0.66658269  0.24658391
   0.50002890  0.83302837  0.24467900
   0.33338228  0.66656345  0.24574980
   0.38863891  0.83312121  0.24520083
   0.55538242  0.66652558  0.24461651
   0.83340651  0.83313714  0.24648159
   0.66675379  0.66658995  0.24529877
   0.72209274  0.83307101  0.24589392
   0.88866581  0.66654285  0.24651626
   0.50604625  0.51307312  0.49531759
grapheneN                               
           1
    12.847889    0.000330   -0.004271
     0.000192    7.395392    0.003604
    -0.004848    0.007380   14.892603
   C    Zn
  36   1
Direct configuration=    91
   0.16673835  0.16661709  0.24691952
   0.00006874 -0.00013243  0.24715216
   0.05538574  0.16660842  0.24707038
   0.22203996 -0.00011951  0.24660472
   0.50003784  0.16644332  0.24482990
   0.33331037 -0.00012197  0.24568182
   0.38866641  0.16660922  0.24526588
   0.55537151 -0.00026798  0.24481582
   0.83338024  0.16654414  0.24653474
   0.66672567 -0.00026011  0.24546975
   0.72207831  0.16650292  0.24595176
   0.88874640 -0.00013979  0.24670595
   0.16672224  0.49983781  0.24671135
   0.00002236  0.33317789  0.24685236
   0.05538415  0.49988333  0.24686248
   0.22209064  0.33314503  0.24661123
   0.50005866  0.49974727  0.24453786
   0.33339126  0.33317606  0.24579789
   0.38873721  0.49985672  0.24515886
   0.55537937  0.33295318  0.24476261
   0.83331979  0.49982318  0.24614482
   0.66674905  0.33302207  0.24537218
   0.72204789  0.49981911  0.24555988
   0.88865585  0.33312421  0.24655433
   0.16673312  0.83313013  0.24686672
   0.00002080  0.66658405  0.24680312
   0.05537870  0.83313165  0.24701924
   0.22207791  0.66659489  0.24657749
   0.50001426  0.83304348  0.24468588
   0.33337893  0.66655959  0.24575504
   0.38864479  0.83312130  0.24519941
   0.55536841  0.66651558  0.24462185
   0.83340165  0.83314631  0.24648303
   0.66675098  0.66657576  0.24530345
   0.72209694  0.83307740  0.24588517
   0.88866367  0.66657081  0.24651345
   0.50606189  0.51304989  0.49545790
grapheneN                               
           1
    12.847530    0.000184   -0.004142
     0.000108    7.395298    0.003527
    -0.004699    0.007224   14.893207
   C    Zn
  36   1
Direct configuration=    92
   0.16672739  0.16662120  0.24690974
   0.00006365 -0.00013717  0.24712852
   0.05538978  0.16657931  0.24705121
   0.22203772 -0.00011969  0.24659104
   0.50001897  0.16644463  0.24483828
   0.33329613 -0.00010144  0.24567106
   0.38867246  0.16661439  0.24527148
   0.55538506 -0.00026033  0.24483467
   0.83337490  0.16652031  0.24653002
   0.66673094 -0.00025290  0.24545508
   0.72207941  0.16651015  0.24594715
   0.88875981 -0.00015089  0.24670621
   0.16671259  0.49984059  0.24670975
   0.00000925  0.33316792  0.24684301
   0.05538864  0.49988145  0.24684522
   0.22210317  0.33314142  0.24660986
   0.50007364  0.49976643  0.24455157
   0.33340227  0.33315711  0.24580406
   0.38873726  0.49986470  0.24516562
   0.55537583  0.33296803  0.24476186
   0.83333340  0.49981697  0.24614775
   0.66673671  0.33303530  0.24537059
   0.72204775  0.49982355  0.24555142
   0.88865763  0.33310873  0.24654549
   0.16673282  0.83312762  0.24685441
   0.00001485  0.66659169  0.24680333
   0.05537453  0.83312042  0.24700505
   0.22209465  0.66660451  0.24657242
   0.50000272  0.83305540  0.24469130
   0.33337629  0.66655655  0.24575917
   0.38864943  0.83312136  0.24519829
   0.55535736  0.66650769  0.24462606
   0.83339783  0.83315355  0.24648416
   0.66674877  0.66656457  0.24530714
   0.72210025  0.83308244  0.24587827
   0.88866199  0.66659286  0.24651123
   0.50607423  0.51303158  0.49556853
grapheneN                               
           1
    12.847119    0.000099   -0.003998
     0.000059    7.395192    0.003446
    -0.004532    0.007061   14.893899
   C    Zn
  36   1
Direct configuration=    93
   0.16672826  0.16662691  0.24690018
   0.00006435 -0.00014988  0.24710992
   0.05538652  0.16657513  0.24703976
   0.22203063 -0.00011697  0.24657683
   0.50001682  0.16644156  0.24484329
   0.33329172 -0.00010166  0.24566555
   0.38867002  0.16659763  0.24527508
   0.55538569 -0.00025471  0.24484983
   0.83337177  0.16650722  0.24652571
   0.66673899 -0.00024091  0.24544438
   0.72207642  0.16651308  0.24593913
   0.88876211 -0.00015454  0.24670516
   0.16671491  0.49984931  0.24670821
   0.00001083  0.33315336  0.24683427
   0.05538305  0.49987835  0.24682703
   0.22210259  0.33313721  0.24660905
   0.50006929  0.49977284  0.24456125
   0.33340570  0.33315115  0.24580697
   0.38874320  0.49986060  0.24517200
   0.55537400  0.33297855  0.24475976
   0.83333792  0.49982396  0.24614990
   0.66673472  0.33304430  0.24537009
   0.72204915  0.49982521  0.24554941
   0.88865744  0.33310188  0.24653898
   0.16673661  0.83312058  0.24684643
   0.00002100  0.66658825  0.24680179
   0.05537397  0.83312244  0.24699759
   0.22209687  0.66659622  0.24657015
   0.50000220  0.83306552  0.24469617
   0.33337847  0.66656518  0.24576024
   0.38864304  0.83313837  0.24519659
   0.55535621  0.66652025  0.24463083
   0.83339519  0.83315976  0.24648423
   0.66674574  0.66656281  0.24530885
   0.72209917  0.83308343  0.24586935
   0.88866057  0.66659260  0.24650678
   0.50608495  0.51301505  0.49566923
grapheneN                               
           1
    12.845885   -0.000155   -0.003568
    -0.000087    7.394872    0.003204
    -0.004032    0.006572   14.895973
   C    Zn
  36   1
Direct configuration=    94
   0.16673087  0.16664403  0.24687153
   0.00006643 -0.00018802  0.24705413
   0.05537673  0.16656260  0.24700543
   0.22200936 -0.00010881  0.24653422
   0.50001036  0.16643234  0.24485830
   0.33327848 -0.00010234  0.24564905
   0.38866271  0.16654736  0.24528588
   0.55538758 -0.00023785  0.24489530
   0.83336239  0.16646795  0.24651279
   0.66676312 -0.00020493  0.24541228
   0.72206744  0.16652188  0.24591509
   0.88876902 -0.00016549  0.24670201
   0.16672188  0.49987548  0.24670357
   0.00001557  0.33310968  0.24680804
   0.05536629  0.49986907  0.24677248
   0.22210085  0.33312455  0.24660662
   0.50005624  0.49979204  0.24459031
   0.33341600  0.33313325  0.24581571
   0.38876099  0.49984832  0.24519115
   0.55536851  0.33301012  0.24475345
   0.83335148  0.49984491  0.24615637
   0.66672874  0.33307130  0.24536861
   0.72205332  0.49983018  0.24554340
   0.88865687  0.33308133  0.24651945
   0.16674798  0.83309944  0.24682249
   0.00003943  0.66657795  0.24679715
   0.05537228  0.83312850  0.24697520
   0.22210355  0.66657132  0.24656333
   0.50000064  0.83309588  0.24471078
   0.33338501  0.66659105  0.24576348
   0.38862387  0.83318940  0.24519149
   0.55535276  0.66655795  0.24464515
   0.83338729  0.83317841  0.24648445
   0.66673666  0.66655753  0.24531400
   0.72209594  0.83308639  0.24584259
   0.88865632  0.66659182  0.24649341
   0.50611710  0.51296545  0.49597133
grapheneN                               
           1
    12.845414   -0.000252   -0.003404
    -0.000143    7.394749    0.003111
    -0.003841    0.006385   14.896765
   C    Zn
  36   1
Direct configuration=    95
   0.16673187  0.16665056  0.24686060
   0.00006722 -0.00020258  0.24703285
   0.05537299  0.16655781  0.24699233
   0.22200125 -0.00010570  0.24651796
   0.50000789  0.16642882  0.24486403
   0.33327344 -0.00010260  0.24564275
   0.38865992  0.16652818  0.24528999
   0.55538830 -0.00023142  0.24491264
   0.83335881  0.16645297  0.24650786
   0.66677233 -0.00019121  0.24540004
   0.72206401  0.16652524  0.24590591
   0.88877166 -0.00016967  0.24670080
   0.16672454  0.49988547  0.24670181
   0.00001738  0.33309301  0.24679804
   0.05535990  0.49986553  0.24675167
   0.22210018  0.33311972  0.24660569
   0.50005126  0.49979937  0.24460140
   0.33341992  0.33312642  0.24581905
   0.38876778  0.49984363  0.24519845
   0.55536642  0.33302216  0.24475104
   0.83335665  0.49985290  0.24615884
   0.66672646  0.33308160  0.24536804
   0.72205492  0.49983208  0.24554111
   0.88865665  0.33307349  0.24651200
   0.16675232  0.83309137  0.24681336
   0.00004647  0.66657401  0.24679538
   0.05537163  0.83313081  0.24696667
   0.22210610  0.66656182  0.24656072
   0.50000005  0.83310746  0.24471635
   0.33338751  0.66660092  0.24576471
   0.38861656  0.83320887  0.24518955
   0.55535145  0.66657233  0.24465061
   0.83338427  0.83318553  0.24648453
   0.66673320  0.66655552  0.24531596
   0.72209471  0.83308752  0.24583239
   0.88865469  0.66659152  0.24648830
   0.50612936  0.51294653  0.49608657
grapheneN                               
           1
    12.845162   -0.000250   -0.003183
    -0.000142    7.394660    0.003011
    -0.003585    0.006183   14.897238
   C    Zn
  36   1
Direct configuration=    96
   0.16673384  0.16664901  0.24684743
   0.00007136 -0.00019528  0.24701534
   0.05537078  0.16655538  0.24697902
   0.22199428 -0.00010845  0.24649856
   0.50002039  0.16643138  0.24487063
   0.33327025 -0.00011217  0.24563702
   0.38865177  0.16652174  0.24529391
   0.55538441 -0.00022814  0.24492009
   0.83336219  0.16646747  0.24650390
   0.66677028 -0.00018811  0.24539139
   0.72206215  0.16653053  0.24589264
   0.88876133 -0.00017610  0.24669616
   0.16672907  0.49987527  0.24669682
   0.00002367  0.33308734  0.24678364
   0.05535949  0.49986047  0.24673274
   0.22209778  0.33313498  0.24660406
   0.50004884  0.49980219  0.24460988
   0.33341579  0.33313297  0.24582173
   0.38875765  0.49984459  0.24520719
   0.55536204  0.33302109  0.24475056
   0.83335301  0.49985441  0.24615793
   0.66673153  0.33308122  0.24536793
   0.72205463  0.49983510  0.24554608
   0.88865654  0.33307398  0.24650521
   0.16675209  0.83309043  0.24680344
   0.00004498  0.66656260  0.24678839
   0.05538381  0.83312031  0.24696022
   0.22210116  0.66655769  0.24655744
   0.50000400  0.83312434  0.24472543
   0.33339646  0.66660414  0.24576430
   0.38860971  0.83321685  0.24518898
   0.55535371  0.66658323  0.24465812
   0.83338295  0.83317021  0.24648138
   0.66673415  0.66657170  0.24531549
   0.72209103  0.83308952  0.24582015
   0.88865933  0.66658458  0.24648458
   0.50614360  0.51292354  0.49622218
grapheneN                               
           1
    12.844530   -0.000244   -0.002631
    -0.000138    7.394435    0.002760
    -0.002944    0.005676   14.898423
   C    Zn
  36   1
Direct configuration=    97
   0.16673879  0.16664514  0.24681441
   0.00008172 -0.00017697  0.24697145
   0.05536523  0.16654929  0.24694568
   0.22197682 -0.00011534  0.24644994
   0.50005172  0.16643782  0.24488716
   0.33326226 -0.00013616  0.24562266
   0.38863133  0.16650561  0.24530374
   0.55537466 -0.00021990  0.24493874
   0.83337067  0.16650381  0.24649398
   0.66676514 -0.00018035  0.24536973
   0.72205749  0.16654379  0.24585937
   0.88873545 -0.00019222  0.24668451
   0.16674043  0.49984972  0.24668433
   0.00003943  0.33307313  0.24674756
   0.05535846  0.49984777  0.24668529
   0.22209177  0.33317324  0.24659999
   0.50004278  0.49980925  0.24463114
   0.33340543  0.33314940  0.24582847
   0.38873228  0.49984699  0.24522909
   0.55535106  0.33301842  0.24474936
   0.83334388  0.49985817  0.24615565
   0.66674423  0.33308027  0.24536766
   0.72205392  0.49984266  0.24555857
   0.88865627  0.33307519  0.24648819
   0.16675152  0.83308806  0.24677856
   0.00004125  0.66653400  0.24677086
   0.05541433  0.83309396  0.24694404
   0.22208877  0.66654731  0.24654919
   0.50001389  0.83316667  0.24474820
   0.33341890  0.66661220  0.24576328
   0.38859253  0.83323684  0.24518756
   0.55535939  0.66661056  0.24467695
   0.83337965  0.83313182  0.24647347
   0.66673653  0.66661227  0.24531433
   0.72208181  0.83309452  0.24578950
   0.88867096  0.66656719  0.24647524
   0.50617930  0.51286591  0.49656212
grapheneN                               
           1
    12.844965   -0.000156   -0.002362
    -0.000088    7.394441    0.002666
    -0.002632    0.005488   14.897906
   C    Zn
  36   1
Direct configuration=    98
   0.16673631  0.16663613  0.24680090
   0.00008068 -0.00017277  0.24696653
   0.05537346  0.16655006  0.24693362
   0.22198123 -0.00011529  0.24643777
   0.50004286  0.16644969  0.24489393
   0.33325372 -0.00013547  0.24562011
   0.38863780  0.16652654  0.24530687
   0.55537675 -0.00021663  0.24492790
   0.83337578  0.16653202  0.24648954
   0.66675007 -0.00018876  0.24536996
   0.72206280  0.16653646  0.24584504
   0.88872468 -0.00019297  0.24667298
   0.16673553  0.49984175  0.24667354
   0.00003664  0.33309554  0.24672701
   0.05536905  0.49983424  0.24667573
   0.22208952  0.33316899  0.24659764
   0.50005195  0.49981731  0.24462794
   0.33339125  0.33315925  0.24583118
   0.38872251  0.49985587  0.24523668
   0.55535623  0.33301307  0.24475496
   0.83333771  0.49984473  0.24614906
   0.66674791  0.33307666  0.24536696
   0.72204662  0.49984876  0.24557055
   0.88866433  0.33309948  0.24648375
   0.16675001  0.83308711  0.24676743
   0.00004758  0.66653329  0.24675624
   0.05541003  0.83307877  0.24693900
   0.22209272  0.66655301  0.24654599
   0.50000986  0.83316920  0.24476119
   0.33340519  0.66661022  0.24576226
   0.38860959  0.83321510  0.24518832
   0.55535685  0.66660764  0.24468676
   0.83338625  0.83311718  0.24646399
   0.66674053  0.66661401  0.24531156
   0.72207996  0.83310473  0.24578122
   0.88867280  0.66655371  0.24647648
   0.50619332  0.51284141  0.49669941
grapheneN                               
           1
    12.845759    0.000004   -0.001872
     0.000005    7.394452    0.002497
    -0.002064    0.005146   14.896963
   C    Zn
  36   1
Direct configuration=    99
   0.16673179  0.16661970  0.24677626
   0.00007879 -0.00016510  0.24695757
   0.05538847  0.16655148  0.24691164
   0.22198928 -0.00011520  0.24641558
   0.50002670  0.16647132  0.24490626
   0.33323815 -0.00013422  0.24561545
   0.38864961  0.16656472  0.24531257
   0.55538056 -0.00021067  0.24490814
   0.83338508  0.16658344  0.24648144
   0.66672259 -0.00020410  0.24537037
   0.72207246  0.16652308  0.24581893
   0.88870505 -0.00019432  0.24665198
   0.16672658  0.49982723  0.24665386
   0.00003155  0.33313640  0.24668954
   0.05538836  0.49980955  0.24665829
   0.22208541  0.33316126  0.24659334
   0.50006867  0.49983202  0.24462210
   0.33336540  0.33317721  0.24583613
   0.38870470  0.49987206  0.24525051
   0.55536566  0.33300332  0.24476516
   0.83332645  0.49982021  0.24613705
   0.66675460  0.33307007  0.24536568
   0.72203330  0.49985988  0.24559239
   0.88867904  0.33314375  0.24647565
   0.16674726  0.83308537  0.24674714
   0.00005911  0.66653200  0.24672958
   0.05540219  0.83305106  0.24692980
   0.22209991  0.66656339  0.24654015
   0.50000251  0.83317382  0.24478489
   0.33338020  0.66660660  0.24576040
   0.38864068  0.83317546  0.24518970
   0.55535222  0.66660232  0.24470465
   0.83339828  0.83309049  0.24644669
   0.66674782  0.66661718  0.24530652
   0.72207659  0.83312335  0.24576612
   0.88867616  0.66652913  0.24647875
   0.50621888  0.51279674  0.49694973
grapheneN                               
           1
    12.846599    0.000073   -0.001504
     0.000044    7.394622    0.002383
    -0.001638    0.004917   14.895647
   C    Zn
  36   1
Direct configuration=   100
   0.16673013  0.16661718  0.24676048
   0.00006836 -0.00018310  0.24696235
   0.05538930  0.16656511  0.24689656
   0.22199554 -0.00012715  0.24641030
   0.50001573  0.16648283  0.24491032
   0.33326236 -0.00012676  0.24561099
   0.38864457  0.16657329  0.24531302
   0.55536801 -0.00020144  0.24488565
   0.83338578  0.16658932  0.24647069
   0.66671706 -0.00020386  0.24537305
   0.72208044  0.16652873  0.24580585
   0.88871375 -0.00017449  0.24663319
   0.16672717  0.49983086  0.24663762
   0.00003984  0.33315843  0.24666320
   0.05539398  0.49982025  0.24665304
   0.22207396  0.33313877  0.24658777
   0.50005483  0.49982375  0.24461579
   0.33336823  0.33317690  0.24584138
   0.38871281  0.49987725  0.24525763
   0.55537721  0.33300997  0.24477674
   0.83331840  0.49982995  0.24612648
   0.66675239  0.33306047  0.24536596
   0.72203455  0.49984820  0.24560329
   0.88867870  0.33316314  0.24646959
   0.16674446  0.83308597  0.24673351
   0.00005817  0.66651756  0.24670987
   0.05539310  0.83306425  0.24692251
   0.22209131  0.66656194  0.24653653
   0.50000520  0.83315858  0.24479821
   0.33337175  0.66660283  0.24576002
   0.38864107  0.83316344  0.24519657
   0.55535794  0.66660110  0.24471738
   0.83339506  0.83309996  0.24643181
   0.66674220  0.66661970  0.24530547
   0.72208155  0.83312098  0.24576151
   0.88868020  0.66650861  0.24647988
   0.50623493  0.51276750  0.49711583
grapheneN                               
           1
    12.848115    0.000198   -0.000839
     0.000116    7.394928    0.002177
    -0.000868    0.004505   14.893272
   C    Zn
  36   1
Direct configuration=   101
   0.16672712  0.16661262  0.24673200
   0.00004954 -0.00021560  0.24697099
   0.05539080  0.16658971  0.24686932
   0.22200684 -0.00014873  0.24640076
   0.49999592  0.16650362  0.24491767
   0.33330607 -0.00011330  0.24560292
   0.38863549  0.16658876  0.24531383
   0.55534537 -0.00018479  0.24484505
   0.83338704  0.16659994  0.24645129
   0.66670707 -0.00020341  0.24537789
   0.72209485  0.16653892  0.24578225
   0.88872947 -0.00013869  0.24659926
   0.16672824  0.49983740  0.24660829
   0.00005479  0.33319818  0.24661565
   0.05540414  0.49983957  0.24664355
   0.22205330  0.33309818  0.24657771
   0.50002986  0.49980882  0.24460439
   0.33337334  0.33317636  0.24585085
   0.38872744  0.49988663  0.24527048
   0.55539805  0.33302198  0.24479764
   0.83330389  0.49984753  0.24610740
   0.66674840  0.33304313  0.24536647
   0.72203680  0.49982713  0.24562297
   0.88867809  0.33319813  0.24645864
   0.16673942  0.83308706  0.24670890
   0.00005646  0.66649148  0.24667428
   0.05537671  0.83308805  0.24690933
   0.22207578  0.66655930  0.24652999
   0.50001006  0.83313108  0.24482225
   0.33335649  0.66659601  0.24575933
   0.38864177  0.83314176  0.24520896
   0.55536827  0.66659891  0.24474035
   0.83338925  0.83311705  0.24640494
   0.66673206  0.66662423  0.24530359
   0.72209051  0.83311670  0.24575319
   0.88868751  0.66647158  0.24648193
   0.50626390  0.51271472  0.49741568
grapheneN                               
           1
    12.848759    0.000199   -0.000313
     0.000117    7.395274    0.002028
    -0.000258    0.004203   14.891829
   C    Zn
  36   1
Direct configuration=   102
   0.16672637  0.16659957  0.24671690
   0.00004532 -0.00018920  0.24697847
   0.05537610  0.16659370  0.24684979
   0.22202566 -0.00016076  0.24639933
   0.49999933  0.16651533  0.24491232
   0.33332022 -0.00012857  0.24560176
   0.38863212  0.16659503  0.24531218
   0.55532997 -0.00018295  0.24482590
   0.83339283  0.16660116  0.24643056
   0.66671602 -0.00018904  0.24537450
   0.72209196  0.16653800  0.24577357
   0.88874045 -0.00013829  0.24657714
   0.16673233  0.49983000  0.24658938
   0.00006097  0.33318843  0.24659399
   0.05540616  0.49987399  0.24663522
   0.22205469  0.33310727  0.24656378
   0.50003506  0.49979883  0.24460789
   0.33336966  0.33317101  0.24585741
   0.38872270  0.49987679  0.24527148
   0.55538562  0.33302860  0.24480924
   0.83330243  0.49984936  0.24610297
   0.66675561  0.33304805  0.24536702
   0.72203422  0.49981879  0.24562650
   0.88867301  0.33319665  0.24644751
   0.16673239  0.83309465  0.24669469
   0.00004830  0.66649077  0.24665433
   0.05536894  0.83309802  0.24689769
   0.22206440  0.66655183  0.24652175
   0.50001660  0.83310981  0.24483076
   0.33335846  0.66659563  0.24576211
   0.38863003  0.83314549  0.24522191
   0.55536947  0.66658926  0.24475338
   0.83339563  0.83313570  0.24638559
   0.66673163  0.66660683  0.24530885
   0.72208833  0.83311308  0.24575201
   0.88868309  0.66649537  0.24647476
   0.50628398  0.51268185  0.49761736
grapheneN                               
           1
    12.849213    0.000200    0.000058
     0.000118    7.395518    0.001922
     0.000173    0.003991   14.890811
   C    Zn
  36   1
Direct configuration=   103
   0.16672584  0.16659036  0.24670625
   0.00004234 -0.00017057  0.24698375
   0.05536573  0.16659652  0.24683601
   0.22203895 -0.00016925  0.24639832
   0.50000174  0.16652360  0.24490854
   0.33333020 -0.00013934  0.24560094
   0.38862974  0.16659947  0.24531102
   0.55531910 -0.00018164  0.24481238
   0.83339692  0.16660202  0.24641593
   0.66672234 -0.00017890  0.24537211
   0.72208992  0.16653735  0.24576745
   0.88874821 -0.00013800  0.24656151
   0.16673522  0.49982477  0.24657602
   0.00006533  0.33318155  0.24657870
   0.05540758  0.49989828  0.24662934
   0.22205567  0.33311368  0.24655394
   0.50003874  0.49979178  0.24461036
   0.33336706  0.33316724  0.24586205
   0.38871934  0.49986984  0.24527218
   0.55537685  0.33303327  0.24481742
   0.83330141  0.49985065  0.24609985
   0.66676071  0.33305152  0.24536740
   0.72203240  0.49981289  0.24562900
   0.88866942  0.33319560  0.24643965
   0.16672742  0.83310001  0.24668465
   0.00004254  0.66649026  0.24664025
   0.05536346  0.83310506  0.24688947
   0.22205637  0.66654655  0.24651593
   0.50002122  0.83309479  0.24483676
   0.33335985  0.66659536  0.24576407
   0.38862175  0.83314813  0.24523105
   0.55537031  0.66658244  0.24476258
   0.83340014  0.83314886  0.24637193
   0.66673132  0.66659455  0.24531256
   0.72208678  0.83311053  0.24575118
   0.88867998  0.66651217  0.24646970
   0.50629815  0.51265865  0.49775975
grapheneN                               
           1
    12.848908    0.000154    0.000441
     0.000091    7.395596    0.001836
     0.000616    0.003817   14.891007
   C    Zn
  36   1
Direct configuration=   104
   0.16673327  0.16658130  0.24670213
   0.00005767 -0.00015265  0.24698257
   0.05536451  0.16658974  0.24682861
   0.22204033 -0.00015928  0.24640047
   0.50000807  0.16651694  0.24489482
   0.33331557 -0.00015104  0.24560642
   0.38863627  0.16659286  0.24530859
   0.55533090 -0.00018418  0.24482040
   0.83339983  0.16659956  0.24639922
   0.66672428 -0.00018001  0.24536071
   0.72208530  0.16653519  0.24577104
   0.88874022 -0.00014245  0.24655199
   0.16673440  0.49982375  0.24656780
   0.00005794  0.33317682  0.24657870
   0.05539061  0.49986162  0.24662027
   0.22206232  0.33312229  0.24654176
   0.50004942  0.49979578  0.24462464
   0.33336143  0.33316195  0.24586273
   0.38871479  0.49985701  0.24527018
   0.55536445  0.33303222  0.24481861
   0.83331221  0.49984940  0.24610665
   0.66675918  0.33305033  0.24536652
   0.72203137  0.49982065  0.24562025
   0.88866932  0.33317876  0.24642765
   0.16672678  0.83309858  0.24668110
   0.00003508  0.66653086  0.24663807
   0.05536330  0.83311462  0.24688322
   0.22205856  0.66655070  0.24650593
   0.50001570  0.83310042  0.24482929
   0.33336262  0.66659293  0.24576954
   0.38862828  0.83315479  0.24523595
   0.55536495  0.66656863  0.24476382
   0.83340772  0.83315574  0.24636163
   0.66674117  0.66659250  0.24532278
   0.72207858  0.83311707  0.24575365
   0.88866385  0.66655373  0.24645414
   0.50630981  0.51264291  0.49786813
grapheneN                               
           1
    12.848727    0.000127    0.000669
     0.000076    7.395643    0.001785
     0.000880    0.003715   14.891123
   C    Zn
  36   1
Direct configuration=   105
   0.16673768  0.16657592  0.24669968
   0.00006678 -0.00014201  0.24698187
   0.05536378  0.16658571  0.24682422
   0.22204115 -0.00015337  0.24640175
   0.50001182  0.16651298  0.24488668
   0.33330688 -0.00015798  0.24560968
   0.38864015  0.16658894  0.24530716
   0.55533790 -0.00018569  0.24482517
   0.83340155  0.16659810  0.24638930
   0.66672543 -0.00018067  0.24535394
   0.72208255  0.16653391  0.24577318
   0.88873548 -0.00014508  0.24654633
   0.16673391  0.49982314  0.24656292
   0.00005356  0.33317401  0.24657870
   0.05538053  0.49983986  0.24661489
   0.22206628  0.33312740  0.24653454
   0.50005576  0.49979816  0.24463311
   0.33335808  0.33315881  0.24586313
   0.38871209  0.49984939  0.24526899
   0.55535709  0.33303159  0.24481931
   0.83331862  0.49984866  0.24611069
   0.66675827  0.33304962  0.24536600
   0.72203076  0.49982525  0.24561505
   0.88866926  0.33316876  0.24642053
   0.16672640  0.83309773  0.24667900
   0.00003066  0.66655496  0.24663677
   0.05536320  0.83312030  0.24687951
   0.22205987  0.66655317  0.24650000
   0.50001243  0.83310376  0.24482486
   0.33336427  0.66659149  0.24577279
   0.38863216  0.83315874  0.24523885
   0.55536177  0.66656043  0.24476455
   0.83341222  0.83315983  0.24635552
   0.66674702  0.66659128  0.24532884
   0.72207370  0.83312095  0.24575512
   0.88865428  0.66657840  0.24644490
   0.50631673  0.51263356  0.49793245
grapheneN                               
           1
    12.848365    0.000072    0.001123
     0.000044    7.395736    0.001682
     0.001406    0.003509   14.891354
   C    Zn
  36   1
Direct configuration=   106
   0.16674650  0.16656516  0.24669479
   0.00008499 -0.00012073  0.24698047
   0.05536233  0.16657765  0.24681545
   0.22204279 -0.00014153  0.24640431
   0.50001933  0.16650507  0.24487040
   0.33328951 -0.00017186  0.24561618
   0.38864790  0.16658109  0.24530428
   0.55535191 -0.00018871  0.24483469
   0.83340500  0.16659518  0.24636947
   0.66672772 -0.00018199  0.24534041
   0.72207706  0.16653135  0.24577744
   0.88872599 -0.00015036  0.24653503
   0.16673293  0.49982193  0.24655317
   0.00004480  0.33316840  0.24657871
   0.05536039  0.49979634  0.24660413
   0.22207418  0.33313762  0.24652008
   0.50006844  0.49980292  0.24465006
   0.33335139  0.33315253  0.24586393
   0.38870669  0.49983416  0.24526661
   0.55534237  0.33303034  0.24482072
   0.83333144  0.49984717  0.24611877
   0.66675645  0.33304819  0.24536495
   0.72202954  0.49983446  0.24560466
   0.88866914  0.33314876  0.24640628
   0.16672563  0.83309604  0.24667479
   0.00002181  0.66660316  0.24663418
   0.05536300  0.83313166  0.24687209
   0.22206247  0.66655810  0.24648813
   0.50000587  0.83311045  0.24481599
   0.33336756  0.66658861  0.24577929
   0.38863991  0.83316665  0.24524467
   0.55535541  0.66654403  0.24476602
   0.83342123  0.83316800  0.24634330
   0.66675872  0.66658885  0.24534097
   0.72206396  0.83312871  0.24575806
   0.88863514  0.66662773  0.24642643
   0.50633057  0.51261488  0.49806110
grapheneN                               
           1
    12.848562    0.000102    0.000876
     0.000061    7.395685    0.001738
     0.001120    0.003621   14.891228
   C    Zn
  36   1
Direct configuration=   107
   0.16674170  0.16657101  0.24669745
   0.00007508 -0.00013230  0.24698123
   0.05536312  0.16658203  0.24682022
   0.22204190 -0.00014797  0.24640292
   0.50001524  0.16650937  0.24487926
   0.33329896 -0.00016431  0.24561265
   0.38864369  0.16658536  0.24530584
   0.55534429 -0.00018707  0.24482951
   0.83340312  0.16659677  0.24638025
   0.66672647 -0.00018127  0.24534777
   0.72208005  0.16653275  0.24577512
   0.88873115 -0.00014749  0.24654118
   0.16673346  0.49982259  0.24655847
   0.00004956  0.33317145  0.24657870
   0.05537134  0.49982000  0.24660998
   0.22206988  0.33313207  0.24652794
   0.50006154  0.49980033  0.24464085
   0.33335503  0.33315595  0.24586349
   0.38870963  0.49984244  0.24526790
   0.55535038  0.33303102  0.24481996
   0.83332447  0.49984798  0.24611438
   0.66675744  0.33304897  0.24536552
   0.72203021  0.49982945  0.24561031
   0.88866920  0.33315963  0.24641403
   0.16672605  0.83309696  0.24667708
   0.00002662  0.66657695  0.24663559
   0.05536311  0.83312548  0.24687612
   0.22206106  0.66655542  0.24649458
   0.50000943  0.83310682  0.24482081
   0.33336577  0.66659018  0.24577575
   0.38863570  0.83316235  0.24524151
   0.55535887  0.66655295  0.24476522
   0.83341633  0.83316356  0.24634995
   0.66675236  0.66659017  0.24533437
   0.72206926  0.83312449  0.24575646
   0.88864555  0.66660091  0.24643647
   0.50632305  0.51262504  0.49799115
grapheneN                               
           1
    12.848061    0.000021    0.001321
     0.000015    7.395602    0.001654
     0.001635    0.003452   14.891976
   C    Zn
  36   1
Direct configuration=   108
   0.16674420  0.16658499  0.24669552
   0.00007911 -0.00012659  0.24697423
   0.05537646  0.16658157  0.24681635
   0.22202773 -0.00015044  0.24640706
   0.50001941  0.16649339  0.24486501
   0.33329421 -0.00015988  0.24562157
   0.38864264  0.16656018  0.24530210
   0.55535610 -0.00019586  0.24484338
   0.83339561  0.16658554  0.24636205
   0.66672612 -0.00018882  0.24533771
   0.72207892  0.16653454  0.24577931
   0.88873454 -0.00014244  0.24653215
   0.16672376  0.49982207  0.24654971
   0.00003767  0.33315013  0.24658304
   0.05535559  0.49983663  0.24659720
   0.22206815  0.33312799  0.24651467
   0.50005714  0.49979510  0.24465608
   0.33336861  0.33314493  0.24586038
   0.38871021  0.49983618  0.24526945
   0.55535531  0.33302477  0.24481536
   0.83333131  0.49985442  0.24612133
   0.66674830  0.33305009  0.24536600
   0.72203895  0.49982932  0.24560137
   0.88866727  0.33315236  0.24640261
   0.16673090  0.83309831  0.24667587
   0.00001793  0.66659539  0.24663585
   0.05537081  0.83313849  0.24687084
   0.22206250  0.66655869  0.24648278
   0.50001178  0.83311620  0.24481112
   0.33337314  0.66658448  0.24578151
   0.38863624  0.83316135  0.24524432
   0.55535976  0.66655401  0.24476464
   0.83340047  0.83318550  0.24633963
   0.66675328  0.66660100  0.24534629
   0.72207053  0.83312934  0.24575904
   0.88864064  0.66661736  0.24641731
   0.50633478  0.51260973  0.49809717
grapheneN                               
           1
    12.847364   -0.000092    0.001940
    -0.000050    7.395486    0.001537
     0.002353    0.003216   14.893018
   C    Zn
  36   1
Direct configuration=   109
   0.16674768  0.16660446  0.24669283
   0.00008471 -0.00011863  0.24696448
   0.05539504  0.16658093  0.24681096
   0.22200799 -0.00015389  0.24641284
   0.50002521  0.16647112  0.24484517
   0.33328760 -0.00015371  0.24563400
   0.38864119  0.16652511  0.24529688
   0.55537256 -0.00020811  0.24486270
   0.83338515  0.16656989  0.24633670
   0.66672564 -0.00019933  0.24532371
   0.72207734  0.16653704  0.24578513
   0.88873926 -0.00013541  0.24651957
   0.16671023  0.49982134  0.24653750
   0.00002110  0.33312044  0.24658908
   0.05533366  0.49985977  0.24657941
   0.22206573  0.33312231  0.24649618
   0.50005099  0.49978781  0.24467729
   0.33338752  0.33312958  0.24585604
   0.38871101  0.49982746  0.24527160
   0.55536219  0.33301607  0.24480897
   0.83334085  0.49986340  0.24613101
   0.66673557  0.33305165  0.24536668
   0.72205112  0.49982914  0.24558892
   0.88866457  0.33314224  0.24638671
   0.16673766  0.83310020  0.24667418
   0.00000582  0.66662107  0.24663622
   0.05538155  0.83315661  0.24686348
   0.22206451  0.66656325  0.24646633
   0.50001506  0.83312927  0.24479762
   0.33338340  0.66657654  0.24578952
   0.38863700  0.83315996  0.24524824
   0.55536101  0.66655549  0.24476384
   0.83337839  0.83321606  0.24632526
   0.66675457  0.66661608  0.24536288
   0.72207229  0.83313609  0.24576262
   0.88863380  0.66664028  0.24639062
   0.50635111  0.51258841  0.49824483
grapheneN                               
           1
    12.847053   -0.000131    0.002319
    -0.000073    7.395284    0.001484
     0.002793    0.003109   14.893786
   C    Zn
  36   1
Direct configuration=   110
   0.16674296  0.16661784  0.24669276
   0.00008006 -0.00012695  0.24695274
   0.05540023  0.16659188  0.24681296
   0.22200760 -0.00014830  0.24641637
   0.50002277  0.16645915  0.24484278
   0.33328959 -0.00016054  0.24563980
   0.38864043  0.16653317  0.24529658
   0.55536589 -0.00021205  0.24486270
   0.83337666  0.16657273  0.24632576
   0.66673083 -0.00019260  0.24532670
   0.72207310  0.16652964  0.24578200
   0.88874979 -0.00012384  0.24651304
   0.16669684  0.49983171  0.24652665
   0.00002431  0.33312214  0.24659070
   0.05533289  0.49989820  0.24657285
   0.22207557  0.33312677  0.24649021
   0.50004564  0.49978132  0.24468145
   0.33338121  0.33313747  0.24584746
   0.38872243  0.49982943  0.24527515
   0.55536508  0.33300213  0.24480447
   0.83333460  0.49987701  0.24612417
   0.66674313  0.33305932  0.24536737
   0.72205121  0.49983324  0.24559050
   0.88865573  0.33313796  0.24638545
   0.16673785  0.83310127  0.24667482
   0.00001133  0.66661152  0.24663096
   0.05538200  0.83315044  0.24686167
   0.22206969  0.66654531  0.24645946
   0.50002311  0.83312080  0.24479481
   0.33338125  0.66657425  0.24579120
   0.38863512  0.83315555  0.24524849
   0.55536702  0.66656713  0.24476564
   0.83336286  0.83319384  0.24631923
   0.66674855  0.66661376  0.24536559
   0.72207538  0.83313778  0.24576254
   0.88863693  0.66662376  0.24638581
   0.50636044  0.51257781  0.49831918
grapheneN                               
           1
    12.846905   -0.000150    0.002499
    -0.000083    7.395189    0.001459
     0.003001    0.003059   14.894150
   C    Zn
  36   1
Direct configuration=   111
   0.16674073  0.16662417  0.24669272
   0.00007786 -0.00013090  0.24694718
   0.05540269  0.16659707  0.24681390
   0.22200742 -0.00014565  0.24641804
   0.50002161  0.16645348  0.24484165
   0.33329053 -0.00016378  0.24564255
   0.38864008  0.16653699  0.24529644
   0.55536273 -0.00021392  0.24486270
   0.83337265  0.16657408  0.24632058
   0.66673329 -0.00018941  0.24532812
   0.72207109  0.16652613  0.24578051
   0.88875477 -0.00011835  0.24650995
   0.16669049  0.49983662  0.24652151
   0.00002583  0.33312294  0.24659146
   0.05533252  0.49991640  0.24656975
   0.22208024  0.33312889  0.24648738
   0.50004310  0.49977825  0.24468342
   0.33337822  0.33314121  0.24584340
   0.38872785  0.49983036  0.24527683
   0.55536644  0.33299552  0.24480233
   0.83333164  0.49988346  0.24612093
   0.66674671  0.33306295  0.24536769
   0.72205126  0.49983519  0.24559124
   0.88865155  0.33313593  0.24638485
   0.16673794  0.83310177  0.24667512
   0.00001394  0.66660700  0.24662848
   0.05538222  0.83314751  0.24686081
   0.22207215  0.66653680  0.24645621
   0.50002693  0.83311678  0.24479348
   0.33338023  0.66657317  0.24579199
   0.38863422  0.83315346  0.24524861
   0.55536987  0.66657265  0.24476649
   0.83335551  0.83318331  0.24631637
   0.66674570  0.66661266  0.24536688
   0.72207684  0.83313857  0.24576250
   0.88863841  0.66661593  0.24638353
   0.50636485  0.51257278  0.49835442
grapheneN                               
           1
    12.846766   -0.000145    0.002855
    -0.000080    7.395014    0.001420
     0.003413    0.002980   14.894661
   C    Zn
  36   1
Direct configuration=   112
   0.16674317  0.16663065  0.24669407
   0.00007674 -0.00013413  0.24693400
   0.05539232  0.16660235  0.24681867
   0.22201641 -0.00013425  0.24642167
   0.50001478  0.16645294  0.24484649
   0.33329265 -0.00016548  0.24564574
   0.38863701  0.16655814  0.24529771
   0.55535883 -0.00021507  0.24485391
   0.83337189  0.16657841  0.24631511
   0.66672835 -0.00018229  0.24533845
   0.72206874  0.16652664  0.24577238
   0.88875053 -0.00012553  0.24650252
   0.16669271  0.49984626  0.24651157
   0.00002927  0.33315048  0.24659062
   0.05533304  0.49990258  0.24656953
   0.22207924  0.33314729  0.24648476
   0.50005025  0.49977513  0.24468023
   0.33337223  0.33314327  0.24583284
   0.38873470  0.49983956  0.24528055
   0.55536994  0.33298723  0.24479914
   0.83332267  0.49987726  0.24610948
   0.66675425  0.33306081  0.24536767
   0.72204555  0.49984977  0.24559869
   0.88864740  0.33314303  0.24638828
   0.16673698  0.83309422  0.24667645
   0.00001546  0.66660506  0.24662159
   0.05537863  0.83313179  0.24685641
   0.22207145  0.66652797  0.24645263
   0.50002587  0.83310292  0.24479578
   0.33337934  0.66656768  0.24579054
   0.38863807  0.83314392  0.24524795
   0.55537271  0.66656830  0.24477020
   0.83336912  0.83319239  0.24631048
   0.66674243  0.66660886  0.24536381
   0.72207297  0.83313113  0.24576073
   0.88864182  0.66659617  0.24638665
   0.50637257  0.51256458  0.49841268
grapheneN                               
           1
    12.846664   -0.000141    0.003117
    -0.000078    7.394886    0.001391
     0.003717    0.002921   14.895039
   C    Zn
  36   1
Direct configuration=   113
   0.16674497  0.16663544  0.24669506
   0.00007591 -0.00013652  0.24692427
   0.05538467  0.16660624  0.24682219
   0.22202304 -0.00012583  0.24642436
   0.50000974  0.16645255  0.24485007
   0.33329422 -0.00016673  0.24564810
   0.38863474  0.16657376  0.24529864
   0.55535596 -0.00021592  0.24484742
   0.83337133  0.16658161  0.24631107
   0.66672470 -0.00017704  0.24534607
   0.72206700  0.16652701  0.24576637
   0.88874740 -0.00013083  0.24649703
   0.16669434  0.49985338  0.24650424
   0.00003181  0.33317081  0.24658999
   0.05533342  0.49989237  0.24656938
   0.22207851  0.33316088  0.24648283
   0.50005553  0.49977282  0.24467788
   0.33336781  0.33314479  0.24582505
   0.38873976  0.49984635  0.24528330
   0.55537252  0.33298111  0.24479678
   0.83331605  0.49987268  0.24610102
   0.66675982  0.33305923  0.24536766
   0.72204134  0.49986054  0.24560419
   0.88864433  0.33314827  0.24639081
   0.16673626  0.83308863  0.24667744
   0.00001658  0.66660362  0.24661651
   0.05537598  0.83312019  0.24685317
   0.22207092  0.66652145  0.24645000
   0.50002508  0.83309267  0.24479747
   0.33337869  0.66656362  0.24578947
   0.38864092  0.83313688  0.24524745
   0.55537480  0.66656509  0.24477295
   0.83337917  0.83319909  0.24630614
   0.66674002  0.66660606  0.24536155
   0.72207012  0.83312563  0.24575942
   0.88864433  0.66658158  0.24638895
   0.50637827  0.51255852  0.49845571
grapheneN                               
           1
    12.846741   -0.000137    0.003519
    -0.000076    7.394752    0.001338
     0.004183    0.002815   14.895219
   C    Zn
  36   1
Direct configuration=   114
   0.16674475  0.16664545  0.24669818
   0.00007368 -0.00013563  0.24691129
   0.05537529  0.16660982  0.24682677
   0.22202652 -0.00012482  0.24642872
   0.50000476  0.16646291  0.24485663
   0.33330116 -0.00015822  0.24565023
   0.38863186  0.16656309  0.24529697
   0.55535163 -0.00022263  0.24484038
   0.83337358  0.16658436  0.24630783
   0.66671531 -0.00018040  0.24535660
   0.72206983  0.16653253  0.24576022
   0.88874218 -0.00013302  0.24648739
   0.16669904  0.49985529  0.24649512
   0.00002579  0.33318585  0.24658965
   0.05534606  0.49989009  0.24656758
   0.22206932  0.33317507  0.24647999
   0.50006673  0.49977024  0.24467263
   0.33337743  0.33315459  0.24581512
   0.38873442  0.49984576  0.24528297
   0.55537646  0.33297720  0.24479761
   0.83330788  0.49986562  0.24609068
   0.66675981  0.33305951  0.24536704
   0.72203819  0.49985560  0.24560900
   0.88864451  0.33315970  0.24639182
   0.16673781  0.83308699  0.24667893
   0.00001363  0.66659093  0.24660965
   0.05537972  0.83311814  0.24684805
   0.22206693  0.66652988  0.24644737
   0.50002246  0.83308415  0.24480147
   0.33337668  0.66656554  0.24578762
   0.38864114  0.83312934  0.24524732
   0.55537246  0.66655182  0.24477716
   0.83339159  0.83318347  0.24630285
   0.66673993  0.66661248  0.24536005
   0.72206900  0.83312586  0.24575754
   0.88864755  0.66658224  0.24638795
   0.50638499  0.51255123  0.49851363
grapheneN                               
           1
    12.846754   -0.000136    0.003588
    -0.000075    7.394729    0.001329
     0.004263    0.002796   14.895250
   C    Zn
  36   1
Direct configuration=   115
   0.16674472  0.16664719  0.24669872
   0.00007330 -0.00013548  0.24690904
   0.05537366  0.16661044  0.24682756
   0.22202712 -0.00012464  0.24642948
   0.50000390  0.16646471  0.24485777
   0.33330236 -0.00015674  0.24565060
   0.38863136  0.16656124  0.24529668
   0.55535088 -0.00022379  0.24483915
   0.83337396  0.16658484  0.24630727
   0.66671368 -0.00018098  0.24535843
   0.72207031  0.16653349  0.24575915
   0.88874127 -0.00013341  0.24648572
   0.16669986  0.49985562  0.24649354
   0.00002475  0.33318846  0.24658959
   0.05534826  0.49988969  0.24656727
   0.22206772  0.33317753  0.24647950
   0.50006868  0.49976979  0.24467172
   0.33337910  0.33315628  0.24581340
   0.38873349  0.49984566  0.24528291
   0.55537714  0.33297652  0.24479775
   0.83330647  0.49986439  0.24608888
   0.66675981  0.33305956  0.24536694
   0.72203765  0.49985475  0.24560984
   0.88864454  0.33316168  0.24639200
   0.16673808  0.83308670  0.24667919
   0.00001311  0.66658873  0.24660846
   0.05538037  0.83311779  0.24684716
   0.22206624  0.66653135  0.24644691
   0.50002201  0.83308267  0.24480216
   0.33337633  0.66656587  0.24578730
   0.38864118  0.83312804  0.24524729
   0.55537205  0.66654952  0.24477789
   0.83339374  0.83318077  0.24630228
   0.66673991  0.66661359  0.24535979
   0.72206881  0.83312589  0.24575721
   0.88864811  0.66658235  0.24638778
   0.50638616  0.51254997  0.49852367
grapheneN                               
           1
    12.846915   -0.000149    0.003848
    -0.000083    7.394784    0.001315
     0.004565    0.002767   14.894954
   C    Zn
  36   1
Direct configuration=   116
   0.16673932  0.16665105  0.24670189
   0.00007223 -0.00013962  0.24690567
   0.05537367  0.16661306  0.24682826
   0.22202352 -0.00012925  0.24643208
   0.50000636  0.16646824  0.24486068
   0.33330159 -0.00015314  0.24564836
   0.38863707  0.16655577  0.24529510
   0.55534643 -0.00022506  0.24484229
   0.83337665  0.16658490  0.24630666
   0.66671455 -0.00018593  0.24535840
   0.72207330  0.16653397  0.24575895
   0.88874240 -0.00013275  0.24647853
   0.16670333  0.49985543  0.24648990
   0.00002051  0.33318016  0.24659021
   0.05534757  0.49989432  0.24656836
   0.22206797  0.33316757  0.24647878
   0.50006472  0.49976178  0.24466881
   0.33337896  0.33315816  0.24581135
   0.38873538  0.49984032  0.24527986
   0.55537699  0.33297872  0.24480135
   0.83330755  0.49986720  0.24608623
   0.66675570  0.33305764  0.24536863
   0.72203752  0.49983997  0.24560790
   0.88864500  0.33316646  0.24638888
   0.16674180  0.83309782  0.24667964
   0.00001581  0.66658069  0.24660505
   0.05538317  0.83312700  0.24684288
   0.22206617  0.66654562  0.24644566
   0.50002100  0.83308230  0.24480448
   0.33337317  0.66657299  0.24578599
   0.38863773  0.83313087  0.24524792
   0.55537046  0.66654324  0.24477689
   0.83338933  0.83317515  0.24630168
   0.66674259  0.66662069  0.24536103
   0.72207329  0.83313134  0.24575682
   0.88864777  0.66658691  0.24638198
   0.50638950  0.51254646  0.49855288
grapheneN                               
           1
    12.847085   -0.000163    0.004121
    -0.000091    7.394841    0.001299
     0.004881    0.002736   14.894642
   C    Zn
  36   1
Direct configuration=   117
   0.16673364  0.16665512  0.24670522
   0.00007110 -0.00014397  0.24690211
   0.05537367  0.16661582  0.24682899
   0.22201974 -0.00013410  0.24643481
   0.50000896  0.16647194  0.24486374
   0.33330078 -0.00014937  0.24564601
   0.38864308  0.16655002  0.24529343
   0.55534175 -0.00022640  0.24484559
   0.83337947  0.16658497  0.24630601
   0.66671546 -0.00019113  0.24535836
   0.72207643  0.16653448  0.24575874
   0.88874359 -0.00013206  0.24647097
   0.16670698  0.49985523  0.24648608
   0.00001606  0.33317143  0.24659086
   0.05534686  0.49989919  0.24656951
   0.22206824  0.33315709  0.24647802
   0.50006056  0.49975337  0.24466575
   0.33337882  0.33316013  0.24580919
   0.38873737  0.49983470  0.24527664
   0.55537683  0.33298103  0.24480513
   0.83330868  0.49987016  0.24608343
   0.66675138  0.33305563  0.24537040
   0.72203738  0.49982443  0.24560585
   0.88864548  0.33317148  0.24638561
   0.16674571  0.83310950  0.24668012
   0.00001864  0.66657223  0.24660146
   0.05538611  0.83313668  0.24683837
   0.22206610  0.66656062  0.24644435
   0.50001994  0.83308190  0.24480691
   0.33336984  0.66658048  0.24578462
   0.38863409  0.83313384  0.24524858
   0.55536878  0.66653663  0.24477585
   0.83338469  0.83316923  0.24630105
   0.66674541  0.66662814  0.24536232
   0.72207800  0.83313707  0.24575640
   0.88864742  0.66659171  0.24637589
   0.50639301  0.51254277  0.49858360
grapheneN                               
           1
    12.847220   -0.000178    0.004378
    -0.000099    7.394942    0.001287
     0.005179    0.002711   14.894283
   C    Zn
  36   1
Direct configuration=   118
   0.16672923  0.16665146  0.24670853
   0.00007161 -0.00014609  0.24689981
   0.05537336  0.16661524  0.24682887
   0.22201747 -0.00012868  0.24643694
   0.50001224  0.16647074  0.24486613
   0.33330043 -0.00015099  0.24564423
   0.38864257  0.16655845  0.24529283
   0.55534189 -0.00022781  0.24485132
   0.83338116  0.16658589  0.24630496
   0.66671788 -0.00019097  0.24535613
   0.72207763  0.16653064  0.24575989
   0.88874453 -0.00013543  0.24646420
   0.16671034  0.49985605  0.24648514
   0.00001558  0.33316715  0.24659151
   0.05534605  0.49989043  0.24656990
   0.22207032  0.33315433  0.24647614
   0.50005788  0.49974851  0.24466457
   0.33337870  0.33315325  0.24580838
   0.38873615  0.49983353  0.24527247
   0.55537456  0.33298182  0.24480758
   0.83331094  0.49987223  0.24608156
   0.66674976  0.33305155  0.24537101
   0.72203472  0.49982518  0.24560434
   0.88864557  0.33317233  0.24638142
   0.16674364  0.83311992  0.24668045
   0.00002152  0.66657732  0.24659801
   0.05538467  0.83313786  0.24683398
   0.22206779  0.66656772  0.24644288
   0.50001791  0.83308118  0.24480884
   0.33337163  0.66658136  0.24578275
   0.38863126  0.83313946  0.24524914
   0.55536951  0.66653596  0.24477544
   0.83338274  0.83317736  0.24629838
   0.66674708  0.66662530  0.24536377
   0.72207980  0.83313940  0.24575641
   0.88864594  0.66658906  0.24637195
   0.50639603  0.51253929  0.49861013
grapheneN                               
           1
    12.847471   -0.000206    0.004857
    -0.000115    7.395130    0.001263
     0.005735    0.002663   14.893612
   C    Zn
  36   1
Direct configuration=   119
   0.16672100  0.16664462  0.24671471
   0.00007255 -0.00015004  0.24689552
   0.05537277  0.16661416  0.24682864
   0.22201322 -0.00011858  0.24644092
   0.50001837  0.16646849  0.24487060
   0.33329978 -0.00015403  0.24564093
   0.38864161  0.16657418  0.24529170
   0.55534213 -0.00023045  0.24486201
   0.83338431  0.16658761  0.24630300
   0.66672241 -0.00019066  0.24535197
   0.72207985  0.16652347  0.24576202
   0.88874628 -0.00014172  0.24645156
   0.16671661  0.49985758  0.24648340
   0.00001468  0.33315916  0.24659271
   0.05534456  0.49987409  0.24657063
   0.22207421  0.33314918  0.24647262
   0.50005286  0.49973944  0.24466236
   0.33337847  0.33314042  0.24580686
   0.38873386  0.49983135  0.24526469
   0.55537033  0.33298331  0.24481215
   0.83331517  0.49987611  0.24607806
   0.66674672  0.33304394  0.24537216
   0.72202976  0.49982658  0.24560152
   0.88864574  0.33317392  0.24637361
   0.16673978  0.83313939  0.24668108
   0.00002690  0.66658682  0.24659157
   0.05538198  0.83314008  0.24682578
   0.22207096  0.66658097  0.24644012
   0.50001411  0.83307982  0.24481245
   0.33337497  0.66658300  0.24577926
   0.38862597  0.83314996  0.24525019
   0.55537087  0.66653469  0.24477466
   0.83337910  0.83319254  0.24629341
   0.66675020  0.66662000  0.24536649
   0.72208314  0.83314374  0.24575641
   0.88864317  0.66658411  0.24636458
   0.50640168  0.51253279  0.49865967
grapheneN                               
           1
    12.847565   -0.000207    0.005161
    -0.000116    7.395232    0.001241
     0.006088    0.002620   14.893299
   C    Zn
  36   1
Direct configuration=   120
   0.16672181  0.16664227  0.24671824
   0.00007325 -0.00014982  0.24689274
   0.05537036  0.16660858  0.24682862
   0.22201194 -0.00010832  0.24644322
   0.50001892  0.16646494  0.24487377
   0.33329669 -0.00014855  0.24563879
   0.38864103  0.16656958  0.24529118
   0.55534400 -0.00023248  0.24486563
   0.83338516  0.16658740  0.24630086
   0.66672354 -0.00019097  0.24535075
   0.72208016  0.16652021  0.24576386
   0.88874672 -0.00014181  0.24644451
   0.16671823  0.49985885  0.24648263
   0.00001602  0.33315876  0.24659320
   0.05534691  0.49987299  0.24657000
   0.22207450  0.33315078  0.24647042
   0.50005222  0.49974100  0.24466199
   0.33337701  0.33313885  0.24580663
   0.38872969  0.49983214  0.24525961
   0.55536852  0.33298125  0.24481437
   0.83331542  0.49987584  0.24607591
   0.66674739  0.33304587  0.24537254
   0.72202993  0.49982972  0.24560024
   0.88864553  0.33317271  0.24636875
   0.16673773  0.83314547  0.24668113
   0.00002701  0.66659064  0.24658734
   0.05537944  0.83313895  0.24682096
   0.22207210  0.66658421  0.24643838
   0.50001257  0.83307986  0.24481495
   0.33337805  0.66658093  0.24577668
   0.38862726  0.83315070  0.24524947
   0.55537115  0.66653575  0.24477498
   0.83338054  0.83318778  0.24629102
   0.66674943  0.66661503  0.24536682
   0.72208169  0.83314386  0.24575650
   0.88864317  0.66658806  0.24636234
   0.50640496  0.51252899  0.49869096
grapheneN                               
           1
    12.847808   -0.000209    0.005944
    -0.000117    7.395492    0.001185
     0.006995    0.002508   14.892493
   C    Zn
  36   1
Direct configuration=   121
   0.16672391  0.16663624  0.24672733
   0.00007505 -0.00014926  0.24688560
   0.05536419  0.16659423  0.24682859
   0.22200864 -0.00008194  0.24644911
   0.50002035  0.16645580  0.24488193
   0.33328874 -0.00013446  0.24563328
   0.38863953  0.16655777  0.24528984
   0.55534879 -0.00023771  0.24487493
   0.83338735  0.16658689  0.24629536
   0.66672645 -0.00019175  0.24534763
   0.72208094  0.16651184  0.24576859
   0.88874786 -0.00014205  0.24642642
   0.16672240  0.49986209  0.24648064
   0.00001947  0.33315773  0.24659445
   0.05535295  0.49987018  0.24656837
   0.22207526  0.33315488  0.24646476
   0.50005055  0.49974501  0.24466105
   0.33337326  0.33313484  0.24580605
   0.38871896  0.49983415  0.24524654
   0.55536388  0.33297597  0.24482005
   0.83331605  0.49987514  0.24607038
   0.66674914  0.33305083  0.24537354
   0.72203036  0.49983779  0.24559693
   0.88864500  0.33316959  0.24635626
   0.16673245  0.83316111  0.24668124
   0.00002729  0.66660045  0.24657648
   0.05537291  0.83313604  0.24680860
   0.22207504  0.66659254  0.24643389
   0.50000862  0.83307998  0.24482139
   0.33338598  0.66657561  0.24577004
   0.38863058  0.83315260  0.24524763
   0.55537187  0.66653846  0.24477580
   0.83338425  0.83317557  0.24628489
   0.66674745  0.66660223  0.24536769
   0.72207797  0.83314417  0.24575675
   0.88864316  0.66659821  0.24635659
   0.50641340  0.51251924  0.49877139
grapheneN                               
           1
    12.847851   -0.000191    0.006374
    -0.000107    7.395542    0.001164
     0.007495    0.002465   14.892344
   C    Zn
  36   1
Direct configuration=   122
   0.16672706  0.16664477  0.24673098
   0.00007255 -0.00014849  0.24688036
   0.05536446  0.16659210  0.24682887
   0.22200775 -0.00007538  0.24645156
   0.50001775  0.16644778  0.24488652
   0.33328839 -0.00013017  0.24563219
   0.38863533  0.16654815  0.24528916
   0.55535066 -0.00023880  0.24487641
   0.83338701  0.16658180  0.24629039
   0.66672583 -0.00019426  0.24534853
   0.72208011  0.16651522  0.24577055
   0.88874742 -0.00013937  0.24641831
   0.16672388  0.49986645  0.24648068
   0.00002161  0.33315955  0.24659378
   0.05535679  0.49988278  0.24656603
   0.22207307  0.33315416  0.24646400
   0.50005043  0.49975231  0.24466099
   0.33337089  0.33313821  0.24580509
   0.38872147  0.49982918  0.24524420
   0.55536486  0.33297325  0.24482226
   0.83331492  0.49987501  0.24606685
   0.66675050  0.33304938  0.24537433
   0.72203442  0.49983847  0.24559561
   0.88864481  0.33316773  0.24635182
   0.16673212  0.83315857  0.24668044
   0.00002504  0.66659400  0.24657022
   0.05537290  0.83313548  0.24680254
   0.22207429  0.66659444  0.24643125
   0.50000992  0.83308582  0.24482364
   0.33338366  0.66657931  0.24576586
   0.38863165  0.83314888  0.24524652
   0.55536896  0.66653708  0.24477723
   0.83338558  0.83317650  0.24627995
   0.66674467  0.66660322  0.24536664
   0.72207566  0.83313588  0.24575636
   0.88864567  0.66659658  0.24635380
   0.50641799  0.51251447  0.49881608
grapheneN                               
           1
    12.847919   -0.000162    0.007058
    -0.000090    7.395621    0.001130
     0.008287    0.002396   14.892108
   C    Zn
  36   1
Direct configuration=   123
   0.16673205  0.16665830  0.24673678
   0.00006858 -0.00014727  0.24687204
   0.05536489  0.16658872  0.24682931
   0.22200632 -0.00006497  0.24645545
   0.50001362  0.16643505  0.24489379
   0.33328783 -0.00012335  0.24563048
   0.38862868  0.16653288  0.24528807
   0.55535361 -0.00024053  0.24487876
   0.83338645  0.16657373  0.24628249
   0.66672484 -0.00019825  0.24534997
   0.72207880  0.16652057  0.24577366
   0.88874671 -0.00013511  0.24640543
   0.16672623  0.49987337  0.24648075
   0.00002499  0.33316243  0.24659272
   0.05536290  0.49990277  0.24656232
   0.22206958  0.33315303  0.24646280
   0.50005025  0.49976389  0.24466090
   0.33336713  0.33314356  0.24580357
   0.38872547  0.49982127  0.24524049
   0.55536641  0.33296894  0.24482576
   0.83331311  0.49987479  0.24606124
   0.66675265  0.33304706  0.24537559
   0.72204088  0.49983954  0.24559353
   0.88864451  0.33316478  0.24634477
   0.16673161  0.83315454  0.24667916
   0.00002146  0.66658375  0.24656029
   0.05537289  0.83313458  0.24679293
   0.22207309  0.66659746  0.24642706
   0.50001197  0.83309507  0.24482721
   0.33337998  0.66658517  0.24575923
   0.38863334  0.83314298  0.24524474
   0.55536434  0.66653490  0.24477949
   0.83338769  0.83317797  0.24627211
   0.66674025  0.66660479  0.24536497
   0.72207200  0.83312272  0.24575573
   0.88864964  0.66659400  0.24634938
   0.50642529  0.51250689  0.49888700
grapheneN                               
           1
    12.847839   -0.000134    0.007538
    -0.000074    7.395538    0.001118
     0.008843    0.002372   14.892368
   C    Zn
  36   1
Direct configuration=   124
   0.16672932  0.16666259  0.24673644
   0.00006565 -0.00014569  0.24686402
   0.05536946  0.16659930  0.24682963
   0.22200812 -0.00007255  0.24645646
   0.50000959  0.16643442  0.24489762
   0.33328846 -0.00013356  0.24563167
   0.38862619  0.16654464  0.24528938
   0.55535389 -0.00023815  0.24487689
   0.83338420  0.16657385  0.24627456
   0.66672339 -0.00019894  0.24535400
   0.72207720  0.16652219  0.24577383
   0.88874495 -0.00013445  0.24639848
   0.16672524  0.49988249  0.24648089
   0.00002669  0.33316955  0.24658951
   0.05536288  0.49990080  0.24655889
   0.22206870  0.33315862  0.24646506
   0.50005125  0.49976387  0.24466129
   0.33336640  0.33314371  0.24580119
   0.38873247  0.49982050  0.24524314
   0.55536873  0.33296608  0.24482714
   0.83331480  0.49987096  0.24605883
   0.66675297  0.33304533  0.24537685
   0.72203957  0.49984162  0.24559245
   0.88864666  0.33316111  0.24634233
   0.16673247  0.83314998  0.24667656
   0.00002155  0.66657961  0.24655295
   0.05537468  0.83313212  0.24678699
   0.22207332  0.66659632  0.24642589
   0.50001464  0.83309765  0.24482744
   0.33337952  0.66658540  0.24575371
   0.38862794  0.83314855  0.24524708
   0.55535995  0.66653861  0.24478168
   0.83338602  0.83316588  0.24626666
   0.66673789  0.66660728  0.24536227
   0.72207320  0.83311352  0.24575380
   0.88865122  0.66659401  0.24634874
   0.50643089  0.51250283  0.49893568
grapheneN                               
           1
    12.847647   -0.000065    0.008700
    -0.000034    7.395337    0.001088
     0.010190    0.002311   14.892997
   C    Zn
  36   1
Direct configuration=   125
   0.16672269  0.16667300  0.24673563
   0.00005855 -0.00014186  0.24684460
   0.05538055  0.16662494  0.24683040
   0.22201247 -0.00009091  0.24645891
   0.49999982  0.16643289  0.24490689
   0.33329000 -0.00015828  0.24563455
   0.38862016  0.16657313  0.24529255
   0.55535456 -0.00023239  0.24487236
   0.83337872  0.16657413  0.24625535
   0.66671986 -0.00020061  0.24536377
   0.72207330  0.16652613  0.24577424
   0.88874067 -0.00013283  0.24638165
   0.16672283  0.49990459  0.24648122
   0.00003081  0.33318677  0.24658174
   0.05536282  0.49989603  0.24655058
   0.22206655  0.33317215  0.24647054
   0.50005367  0.49976382  0.24466222
   0.33336466  0.33314407  0.24579542
   0.38874942  0.49981862  0.24524955
   0.55537436  0.33295916  0.24483049
   0.83331890  0.49986166  0.24605298
   0.66675374  0.33304113  0.24537990
   0.72203640  0.49984665  0.24558985
   0.88865187  0.33315222  0.24633641
   0.16673455  0.83313895  0.24667026
   0.00002177  0.66656956  0.24653516
   0.05537901  0.83312618  0.24677261
   0.22207389  0.66659354  0.24642306
   0.50002110  0.83310390  0.24482799
   0.33337841  0.66658595  0.24574033
   0.38861486  0.83316206  0.24525275
   0.55534932  0.66654759  0.24478697
   0.83338199  0.83313659  0.24625346
   0.66673216  0.66661330  0.24535573
   0.72207612  0.83309121  0.24574911
   0.88865505  0.66659405  0.24634718
   0.50644445  0.51249297  0.49905358
grapheneN                               
           1
    12.847565   -0.000051    0.009033
    -0.000026    7.395268    0.001087
     0.010575    0.002309   14.893230
   C    Zn
  36   1
Direct configuration=   126
   0.16672274  0.16667241  0.24673473
   0.00005860 -0.00014033  0.24683881
   0.05538037  0.16663028  0.24682958
   0.22201339 -0.00009610  0.24645905
   0.49999811  0.16643701  0.24490823
   0.33328795 -0.00015963  0.24563580
   0.38862084  0.16657449  0.24529360
   0.55535439 -0.00023073  0.24487109
   0.83337747  0.16657515  0.24624971
   0.66671976 -0.00020241  0.24536684
   0.72207270  0.16652579  0.24577393
   0.88873861 -0.00013561  0.24637759
   0.16672151  0.49990608  0.24648138
   0.00003201  0.33318855  0.24657917
   0.05536235  0.49989596  0.24654831
   0.22206589  0.33317770  0.24647265
   0.50005535  0.49975974  0.24466318
   0.33336511  0.33314611  0.24579423
   0.38874812  0.49982346  0.24525150
   0.55537472  0.33295785  0.24483157
   0.83331975  0.49985809  0.24605272
   0.66675397  0.33304288  0.24538085
   0.72203548  0.49984721  0.24558913
   0.88865296  0.33315078  0.24633491
   0.16673566  0.83313640  0.24666812
   0.00002299  0.66657010  0.24653029
   0.05537878  0.83312540  0.24676842
   0.22207525  0.66659379  0.24642247
   0.50002008  0.83310431  0.24482783
   0.33337837  0.66658518  0.24573749
   0.38861578  0.83315941  0.24525287
   0.55534843  0.66655185  0.24478770
   0.83338160  0.83313481  0.24624926
   0.66673053  0.66661248  0.24535454
   0.72207619  0.83308933  0.24574749
   0.88865581  0.66659199  0.24634671
   0.50644847  0.51249027  0.49908826
grapheneN                               
           1
    12.847319   -0.000009    0.010030
    -0.000002    7.395062    0.001083
     0.011730    0.002301   14.893932
   C    Zn
  36   1
Direct configuration=   127
   0.16672288  0.16667064  0.24673203
   0.00005875 -0.00013576  0.24682144
   0.05537984  0.16664631  0.24682712
   0.22201613 -0.00011167  0.24645947
   0.49999297  0.16644939  0.24491224
   0.33328181 -0.00016369  0.24563952
   0.38862287  0.16657857  0.24529672
   0.55535390 -0.00022574  0.24486728
   0.83337371  0.16657819  0.24623279
   0.66671948 -0.00020781  0.24537606
   0.72207088  0.16652478  0.24577298
   0.88873242 -0.00014395  0.24636539
   0.16671753  0.49991054  0.24648185
   0.00003559  0.33319387  0.24657147
   0.05536092  0.49989578  0.24654151
   0.22206392  0.33319438  0.24647900
   0.50006041  0.49974749  0.24466605
   0.33336648  0.33315222  0.24579066
   0.38874423  0.49983797  0.24525735
   0.55537580  0.33295391  0.24483481
   0.83332232  0.49984739  0.24605194
   0.66675464  0.33304813  0.24538371
   0.72203270  0.49984889  0.24558699
   0.88865621  0.33314644  0.24633040
   0.16673900  0.83312876  0.24666172
   0.00002665  0.66657172  0.24651567
   0.05537810  0.83312306  0.24675587
   0.22207934  0.66659455  0.24642068
   0.50001702  0.83310554  0.24482734
   0.33337827  0.66658286  0.24572896
   0.38861854  0.83315145  0.24525323
   0.55534573  0.66656466  0.24478988
   0.83338045  0.83312945  0.24623666
   0.66672563  0.66661005  0.24535096
   0.72207638  0.83308369  0.24574264
   0.88865806  0.66658580  0.24634529
   0.50646051  0.51248216  0.49919228
grapheneN                               
           1
    12.846827    0.000075    0.012024
     0.000047    7.394651    0.001075
     0.014041    0.002285   14.895334
   C    Zn
  36   1
Direct configuration=   128
   0.16672317  0.16666711  0.24672665
   0.00005905 -0.00012662  0.24678671
   0.05537876  0.16667838  0.24682220
   0.22202161 -0.00014280  0.24646032
   0.49998268  0.16647415  0.24492027
   0.33326952 -0.00017181  0.24564697
   0.38862695  0.16658673  0.24530298
   0.55535293 -0.00021575  0.24485967
   0.83336620  0.16658429  0.24619896
   0.66671891 -0.00021861  0.24539451
   0.72206725  0.16652277  0.24577110
   0.88872006 -0.00016062  0.24634100
   0.16670958  0.49991947  0.24648279
   0.00004276  0.33320452  0.24655607
   0.05535806  0.49989541  0.24652791
   0.22205998  0.33322773  0.24649169
   0.50007052  0.49972301  0.24467179
   0.33336921  0.33316443  0.24578351
   0.38873645  0.49986698  0.24526906
   0.55537796  0.33294602  0.24484129
   0.83332745  0.49982599  0.24605038
   0.66675598  0.33305862  0.24538942
   0.72202716  0.49985225  0.24558271
   0.88866271  0.33313777  0.24632139
   0.16674569  0.83311346  0.24664891
   0.00003397  0.66657495  0.24648644
   0.05537674  0.83311840  0.24673078
   0.22208750  0.66659607  0.24641710
   0.50001091  0.83310799  0.24482637
   0.33337807  0.66657823  0.24571191
   0.38862406  0.83313555  0.24525395
   0.55534034  0.66659027  0.24479425
   0.83337816  0.83311873  0.24621148
   0.66671582  0.66660517  0.24534380
   0.72207678  0.83307241  0.24573292
   0.88866256  0.66657343  0.24634246
   0.50648459  0.51246595  0.49940030
grapheneN                               
           1
    12.846981    0.000048    0.011399
     0.000032    7.394780    0.001078
     0.013317    0.002290   14.894895
   C    Zn
  36   1
Direct configuration=   129
   0.16672308  0.16666822  0.24672834
   0.00005895 -0.00012948  0.24679759
   0.05537910  0.16666833  0.24682374
   0.22201989 -0.00013304  0.24646006
   0.49998591  0.16646639  0.24491775
   0.33327337 -0.00016926  0.24564464
   0.38862567  0.16658417  0.24530102
   0.55535323 -0.00021888  0.24486205
   0.83336855  0.16658238  0.24620956
   0.66671909 -0.00021523  0.24538873
   0.72206839  0.16652340  0.24577169
   0.88872393 -0.00015540  0.24634864
   0.16671208  0.49991667  0.24648250
   0.00004051  0.33320118  0.24656089
   0.05535896  0.49989552  0.24653217
   0.22206121  0.33321728  0.24648771
   0.50006735  0.49973068  0.24466999
   0.33336836  0.33316061  0.24578575
   0.38873889  0.49985789  0.24526539
   0.55537729  0.33294849  0.24483926
   0.83332584  0.49983269  0.24605087
   0.66675556  0.33305533  0.24538763
   0.72202890  0.49985119  0.24558405
   0.88866067  0.33314049  0.24632421
   0.16674359  0.83311826  0.24665293
   0.00003168  0.66657394  0.24649560
   0.05537717  0.83311986  0.24673864
   0.22208494  0.66659559  0.24641822
   0.50001282  0.83310722  0.24482667
   0.33337813  0.66657968  0.24571725
   0.38862233  0.83314054  0.24525373
   0.55534203  0.66658224  0.24479288
   0.83337888  0.83312209  0.24621937
   0.66671889  0.66660670  0.24534604
   0.72207666  0.83307595  0.24573597
   0.88866115  0.66657731  0.24634335
   0.50647705  0.51247103  0.49933512
grapheneN                               
           1
    12.846848    0.000076    0.012128
     0.000048    7.394701    0.001084
     0.014161    0.002303   14.895210
   C    Zn
  36   1
Direct configuration=   130
   0.16672953  0.16666954  0.24672735
   0.00006014 -0.00012815  0.24678533
   0.05537534  0.16666418  0.24681783
   0.22201615 -0.00013105  0.24645848
   0.49998845  0.16647112  0.24491729
   0.33327328 -0.00016399  0.24564771
   0.38862513  0.16657487  0.24530315
   0.55534971 -0.00021508  0.24486140
   0.83336678  0.16657889  0.24619976
   0.66672025 -0.00021935  0.24539182
   0.72206850  0.16652455  0.24577008
   0.88872133 -0.00016076  0.24633994
   0.16671026  0.49991152  0.24648270
   0.00004007  0.33319955  0.24655508
   0.05535858  0.49990236  0.24652692
   0.22205998  0.33321823  0.24649150
   0.50006465  0.49972858  0.24467425
   0.33337003  0.33316869  0.24578572
   0.38874148  0.49985622  0.24526593
   0.55537523  0.33295370  0.24484218
   0.83332479  0.49982822  0.24605268
   0.66675547  0.33305338  0.24538933
   0.72202936  0.49984839  0.24558243
   0.88865975  0.33314064  0.24631948
   0.16674234  0.83311382  0.24664765
   0.00003160  0.66657974  0.24648601
   0.05537831  0.83312972  0.24672785
   0.22208773  0.66659519  0.24641722
   0.50000828  0.83310792  0.24482622
   0.33337845  0.66658221  0.24571497
   0.38862589  0.83313432  0.24525170
   0.55534533  0.66657968  0.24479376
   0.83338010  0.83313015  0.24621549
   0.66671691  0.66660509  0.24534466
   0.72207273  0.83308154  0.24573208
   0.88866203  0.66657088  0.24633984
   0.50648615  0.51246548  0.49941421
grapheneN                               
           1
    12.846456    0.000159    0.014265
     0.000095    7.394471    0.001103
     0.016638    0.002341   14.896134
   C    Zn
  36   1
Direct configuration=   131
   0.16674845  0.16667344  0.24672447
   0.00006365 -0.00012424  0.24674937
   0.05536430  0.16665202  0.24680048
   0.22200517 -0.00012521  0.24645386
   0.49999591  0.16648499  0.24491594
   0.33327302 -0.00014853  0.24565671
   0.38862355  0.16654760  0.24530939
   0.55533939 -0.00020392  0.24485950
   0.83336159  0.16656866  0.24617102
   0.66672364 -0.00023142  0.24540088
   0.72206881  0.16652792  0.24576536
   0.88871370 -0.00017649  0.24631444
   0.16670492  0.49989640  0.24648332
   0.00003879  0.33319477  0.24653801
   0.05535749  0.49992240  0.24651153
   0.22205636  0.33322103  0.24650261
   0.50005671  0.49972244  0.24468674
   0.33337493  0.33319242  0.24578562
   0.38874907  0.49985133  0.24526752
   0.55536918  0.33296898  0.24485076
   0.83332170  0.49981509  0.24605799
   0.66675522  0.33304767  0.24539433
   0.72203071  0.49984015  0.24557768
   0.88865704  0.33314111  0.24630558
   0.16673868  0.83310080  0.24663219
   0.00003138  0.66659675  0.24645787
   0.05538165  0.83315864  0.24669620
   0.22209591  0.66659401  0.24641429
   0.49999494  0.83310996  0.24482489
   0.33337939  0.66658963  0.24570829
   0.38863635  0.83311610  0.24524574
   0.55535502  0.66657217  0.24479635
   0.83338368  0.83315379  0.24620410
   0.66671109  0.66660038  0.24534061
   0.72206120  0.83309793  0.24572069
   0.88866463  0.66655203  0.24632954
   0.50651282  0.51244921  0.49964613
grapheneN                               
           1
    12.845674    0.000323    0.018539
     0.000190    7.394009    0.001141
     0.021591    0.002417   14.897983
   C    Zn
  36   1
Direct configuration=   132
   0.16678629  0.16668122  0.24671869
   0.00007067 -0.00011643  0.24667745
   0.05534223  0.16662769  0.24676580
   0.22198323 -0.00011354  0.24644462
   0.50001082  0.16651274  0.24491322
   0.33327249 -0.00011760  0.24567472
   0.38862039  0.16649305  0.24532188
   0.55531875 -0.00018161  0.24485569
   0.83335123  0.16654821  0.24611355
   0.66673042 -0.00025556  0.24541900
   0.72206945  0.16653467  0.24575592
   0.88869846 -0.00020794  0.24626344
   0.16669424  0.49986617  0.24648454
   0.00003622  0.33318520  0.24650389
   0.05535531  0.49996250  0.24648075
   0.22204913  0.33322662  0.24652483
   0.50004083  0.49971015  0.24471172
   0.33338474  0.33323987  0.24578543
   0.38876426  0.49984154  0.24527068
   0.55535709  0.33299954  0.24486791
   0.83331553  0.49978883  0.24606861
   0.66675471  0.33303625  0.24540431
   0.72203341  0.49982369  0.24556817
   0.88865163  0.33314203  0.24627780
   0.16673136  0.83307477  0.24660126
   0.00003096  0.66663078  0.24640160
   0.05538835  0.83321649  0.24663291
   0.22211226  0.66659164  0.24640843
   0.49996828  0.83311403  0.24482224
   0.33338127  0.66660447  0.24569493
   0.38865728  0.83307965  0.24523382
   0.55537440  0.66655716  0.24480153
   0.83339086  0.83320108  0.24618133
   0.66669945  0.66659095  0.24533250
   0.72203816  0.83313073  0.24569791
   0.88866982  0.66651433  0.24630896
   0.50656608  0.51241666  0.50010995
grapheneN                               
           1
    12.846289    0.000194    0.015177
     0.000116    7.394372    0.001111
     0.017695    0.002357   14.896528
   C    Zn
  36   1
Direct configuration=   133
   0.16675652  0.16667510  0.24672324
   0.00006512 -0.00012258  0.24673402
   0.05535958  0.16664683  0.24679307
   0.22200049 -0.00012272  0.24645188
   0.49999909  0.16649091  0.24491536
   0.33327291 -0.00014193  0.24566056
   0.38862288  0.16653596  0.24531206
   0.55533499 -0.00019916  0.24485868
   0.83335936  0.16656430  0.24615875
   0.66672509 -0.00023657  0.24540475
   0.72206895  0.16652936  0.24576334
   0.88871044 -0.00018320  0.24630355
   0.16670264  0.49988995  0.24648357
   0.00003823  0.33319273  0.24653073
   0.05535701  0.49993096  0.24650496
   0.22205483  0.33322222  0.24650735
   0.50005333  0.49971982  0.24469207
   0.33337703  0.33320254  0.24578558
   0.38875232  0.49984924  0.24526819
   0.55536661  0.33297550  0.24485442
   0.83332039  0.49980949  0.24606026
   0.66675512  0.33304524  0.24539646
   0.72203128  0.49983664  0.24557565
   0.88865588  0.33314131  0.24629965
   0.16673711  0.83309525  0.24662558
   0.00003128  0.66660401  0.24644585
   0.05538306  0.83317098  0.24668269
   0.22209940  0.66659350  0.24641304
   0.49998925  0.83311083  0.24482432
   0.33337979  0.66659280  0.24570544
   0.38864082  0.83310832  0.24524320
   0.55535916  0.66656897  0.24479746
   0.83338521  0.83316388  0.24619924
   0.66670860  0.66659837  0.24533887
   0.72205628  0.83310493  0.24571582
   0.88866573  0.66654399  0.24632515
   0.50652433  0.51244227  0.49974517
grapheneN                               
           1
    12.846234    0.000202    0.015809
     0.000121    7.394359    0.001119
     0.018428    0.002373   14.896621
   C    Zn
  36   1
Direct configuration=   134
   0.16675611  0.16667381  0.24672233
   0.00006485 -0.00012231  0.24672357
   0.05536004  0.16664104  0.24678591
   0.22199831 -0.00011898  0.24644985
   0.50000111  0.16649035  0.24491398
   0.33327445 -0.00014196  0.24566236
   0.38862328  0.16653572  0.24531414
   0.55533270 -0.00019855  0.24485926
   0.83335993  0.16656090  0.24615326
   0.66672385 -0.00023538  0.24540515
   0.72206951  0.16652815  0.24576215
   0.88871097 -0.00018291  0.24629539
   0.16670314  0.49988752  0.24648359
   0.00003648  0.33319231  0.24652549
   0.05535617  0.49993495  0.24650020
   0.22205642  0.33321923  0.24651003
   0.50005315  0.49972443  0.24469627
   0.33337808  0.33320353  0.24578714
   0.38875172  0.49984802  0.24526727
   0.55536547  0.33298089  0.24485724
   0.83331919  0.49981003  0.24606137
   0.66675433  0.33304585  0.24539750
   0.72203124  0.49983307  0.24557468
   0.88865415  0.33313969  0.24629467
   0.16673581  0.83309649  0.24662113
   0.00003097  0.66661012  0.24643854
   0.05538284  0.83317663  0.24667295
   0.22209886  0.66659018  0.24641161
   0.49998944  0.83311039  0.24482373
   0.33338137  0.66659279  0.24570518
   0.38863974  0.83311078  0.24524147
   0.55536023  0.66656309  0.24479807
   0.83338432  0.83316341  0.24619736
   0.66670965  0.66659718  0.24533801
   0.72205459  0.83310890  0.24571289
   0.88866505  0.66654326  0.24632097
   0.50653253  0.51243743  0.49981529
grapheneN                               
           1
    12.846070    0.000228    0.017705
     0.000136    7.394318    0.001143
     0.020626    0.002421   14.896899
   C    Zn
  36   1
Direct configuration=   135
   0.16675490  0.16666995  0.24671960
   0.00006403 -0.00012150  0.24669222
   0.05536142  0.16662368  0.24676442
   0.22199180 -0.00010774  0.24644376
   0.50000718  0.16648865  0.24490983
   0.33327908 -0.00014206  0.24566778
   0.38862446  0.16653500  0.24532037
   0.55532582 -0.00019671  0.24486100
   0.83336164  0.16655070  0.24613678
   0.66672013 -0.00023180  0.24540638
   0.72207121  0.16652450  0.24575855
   0.88871258 -0.00018203  0.24627093
   0.16670466  0.49988021  0.24648363
   0.00003126  0.33319107  0.24650980
   0.05535362  0.49994691  0.24648594
   0.22206118  0.33321026  0.24651806
   0.50005261  0.49973825  0.24470886
   0.33338123  0.33320649  0.24579180
   0.38874993  0.49984434  0.24526450
   0.55536203  0.33299705  0.24486569
   0.83331560  0.49981166  0.24606471
   0.66675196  0.33304768  0.24540062
   0.72203112  0.49982235  0.24557180
   0.88864897  0.33313483  0.24627971
   0.16673192  0.83310022  0.24660779
   0.00003004  0.66662846  0.24641658
   0.05538217  0.83319355  0.24664373
   0.22209727  0.66658019  0.24640732
   0.49999001  0.83310906  0.24482198
   0.33338612  0.66659276  0.24570438
   0.38863650  0.83311815  0.24523629
   0.55536346  0.66654543  0.24479990
   0.83338168  0.83316202  0.24619171
   0.66671277  0.66659363  0.24533542
   0.72204952  0.83312080  0.24570410
   0.88866303  0.66654109  0.24630842
   0.50655713  0.51242292  0.50002563
grapheneN                               
           1
    12.845741    0.000280    0.021497
     0.000166    7.394237    0.001191
     0.025022    0.002517   14.897457
   C    Zn
  36   1
Direct configuration=   136
   0.16675246  0.16666222  0.24671412
   0.00006241 -0.00011988  0.24662953
   0.05536419  0.16658895  0.24672143
   0.22197877 -0.00008525  0.24643159
   0.50001931  0.16648527  0.24490153
   0.33328834 -0.00014225  0.24567861
   0.38862682  0.16653356  0.24533285
   0.55531208 -0.00019303  0.24486447
   0.83336506  0.16653030  0.24610383
   0.66671267 -0.00022465  0.24540883
   0.72207460  0.16651722  0.24575136
   0.88871581 -0.00018028  0.24622200
   0.16670769  0.49986560  0.24648370
   0.00002080  0.33318858  0.24647841
   0.05534854  0.49997084  0.24645742
   0.22207071  0.33319231  0.24653411
   0.50005154  0.49976590  0.24473403
   0.33338752  0.33321241  0.24580114
   0.38874636  0.49983700  0.24525895
   0.55535517  0.33302936  0.24488260
   0.83330842  0.49981492  0.24607138
   0.66674723  0.33305135  0.24540687
   0.72203089  0.49980091  0.24556602
   0.88863861  0.33312512  0.24624981
   0.16672413  0.83310769  0.24658109
   0.00002821  0.66666512  0.24637268
   0.05538085  0.83322739  0.24658530
   0.22209409  0.66656021  0.24639873
   0.49999114  0.83310642  0.24481848
   0.33339563  0.66659269  0.24570280
   0.38863003  0.83313288  0.24522593
   0.55536990  0.66651012  0.24480355
   0.83337639  0.83315923  0.24618042
   0.66671902  0.66658652  0.24533025
   0.72203939  0.83314461  0.24568653
   0.88865899  0.66653675  0.24628333
   0.50660627  0.51239389  0.50044630
grapheneN                               
           1
    12.845086    0.000384    0.029081
     0.000226    7.394077    0.001286
     0.033814    0.002709   14.898574
   C    Zn
  36   1
Direct configuration=   137
   0.16674759  0.16664677  0.24670318
   0.00005920 -0.00011665  0.24650415
   0.05536976  0.16651950  0.24663547
   0.22195271 -0.00004029  0.24640724
   0.50004359  0.16647849  0.24488493
   0.33330685 -0.00014263  0.24570027
   0.38863154  0.16653068  0.24535780
   0.55528458 -0.00018567  0.24487143
   0.83337193  0.16648949  0.24603793
   0.66669776 -0.00021035  0.24541373
   0.72208139  0.16650266  0.24573698
   0.88872231 -0.00017677  0.24612414
   0.16671375  0.49983638  0.24648386
  -0.00000008  0.33318362  0.24641564
   0.05533840  0.50001870  0.24640038
   0.22208976  0.33315642  0.24656622
   0.50004937  0.49982119  0.24478439
   0.33340011  0.33322426  0.24581979
   0.38873923  0.49982231  0.24524785
   0.55534143  0.33309400  0.24491643
   0.83329406  0.49982145  0.24608472
   0.66673776  0.33305868  0.24541938
   0.72203042  0.49975804  0.24555447
   0.88861792  0.33310571  0.24619001
   0.16670859  0.83312262  0.24652772
   0.00002456  0.66673846  0.24628487
   0.05537825  0.83329509  0.24646844
   0.22208772  0.66652026  0.24638156
   0.49999340  0.83310113  0.24481148
   0.33341464  0.66659257  0.24569962
   0.38861710  0.83316236  0.24520521
   0.55538280  0.66643949  0.24481086
   0.83336582  0.83315365  0.24615784
   0.66673153  0.66657230  0.24531989
   0.72201915  0.83319223  0.24565138
   0.88865092  0.66652807  0.24623316
   0.50670425  0.51233582  0.50128758
grapheneN                               
           1
    12.845072    0.000377    0.029966
     0.000222    7.394077    0.001299
     0.034841    0.002735   14.898595
   C    Zn
  36   1
Direct configuration=   138
   0.16674513  0.16664557  0.24670147
   0.00005884 -0.00011548  0.24648915
   0.05537004  0.16651903  0.24662506
   0.22195321 -0.00004114  0.24640468
   0.50004347  0.16648010  0.24488366
   0.33330658 -0.00014143  0.24570191
   0.38863323  0.16653215  0.24536035
   0.55528371 -0.00018722  0.24487228
   0.83337170  0.16648664  0.24603136
   0.66669547 -0.00020604  0.24541329
   0.72208081  0.16650034  0.24573561
   0.88872298 -0.00017715  0.24611274
   0.16671519  0.49983430  0.24648351
  -0.00000142  0.33318386  0.24640771
   0.05533654  0.50001741  0.24639364
   0.22209167  0.33315400  0.24656930
   0.50004927  0.49982426  0.24478985
   0.33340098  0.33322124  0.24582254
   0.38873838  0.49982483  0.24524692
   0.55534200  0.33309765  0.24491982
   0.83329418  0.49982104  0.24608512
   0.66673649  0.33305915  0.24542065
   0.72202970  0.49975786  0.24555394
   0.88861743  0.33310528  0.24618300
   0.16670831  0.83312566  0.24652157
   0.00002396  0.66674301  0.24627485
   0.05537673  0.83329767  0.24645491
   0.22208622  0.66651779  0.24637992
   0.49999424  0.83309917  0.24481063
   0.33341392  0.66659051  0.24569939
   0.38861671  0.83316489  0.24520344
   0.55538299  0.66643888  0.24481179
   0.83336370  0.83315336  0.24615457
   0.66673396  0.66657051  0.24531885
   0.72201884  0.83319324  0.24564826
   0.88864918  0.66653007  0.24622737
   0.50671572  0.51232904  0.50138688
grapheneN                               
           1
    12.845033    0.000357    0.032622
     0.000211    7.394076    0.001337
     0.037920    0.002811   14.898657
   C    Zn
  36   1
Direct configuration=   139
   0.16673773  0.16664195  0.24669635
   0.00005776 -0.00011198  0.24644413
   0.05537089  0.16651762  0.24659386
   0.22195473 -0.00004371  0.24639700
   0.50004312  0.16648494  0.24487984
   0.33330576 -0.00013781  0.24570686
   0.38863830  0.16653655  0.24536802
   0.55528109 -0.00019186  0.24487482
   0.83337100  0.16647808  0.24601166
   0.66668861 -0.00019311  0.24541196
   0.72207907  0.16649337  0.24573150
   0.88872499 -0.00017831  0.24607855
   0.16671948  0.49982807  0.24648245
  -0.00000542  0.33318458  0.24638392
   0.05533095  0.50001355  0.24637342
   0.22209738  0.33314676  0.24657853
   0.50004898  0.49983349  0.24480626
   0.33340359  0.33321219  0.24583078
   0.38873584  0.49983238  0.24524413
   0.55534371  0.33310861  0.24492999
   0.83329455  0.49981982  0.24608630
   0.66673267  0.33306056  0.24542447
   0.72202753  0.49975732  0.24555234
   0.88861598  0.33310400  0.24616199
   0.16670747  0.83313475  0.24650311
   0.00002218  0.66675664  0.24624480
   0.05537215  0.83330542  0.24641431
   0.22208173  0.66651035  0.24637501
   0.49999676  0.83309331  0.24480808
   0.33341177  0.66658432  0.24569868
   0.38861555  0.83317245  0.24519814
   0.55538355  0.66643704  0.24481457
   0.83335734  0.83315249  0.24614477
   0.66674128  0.66656515  0.24531571
   0.72201793  0.83319625  0.24563892
   0.88864395  0.66653606  0.24620999
   0.50675012  0.51230871  0.50168477
grapheneN                               
           1
    12.844956    0.000317    0.037933
     0.000188    7.394075    0.001413
     0.044080    0.002965   14.898783
   C    Zn
  36   1
Direct configuration=   140
   0.16672295  0.16663472  0.24668612
   0.00005562 -0.00010497  0.24635410
   0.05537260  0.16651480  0.24653144
   0.22195776 -0.00004883  0.24638163
   0.50004242  0.16649461  0.24487221
   0.33330411 -0.00013058  0.24571674
   0.38864843  0.16654536  0.24538336
   0.55527585 -0.00020113  0.24487990
   0.83336962  0.16646097  0.24597224
   0.66667489 -0.00016725  0.24540930
   0.72207559  0.16647943  0.24572329
   0.88872903 -0.00018061  0.24601016
   0.16672807  0.49981562  0.24648033
  -0.00001342  0.33318603  0.24633634
   0.05531979  0.50000583  0.24633299
   0.22210880  0.33313227  0.24659699
   0.50004838  0.49985194  0.24483907
   0.33340880  0.33319408  0.24584727
   0.38873077  0.49984750  0.24523856
   0.55534712  0.33313052  0.24495033
   0.83329529  0.49981737  0.24608867
   0.66672504  0.33306338  0.24543211
   0.72202320  0.49975625  0.24554914
   0.88861309  0.33310144  0.24611996
   0.16670580  0.83315295  0.24646621
   0.00001862  0.66678390  0.24618470
   0.05536301  0.83332091  0.24633311
   0.22207276  0.66649547  0.24636518
   0.50000181  0.83308158  0.24480298
   0.33340746  0.66657194  0.24569727
   0.38861322  0.83318759  0.24518755
   0.55538467  0.66643337  0.24482015
   0.83334463  0.83315075  0.24612515
   0.66675590  0.66655443  0.24530944
   0.72201612  0.83320228  0.24562023
   0.88863349  0.66654804  0.24617524
   0.50681877  0.51226804  0.50228054
grapheneN                               
           1
    12.844805    0.000238    0.048556
     0.000144    7.394075    0.001566
     0.056400    0.003271   14.899040
   C    Zn
  36   1
Direct configuration=   141
   0.16669339  0.16662025  0.24666565
   0.00005143 -0.00009094  0.24617403
   0.05537608  0.16650915  0.24640660
   0.22196385 -0.00005908  0.24635090
   0.50004103  0.16651396  0.24485694
   0.33330082 -0.00011612  0.24573650
   0.38866869  0.16656297  0.24541402
   0.55526536 -0.00021968  0.24489007
   0.83336689  0.16642674  0.24589343
   0.66664746 -0.00011553  0.24540400
   0.72206863  0.16645156  0.24570687
   0.88873719 -0.00018522  0.24587338
   0.16674525  0.49979072  0.24647608
  -0.00002937  0.33318893  0.24624120
   0.05529749  0.49999039  0.24625212
   0.22213162  0.33310329  0.24663390
   0.50004716  0.49988884  0.24490469
   0.33341921  0.33315786  0.24588023
   0.38872063  0.49987772  0.24522741
   0.55535392  0.33317434  0.24499101
   0.83329677  0.49981248  0.24609341
   0.66670976  0.33306903  0.24544740
   0.72201453  0.49975411  0.24554274
   0.88860734  0.33309633  0.24603591
   0.16670251  0.83318935  0.24639240
   0.00001157  0.66683843  0.24606449
   0.05534480  0.83335191  0.24617072
   0.22205482  0.66646573  0.24634554
   0.50001190  0.83305813  0.24479277
   0.33339884  0.66654718  0.24569445
   0.38860858  0.83321787  0.24516637
   0.55538690  0.66642603  0.24483129
   0.83331922  0.83314728  0.24608593
   0.66678517  0.66653299  0.24529690
   0.72201252  0.83321435  0.24558285
   0.88861262  0.66657200  0.24610574
   0.50695551  0.51218667  0.50347202
grapheneN                               
           1
    12.844860    0.000267    0.044658
     0.000160    7.394074    0.001510
     0.051880    0.003159   14.898945
   C    Zn
  36   1
Direct configuration=   142
   0.16670423  0.16662556  0.24667316
   0.00005291 -0.00009609  0.24624010
   0.05537476  0.16651122  0.24645241
   0.22196160 -0.00005532  0.24636218
   0.50004154  0.16650686  0.24486254
   0.33330203 -0.00012143  0.24572925
   0.38866127  0.16655651  0.24540277
   0.55526922 -0.00021287  0.24488633
   0.83336786  0.16643930  0.24592235
   0.66665752 -0.00013451  0.24540594
   0.72207118  0.16646179  0.24571290
   0.88873415 -0.00018353  0.24592357
   0.16673895  0.49979986  0.24647764
  -0.00002355  0.33318786  0.24627610
   0.05530565  0.49999606  0.24628179
   0.22212326  0.33311393  0.24662036
   0.50004763  0.49987530  0.24488061
   0.33341540  0.33317115  0.24586814
   0.38872435  0.49986663  0.24523150
   0.55535144  0.33315826  0.24497609
   0.83329623  0.49981427  0.24609167
   0.66671537  0.33306696  0.24544179
   0.72201771  0.49975489  0.24554509
   0.88860942  0.33309821  0.24606675
   0.16670369  0.83317599  0.24641948
   0.00001412  0.66681842  0.24610860
   0.05535142  0.83334053  0.24623030
   0.22206139  0.66647664  0.24635274
   0.50000819  0.83306673  0.24479652
   0.33340200  0.66655627  0.24569548
   0.38861027  0.83320676  0.24517414
   0.55538609  0.66642873  0.24482720
   0.83332853  0.83314856  0.24610032
   0.66677442  0.66654086  0.24530151
   0.72201383  0.83320992  0.24559657
   0.88862025  0.66656321  0.24613124
   0.50690575  0.51221655  0.50303487
grapheneN                               
           1
    12.845187    0.000213    0.045864
     0.000129    7.394158    0.001530
     0.053282    0.003201   14.898407
   C    Zn
  36   1
Direct configuration=   143
   0.16670683  0.16662749  0.24666700
   0.00005195 -0.00008992  0.24621680
   0.05536420  0.16654577  0.24643794
   0.22197214 -0.00007534  0.24636023
   0.50003283  0.16651587  0.24486729
   0.33329575 -0.00011399  0.24572577
   0.38866191  0.16655479  0.24540509
   0.55527882 -0.00021411  0.24488610
   0.83336299  0.16645139  0.24591770
   0.66665573 -0.00013724  0.24539956
   0.72206289  0.16646869  0.24571301
   0.88872807 -0.00018701  0.24591059
   0.16673516  0.49980048  0.24647416
  -0.00001978  0.33318781  0.24626198
   0.05530840  0.49998148  0.24627167
   0.22211792  0.33312136  0.24661924
   0.50004710  0.49986129  0.24488362
   0.33341357  0.33316333  0.24587329
   0.38872455  0.49987282  0.24523746
   0.55535750  0.33313817  0.24497822
   0.83329964  0.49981043  0.24608390
   0.66671741  0.33306442  0.24544299
   0.72202040  0.49977134  0.24555019
   0.88861770  0.33310180  0.24606021
   0.16670794  0.83317127  0.24641178
   0.00001027  0.66679040  0.24609941
   0.05535435  0.83331790  0.24621495
   0.22206078  0.66649706  0.24635041
   0.50000593  0.83306450  0.24479569
   0.33338821  0.66655839  0.24569332
   0.38861599  0.83319314  0.24517617
   0.55538737  0.66646040  0.24482943
   0.83332675  0.83315640  0.24608899
   0.66677196  0.66654588  0.24530088
   0.72201833  0.83319466  0.24559882
   0.88861770  0.66657103  0.24612403
   0.50692080  0.51220790  0.50317209
grapheneN                               
           1
    12.846169    0.000049    0.049482
     0.000035    7.394409    0.001593
     0.057487    0.003326   14.896795
   C    Zn
  36   1
Direct configuration=   144
   0.16671466  0.16663326  0.24664852
   0.00004910 -0.00007142  0.24614691
   0.05533252  0.16664943  0.24639452
   0.22200375 -0.00013541  0.24635439
   0.50000673  0.16654290  0.24488156
   0.33327690 -0.00009169  0.24571534
   0.38866384  0.16654962  0.24541205
   0.55530764 -0.00021782  0.24488542
   0.83334839  0.16648766  0.24590376
   0.66665037 -0.00014543  0.24538041
   0.72203803  0.16648941  0.24571334
   0.88870985 -0.00019747  0.24587166
   0.16672380  0.49980236  0.24646369
  -0.00000846  0.33318765  0.24621960
   0.05531665  0.49993775  0.24624134
   0.22210189  0.33314365  0.24661587
   0.50004552  0.49981923  0.24489264
   0.33340807  0.33313990  0.24588875
   0.38872515  0.49989138  0.24525532
   0.55537569  0.33307787  0.24498462
   0.83330989  0.49979890  0.24606058
   0.66672352  0.33305680  0.24544661
   0.72202846  0.49982070  0.24556551
   0.88864255  0.33311259  0.24604060
   0.16672070  0.83315711  0.24638867
  -0.00000125  0.66670631  0.24607185
   0.05536311  0.83324998  0.24616892
   0.22205894  0.66655829  0.24634339
   0.49999913  0.83305779  0.24479320
   0.33334683  0.66656477  0.24568683
   0.38863314  0.83315226  0.24518225
   0.55539120  0.66655542  0.24483610
   0.83332143  0.83317992  0.24605501
   0.66676456  0.66656097  0.24529900
   0.72203183  0.83314889  0.24560559
   0.88861004  0.66659450  0.24610241
   0.50696589  0.51218197  0.50358376
grapheneN                               
           1
    12.846535   -0.000012    0.050829
    -0.000000    7.394502    0.001616
     0.059054    0.003373   14.896194
   C    Zn
  36   1
Direct configuration=   145
   0.16671757  0.16663540  0.24664163
   0.00004805 -0.00006453  0.24612088
   0.05532073  0.16668804  0.24637835
   0.22201552 -0.00015778  0.24635222
   0.49999701  0.16655297  0.24488688
   0.33326988 -0.00008339  0.24571146
   0.38866456  0.16654770  0.24541464
   0.55531837 -0.00021920  0.24488516
   0.83334296  0.16650117  0.24589857
   0.66664837 -0.00014848  0.24537328
   0.72202877  0.16649713  0.24571346
   0.88870307 -0.00020136  0.24585716
   0.16671957  0.49980306  0.24645979
  -0.00000424  0.33318759  0.24620381
   0.05531973  0.49992147  0.24623004
   0.22209592  0.33315195  0.24661461
   0.50004492  0.49980356  0.24489600
   0.33340602  0.33313117  0.24589451
   0.38872537  0.49989830  0.24526197
   0.55538247  0.33305542  0.24498700
   0.83331371  0.49979461  0.24605190
   0.66672580  0.33305396  0.24544796
   0.72203146  0.49983908  0.24557122
   0.88865180  0.33311661  0.24603329
   0.16672545  0.83315184  0.24638007
  -0.00000554  0.66667500  0.24606159
   0.05536638  0.83322469  0.24615177
   0.22205826  0.66658110  0.24634078
   0.49999660  0.83305529  0.24479228
   0.33333142  0.66656715  0.24568442
   0.38863953  0.83313704  0.24518452
   0.55539262  0.66659081  0.24483859
   0.83331945  0.83318869  0.24604236
   0.66676180  0.66656659  0.24529830
   0.72203686  0.83313184  0.24560811
   0.88860719  0.66660324  0.24609435
   0.50698263  0.51217231  0.50373709
grapheneN                               
           1
    12.847063   -0.000086    0.051943
    -0.000043    7.394727    0.001649
     0.060352    0.003438   14.895139
   C    Zn
  36   1
Direct configuration=   146
   0.16671431  0.16663772  0.24662824
   0.00003955 -0.00007141  0.24609513
   0.05532838  0.16669569  0.24636280
   0.22201903 -0.00014260  0.24634977
   0.50000266  0.16653278  0.24490423
   0.33327700 -0.00011269  0.24570011
   0.38864881  0.16655926  0.24541535
   0.55532332 -0.00020424  0.24488176
   0.83333947  0.16652886  0.24590121
   0.66665309 -0.00017719  0.24536025
   0.72202533  0.16652147  0.24571520
   0.88870000 -0.00017995  0.24585252
   0.16670632  0.49982845  0.24644967
   0.00000014  0.33320041  0.24618833
   0.05533302  0.49991488  0.24621977
   0.22208680  0.33315432  0.24660397
   0.50004925  0.49980333  0.24489206
   0.33340422  0.33315014  0.24589920
   0.38872771  0.49987913  0.24527597
   0.55538130  0.33303072  0.24498566
   0.83331111  0.49980686  0.24603243
   0.66673686  0.33306117  0.24545092
   0.72204242  0.49984134  0.24558101
   0.88864652  0.33310572  0.24603010
   0.16672818  0.83313123  0.24637634
  -0.00000841  0.66663455  0.24605850
   0.05536637  0.83319826  0.24614396
   0.22204499  0.66658802  0.24634099
   0.49999992  0.83307081  0.24479504
   0.33333300  0.66658806  0.24568218
   0.38862938  0.83312343  0.24519188
   0.55538654  0.66659966  0.24484148
   0.83332366  0.83317329  0.24602173
   0.66675606  0.66658285  0.24530342
   0.72203854  0.83312359  0.24561671
   0.88860877  0.66660775  0.24608741
   0.50699648  0.51216438  0.50386472
grapheneN                               
           1
    12.847895   -0.000204    0.053696
    -0.000111    7.395081    0.001700
     0.062395    0.003542   14.893478
   C    Zn
  36   1
Direct configuration=   147
   0.16670917  0.16664135  0.24660716
   0.00002618 -0.00008224  0.24605459
   0.05534042  0.16670774  0.24633833
   0.22202457 -0.00011871  0.24634591
   0.50001154  0.16650101  0.24493155
   0.33328820 -0.00015882  0.24568224
   0.38862402  0.16657746  0.24541647
   0.55533110 -0.00018069  0.24487641
   0.83333397  0.16657245  0.24590535
   0.66666052 -0.00022237  0.24533974
   0.72201992  0.16655978  0.24571793
   0.88869515 -0.00014626  0.24584520
   0.16668545  0.49986841  0.24643373
   0.00000704  0.33322059  0.24616397
   0.05535394  0.49990450  0.24620360
   0.22207246  0.33315805  0.24658721
   0.50005607  0.49980297  0.24488585
   0.33340138  0.33317999  0.24590657
   0.38873138  0.49984896  0.24529800
   0.55537946  0.33299185  0.24498356
   0.83330701  0.49982614  0.24600177
   0.66675427  0.33307251  0.24545557
   0.72205967  0.49984489  0.24559642
   0.88863820  0.33308858  0.24602508
   0.16673247  0.83309878  0.24637048
  -0.00001293  0.66657086  0.24605364
   0.05536634  0.83315666  0.24613166
   0.22202409  0.66659890  0.24634132
   0.50000513  0.83309524  0.24479940
   0.33333549  0.66662098  0.24567866
   0.38861341  0.83310201  0.24520347
   0.55537696  0.66661360  0.24484603
   0.83333030  0.83314906  0.24598925
   0.66674701  0.66660845  0.24531149
   0.72204118  0.83311061  0.24563025
   0.88861126  0.66661485  0.24607649
   0.50701825  0.51215190  0.50406563
grapheneN                               
           1
    12.848155   -0.000168    0.054354
    -0.000090    7.395318    0.001742
     0.063162    0.003627   14.892707
   C    Zn
  36   1
Direct configuration=   148
   0.16671172  0.16665449  0.24658956
   0.00001845 -0.00009868  0.24604135
   0.05534159  0.16667714  0.24632351
   0.22202002 -0.00011322  0.24634243
   0.50001098  0.16649878  0.24494579
   0.33328634 -0.00016626  0.24567140
   0.38861613  0.16657778  0.24541691
   0.55533530 -0.00019240  0.24487292
   0.83333230  0.16658793  0.24591599
   0.66667212 -0.00021589  0.24532954
   0.72202581  0.16654624  0.24571712
   0.88869584 -0.00013020  0.24584719
   0.16668438  0.49987368  0.24641907
   0.00000995  0.33320998  0.24615463
   0.05535423  0.49990844  0.24619602
   0.22206162  0.33317341  0.24656907
   0.50005586  0.49979661  0.24487868
   0.33339105  0.33317968  0.24590960
   0.38873981  0.49985826  0.24531374
   0.55537706  0.33299498  0.24498184
   0.83330263  0.49983475  0.24598101
   0.66675755  0.33307459  0.24546070
   0.72206303  0.49985115  0.24560436
   0.88863275  0.33311275  0.24602355
   0.16672546  0.83312174  0.24637201
  -0.00000432  0.66658007  0.24605507
   0.05535324  0.83314163  0.24613585
   0.22202625  0.66659338  0.24634192
   0.50000664  0.83310834  0.24480641
   0.33334181  0.66659503  0.24568167
   0.38861078  0.83310288  0.24520911
   0.55536886  0.66660256  0.24484852
   0.83334617  0.83314552  0.24597271
   0.66674767  0.66660883  0.24532448
   0.72203908  0.83310534  0.24563699
   0.88861635  0.66660324  0.24606732
   0.50702560  0.51214749  0.50414197
grapheneN                               
           1
    12.848490   -0.000121    0.055199
    -0.000063    7.395621    0.001796
     0.064148    0.003737   14.891717
   C    Zn
  36   1
Direct configuration=   149
   0.16671499  0.16667135  0.24656695
   0.00000854 -0.00011978  0.24602436
   0.05534310  0.16663785  0.24630447
   0.22201417 -0.00010618  0.24633796
   0.50001026  0.16649592  0.24496407
   0.33328394 -0.00017582  0.24565748
   0.38860600  0.16657820  0.24541747
   0.55534068 -0.00020742  0.24486844
   0.83333016  0.16660780  0.24592965
   0.66668701 -0.00020757  0.24531644
   0.72203337  0.16652885  0.24571607
   0.88869672 -0.00010959  0.24584974
   0.16668300  0.49988046  0.24640025
   0.00001368  0.33319635  0.24614263
   0.05535459  0.49991350  0.24618628
   0.22204771  0.33319314  0.24654578
   0.50005559  0.49978845  0.24486948
   0.33337779  0.33317928  0.24591350
   0.38875064  0.49987021  0.24533395
   0.55537397  0.33299900  0.24497963
   0.83329700  0.49984581  0.24595436
   0.66676176  0.33307726  0.24546729
   0.72206735  0.49985918  0.24561457
   0.88862574  0.33314378  0.24602159
   0.16671645  0.83315122  0.24637397
   0.00000672  0.66659188  0.24605689
   0.05533641  0.83312233  0.24614123
   0.22202901  0.66658628  0.24634268
   0.50000856  0.83312517  0.24481541
   0.33334993  0.66656171  0.24568553
   0.38860741  0.83310400  0.24521636
   0.55535847  0.66658839  0.24485172
   0.83336655  0.83314098  0.24595147
   0.66674851  0.66660932  0.24534117
   0.72203638  0.83309858  0.24564565
   0.88862289  0.66658834  0.24605554
   0.50703504  0.51214182  0.50424000
grapheneN                               
           1
    12.848422   -0.000113    0.055580
    -0.000059    7.395660    0.001843
     0.064589    0.003831   14.891721
   C    Zn
  36   1
Direct configuration=   150
   0.16671239  0.16667644  0.24654975
   0.00000874 -0.00013131  0.24602299
   0.05533610  0.16662329  0.24629057
   0.22200710 -0.00010189  0.24633057
   0.50000443  0.16650406  0.24497147
   0.33327330 -0.00016332  0.24565003
   0.38860849  0.16656668  0.24541880
   0.55534676 -0.00020904  0.24486831
   0.83334157  0.16660413  0.24594094
   0.66668695 -0.00020263  0.24530856
   0.72203993  0.16653346  0.24571456
   0.88869534 -0.00011251  0.24585316
   0.16668663  0.49988283  0.24638272
   0.00001245  0.33317876  0.24613660
   0.05534439  0.49990201  0.24618270
   0.22204622  0.33318997  0.24652750
   0.50005596  0.49978596  0.24486483
   0.33337294  0.33318093  0.24591471
   0.38874361  0.49986892  0.24534246
   0.55537851  0.33300569  0.24498031
   0.83330055  0.49985520  0.24593860
   0.66675630  0.33307132  0.24547056
   0.72205549  0.49985855  0.24561843
   0.88862332  0.33315156  0.24601991
   0.16671026  0.83314960  0.24638155
   0.00000838  0.66659816  0.24606043
   0.05533680  0.83314639  0.24615113
   0.22203755  0.66659636  0.24633951
   0.50000494  0.83310788  0.24482450
   0.33334917  0.66656253  0.24569504
   0.38861256  0.83310463  0.24521906
   0.55536817  0.66657673  0.24485465
   0.83337061  0.83315167  0.24594356
   0.66674499  0.66659828  0.24535924
   0.72204986  0.83310016  0.24564661
   0.88863113  0.66659756  0.24604486
   0.50703820  0.51214100  0.50428080
grapheneN                               
           1
    12.848356   -0.000105    0.055947
    -0.000054    7.395698    0.001888
     0.065014    0.003921   14.891725
   C    Zn
  36   1
Direct configuration=   151
   0.16670989  0.16668132  0.24653321
   0.00000894 -0.00014240  0.24602167
   0.05532938  0.16660929  0.24627720
   0.22200030 -0.00009777  0.24632345
   0.49999882  0.16651188  0.24497858
   0.33326307 -0.00015130  0.24564287
   0.38861088  0.16655560  0.24542007
   0.55535261 -0.00021059  0.24486819
   0.83335254  0.16660061  0.24595180
   0.66668690 -0.00019787  0.24530099
   0.72204624  0.16653790  0.24571309
   0.88869401 -0.00011531  0.24585646
   0.16669011  0.49988511  0.24636588
   0.00001127  0.33316185  0.24613080
   0.05533458  0.49989096  0.24617926
   0.22204479  0.33318692  0.24650994
   0.50005632  0.49978356  0.24486037
   0.33336827  0.33318251  0.24591588
   0.38873685  0.49986768  0.24535064
   0.55538287  0.33301212  0.24498096
   0.83330397  0.49986422  0.24592346
   0.66675104  0.33306561  0.24547370
   0.72204409  0.49985794  0.24562215
   0.88862099  0.33315905  0.24601829
   0.16670431  0.83314805  0.24638884
   0.00000998  0.66660420  0.24606383
   0.05533718  0.83316952  0.24616064
   0.22204577  0.66660605  0.24633646
   0.50000146  0.83309126  0.24483324
   0.33334844  0.66656333  0.24570419
   0.38861751  0.83310524  0.24522165
   0.55537750  0.66656552  0.24485746
   0.83337450  0.83316195  0.24593597
   0.66674161  0.66658768  0.24537662
   0.72206281  0.83310169  0.24564754
   0.88863905  0.66660642  0.24603460
   0.50704123  0.51214022  0.50432002
grapheneN                               
           1
    12.848138   -0.000110    0.056311
    -0.000058    7.395560    0.001954
     0.065433    0.004055   14.892258
   C    Zn
  36   1
Direct configuration=   152
   0.16670087  0.16667011  0.24651243
   0.00000789 -0.00013534  0.24602700
   0.05532734  0.16661405  0.24626247
   0.22198878 -0.00009239  0.24631129
   0.50000233  0.16650416  0.24498286
   0.33326043 -0.00015643  0.24563890
   0.38860914  0.16655901  0.24542205
   0.55534431 -0.00020680  0.24487161
   0.83334781  0.16660210  0.24596217
   0.66669511 -0.00020135  0.24529359
   0.72205465  0.16654427  0.24571140
   0.88869951 -0.00012245  0.24586154
   0.16668941  0.49988790  0.24634224
  -0.00000105  0.33315176  0.24612308
   0.05533905  0.49988592  0.24617310
   0.22204966  0.33317908  0.24648790
   0.50006057  0.49978917  0.24486215
   0.33336978  0.33317484  0.24591494
   0.38872684  0.49985942  0.24535635
   0.55537974  0.33301313  0.24498378
   0.83330248  0.49987573  0.24590834
   0.66674905  0.33306046  0.24547627
   0.72203880  0.49984850  0.24562499
   0.88863098  0.33314894  0.24601424
   0.16670462  0.83314838  0.24640049
   0.00000864  0.66660405  0.24606901
   0.05534811  0.83317726  0.24617240
   0.22203833  0.66660407  0.24633640
   0.50000791  0.83307802  0.24484122
   0.33334879  0.66658320  0.24571865
   0.38861637  0.83311522  0.24522493
   0.55537362  0.66655880  0.24486547
   0.83337158  0.83317150  0.24593201
   0.66674866  0.66658504  0.24539601
   0.72207090  0.83310613  0.24564543
   0.88864613  0.66662378  0.24601891
   0.50704291  0.51214076  0.50435439
grapheneN                               
           1
    12.848012   -0.000113    0.056522
    -0.000059    7.395481    0.001993
     0.065675    0.004132   14.892566
   C    Zn
  36   1
Direct configuration=   153
   0.16669567  0.16666364  0.24650043
   0.00000729 -0.00013126  0.24603007
   0.05532616  0.16661681  0.24625396
   0.22198213 -0.00008928  0.24630427
   0.50000435  0.16649970  0.24498533
   0.33325890 -0.00015939  0.24563661
   0.38860814  0.16656099  0.24542319
   0.55533952 -0.00020462  0.24487358
   0.83334508  0.16660296  0.24596815
   0.66669985 -0.00020336  0.24528931
   0.72205951  0.16654796  0.24571043
   0.88870269 -0.00012658  0.24586447
   0.16668901  0.49988951  0.24632858
  -0.00000817  0.33314594  0.24611862
   0.05534163  0.49988301  0.24616955
   0.22205247  0.33317455  0.24647518
   0.50006302  0.49979241  0.24486317
   0.33337066  0.33317042  0.24591439
   0.38872106  0.49985466  0.24535964
   0.55537793  0.33301371  0.24498541
   0.83330162  0.49988237  0.24589961
   0.66674790  0.33305749  0.24547776
   0.72203575  0.49984305  0.24562663
   0.88863675  0.33314311  0.24601190
   0.16670480  0.83314857  0.24640723
   0.00000786  0.66660397  0.24607200
   0.05535442  0.83318173  0.24617919
   0.22203404  0.66660292  0.24633636
   0.50001163  0.83307038  0.24484582
   0.33334900  0.66659467  0.24572699
   0.38861571  0.83312098  0.24522683
   0.55537138  0.66655492  0.24487009
   0.83336990  0.83317701  0.24592973
   0.66675274  0.66658352  0.24540721
   0.72207557  0.83310870  0.24564421
   0.88865023  0.66663380  0.24600985
   0.50704388  0.51214108  0.50437424
grapheneN                               
           1
    12.847746   -0.000105    0.056877
    -0.000055    7.395292    0.002069
     0.066082    0.004286   14.893258
   C    Zn
  36   1
Direct configuration=   154
   0.16668835  0.16665639  0.24647785
   0.00001220 -0.00012114  0.24603872
   0.05532540  0.16662870  0.24624110
   0.22197745 -0.00009223  0.24629013
   0.50000467  0.16649019  0.24498806
   0.33325785 -0.00015939  0.24563387
   0.38860749  0.16655734  0.24542488
   0.55533898 -0.00021122  0.24487887
   0.83335088  0.16659887  0.24597372
   0.66670530 -0.00020288  0.24528289
   0.72205982  0.16654449  0.24570863
   0.88870338 -0.00012179  0.24587134
   0.16668952  0.49987937  0.24630191
  -0.00000923  0.33314960  0.24611077
   0.05534358  0.49988218  0.24615937
   0.22204772  0.33315904  0.24645379
   0.50005692  0.49979053  0.24487012
   0.33337067  0.33315963  0.24591062
   0.38872305  0.49985937  0.24536665
   0.55537593  0.33300748  0.24498967
   0.83330388  0.49988550  0.24588745
   0.66674675  0.33306137  0.24547941
   0.72204112  0.49983776  0.24562929
   0.88863366  0.33314567  0.24600721
   0.16670605  0.83315414  0.24641749
   0.00001633  0.66660282  0.24607681
   0.05535134  0.83317151  0.24619036
   0.22203066  0.66660492  0.24633762
   0.50001381  0.83307397  0.24485326
   0.33334395  0.66660119  0.24574262
   0.38861697  0.83313007  0.24523220
   0.55537199  0.66655464  0.24488324
   0.83337239  0.83318140  0.24592715
   0.66675512  0.66659815  0.24542321
   0.72207432  0.83310882  0.24564119
   0.88864645  0.66664158  0.24599181
   0.50704533  0.51214195  0.50440669
grapheneN                               
           1
    12.847625   -0.000101    0.057039
    -0.000053    7.395206    0.002104
     0.066267    0.004356   14.893574
   C    Zn
  36   1
Direct configuration=   155
   0.16668502  0.16665308  0.24646757
   0.00001444 -0.00011653  0.24604265
   0.05532505  0.16663412  0.24623524
   0.22197533 -0.00009357  0.24628370
   0.50000481  0.16648585  0.24498930
   0.33325737 -0.00015939  0.24563262
   0.38860720  0.16655569  0.24542565
   0.55533874 -0.00021422  0.24488128
   0.83335352  0.16659701  0.24597626
   0.66670778 -0.00020266  0.24527996
   0.72205995  0.16654290  0.24570782
   0.88870370 -0.00011960  0.24587447
   0.16668975  0.49987475  0.24628977
  -0.00000971  0.33315127  0.24610720
   0.05534447  0.49988180  0.24615473
   0.22204555  0.33315198  0.24644405
   0.50005414  0.49978968  0.24487329
   0.33337068  0.33315472  0.24590891
   0.38872396  0.49986152  0.24536985
   0.55537502  0.33300464  0.24499160
   0.83330490  0.49988692  0.24588191
   0.66674623  0.33306314  0.24548017
   0.72204357  0.49983536  0.24563050
   0.88863226  0.33314684  0.24600508
   0.16670661  0.83315668  0.24642217
   0.00002018  0.66660230  0.24607899
   0.05534994  0.83316685  0.24619544
   0.22202912  0.66660584  0.24633819
   0.50001480  0.83307560  0.24485665
   0.33334164  0.66660417  0.24574974
   0.38861754  0.83313421  0.24523464
   0.55537227  0.66655452  0.24488923
   0.83337353  0.83318340  0.24592598
   0.66675621  0.66660481  0.24543050
   0.72207375  0.83310888  0.24563982
   0.88864473  0.66664513  0.24598359
   0.50704599  0.51214235  0.50442146
grapheneN                               
           1
    12.847590   -0.000087    0.057198
    -0.000045    7.395153    0.002145
     0.066451    0.004439   14.893722
   C    Zn
  36   1
Direct configuration=   156
   0.16669473  0.16666090  0.24646271
   0.00001722 -0.00011912  0.24604906
   0.05532331  0.16662709  0.24623192
   0.22198258 -0.00010036  0.24627710
   0.50000274  0.16648488  0.24499042
   0.33325645 -0.00015293  0.24563181
   0.38860830  0.16654682  0.24542556
   0.55535092 -0.00022237  0.24488482
   0.83335352  0.16660493  0.24597482
   0.66670180 -0.00019888  0.24527919
   0.72205513  0.16653794  0.24570683
   0.88870159 -0.00011367  0.24587536
   0.16669182  0.49986300  0.24627669
  -0.00000100  0.33317136  0.24610486
   0.05534364  0.49988172  0.24614474
   0.22203860  0.33314203  0.24643236
   0.50004974  0.49978338  0.24488289
   0.33336917  0.33315657  0.24590417
   0.38872312  0.49987220  0.24537279
   0.55537345  0.33299735  0.24499532
   0.83330780  0.49988123  0.24587838
   0.66675168  0.33306614  0.24548344
   0.72204678  0.49985828  0.24562926
   0.88862227  0.33315188  0.24600492
   0.16670526  0.83315327  0.24642117
   0.00002175  0.66660098  0.24607898
   0.05534733  0.83317240  0.24619786
   0.22203218  0.66660628  0.24634031
   0.50000897  0.83308761  0.24485830
   0.33334011  0.66659553  0.24575670
   0.38861703  0.83312928  0.24524108
   0.55537493  0.66656201  0.24489835
   0.83337504  0.83317721  0.24592241
   0.66675270  0.66660808  0.24543359
   0.72206959  0.83311022  0.24563896
   0.88864272  0.66662402  0.24597633
   0.50704711  0.51214275  0.50443654
