# Supplementary material for: 3D hierarchical graphene matrices enable stable Zn anodes for aqueous Zn batteries
Source: Nat Commun. 2023 Jul 14;14:4205. doi: 10.1038/s41467-023-39947-8 (PMC10349079; doi:10.1038/s41467-023-39947-8)
Supplement: Supplementary file 11 — Source Data [file 41467_2023_39947_MOESM11_ESM.zip › RAW DATA/Supplementary information/Supplementary Fig.13 and 14/CN-Zn/nN/t/slurm-7472368.out]

 running on   56 total cores
 distrk:  each k-point on   56 cores,    1 groups
 distr:  one band on    4 cores,   14 groups
 using from now: INCAR     
 vasp.5.4.4.18Apr17-6-g9f103f2a35 (build Jul 31 2017 11:42:07) complex          
  
 POSCAR found type information on POSCAR  C  Zn
 POSCAR found :  2 types and      37 ions
 scaLAPACK will be used
 LDA part: xc-table for Pade appr. of Perdew
 POSCAR, INCAR and KPOINTS ok, starting setup
 FFT: planning ...
 WAVECAR not read
 WARNING: chargedensity file is incomplete
 entering main loop
       N       E                     dE             d eps       ncg     rms          rms(c)
DAV:   1     0.145468015154E+04    0.14547E+04   -0.59971E+04   812   0.120E+03
DAV:   2    -0.958252808367E+02   -0.15505E+04   -0.15076E+04  1190   0.297E+02
DAV:   3    -0.345087758810E+03   -0.24926E+03   -0.24848E+03   938   0.129E+02
DAV:   4    -0.353591950061E+03   -0.85042E+01   -0.84637E+01   952   0.302E+01
DAV:   5    -0.353873129502E+03   -0.28118E+00   -0.28079E+00  1092   0.491E+00    0.305E+01
RMM:   6    -0.332179212723E+03    0.21694E+02   -0.31779E+01   789   0.169E+01    0.199E+01
RMM:   7    -0.326348007757E+03    0.58312E+01   -0.17904E+01   784   0.146E+01    0.710E+00
RMM:   8    -0.325860801646E+03    0.48721E+00   -0.32982E+00   791   0.534E+00    0.329E+00
RMM:   9    -0.325793745911E+03    0.67056E-01   -0.46464E-01   811   0.264E+00    0.114E+00
RMM:  10    -0.325770122588E+03    0.23623E-01   -0.99699E-02   806   0.122E+00    0.310E-01
RMM:  11    -0.325767289833E+03    0.28328E-02   -0.11649E-02   794   0.363E-01    0.213E-01
RMM:  12    -0.325766349840E+03    0.93999E-03   -0.20058E-02   784   0.290E-01    0.114E-01
RMM:  13    -0.325765597298E+03    0.75254E-03   -0.40283E-03   785   0.150E-01    0.691E-02
RMM:  14    -0.325767810014E+03   -0.22127E-02   -0.20359E-03   788   0.924E-02    0.379E-02
RMM:  15    -0.325772792036E+03   -0.49820E-02   -0.75263E-04   785   0.459E-02    0.242E-02
RMM:  16    -0.325776118324E+03   -0.33263E-02   -0.51961E-04   784   0.349E-02    0.168E-02
RMM:  17    -0.325777700670E+03   -0.15823E-02   -0.24075E-04   784   0.212E-02    0.716E-03
RMM:  18    -0.325778335925E+03   -0.63526E-03   -0.86138E-05   687   0.114E-02    0.327E-03
RMM:  19    -0.325778450116E+03   -0.11419E-03   -0.12041E-05   555   0.451E-03    0.207E-03
RMM:  20    -0.325778527484E+03   -0.77368E-04   -0.72557E-06   532   0.411E-03    0.121E-03
RMM:  21    -0.325778537310E+03   -0.98261E-05   -0.12201E-06   473   0.254E-03    0.737E-04
RMM:  22    -0.325778542275E+03   -0.49650E-05   -0.48256E-07   405   0.150E-03    0.488E-04
RMM:  23    -0.325778544263E+03   -0.19878E-05   -0.16993E-07   340   0.977E-04    0.304E-04
RMM:  24    -0.325778546181E+03   -0.19182E-05   -0.14984E-07   277   0.812E-04    0.135E-04
RMM:  25    -0.325778546639E+03   -0.45828E-06   -0.42186E-08   189   0.640E-04
   1 F= -.32577855E+03 E0= -.32576649E+03  d E =-.325779E+03
 curvature:   0.00 expect dE= 0.000E+00 dE for cont linesearch  0.000E+00
 trial: gam= 0.00000 g(F)=  0.338E+02 g(S)=  0.289E+00 ort = 0.000E+00 (trialstep = 0.100E+01)
 search vector abs. value=  0.341E+02
 bond charge predicted
       N       E                     dE             d eps       ncg     rms          rms(c)
DAV:   1    -0.308451773068E+03    0.17327E+02   -0.42302E+03   966   0.199E+02    0.880E+00
RMM:   2    -0.328453095850E+03   -0.20001E+02   -0.20757E+02   810   0.404E+01    0.122E+01
RMM:   3    -0.328731007025E+03   -0.27791E+00   -0.13871E+01   858   0.131E+01    0.129E+01
RMM:   4    -0.327657518448E+03    0.10735E+01   -0.22050E+00   865   0.437E+00    0.103E+01
RMM:   5    -0.335914269167E+03   -0.82568E+01   -0.29654E+01   784   0.109E+01    0.147E+01
RMM:   6    -0.330998564924E+03    0.49157E+01   -0.13445E+00   786   0.288E+00    0.112E+01
RMM:   7    -0.327306096809E+03    0.36925E+01   -0.13878E+01   798   0.697E+00    0.238E+00
RMM:   8    -0.327320015862E+03   -0.13919E-01   -0.58128E-01   864   0.195E+00    0.180E+00
RMM:   9    -0.327408377310E+03   -0.88361E-01   -0.32112E-01   793   0.101E+00    0.255E+00
RMM:  10    -0.327331648970E+03    0.76728E-01   -0.33494E-02   784   0.555E-01    0.194E+00
RMM:  11    -0.327265098437E+03    0.66551E-01   -0.84694E-02   789   0.673E-01    0.102E+00
RMM:  12    -0.327246740365E+03    0.18358E-01   -0.12076E-01   851   0.711E-01    0.162E-01
RMM:  13    -0.327250265146E+03   -0.35248E-02   -0.19462E-02   934   0.294E-01    0.236E-01
RMM:  14    -0.327249693370E+03    0.57178E-03   -0.24153E-03   817   0.114E-01    0.143E-01
RMM:  15    -0.327250602210E+03   -0.90884E-03   -0.96040E-03   798   0.159E-01    0.127E-01
RMM:  16    -0.327250285808E+03    0.31640E-03   -0.35074E-04   782   0.606E-02    0.668E-02
RMM:  17    -0.327250784259E+03   -0.49845E-03   -0.98600E-04   800   0.556E-02    0.198E-02
RMM:  18    -0.327250957534E+03   -0.17327E-03   -0.37761E-04   925   0.358E-02    0.553E-02
RMM:  19    -0.327251107441E+03   -0.14991E-03   -0.26390E-04   787   0.324E-02    0.980E-03
RMM:  20    -0.327251180778E+03   -0.73337E-04   -0.81472E-05   814   0.179E-02    0.115E-02
RMM:  21    -0.327251264045E+03   -0.83267E-04   -0.16469E-05   658   0.818E-03    0.310E-03
RMM:  22    -0.327251288934E+03   -0.24889E-04   -0.11291E-06   478   0.378E-03    0.147E-03
RMM:  23    -0.327251313195E+03   -0.24261E-04   -0.15380E-06   485   0.270E-03    0.141E-03
RMM:  24    -0.327251321804E+03   -0.86083E-05   -0.27560E-06   522   0.326E-03    0.414E-03
RMM:  25    -0.327251323322E+03   -0.15180E-05   -0.13194E-06   457   0.231E-03    0.709E-04
RMM:  26    -0.327251324139E+03   -0.81711E-06   -0.45584E-07   402   0.168E-03
   2 F= -.32725132E+03 E0= -.32724723E+03  d E =-.147278E+01
 trial-energy change:   -1.472777  1 .order  -13.102205  -34.124972    7.920562
 step:   0.4101(harm=  0.8116)  dis= 0.40888  next Energy=  -331.974162 (dE=-0.620E+01)
 bond charge predicted
       N       E                     dE             d eps       ncg     rms          rms(c)
DAV:   1    -0.315023096721E+03    0.12228E+02   -0.34180E+03   784   0.140E+02    0.319E+01
RMM:   2    -0.331187149053E+03   -0.16164E+02   -0.17814E+02   796   0.325E+01    0.123E+01
RMM:   3    -0.330175455898E+03    0.10117E+01   -0.94110E+00   804   0.888E+00    0.826E+00
RMM:   4    -0.330023786351E+03    0.15167E+00   -0.58407E-01   822   0.224E+00    0.682E+00
RMM:   5    -0.330017459376E+03    0.63270E-02   -0.36682E-01   818   0.172E+00    0.319E+00
RMM:   6    -0.329918805709E+03    0.98654E-01   -0.38219E-02   799   0.688E-01    0.284E+00
RMM:   7    -0.330002866851E+03   -0.84061E-01   -0.20794E-01   798   0.103E+00    0.146E+00
RMM:   8    -0.329916539483E+03    0.86327E-01   -0.66635E-02   795   0.687E-01    0.569E-01
RMM:   9    -0.329896130965E+03    0.20409E-01   -0.15992E-02   841   0.309E-01    0.400E-01
RMM:  10    -0.329892372237E+03    0.37587E-02   -0.77635E-03   795   0.180E-01    0.128E-01
RMM:  11    -0.329896033437E+03   -0.36612E-02   -0.18049E-03   790   0.951E-02    0.469E-01
RMM:  12    -0.329900919441E+03   -0.48860E-02   -0.44462E-03   784   0.106E-01    0.437E-01
RMM:  13    -0.329896582011E+03    0.43374E-02   -0.55694E-04   784   0.524E-02    0.306E-01
RMM:  14    -0.329894392768E+03    0.21892E-02   -0.72644E-04   785   0.427E-02    0.475E-02
RMM:  15    -0.329895409275E+03   -0.10165E-02   -0.24882E-04   792   0.307E-02    0.102E-01
RMM:  16    -0.329896512414E+03   -0.11031E-02   -0.65183E-04   787   0.348E-02    0.227E-01
RMM:  17    -0.329895715728E+03    0.79669E-03   -0.10480E-04   781   0.189E-02    0.579E-02
RMM:  18    -0.329895753274E+03   -0.37546E-04   -0.56915E-05   757   0.130E-02    0.143E-02
RMM:  19    -0.329895813928E+03   -0.60654E-04   -0.12549E-05   609   0.698E-03    0.157E-02
RMM:  20    -0.329895837423E+03   -0.23495E-04   -0.73863E-06   490   0.441E-03    0.295E-03
RMM:  21    -0.329895851392E+03   -0.13968E-04   -0.21688E-06   474   0.292E-03    0.179E-03
RMM:  22    -0.329895858380E+03   -0.69882E-05   -0.90950E-07   462   0.224E-03    0.525E-03
RMM:  23    -0.329895861229E+03   -0.28491E-05   -0.56546E-07   424   0.182E-03    0.289E-03
RMM:  24    -0.329895862416E+03   -0.11868E-05   -0.13700E-07   321   0.110E-03    0.102E-03
RMM:  25    -0.329895863611E+03   -0.11954E-05   -0.10245E-07   236   0.756E-04    0.127E-03
RMM:  26    -0.329895864126E+03   -0.51499E-06   -0.54357E-08   184   0.674E-04
   3 F= -.32989586E+03 E0= -.32988331E+03  d E =-.411732E+01
 curvature:   1.44 expect dE= 0.289E+01 dE for cont linesearch  0.248E-03
 trial: gam= 0.05666 g(F)=  0.186E+01 g(S)=  0.153E+00 ort = 0.767E-01 (trialstep = 0.882E+00)
 search vector abs. value=  0.213E+01
 bond charge predicted
       N       E                     dE             d eps       ncg     rms          rms(c)
DAV:   1    -0.330010946970E+03   -0.11508E+00   -0.26433E+02   784   0.543E+01    0.377E+00
RMM:   2    -0.330140101078E+03   -0.12915E+00   -0.42847E+00   784   0.735E+00    0.204E+00
RMM:   3    -0.330070325799E+03    0.69775E-01   -0.36346E-01   826   0.191E+00    0.143E+00
RMM:   4    -0.330039944647E+03    0.30381E-01   -0.85168E-02   794   0.851E-01    0.491E-01
RMM:   5    -0.330039108185E+03    0.83646E-03   -0.16961E-02   805   0.420E-01    0.265E-01
RMM:   6    -0.330038337466E+03    0.77072E-03   -0.18291E-03   999   0.140E-01    0.147E-01
RMM:   7    -0.330039362532E+03   -0.10251E-02   -0.90246E-04   794   0.778E-02    0.434E-02
RMM:   8    -0.330039933441E+03   -0.57091E-03   -0.23299E-04   787   0.357E-02    0.265E-02
RMM:   9    -0.330040725298E+03   -0.79186E-03   -0.18645E-04   788   0.256E-02    0.175E-02
RMM:  10    -0.330041503238E+03   -0.77794E-03   -0.38168E-04   784   0.306E-02    0.148E-02
RMM:  11    -0.330041621576E+03   -0.11834E-03   -0.54429E-05   779   0.125E-02    0.767E-03
RMM:  12    -0.330041729595E+03   -0.10802E-03   -0.36790E-05   726   0.959E-03    0.453E-03
RMM:  13    -0.330041760699E+03   -0.31105E-04   -0.92253E-06   486   0.500E-03    0.324E-03
RMM:  14    -0.330041801820E+03   -0.41121E-04   -0.70411E-06   532   0.479E-03    0.149E-03
RMM:  15    -0.330041821326E+03   -0.19506E-04   -0.20714E-06   475   0.248E-03    0.899E-04
RMM:  16    -0.330041832554E+03   -0.11228E-04   -0.12685E-06   474   0.199E-03    0.699E-04
RMM:  17    -0.330041835107E+03   -0.25527E-05   -0.37671E-07   313   0.124E-03    0.374E-04
RMM:  18    -0.330041835714E+03   -0.60720E-06   -0.12978E-07   249   0.937E-04
   4 F= -.33004184E+03 E0= -.33003326E+03  d E =-.145972E+00
 trial-energy change:   -0.145972  1 .order   -0.096453   -1.776880    1.583975
 step:   0.4856(harm=  0.4663)  dis= 0.08378  next Energy=  -330.393280 (dE=-0.497E+00)
 bond charge predicted
       N       E                     dE             d eps       ncg     rms          rms(c)
DAV:   1    -0.330493163061E+03   -0.45133E+00   -0.51558E+01   784   0.231E+01    0.190E+00
RMM:   2    -0.330490453985E+03    0.27091E-02   -0.10044E+00   791   0.320E+00    0.125E+00
RMM:   3    -0.330426578205E+03    0.63876E-01   -0.10688E-01   806   0.103E+00    0.782E-01
RMM:   4    -0.330396944331E+03    0.29634E-01   -0.27269E-02   815   0.355E-01    0.423E-01
RMM:   5    -0.330432784580E+03   -0.35840E-01   -0.20668E-02   786   0.282E-01    0.127E+00
RMM:   6    -0.330396257111E+03    0.36527E-01   -0.36980E-03   792   0.140E-01    0.485E-01
RMM:   7    -0.330392506060E+03    0.37511E-02   -0.17430E-03   799   0.882E-02    0.889E-02
RMM:   8    -0.330393777960E+03   -0.12719E-02   -0.82666E-04   789   0.598E-02    0.168E-01
RMM:   9    -0.330393384916E+03    0.39304E-03   -0.32174E-04   805   0.426E-02    0.129E-01
RMM:  10    -0.330392971163E+03    0.41375E-03   -0.13431E-04   789   0.262E-02    0.464E-02
RMM:  11    -0.330393044253E+03   -0.73089E-04   -0.83475E-05   788   0.193E-02    0.753E-03
RMM:  12    -0.330393164139E+03   -0.11989E-03   -0.15371E-05   755   0.105E-02    0.691E-03
RMM:  13    -0.330393268986E+03   -0.10485E-03   -0.17565E-05   633   0.707E-03    0.208E-02
RMM:  14    -0.330393314335E+03   -0.45349E-04   -0.67656E-06   563   0.546E-03    0.116E-02
RMM:  15    -0.330393337903E+03   -0.23568E-04   -0.12570E-06   475   0.300E-03    0.784E-03
RMM:  16    -0.330393368640E+03   -0.30737E-04   -0.34169E-06   518   0.395E-03    0.225E-03
RMM:  17    -0.330393380482E+03   -0.11841E-04   -0.69127E-07   467   0.235E-03    0.392E-03
RMM:  18    -0.330393385927E+03   -0.54451E-05   -0.21176E-07   392   0.140E-03    0.194E-03
RMM:  19    -0.330393389147E+03   -0.32206E-05   -0.12496E-07   313   0.869E-04    0.385E-04
RMM:  20    -0.330393390387E+03   -0.12402E-05   -0.23830E-08   171   0.684E-04    0.298E-04
RMM:  21    -0.330393391068E+03   -0.68088E-06   -0.57943E-08   282   0.784E-04
   5 F= -.33039339E+03 E0= -.33038255E+03  d E =-.497527E+00
 curvature:  -0.25 expect dE=-0.354E+00 dE for cont linesearch -0.113E-05
 trial: gam= 0.77442 g(F)=  0.142E+01 g(S)=  0.229E-01 ort = 0.313E-02 (trialstep = 0.628E+00)
 search vector abs. value=  0.272E+01
 bond charge predicted
       N       E                     dE             d eps       ncg     rms          rms(c)
DAV:   1    -0.330829342194E+03   -0.43595E+00   -0.20211E+02   784   0.428E+01    0.217E+00
RMM:   2    -0.330925880578E+03   -0.96538E-01   -0.22882E+00   784   0.487E+00    0.131E+00
RMM:   3    -0.330890961239E+03    0.34919E-01   -0.15341E-01   814   0.125E+00    0.723E-01
RMM:   4    -0.330881081270E+03    0.98800E-02   -0.42850E-02   791   0.597E-01    0.201E-01
RMM:   5    -0.330881331677E+03   -0.25041E-03   -0.47868E-03   825   0.247E-01    0.791E-02
RMM:   6    -0.330881910238E+03   -0.57856E-03   -0.79849E-04   898   0.730E-02    0.379E-02
RMM:   7    -0.330882578579E+03   -0.66834E-03   -0.27299E-04   822   0.446E-02    0.173E-02
RMM:   8    -0.330883018030E+03   -0.43945E-03   -0.88237E-05   784   0.225E-02    0.130E-02
RMM:   9    -0.330883471462E+03   -0.45343E-03   -0.14670E-04   784   0.194E-02    0.631E-03
RMM:  10    -0.330883596566E+03   -0.12510E-03   -0.38982E-05   591   0.100E-02    0.539E-03
RMM:  11    -0.330883667626E+03   -0.71060E-04   -0.19069E-05   584   0.678E-03    0.249E-03
RMM:  12    -0.330883690170E+03   -0.22543E-04   -0.55351E-06   489   0.418E-03    0.183E-03
RMM:  13    -0.330883721097E+03   -0.30927E-04   -0.33702E-06   498   0.387E-03    0.102E-03
RMM:  14    -0.330883731413E+03   -0.10316E-04   -0.12561E-06   471   0.236E-03    0.562E-04
RMM:  15    -0.330883736896E+03   -0.54833E-05   -0.56732E-07   373   0.153E-03    0.312E-04
RMM:  16    -0.330883738941E+03   -0.20452E-05   -0.26476E-07   327   0.113E-03    0.243E-04
RMM:  17    -0.330883739474E+03   -0.53278E-06   -0.75722E-08   242   0.820E-04
   6 F= -.33088374E+03 E0= -.33087709E+03  d E =-.490348E+00
 trial-energy change:   -0.490348  1 .order   -0.491303   -0.905664   -0.076941
 step:   0.6861(harm=  0.6861)  dis= 0.17229  next Energy=  -330.888266 (dE=-0.495E+00)
 bond charge predicted
       N       E                     dE             d eps       ncg     rms          rms(c)
DAV:   1    -0.330887454164E+03   -0.37152E-02   -0.15553E+00   868   0.353E+00    0.183E-01
RMM:   2    -0.330887519928E+03   -0.65764E-04   -0.10779E-02   786   0.361E-01    0.121E-01
RMM:   3    -0.330887148249E+03    0.37168E-03   -0.14074E-03   805   0.113E-01    0.528E-02
RMM:   4    -0.330887056790E+03    0.91459E-04   -0.38117E-04   799   0.533E-02    0.185E-02
RMM:   5    -0.330887064106E+03   -0.73154E-05   -0.56160E-05   836   0.253E-02    0.883E-03
RMM:   6    -0.330887076274E+03   -0.12169E-04   -0.84674E-06   642   0.817E-03    0.352E-03
RMM:   7    -0.330887092241E+03   -0.15966E-04   -0.25235E-06   489   0.453E-03    0.135E-03
RMM:   8    -0.330887107246E+03   -0.15005E-04   -0.15195E-06   482   0.312E-03    0.109E-03
RMM:   9    -0.330887122021E+03   -0.14775E-04   -0.21948E-06   519   0.313E-03    0.119E-03
RMM:  10    -0.330887125511E+03   -0.34907E-05   -0.70951E-07   403   0.239E-03    0.554E-04
RMM:  11    -0.330887127564E+03   -0.20531E-05   -0.29624E-07   373   0.159E-03    0.375E-04
RMM:  12    -0.330887128912E+03   -0.13480E-05   -0.14768E-07   317   0.113E-03    0.173E-04
RMM:  13    -0.330887129335E+03   -0.42293E-06   -0.38102E-08   253   0.844E-04
   7 F= -.33088713E+03 E0= -.33088065E+03  d E =-.493738E+00
 curvature:  -0.65 expect dE=-0.731E+00 dE for cont linesearch -0.675E-05
 trial: gam= 0.72681 g(F)=  0.110E+01 g(S)=  0.260E-01 ort =-0.533E-02 (trialstep = 0.639E+00)
 search vector abs. value=  0.256E+01
 bond charge predicted
       N       E                     dE             d eps       ncg     rms          rms(c)
DAV:   1    -0.330959764759E+03   -0.72636E-01   -0.23936E+02   784   0.434E+01    0.178E+00
RMM:   2    -0.331187366041E+03   -0.22760E+00   -0.30246E+00   788   0.514E+00    0.986E-01
RMM:   3    -0.331180327389E+03    0.70387E-02   -0.11217E-01   839   0.115E+00    0.604E-01
RMM:   4    -0.331177380531E+03    0.29469E-02   -0.22294E-02   808   0.448E-01    0.167E-01
RMM:   5    -0.331177286058E+03    0.94472E-04   -0.26950E-03   838   0.197E-01    0.647E-02
RMM:   6    -0.331177456930E+03   -0.17087E-03   -0.61786E-04   820   0.709E-02    0.325E-02
RMM:   7    -0.331177614401E+03   -0.15747E-03   -0.11963E-04   801   0.355E-02    0.152E-02
RMM:   8    -0.331177814193E+03   -0.19979E-03   -0.60348E-05   786   0.181E-02    0.838E-03
RMM:   9    -0.331177951059E+03   -0.13687E-03   -0.27169E-05   732   0.114E-02    0.571E-03
RMM:  10    -0.331178146285E+03   -0.19523E-03   -0.42499E-05   690   0.109E-02    0.339E-03
RMM:  11    -0.331178204930E+03   -0.58645E-04   -0.81390E-06   571   0.522E-03    0.183E-03
RMM:  12    -0.331178243581E+03   -0.38651E-04   -0.42129E-06   525   0.394E-03    0.108E-03
RMM:  13    -0.331178255670E+03   -0.12089E-04   -0.11875E-06   475   0.230E-03    0.584E-04
RMM:  14    -0.331178262837E+03   -0.71666E-05   -0.81232E-07   418   0.171E-03    0.511E-04
RMM:  15    -0.331178264470E+03   -0.16332E-05   -0.22284E-07   335   0.130E-03    0.353E-04
RMM:  16    -0.331178265369E+03   -0.89898E-06   -0.61681E-08   252   0.877E-04
   8 F= -.33117827E+03 E0= -.33117186E+03  d E =-.291136E+00
 trial-energy change:   -0.291136  1 .order   -0.296266   -0.719376    0.126844
 step:   0.5406(harm=  0.5436)  dis= 0.14987  next Energy=  -331.188093 (dE=-0.301E+00)
 bond charge predicted
       N       E                     dE             d eps       ncg     rms          rms(c)
DAV:   1    -0.331186950406E+03   -0.86859E-02   -0.48632E+00   840   0.576E+00    0.248E-01
RMM:   2    -0.331188362949E+03   -0.14125E-02   -0.29440E-02   788   0.583E-01    0.143E-01
RMM:   3    -0.331188043249E+03    0.31970E-03   -0.20670E-03   833   0.130E-01    0.740E-02
RMM:   4    -0.331187961138E+03    0.82111E-04   -0.39226E-04   806   0.569E-02    0.223E-02
RMM:   5    -0.331187952942E+03    0.81959E-05   -0.49529E-05   847   0.228E-02    0.865E-03
RMM:   6    -0.331187955536E+03   -0.25942E-05   -0.10639E-05   758   0.809E-03    0.382E-03
RMM:   7    -0.331187963579E+03   -0.80432E-05   -0.28985E-06   491   0.500E-03    0.168E-03
RMM:   8    -0.331187970810E+03   -0.72310E-05   -0.10382E-06   475   0.287E-03    0.102E-03
RMM:   9    -0.331187982841E+03   -0.12030E-04   -0.15665E-06   478   0.231E-03    0.901E-04
RMM:  10    -0.331187988123E+03   -0.52823E-05   -0.61549E-07   473   0.171E-03    0.451E-04
RMM:  11    -0.331187991166E+03   -0.30430E-05   -0.19962E-07   378   0.122E-03    0.262E-04
RMM:  12    -0.331187993300E+03   -0.21342E-05   -0.13224E-07   279   0.864E-04    0.140E-04
RMM:  13    -0.331187994563E+03   -0.12628E-05   -0.77008E-08   202   0.710E-04    0.987E-05
RMM:  14    -0.331187995083E+03   -0.52011E-06   -0.29418E-08   161   0.645E-04
   9 F= -.33118800E+03 E0= -.33118149E+03  d E =-.300866E+00
 curvature:  -0.62 expect dE=-0.391E+00 dE for cont linesearch -0.102E-06
 trial: gam= 0.47311 g(F)=  0.589E+00 g(S)=  0.447E-01 ort = 0.652E-03 (trialstep = 0.620E+00)
 search vector abs. value=  0.121E+01
 bond charge predicted
       N       E                     dE             d eps       ncg     rms          rms(c)
DAV:   1    -0.331329542216E+03   -0.14155E+00   -0.98024E+01   784   0.262E+01    0.101E+00
RMM:   2    -0.331401692613E+03   -0.72150E-01   -0.94314E-01   784   0.313E+00    0.670E-01
RMM:   3    -0.331393380447E+03    0.83122E-02   -0.45604E-02   825   0.752E-01    0.362E-01
RMM:   4    -0.331390405954E+03    0.29745E-02   -0.15025E-02   786   0.335E-01    0.104E-01
RMM:   5    -0.331390040938E+03    0.36502E-03   -0.14273E-03   809   0.138E-01    0.429E-02
RMM:   6    -0.331390016252E+03    0.24687E-04   -0.27757E-04   836   0.435E-02    0.206E-02
RMM:   7    -0.331390074594E+03   -0.58342E-04   -0.78169E-05   833   0.243E-02    0.121E-02
RMM:   8    -0.331390135666E+03   -0.61072E-04   -0.28763E-05   782   0.145E-02    0.694E-03
RMM:   9    -0.331390222965E+03   -0.87299E-04   -0.19760E-05   757   0.938E-03    0.414E-03
RMM:  10    -0.331390270008E+03   -0.47044E-04   -0.95796E-06   572   0.536E-03    0.264E-03
RMM:  11    -0.331390315845E+03   -0.45836E-04   -0.35053E-06   479   0.363E-03    0.146E-03
RMM:  12    -0.331390352938E+03   -0.37093E-04   -0.22348E-06   477   0.289E-03    0.108E-03
RMM:  13    -0.331390377651E+03   -0.24714E-04   -0.10971E-06   475   0.178E-03    0.688E-04
RMM:  14    -0.331390386689E+03   -0.90376E-05   -0.36140E-07   312   0.125E-03    0.394E-04
RMM:  15    -0.331390390869E+03   -0.41799E-05   -0.20050E-07   305   0.102E-03    0.203E-04
RMM:  16    -0.331390392270E+03   -0.14014E-05   -0.70226E-08   223   0.767E-04    0.108E-04
RMM:  17    -0.331390392554E+03   -0.28376E-06   -0.18543E-08   169   0.656E-04
  10 F= -.33139039E+03 E0= -.33138442E+03  d E =-.202397E+00
 trial-energy change:   -0.202397  1 .order   -0.201910   -0.392734   -0.011085
 step:   0.6377(harm=  0.6377)  dis= 0.12348  next Energy=  -331.390066 (dE=-0.202E+00)
 bond charge predicted
       N       E                     dE             d eps       ncg     rms          rms(c)
DAV:   1    -0.331390536127E+03   -0.14386E-03   -0.76452E-02   882   0.704E-01    0.281E-02
RMM:   2    -0.331390558604E+03   -0.22477E-04   -0.41876E-04   784   0.714E-02    0.187E-02
RMM:   3    -0.331390550561E+03    0.80427E-05   -0.44272E-05   813   0.212E-02    0.778E-03
RMM:   4    -0.331390549471E+03    0.10901E-05   -0.66106E-06   709   0.822E-03    0.333E-03
RMM:   5    -0.331390549183E+03    0.28783E-06   -0.11744E-06   474   0.385E-03
  11 F= -.33139055E+03 E0= -.33138459E+03  d E =-.202554E+00
 curvature:  -0.61 expect dE=-0.326E+00 dE for cont linesearch -0.276E-07
 trial: gam= 0.86827 g(F)=  0.528E+00 g(S)=  0.100E-01 ort =-0.234E-03 (trialstep = 0.520E+00)
 search vector abs. value=  0.145E+01
 bond charge predicted
       N       E                     dE             d eps       ncg     rms          rms(c)
DAV:   1    -0.331507456521E+03   -0.11691E+00   -0.81712E+01   784   0.230E+01    0.983E-01
RMM:   2    -0.331559031148E+03   -0.51575E-01   -0.77788E-01   784   0.276E+00    0.626E-01
RMM:   3    -0.331550048048E+03    0.89831E-02   -0.36538E-02   818   0.633E-01    0.331E-01
RMM:   4    -0.331546307419E+03    0.37406E-02   -0.12715E-02   790   0.308E-01    0.856E-02
RMM:   5    -0.331546066863E+03    0.24056E-03   -0.10059E-03   821   0.113E-01    0.426E-02
RMM:   6    -0.331546058462E+03    0.84008E-05   -0.28995E-04   806   0.421E-02    0.191E-02
RMM:   7    -0.331546131881E+03   -0.73419E-04   -0.86526E-05   805   0.245E-02    0.109E-02
RMM:   8    -0.331546236717E+03   -0.10484E-03   -0.26313E-05   782   0.141E-02    0.748E-03
RMM:   9    -0.331546364654E+03   -0.12794E-03   -0.34601E-05   782   0.111E-02    0.529E-03
RMM:  10    -0.331546412520E+03   -0.47866E-04   -0.83027E-06   586   0.570E-03    0.291E-03
RMM:  11    -0.331546483896E+03   -0.71376E-04   -0.45424E-06   496   0.444E-03    0.196E-03
RMM:  12    -0.331546520817E+03   -0.36921E-04   -0.19267E-06   477   0.294E-03    0.108E-03
RMM:  13    -0.331546556738E+03   -0.35921E-04   -0.15653E-06   476   0.218E-03    0.890E-04
RMM:  14    -0.331546565766E+03   -0.90277E-05   -0.35426E-07   375   0.132E-03    0.405E-04
RMM:  15    -0.331546570643E+03   -0.48765E-05   -0.22252E-07   346   0.105E-03    0.246E-04
RMM:  16    -0.331546572269E+03   -0.16268E-05   -0.78344E-08   243   0.803E-04    0.135E-04
RMM:  17    -0.331546572652E+03   -0.38246E-06   -0.28777E-08   197   0.695E-04
  12 F= -.33154657E+03 E0= -.33154118E+03  d E =-.156023E+00
 trial-energy change:   -0.156023  1 .order   -0.155721   -0.279394   -0.032049
 step:   0.5871(harm=  0.5871)  dis= 0.12542  next Energy=  -331.548347 (dE=-0.158E+00)
 bond charge predicted
       N       E                     dE             d eps       ncg     rms          rms(c)
DAV:   1    -0.331548779182E+03   -0.22069E-02   -0.12815E+00   868   0.276E+00    0.123E-01
RMM:   2    -0.331548944385E+03   -0.16520E-03   -0.62374E-03   784   0.275E-01    0.789E-02
RMM:   3    -0.331548769144E+03    0.17524E-03   -0.68509E-04   804   0.837E-02    0.341E-02
RMM:   4    -0.331548729231E+03    0.39913E-04   -0.14422E-04   791   0.353E-02    0.127E-02
RMM:   5    -0.331548724970E+03    0.42613E-05   -0.19055E-05   812   0.148E-02    0.547E-03
RMM:   6    -0.331548726511E+03   -0.15415E-05   -0.40251E-06   553   0.561E-03    0.237E-03
RMM:   7    -0.331548731189E+03   -0.46780E-05   -0.12613E-06   474   0.369E-03    0.110E-03
RMM:   8    -0.331548734742E+03   -0.35529E-05   -0.70381E-07   474   0.221E-03    0.934E-04
RMM:   9    -0.331548738925E+03   -0.41827E-05   -0.69722E-07   474   0.190E-03    0.441E-04
RMM:  10    -0.331548740609E+03   -0.16839E-05   -0.17641E-07   359   0.122E-03    0.324E-04
RMM:  11    -0.331548743411E+03   -0.28023E-05   -0.12252E-07   310   0.957E-04    0.261E-04
RMM:  12    -0.331548744879E+03   -0.14683E-05   -0.50196E-08   221   0.782E-04    0.117E-04
RMM:  13    -0.331548745773E+03   -0.89340E-06   -0.22967E-08   165   0.658E-04
  13 F= -.33154875E+03 E0= -.33154344E+03  d E =-.158197E+00
 curvature:  -0.79 expect dE=-0.246E+00 dE for cont linesearch -0.382E-05
 trial: gam= 0.60108 g(F)=  0.308E+00 g(S)=  0.319E-02 ort = 0.264E-02 (trialstep = 0.533E+00)
 search vector abs. value=  0.837E+00
 bond charge predicted
       N       E                     dE             d eps       ncg     rms          rms(c)
DAV:   1    -0.331593623528E+03   -0.44879E-01   -0.48468E+01   784   0.178E+01    0.702E-01
RMM:   2    -0.331625861628E+03   -0.32238E-01   -0.42147E-01   785   0.213E+00    0.455E-01
RMM:   3    -0.331623209358E+03    0.26523E-02   -0.20247E-02   839   0.472E-01    0.260E-01
RMM:   4    -0.331622125600E+03    0.10838E-02   -0.62706E-03   790   0.217E-01    0.745E-02
RMM:   5    -0.331621960213E+03    0.16539E-03   -0.57349E-04   810   0.910E-02    0.323E-02
RMM:   6    -0.331621938755E+03    0.21458E-04   -0.13346E-04   817   0.304E-02    0.142E-02
RMM:   7    -0.331621952772E+03   -0.14017E-04   -0.34875E-05   819   0.166E-02    0.859E-03
RMM:   8    -0.331621970645E+03   -0.17873E-04   -0.15970E-05   761   0.106E-02    0.442E-03
RMM:   9    -0.331621998893E+03   -0.28249E-04   -0.64830E-06   562   0.592E-03    0.203E-03
RMM:  10    -0.331622018087E+03   -0.19193E-04   -0.43147E-06   551   0.422E-03    0.165E-03
RMM:  11    -0.331622037995E+03   -0.19908E-04   -0.15439E-06   475   0.261E-03    0.918E-04
RMM:  12    -0.331622051820E+03   -0.13826E-04   -0.73366E-07   440   0.177E-03    0.703E-04
RMM:  13    -0.331622060680E+03   -0.88600E-05   -0.36596E-07   390   0.122E-03    0.447E-04
RMM:  14    -0.331622066185E+03   -0.55046E-05   -0.21672E-07   295   0.908E-04    0.211E-04
RMM:  15    -0.331622067779E+03   -0.15939E-05   -0.57614E-08   210   0.714E-04    0.116E-04
RMM:  16    -0.331622068292E+03   -0.51296E-06   -0.28568E-08   197   0.680E-04
  14 F= -.33162207E+03 E0= -.33161625E+03  d E =-.733225E-01
 trial-energy change:   -0.073323  1 .order   -0.073140   -0.166851    0.020571
 step:   0.4747(harm=  0.4747)  dis= 0.07652  next Energy=  -331.623014 (dE=-0.743E-01)
 bond charge predicted
       N       E                     dE             d eps       ncg     rms          rms(c)
DAV:   1    -0.331623064552E+03   -0.99677E-03   -0.56176E-01   868   0.187E+00    0.719E-02
RMM:   2    -0.331623243687E+03   -0.17913E-03   -0.29450E-03   785   0.187E-01    0.465E-02
RMM:   3    -0.331623203060E+03    0.40627E-04   -0.30867E-04   822   0.520E-02    0.185E-02
RMM:   4    -0.331623197469E+03    0.55908E-05   -0.24013E-05   811   0.177E-02    0.875E-03
RMM:   5    -0.331623195330E+03    0.21392E-05   -0.94051E-06   771   0.802E-03    0.247E-03
RMM:   6    -0.331623195501E+03   -0.17172E-06   -0.80195E-07   474   0.350E-03
  15 F= -.33162320E+03 E0= -.33161743E+03  d E =-.744497E-01
 curvature:  -0.64 expect dE=-0.119E+00 dE for cont linesearch -0.122E-06
 trial: gam= 0.61154 g(F)=  0.176E+00 g(S)=  0.109E-01 ort =-0.400E-03 (trialstep = 0.522E+00)
 search vector abs. value=  0.500E+00
 bond charge predicted
       N       E                     dE             d eps       ncg     rms          rms(c)
DAV:   1    -0.331674083072E+03   -0.50888E-01   -0.27332E+01   784   0.130E+01    0.529E-01
RMM:   2    -0.331687282652E+03   -0.13200E-01   -0.19255E-01   784   0.146E+00    0.332E-01
RMM:   3    -0.331686286703E+03    0.99595E-03   -0.95015E-03   844   0.319E-01    0.193E-01
RMM:   4    -0.331685911562E+03    0.37514E-03   -0.28606E-03   790   0.148E-01    0.470E-02
RMM:   5    -0.331685886814E+03    0.24748E-04   -0.20418E-04   824   0.591E-02    0.226E-02
RMM:   6    -0.331685911635E+03   -0.24820E-04   -0.70731E-05   818   0.209E-02    0.934E-03
RMM:   7    -0.331685927371E+03   -0.15736E-04   -0.15497E-05   785   0.122E-02    0.503E-03
RMM:   8    -0.331685948381E+03   -0.21010E-04   -0.37860E-06   551   0.585E-03    0.191E-03
RMM:   9    -0.331685959637E+03   -0.11256E-04   -0.11127E-06   475   0.294E-03    0.116E-03
RMM:  10    -0.331685980036E+03   -0.20399E-04   -0.27172E-06   542   0.328E-03    0.105E-03
RMM:  11    -0.331685985246E+03   -0.52105E-05   -0.50244E-07   458   0.183E-03    0.612E-04
RMM:  12    -0.331685989620E+03   -0.43739E-05   -0.52959E-07   462   0.149E-03    0.405E-04
RMM:  13    -0.331685990758E+03   -0.11381E-05   -0.12717E-07   317   0.103E-03    0.291E-04
RMM:  14    -0.331685991226E+03   -0.46822E-06   -0.35618E-08   227   0.786E-04
  16 F= -.33168599E+03 E0= -.33167947E+03  d E =-.627957E-01
 trial-energy change:   -0.062796  1 .order   -0.062699   -0.097348   -0.028051
 step:   0.7327(harm=  0.7327)  dis= 0.09193  next Energy=  -331.691572 (dE=-0.684E-01)
 bond charge predicted
       N       E                     dE             d eps       ncg     rms          rms(c)
DAV:   1    -0.331690674332E+03   -0.46836E-02   -0.43988E+00   784   0.512E+00    0.206E-01
RMM:   2    -0.331692034025E+03   -0.13597E-02   -0.23247E-02   784   0.530E-01    0.132E-01
RMM:   3    -0.331691849333E+03    0.18469E-03   -0.16022E-03   835   0.129E-01    0.722E-02
RMM:   4    -0.331691794618E+03    0.54716E-04   -0.41576E-04   788   0.571E-02    0.194E-02
RMM:   5    -0.331691788746E+03    0.58717E-05   -0.34168E-05   823   0.240E-02    0.880E-03
RMM:   6    -0.331691792543E+03   -0.37972E-05   -0.11358E-05   755   0.863E-03    0.375E-03
RMM:   7    -0.331691795877E+03   -0.33339E-05   -0.23806E-06   485   0.534E-03    0.195E-03
RMM:   8    -0.331691800245E+03   -0.43675E-05   -0.86525E-07   474   0.352E-03    0.889E-04
RMM:   9    -0.331691802105E+03   -0.18602E-05   -0.22000E-07   469   0.174E-03    0.575E-04
RMM:  10    -0.331691806384E+03   -0.42792E-05   -0.47667E-07   457   0.156E-03    0.517E-04
RMM:  11    -0.331691807951E+03   -0.15664E-05   -0.14881E-07   318   0.983E-04    0.380E-04
RMM:  12    -0.331691808928E+03   -0.97762E-06   -0.14524E-07   396   0.111E-03
  17 F= -.33169181E+03 E0= -.33168503E+03  d E =-.686134E-01
 curvature:  -0.98 expect dE=-0.159E+00 dE for cont linesearch -0.585E-05
 trial: gam= 0.85843 g(F)=  0.156E+00 g(S)=  0.531E-02 ort = 0.173E-02 (trialstep = 0.529E+00)
 search vector abs. value=  0.533E+00
 bond charge predicted
       N       E                     dE             d eps       ncg     rms          rms(c)
DAV:   1    -0.331731244988E+03   -0.39437E-01   -0.29849E+01   784   0.134E+01    0.594E-01
RMM:   2    -0.331744680877E+03   -0.13436E-01   -0.22078E-01   784   0.151E+00    0.379E-01
RMM:   3    -0.331742144111E+03    0.25368E-02   -0.11637E-02   819   0.335E-01    0.206E-01
RMM:   4    -0.331741229927E+03    0.91418E-03   -0.42843E-03   785   0.178E-01    0.521E-02
RMM:   5    -0.331741261680E+03   -0.31753E-04   -0.33736E-04   822   0.694E-02    0.246E-02
RMM:   6    -0.331741341392E+03   -0.79712E-04   -0.76096E-05   846   0.233E-02    0.105E-02
RMM:   7    -0.331741408252E+03   -0.66860E-04   -0.28902E-05   794   0.155E-02    0.587E-03
RMM:   8    -0.331741475056E+03   -0.66804E-04   -0.77799E-06   605   0.793E-03    0.276E-03
RMM:   9    -0.331741533614E+03   -0.58558E-04   -0.86205E-06   571   0.590E-03    0.200E-03
RMM:  10    -0.331741563544E+03   -0.29930E-04   -0.49878E-06   555   0.437E-03    0.138E-03
RMM:  11    -0.331741571613E+03   -0.80688E-05   -0.12003E-06   476   0.252E-03    0.857E-04
RMM:  12    -0.331741576151E+03   -0.45384E-05   -0.55660E-07   468   0.176E-03    0.474E-04
RMM:  13    -0.331741578804E+03   -0.26529E-05   -0.18969E-07   413   0.122E-03    0.391E-04
RMM:  14    -0.331741580034E+03   -0.12301E-05   -0.78820E-08   307   0.884E-04    0.151E-04
RMM:  15    -0.331741580515E+03   -0.48122E-06   -0.19575E-08   178   0.677E-04
  18 F= -.33174158E+03 E0= -.33173503E+03  d E =-.497716E-01
 trial-energy change:   -0.049772  1 .order   -0.049180   -0.086252   -0.012109
 step:   0.6104(harm=  0.6150)  dis= 0.07893  next Energy=  -331.742520 (dE=-0.507E-01)
 bond charge predicted
       N       E                     dE             d eps       ncg     rms          rms(c)
DAV:   1    -0.331742535413E+03   -0.95538E-03   -0.69971E-01   840   0.202E+00    0.847E-02
RMM:   2    -0.331742688305E+03   -0.15289E-03   -0.34520E-03   784   0.196E-01    0.556E-02
RMM:   3    -0.331742609398E+03    0.78907E-04   -0.34900E-04   807   0.567E-02    0.221E-02
RMM:   4    -0.331742596760E+03    0.12637E-04   -0.54891E-05   797   0.227E-02    0.835E-03
RMM:   5    -0.331742597498E+03   -0.73797E-06   -0.97598E-06   778   0.100E-02
  19 F= -.33174260E+03 E0= -.33173608E+03  d E =-.507886E-01
 curvature:  -1.00 expect dE=-0.147E+00 dE for cont linesearch -0.930E-05
 trial: gam= 0.91917 g(F)=  0.147E+00 g(S)=  0.517E-04 ort = 0.222E-02 (trialstep = 0.483E+00)
 search vector abs. value=  0.601E+00
 bond charge predicted
       N       E                     dE             d eps       ncg     rms          rms(c)
DAV:   1    -0.331770132342E+03   -0.27536E-01   -0.28011E+01   784   0.132E+01    0.576E-01
RMM:   2    -0.331783643524E+03   -0.13511E-01   -0.21257E-01   784   0.151E+00    0.369E-01
RMM:   3    -0.331781563733E+03    0.20798E-02   -0.11066E-02   828   0.328E-01    0.208E-01
RMM:   4    -0.331780768031E+03    0.79570E-03   -0.40105E-03   784   0.172E-01    0.517E-02
RMM:   5    -0.331780776043E+03   -0.80117E-05   -0.29293E-04   818   0.659E-02    0.248E-02
RMM:   6    -0.331780847186E+03   -0.71143E-04   -0.78220E-05   831   0.228E-02    0.102E-02
RMM:   7    -0.331780902777E+03   -0.55591E-04   -0.22040E-05   793   0.144E-02    0.555E-03
RMM:   8    -0.331780963237E+03   -0.60459E-04   -0.69111E-06   583   0.720E-03    0.248E-03
RMM:   9    -0.331781002449E+03   -0.39213E-04   -0.40539E-06   554   0.436E-03    0.152E-03
RMM:  10    -0.331781038971E+03   -0.36521E-04   -0.61555E-06   558   0.440E-03    0.130E-03
RMM:  11    -0.331781046007E+03   -0.70359E-05   -0.84817E-07   476   0.217E-03    0.634E-04
RMM:  12    -0.331781050587E+03   -0.45799E-05   -0.54162E-07   414   0.162E-03    0.394E-04
RMM:  13    -0.331781053327E+03   -0.27406E-05   -0.20418E-07   426   0.130E-03    0.388E-04
RMM:  14    -0.331781054505E+03   -0.11781E-05   -0.82613E-08   308   0.923E-04    0.140E-04
RMM:  15    -0.331781054838E+03   -0.33302E-06   -0.18188E-08   189   0.646E-04
  20 F= -.33178105E+03 E0= -.33177458E+03  d E =-.384573E-01
 trial-energy change:   -0.038457  1 .order   -0.038077   -0.071943   -0.004211
 step:   0.5120(harm=  0.5131)  dis= 0.06977  next Energy=  -331.781181 (dE=-0.386E-01)
 bond charge predicted
       N       E                     dE             d eps       ncg     rms          rms(c)
DAV:   1    -0.331781164293E+03   -0.10979E-03   -0.98936E-02   896   0.770E-01    0.316E-02
RMM:   2    -0.331781188940E+03   -0.24647E-04   -0.50747E-04   784   0.751E-02    0.206E-02
RMM:   3    -0.331781179137E+03    0.98033E-05   -0.47074E-05   809   0.207E-02    0.828E-03
RMM:   4    -0.331781177389E+03    0.17474E-05   -0.62571E-06   678   0.792E-03    0.291E-03
RMM:   5    -0.331781177206E+03    0.18349E-06   -0.82464E-07   470   0.337E-03
  21 F= -.33178118E+03 E0= -.33177471E+03  d E =-.385797E-01
 curvature:  -1.03 expect dE=-0.871E-01 dE for cont linesearch -0.818E-08
 trial: gam= 0.59861 g(F)=  0.808E-01 g(S)=  0.338E-02 ort = 0.690E-04 (trialstep = 0.489E+00)
 search vector abs. value=  0.300E+00
 bond charge predicted
       N       E                     dE             d eps       ncg     rms          rms(c)
DAV:   1    -0.331802100594E+03   -0.20923E-01   -0.14170E+01   784   0.925E+00    0.347E-01
RMM:   2    -0.331808465454E+03   -0.63649E-02   -0.85900E-02   784   0.984E-01    0.228E-01
RMM:   3    -0.331808111828E+03    0.35363E-03   -0.49703E-03   852   0.224E-01    0.131E-01
RMM:   4    -0.331808045874E+03    0.65954E-04   -0.14551E-03   788   0.105E-01    0.312E-02
RMM:   5    -0.331808019619E+03    0.26255E-04   -0.12614E-04   821   0.444E-02    0.161E-02
RMM:   6    -0.331808024041E+03   -0.44215E-05   -0.35345E-05   815   0.148E-02    0.660E-03
RMM:   7    -0.331808023866E+03    0.17452E-06   -0.73432E-06   712   0.907E-03
  22 F= -.33180802E+03 E0= -.33180138E+03  d E =-.268467E-01
 trial-energy change:   -0.026847  1 .order   -0.027076   -0.041170   -0.012981
 step:   0.7317(harm=  0.7139)  dis= 0.07034  next Energy=  -331.811220 (dE=-0.300E-01)
 bond charge predicted
       N       E                     dE             d eps       ncg     rms          rms(c)
DAV:   1    -0.331809835400E+03   -0.18114E-02   -0.34698E+00   784   0.455E+00    0.163E-01
RMM:   2    -0.331811056778E+03   -0.12214E-02   -0.17405E-02   784   0.448E-01    0.108E-01
RMM:   3    -0.331810969378E+03    0.87400E-04   -0.12565E-03   844   0.112E-01    0.564E-02
RMM:   4    -0.331810965758E+03    0.36196E-05   -0.27464E-04   792   0.463E-02    0.153E-02
RMM:   5    -0.331810960276E+03    0.54821E-05   -0.30478E-05   799   0.212E-02    0.721E-03
RMM:   6    -0.331810962278E+03   -0.20016E-05   -0.65456E-06   684   0.694E-03    0.292E-03
RMM:   7    -0.331810963160E+03   -0.88225E-06   -0.16578E-06   474   0.470E-03
  23 F= -.33181096E+03 E0= -.33180423E+03  d E =-.297860E-01
 curvature:  -1.26 expect dE=-0.119E+00 dE for cont linesearch -0.279E-04
 trial: gam= 1.15328 g(F)=  0.911E-01 g(S)=  0.348E-02 ort =-0.257E-02 (trialstep = 0.331E+00)
 search vector abs. value=  0.487E+00
 bond charge predicted
       N       E                     dE             d eps       ncg     rms          rms(c)
DAV:   1    -0.331828863606E+03   -0.17901E-01   -0.10612E+01   784   0.786E+00    0.297E-01
RMM:   2    -0.331833048474E+03   -0.41849E-02   -0.59795E-02   784   0.821E-01    0.197E-01
RMM:   3    -0.331832665528E+03    0.38295E-03   -0.36097E-03   840   0.192E-01    0.110E-01
RMM:   4    -0.331832537809E+03    0.12772E-03   -0.11758E-03   785   0.935E-02    0.253E-02
RMM:   5    -0.331832514285E+03    0.23524E-04   -0.88874E-05   822   0.359E-02    0.135E-02
RMM:   6    -0.331832512659E+03    0.16255E-05   -0.26020E-05   805   0.127E-02    0.543E-03
RMM:   7    -0.331832514150E+03   -0.14912E-05   -0.54802E-06   648   0.742E-03    0.283E-03
RMM:   8    -0.331832517117E+03   -0.29662E-05   -0.18454E-06   480   0.427E-03    0.148E-03
RMM:   9    -0.331832520911E+03   -0.37942E-05   -0.69843E-07   476   0.239E-03    0.976E-04
RMM:  10    -0.331832525396E+03   -0.44854E-05   -0.10300E-06   476   0.218E-03    0.751E-04
RMM:  11    -0.331832527865E+03   -0.24689E-05   -0.23053E-07   384   0.137E-03    0.377E-04
RMM:  12    -0.331832531401E+03   -0.35361E-05   -0.21277E-07   395   0.108E-03    0.320E-04
RMM:  13    -0.331832533160E+03   -0.17588E-05   -0.79590E-08   241   0.921E-04    0.287E-04
RMM:  14    -0.331832534287E+03   -0.11267E-05   -0.58332E-08   229   0.740E-04    0.780E-05
RMM:  15    -0.331832534576E+03   -0.28929E-06   -0.14174E-08   155   0.567E-04
  24 F= -.33183253E+03 E0= -.33182640E+03  d E =-.215714E-01
 trial-energy change:   -0.021571  1 .order   -0.021819   -0.030269   -0.013368
 step:   0.6461(harm=  0.5920)  dis= 0.07997  next Energy=  -331.838701 (dE=-0.277E-01)
 bond charge predicted
       N       E                     dE             d eps       ncg     rms          rms(c)
DAV:   1    -0.331834397365E+03   -0.18631E-02   -0.96653E+00   784   0.750E+00    0.281E-01
RMM:   2    -0.331838160844E+03   -0.37635E-02   -0.53519E-02   784   0.779E-01    0.187E-01
RMM:   3    -0.331837813879E+03    0.34697E-03   -0.32758E-03   839   0.183E-01    0.103E-01
RMM:   4    -0.331837707207E+03    0.10667E-03   -0.10416E-03   787   0.881E-02    0.240E-02
RMM:   5    -0.331837686777E+03    0.20430E-04   -0.80227E-05   824   0.343E-02    0.128E-02
RMM:   6    -0.331837686589E+03    0.18784E-06   -0.22551E-05   794   0.118E-02    0.503E-03
RMM:   7    -0.331837688479E+03   -0.18908E-05   -0.45728E-06   608   0.692E-03    0.259E-03
RMM:   8    -0.331837691606E+03   -0.31270E-05   -0.15864E-06   477   0.413E-03    0.135E-03
RMM:   9    -0.331837695067E+03   -0.34602E-05   -0.57691E-07   473   0.234E-03    0.870E-04
RMM:  10    -0.331837699067E+03   -0.40006E-05   -0.87393E-07   476   0.209E-03    0.695E-04
RMM:  11    -0.331837701102E+03   -0.20351E-05   -0.18500E-07   373   0.131E-03    0.342E-04
RMM:  12    -0.331837704072E+03   -0.29697E-05   -0.17764E-07   388   0.106E-03    0.308E-04
RMM:  13    -0.331837705533E+03   -0.14610E-05   -0.58520E-08   234   0.889E-04    0.260E-04
RMM:  14    -0.331837706596E+03   -0.10628E-05   -0.49255E-08   220   0.734E-04    0.727E-05
RMM:  15    -0.331837706837E+03   -0.24099E-06   -0.10935E-08   163   0.572E-04
  25 F= -.33183771E+03 E0= -.33183218E+03  d E =-.267437E-01
 curvature:  -1.51 expect dE=-0.113E+00 dE for cont linesearch -0.181E-03
 trial: gam= 0.77658 g(F)=  0.748E-01 g(S)=  0.454E-03 ort =-0.764E-02 (trialstep = 0.394E+00)
 search vector abs. value=  0.357E+00
 bond charge predicted
       N       E                     dE             d eps       ncg     rms          rms(c)
DAV:   1    -0.331848839605E+03   -0.11133E-01   -0.11130E+01   784   0.812E+00    0.321E-01
RMM:   2    -0.331853168243E+03   -0.43286E-02   -0.66162E-02   784   0.877E-01    0.211E-01
RMM:   3    -0.331852588465E+03    0.57978E-03   -0.43196E-03   834   0.205E-01    0.114E-01
RMM:   4    -0.331852394222E+03    0.19424E-03   -0.12279E-03   787   0.957E-02    0.294E-02
RMM:   5    -0.331852371140E+03    0.23081E-04   -0.10085E-04   825   0.382E-02    0.140E-02
RMM:   6    -0.331852371991E+03   -0.85065E-06   -0.28489E-05   809   0.133E-02    0.606E-03
RMM:   7    -0.331852377072E+03   -0.50815E-05   -0.73757E-06   720   0.813E-03    0.334E-03
RMM:   8    -0.331852384015E+03   -0.69423E-05   -0.22043E-06   498   0.468E-03    0.171E-03
RMM:   9    -0.331852390788E+03   -0.67735E-05   -0.10450E-06   475   0.272E-03    0.120E-03
RMM:  10    -0.331852398289E+03   -0.75006E-05   -0.11799E-06   476   0.240E-03    0.789E-04
RMM:  11    -0.331852401968E+03   -0.36798E-05   -0.27534E-07   431   0.140E-03    0.414E-04
RMM:  12    -0.331852406472E+03   -0.45037E-05   -0.19280E-07   353   0.106E-03    0.304E-04
RMM:  13    -0.331852408961E+03   -0.24885E-05   -0.78866E-08   243   0.841E-04    0.243E-04
RMM:  14    -0.331852410439E+03   -0.14781E-05   -0.56939E-08   210   0.697E-04    0.815E-05
RMM:  15    -0.331852410747E+03   -0.30861E-06   -0.12099E-08   156   0.585E-04
  26 F= -.33185241E+03 E0= -.33184757E+03  d E =-.147039E-01
 trial-energy change:   -0.014704  1 .order   -0.014777   -0.027298   -0.002256
 step:   0.4298(harm=  0.4291)  dis= 0.04573  next Energy=  -331.852514 (dE=-0.148E-01)
 bond charge predicted
       N       E                     dE             d eps       ncg     rms          rms(c)
DAV:   1    -0.331852499993E+03   -0.89554E-04   -0.93034E-02   896   0.742E-01    0.277E-02
RMM:   2    -0.331852525643E+03   -0.25650E-04   -0.43695E-04   784   0.693E-02    0.182E-02
RMM:   3    -0.331852520459E+03    0.51832E-05   -0.42798E-05   814   0.193E-02    0.659E-03
RMM:   4    -0.331852519972E+03    0.48689E-06   -0.33204E-06   528   0.636E-03
  27 F= -.33185252E+03 E0= -.33184774E+03  d E =-.148131E-01
 curvature:  -1.10 expect dE=-0.475E-01 dE for cont linesearch -0.329E-06
 trial: gam= 0.47688 g(F)=  0.429E-01 g(S)=  0.144E-03 ort = 0.326E-03 (trialstep = 0.401E+00)
 search vector abs. value=  0.125E+00
 bond charge predicted
       N       E                     dE             d eps       ncg     rms          rms(c)
DAV:   1    -0.331862903769E+03   -0.10383E-01   -0.37602E+00   784   0.500E+00    0.191E-01
RMM:   2    -0.331864208462E+03   -0.13047E-02   -0.20169E-02   784   0.490E-01    0.123E-01
RMM:   3    -0.331864056538E+03    0.15192E-03   -0.15516E-03   831   0.121E-01    0.590E-02
RMM:   4    -0.331864038701E+03    0.17836E-04   -0.26054E-04   791   0.476E-02    0.170E-02
RMM:   5    -0.331864033392E+03    0.53094E-05   -0.31225E-05   839   0.201E-02    0.691E-03
RMM:   6    -0.331864034022E+03   -0.63007E-06   -0.61824E-06   693   0.680E-03
  28 F= -.33186403E+03 E0= -.33185887E+03  d E =-.115140E-01
 trial-energy change:   -0.011514  1 .order   -0.011572   -0.017308   -0.005836
 step:   0.6148(harm=  0.6048)  dis= 0.03640  next Energy=  -331.865582 (dE=-0.131E-01)
 bond charge predicted
       N       E                     dE             d eps       ncg     rms          rms(c)
DAV:   1    -0.331865155657E+03   -0.11223E-02   -0.10681E+00   812   0.266E+00    0.101E-01
RMM:   2    -0.331865498736E+03   -0.34308E-03   -0.54384E-03   784   0.250E-01    0.644E-02
RMM:   3    -0.331865456842E+03    0.41894E-04   -0.45095E-04   832   0.646E-02    0.282E-02
RMM:   4    -0.331865453995E+03    0.28473E-05   -0.56667E-05   796   0.236E-02    0.879E-03
RMM:   5    -0.331865453640E+03    0.35460E-06   -0.78666E-06   767   0.934E-03
  29 F= -.33186545E+03 E0= -.33186008E+03  d E =-.129337E-01
 curvature:  -0.87 expect dE=-0.196E-01 dE for cont linesearch -0.766E-05
 trial: gam= 0.61788 g(F)=  0.220E-01 g(S)=  0.510E-03 ort =-0.105E-02 (trialstep = 0.444E+00)
 search vector abs. value=  0.687E-01
 bond charge predicted
       N       E                     dE             d eps       ncg     rms          rms(c)
DAV:   1    -0.331870475681E+03   -0.50217E-02   -0.25736E+00   784   0.410E+00    0.158E-01
RMM:   2    -0.331871339185E+03   -0.86350E-03   -0.13722E-02   784   0.401E-01    0.101E-01
RMM:   3    -0.331871255382E+03    0.83802E-04   -0.97326E-04   836   0.956E-02    0.512E-02
RMM:   4    -0.331871245333E+03    0.10050E-04   -0.17733E-04   801   0.392E-02    0.128E-02
RMM:   5    -0.331871244172E+03    0.11608E-05   -0.16192E-05   810   0.155E-02    0.543E-03
RMM:   6    -0.331871245282E+03   -0.11103E-05   -0.39293E-06   579   0.551E-03    0.216E-03
RMM:   7    -0.331871246131E+03   -0.84903E-06   -0.73588E-07   470   0.322E-03
  30 F= -.33187125E+03 E0= -.33186546E+03  d E =-.579249E-02
 trial-energy change:   -0.005792  1 .order   -0.005708   -0.009691   -0.001726
 step:   0.5330(harm=  0.5398)  dis= 0.02376  next Energy=  -331.871421 (dE=-0.597E-02)
 bond charge predicted
       N       E                     dE             d eps       ncg     rms          rms(c)
DAV:   1    -0.331871395245E+03   -0.14996E-03   -0.10418E-01   896   0.823E-01    0.313E-02
RMM:   2    -0.331871428225E+03   -0.32979E-04   -0.53092E-04   785   0.768E-02    0.197E-02
RMM:   3    -0.331871424809E+03    0.34153E-05   -0.39571E-05   832   0.187E-02    0.898E-03
RMM:   4    -0.331871424879E+03   -0.70042E-07   -0.50018E-06   662   0.695E-03
  31 F= -.33187142E+03 E0= -.33186556E+03  d E =-.597124E-02
 curvature:  -0.85 expect dE=-0.115E-01 dE for cont linesearch -0.168E-06
 trial: gam= 0.53951 g(F)=  0.132E-01 g(S)=  0.359E-03 ort = 0.117E-03 (trialstep = 0.462E+00)
 search vector abs. value=  0.337E-01
 bond charge predicted
       N       E                     dE             d eps       ncg     rms          rms(c)
DAV:   1    -0.331874867487E+03   -0.34427E-02   -0.13651E+00   784   0.297E+00    0.121E-01
RMM:   2    -0.331875244891E+03   -0.37740E-03   -0.74676E-03   784   0.293E-01    0.789E-02
RMM:   3    -0.331875132872E+03    0.11202E-03   -0.68352E-04   825   0.771E-02    0.348E-02
RMM:   4    -0.331875113743E+03    0.19130E-04   -0.88516E-05   795   0.284E-02    0.122E-02
RMM:   5    -0.331875114560E+03   -0.81720E-06   -0.14664E-05   805   0.120E-02    0.400E-03
RMM:   6    -0.331875118383E+03   -0.38234E-05   -0.13492E-06   475   0.463E-03    0.173E-03
RMM:   7    -0.331875123362E+03   -0.49786E-05   -0.64768E-07   470   0.273E-03    0.714E-04
RMM:   8    -0.331875125819E+03   -0.24568E-05   -0.25125E-07   469   0.175E-03    0.504E-04
RMM:   9    -0.331875130247E+03   -0.44281E-05   -0.43691E-07   454   0.162E-03    0.433E-04
RMM:  10    -0.331875131731E+03   -0.14847E-05   -0.17189E-07   334   0.116E-03    0.229E-04
RMM:  11    -0.331875132487E+03   -0.75616E-06   -0.65763E-08   288   0.878E-04
  32 F= -.33187513E+03 E0= -.33186928E+03  d E =-.370761E-02
 trial-energy change:   -0.003708  1 .order   -0.003694   -0.006301   -0.001086
 step:   0.5559(harm=  0.5577)  dis= 0.01738  next Energy=  -331.875244 (dE=-0.382E-02)
 bond charge predicted
       N       E                     dE             d eps       ncg     rms          rms(c)
DAV:   1    -0.331875237179E+03   -0.10545E-03   -0.56951E-02   868   0.608E-01    0.244E-02
RMM:   2    -0.331875252358E+03   -0.15180E-04   -0.30312E-04   784   0.580E-02    0.158E-02
RMM:   3    -0.331875247272E+03    0.50857E-05   -0.30550E-05   819   0.159E-02    0.611E-03
RMM:   4    -0.331875246489E+03    0.78362E-06   -0.21974E-06   491   0.514E-03
  33 F= -.33187525E+03 E0= -.33186939E+03  d E =-.382161E-02
 curvature:  -0.69 expect dE=-0.841E-02 dE for cont linesearch -0.205E-06
 trial: gam= 0.89736 g(F)=  0.121E-01 g(S)=  0.988E-04 ort = 0.100E-03 (trialstep = 0.410E+00)
 search vector abs. value=  0.396E-01
 bond charge predicted
       N       E                     dE             d eps       ncg     rms          rms(c)
DAV:   1    -0.331878424175E+03   -0.31769E-02   -0.12693E+00   784   0.279E+00    0.113E-01
RMM:   2    -0.331878732562E+03   -0.30839E-03   -0.62183E-03   784   0.263E-01    0.730E-02
RMM:   3    -0.331878623256E+03    0.10931E-03   -0.52127E-04   813   0.684E-02    0.314E-02
RMM:   4    -0.331878602942E+03    0.20314E-04   -0.95634E-05   790   0.279E-02    0.971E-03
RMM:   5    -0.331878604641E+03   -0.16991E-05   -0.12144E-05   805   0.113E-02    0.405E-03
RMM:   6    -0.331878608767E+03   -0.41260E-05   -0.15117E-06   472   0.432E-03    0.154E-03
RMM:   7    -0.331878613561E+03   -0.47937E-05   -0.56139E-07   470   0.266E-03    0.744E-04
RMM:   8    -0.331878617008E+03   -0.34473E-05   -0.32447E-07   470   0.178E-03    0.564E-04
RMM:   9    -0.331878620989E+03   -0.39806E-05   -0.34605E-07   364   0.151E-03    0.333E-04
RMM:  10    -0.331878622949E+03   -0.19609E-05   -0.21907E-07   328   0.123E-03    0.251E-04
RMM:  11    -0.331878623706E+03   -0.75625E-06   -0.63009E-08   277   0.954E-04
  34 F= -.33187862E+03 E0= -.33187294E+03  d E =-.337722E-02
 trial-energy change:   -0.003377  1 .order   -0.003381   -0.005040   -0.001722
 step:   0.6222(harm=  0.6222)  dis= 0.02141  next Energy=  -331.879074 (dE=-0.383E-02)
 bond charge predicted
       N       E                     dE             d eps       ncg     rms          rms(c)
DAV:   1    -0.331879052764E+03   -0.42981E-03   -0.34155E-01   784   0.145E+00    0.580E-02
RMM:   2    -0.331879133504E+03   -0.80740E-04   -0.16335E-03   784   0.133E-01    0.374E-02
RMM:   3    -0.331879102991E+03    0.30513E-04   -0.14718E-04   810   0.358E-02    0.143E-02
RMM:   4    -0.331879098243E+03    0.47478E-05   -0.19898E-05   796   0.131E-02    0.489E-03
RMM:   5    -0.331879098071E+03    0.17244E-06   -0.24967E-06   490   0.527E-03
  35 F= -.33187910E+03 E0= -.33187351E+03  d E =-.385158E-02
 curvature:  -1.00 expect dE=-0.667E-02 dE for cont linesearch -0.268E-05
 trial: gam= 0.58554 g(F)=  0.651E-02 g(S)=  0.153E-03 ort = 0.326E-03 (trialstep = 0.452E+00)
 search vector abs. value=  0.206E-01
 bond charge predicted
       N       E                     dE             d eps       ncg     rms          rms(c)
DAV:   1    -0.331881228673E+03   -0.21304E-02   -0.85933E-01   784   0.218E+00    0.777E-02
RMM:   2    -0.331881476435E+03   -0.24776E-03   -0.38236E-03   784   0.203E-01    0.511E-02
RMM:   3    -0.331881444768E+03    0.31668E-04   -0.29225E-04   828   0.524E-02    0.219E-02
RMM:   4    -0.331881442858E+03    0.19094E-05   -0.40942E-05   796   0.189E-02    0.590E-03
RMM:   5    -0.331881443301E+03   -0.44259E-06   -0.38776E-06   555   0.733E-03
  36 F= -.33188144E+03 E0= -.33187591E+03  d E =-.234523E-02
 trial-energy change:   -0.002345  1 .order   -0.002334   -0.003100   -0.001568
 step:   0.8783(harm=  0.9151)  dis= 0.02298  next Energy=  -331.882192 (dE=-0.309E-02)
 bond charge predicted
       N       E                     dE             d eps       ncg     rms          rms(c)
DAV:   1    -0.331882025665E+03   -0.58281E-03   -0.76327E-01   784   0.205E+00    0.733E-02
RMM:   2    -0.331882245858E+03   -0.22019E-03   -0.34089E-03   784   0.191E-01    0.482E-02
RMM:   3    -0.331882217808E+03    0.28050E-04   -0.26552E-04   828   0.497E-02    0.203E-02
RMM:   4    -0.331882216139E+03    0.16691E-05   -0.34635E-05   800   0.176E-02    0.567E-03
RMM:   5    -0.331882216507E+03   -0.36834E-06   -0.33842E-06   542   0.686E-03
  37 F= -.33188222E+03 E0= -.33187675E+03  d E =-.311844E-02
 curvature:  -1.37 expect dE=-0.207E-01 dE for cont linesearch -0.703E-06
 trial: gam= 2.31697 g(F)=  0.149E-01 g(S)=  0.247E-03 ort = 0.103E-03 (trialstep = 0.877E-01)
 search vector abs. value=  0.126E+00
 bond charge predicted
       N       E                     dE             d eps       ncg     rms          rms(c)
DAV:   1    -0.331883455184E+03   -0.12390E-02   -0.20267E-01   784   0.990E-01    0.310E-02
RMM:   2    -0.331883506442E+03   -0.51258E-04   -0.69082E-04   784   0.817E-02    0.203E-02
RMM:   3    -0.331883504017E+03    0.24247E-05   -0.52163E-05   806   0.220E-02    0.606E-03
RMM:   4    -0.331883504778E+03   -0.76066E-06   -0.48806E-06   593   0.679E-03
  38 F= -.33188350E+03 E0= -.33187810E+03  d E =-.128827E-02
 ZBRENT: can't locate minimum, use default step
 trial-energy change:   -0.001288  1 .order   -0.001280   -0.001350   -0.001210
 step:   0.3508(harm=  0.8496)  dis= 0.02343  next Energy=  -331.888754 (dE=-0.654E-02)
 bond charge predicted
       N       E                     dE             d eps       ncg     rms          rms(c)
DAV:   1    -0.331886127058E+03   -0.26230E-02   -0.18261E+00   784   0.297E+00    0.962E-02
RMM:   2    -0.331886623656E+03   -0.49660E-03   -0.67077E-03   784   0.260E-01    0.636E-02
RMM:   3    -0.331886594195E+03    0.29461E-04   -0.43310E-04   818   0.646E-02    0.297E-02
RMM:   4    -0.331886597307E+03   -0.31119E-05   -0.86750E-05   802   0.258E-02    0.728E-03
RMM:   5    -0.331886595445E+03    0.18617E-05   -0.10753E-05   722   0.118E-02    0.405E-03
RMM:   6    -0.331886595459E+03   -0.13773E-07   -0.13419E-06   476   0.395E-03
  39 F= -.33188660E+03 E0= -.33188138E+03  d E =-.437895E-02
 curvature:  -1.99 expect dE=-0.187E-01 dE for cont linesearch -0.126E-02
 ZBRENT: increasing intervall
 opt :   0.8771  next Energy=  -331.888753 (dE=-0.654E-02)
 bond charge predicted
       N       E                     dE             d eps       ncg     rms          rms(c)
DAV:   1    -0.331886282071E+03    0.31337E-03   -0.73386E+00   784   0.597E+00    0.205E-01
RMM:   2    -0.331888785088E+03   -0.25030E-02   -0.32503E-02   785   0.575E-01    0.136E-01
RMM:   3    -0.331888657662E+03    0.12743E-03   -0.17044E-03   842   0.126E-01    0.766E-02
RMM:   4    -0.331888647097E+03    0.10565E-04   -0.53239E-04   787   0.644E-02    0.164E-02
RMM:   5    -0.331888636723E+03    0.10375E-04   -0.50072E-05   813   0.247E-02    0.880E-03
RMM:   6    -0.331888636861E+03   -0.13805E-06   -0.74160E-06   694   0.727E-03
  40 F= -.33188864E+03 E0= -.33188380E+03  d E =-.642035E-02
 curvature:  -3.40 expect dE=-0.522E-01 dE for cont linesearch -0.290E-04
 trial: gam= 0.81770 g(F)=  0.145E-01 g(S)=  0.864E-03 ort =-0.104E-02 (trialstep = 0.246E+00)
 search vector abs. value=  0.981E-01
 bond charge predicted
       N       E                     dE             d eps       ncg     rms          rms(c)
DAV:   1    -0.331890983758E+03   -0.23470E-02   -0.12446E+00   784   0.249E+00    0.877E-02
RMM:   2    -0.331891315090E+03   -0.33133E-03   -0.51007E-03   784   0.233E-01    0.573E-02
RMM:   3    -0.331891275262E+03    0.39828E-04   -0.37635E-04   825   0.601E-02    0.262E-02
RMM:   4    -0.331891270585E+03    0.46768E-05   -0.61854E-05   796   0.227E-02    0.731E-03
RMM:   5    -0.331891269628E+03    0.95775E-06   -0.61378E-06   645   0.924E-03
  41 F= -.33189127E+03 E0= -.33188653E+03  d E =-.263277E-02
 trial-energy change:   -0.002633  1 .order   -0.002660   -0.003562   -0.001759
 step:   0.5467(harm=  0.4851)  dis= 0.03220  next Energy=  -331.892297 (dE=-0.366E-02)
 bond charge predicted
       N       E                     dE             d eps       ncg     rms          rms(c)
DAV:   1    -0.331891752234E+03   -0.48165E-03   -0.18721E+00   784   0.305E+00    0.109E-01
RMM:   2    -0.331892267420E+03   -0.51519E-03   -0.79182E-03   784   0.292E-01    0.711E-02
RMM:   3    -0.331892207732E+03    0.59688E-04   -0.56475E-04   827   0.733E-02    0.347E-02
RMM:   4    -0.331892198681E+03    0.90512E-05   -0.10796E-04   799   0.288E-02    0.917E-03
RMM:   5    -0.331892197441E+03    0.12396E-05   -0.10440E-05   772   0.116E-02    0.448E-03
RMM:   6    -0.331892197723E+03   -0.28210E-06   -0.22107E-06   487   0.454E-03
  42 F= -.33189220E+03 E0= -.33188756E+03  d E =-.356086E-02
 curvature:  -1.53 expect dE=-0.206E-01 dE for cont linesearch -0.190E-04
 trial: gam= 0.98957 g(F)=  0.133E-01 g(S)=  0.141E-03 ort =-0.110E-02 (trialstep = 0.279E+00)
 search vector abs. value=  0.107E+00
 bond charge predicted
       N       E                     dE             d eps       ncg     rms          rms(c)
DAV:   1    -0.331894511737E+03   -0.23143E-02   -0.17787E+00   784   0.285E+00    0.982E-02
RMM:   2    -0.331894973293E+03   -0.46156E-03   -0.66276E-03   784   0.260E-01    0.644E-02
RMM:   3    -0.331894922290E+03    0.51002E-04   -0.43603E-04   821   0.648E-02    0.307E-02
RMM:   4    -0.331894915238E+03    0.70520E-05   -0.92721E-05   791   0.266E-02    0.810E-03
RMM:   5    -0.331894913608E+03    0.16305E-05   -0.10544E-05   737   0.113E-02    0.415E-03
RMM:   6    -0.331894914183E+03   -0.57517E-06   -0.18453E-06   477   0.424E-03
  43 F= -.33189491E+03 E0= -.33188988E+03  d E =-.271646E-02
 trial-energy change:   -0.002716  1 .order   -0.002698   -0.003456   -0.001939
 step:   0.5888(harm=  0.6367)  dis= 0.03699  next Energy=  -331.896013 (dE=-0.381E-02)
 bond charge predicted
       N       E                     dE             d eps       ncg     rms          rms(c)
DAV:   1    -0.331895511421E+03   -0.59781E-03   -0.21792E+00   784   0.318E+00    0.109E-01
RMM:   2    -0.331896090376E+03   -0.57895E-03   -0.82979E-03   784   0.289E-01    0.714E-02
RMM:   3    -0.331896027900E+03    0.62476E-04   -0.53276E-04   822   0.714E-02    0.341E-02
RMM:   4    -0.331896019085E+03    0.88145E-05   -0.11275E-04   790   0.293E-02    0.895E-03
RMM:   5    -0.331896017148E+03    0.19369E-05   -0.12853E-05   777   0.123E-02    0.456E-03
RMM:   6    -0.331896017858E+03   -0.70992E-06   -0.20907E-06   483   0.442E-03
  44 F= -.33189602E+03 E0= -.33189053E+03  d E =-.382013E-02
 curvature:  -2.71 expect dE=-0.277E-01 dE for cont linesearch -0.304E-05
 trial: gam= 0.50323 g(F)=  0.987E-02 g(S)=  0.334E-03 ort = 0.347E-03 (trialstep = 0.341E+00)
 search vector abs. value=  0.377E-01
 bond charge predicted
       N       E                     dE             d eps       ncg     rms          rms(c)
DAV:   1    -0.331897995426E+03   -0.19783E-02   -0.89612E-01   812   0.228E+00    0.919E-02
RMM:   2    -0.331898248745E+03   -0.25332E-03   -0.46828E-03   784   0.228E-01    0.570E-02
RMM:   3    -0.331898213232E+03    0.35514E-04   -0.34163E-04   829   0.566E-02    0.276E-02
RMM:   4    -0.331898207940E+03    0.52913E-05   -0.52604E-05   794   0.214E-02    0.665E-03
RMM:   5    -0.331898208565E+03   -0.62475E-06   -0.37647E-06   538   0.735E-03
  45 F= -.33189821E+03 E0= -.33189233E+03  d E =-.219071E-02
 trial-energy change:   -0.002191  1 .order   -0.002163   -0.003542   -0.000784
 step:   0.4314(harm=  0.4383)  dis= 0.01510  next Energy=  -331.898312 (dE=-0.229E-02)
 bond charge predicted
       N       E                     dE             d eps       ncg     rms          rms(c)
DAV:   1    -0.331898308894E+03   -0.10095E-03   -0.62394E-02   882   0.601E-01    0.244E-02
RMM:   2    -0.331898327180E+03   -0.18287E-04   -0.32878E-04   784   0.596E-02    0.150E-02
RMM:   3    -0.331898325068E+03    0.21127E-05   -0.25556E-05   830   0.152E-02    0.689E-03
RMM:   4    -0.331898325122E+03   -0.54344E-07   -0.28927E-06   497   0.542E-03
  46 F= -.33189833E+03 E0= -.33189234E+03  d E =-.230726E-02
 curvature:  -0.79 expect dE=-0.361E-02 dE for cont linesearch -0.956E-06
 trial: gam= 0.48083 g(F)=  0.437E-02 g(S)=  0.189E-03 ort = 0.213E-03 (trialstep = 0.359E+00)
 search vector abs. value=  0.135E-01
 bond charge predicted
       N       E                     dE             d eps       ncg     rms          rms(c)
DAV:   1    -0.331899387552E+03   -0.10625E-02   -0.33312E-01   784   0.145E+00    0.613E-02
RMM:   2    -0.331899493838E+03   -0.10629E-03   -0.19421E-03   784   0.146E-01    0.395E-02
RMM:   3    -0.331899465512E+03    0.28327E-04   -0.17385E-04   817   0.389E-02    0.155E-02
RMM:   4    -0.331899462188E+03    0.33240E-05   -0.18494E-05   800   0.130E-02    0.535E-03
RMM:   5    -0.331899462040E+03    0.14767E-06   -0.24022E-06   490   0.512E-03
  47 F= -.33189946E+03 E0= -.33189365E+03  d E =-.113692E-02
 trial-energy change:   -0.001137  1 .order   -0.001132   -0.001673   -0.000591
 step:   0.5483(harm=  0.5556)  dis= 0.01086  next Energy=  -331.899618 (dE=-0.129E-02)
 bond charge predicted
       N       E                     dE             d eps       ncg     rms          rms(c)
DAV:   1    -0.331899615246E+03   -0.15306E-03   -0.92163E-02   840   0.764E-01    0.322E-02
RMM:   2    -0.331899644595E+03   -0.29349E-04   -0.54156E-04   784   0.770E-02    0.207E-02
RMM:   3    -0.331899636395E+03    0.81998E-05   -0.50265E-05   817   0.207E-02    0.791E-03
RMM:   4    -0.331899635731E+03    0.66416E-06   -0.42073E-06   569   0.662E-03
  48 F= -.33189964E+03 E0= -.33189392E+03  d E =-.131061E-02
 curvature:  -0.80 expect dE=-0.269E-02 dE for cont linesearch -0.168E-05
 trial: gam= 0.72673 g(F)=  0.332E-02 g(S)=  0.243E-04 ort = 0.168E-03 (trialstep = 0.397E+00)
 search vector abs. value=  0.107E-01
 bond charge predicted
       N       E                     dE             d eps       ncg     rms          rms(c)
DAV:   1    -0.331900558251E+03   -0.92186E-03   -0.32109E-01   784   0.145E+00    0.660E-02
RMM:   2    -0.331900638396E+03   -0.80145E-04   -0.20024E-03   784   0.147E-01    0.419E-02
RMM:   3    -0.331900602013E+03    0.36383E-04   -0.18191E-04   806   0.407E-02    0.159E-02
RMM:   4    -0.331900598275E+03    0.37380E-05   -0.20403E-05   797   0.136E-02    0.499E-03
RMM:   5    -0.331900598802E+03   -0.52663E-06   -0.19616E-06   482   0.498E-03
  49 F= -.33190060E+03 E0= -.33189534E+03  d E =-.963071E-03
 trial-energy change:   -0.000963  1 .order   -0.000978   -0.001378   -0.000578
 step:   0.7615(harm=  0.6840)  dis= 0.01318  next Energy=  -331.900852 (dE=-0.122E-02)
 bond charge predicted
       N       E                     dE             d eps       ncg     rms          rms(c)
DAV:   1    -0.331900774154E+03   -0.17588E-03   -0.27045E-01   812   0.133E+00    0.604E-02
RMM:   2    -0.331900842790E+03   -0.68636E-04   -0.16943E-03   784   0.135E-01    0.384E-02
RMM:   3    -0.331900811934E+03    0.30856E-04   -0.15884E-04   807   0.378E-02    0.142E-02
RMM:   4    -0.331900809327E+03    0.26070E-05   -0.16182E-05   799   0.119E-02    0.471E-03
RMM:   5    -0.331900810108E+03   -0.78137E-06   -0.16599E-06   476   0.442E-03
  50 F= -.33190081E+03 E0= -.33189598E+03  d E =-.117438E-02
 curvature:  -0.98 expect dE=-0.516E-02 dE for cont linesearch -0.890E-05
 trial: gam= 1.73300 g(F)=  0.520E-02 g(S)=  0.736E-04 ort =-0.312E-03 (trialstep = 0.138E+00)
 search vector abs. value=  0.364E-01
 bond charge predicted
       N       E                     dE             d eps       ncg     rms          rms(c)
DAV:   1    -0.331901387971E+03   -0.57864E-03   -0.13767E-01   840   0.894E-01    0.335E-02
RMM:   2    -0.331901430903E+03   -0.42932E-04   -0.70906E-04   784   0.848E-02    0.223E-02
RMM:   3    -0.331901423075E+03    0.78279E-05   -0.62207E-05   792   0.240E-02    0.660E-03
RMM:   4    -0.331901423472E+03   -0.39675E-06   -0.49529E-06   598   0.689E-03
  51 F= -.33190142E+03 E0= -.33189670E+03  d E =-.613363E-03
 ZBRENT: can't locate minimum, use default step
 trial-energy change:   -0.000613  1 .order   -0.000611   -0.000655   -0.000567
 step:   0.5539(harm=  1.0297)  dis= 0.01845  next Energy=  -331.903246 (dE=-0.244E-02)
 bond charge predicted
       N       E                     dE             d eps       ncg     rms          rms(c)
DAV:   1    -0.331902302571E+03   -0.87950E-03   -0.12394E+00   784   0.268E+00    0.102E-01
RMM:   2    -0.331902708109E+03   -0.40554E-03   -0.65823E-03   784   0.263E-01    0.681E-02
RMM:   3    -0.331902640503E+03    0.67606E-04   -0.51136E-04   800   0.705E-02    0.271E-02
RMM:   4    -0.331902636044E+03    0.44593E-05   -0.73519E-05   797   0.250E-02    0.780E-03
RMM:   5    -0.331902636508E+03   -0.46438E-06   -0.86686E-06   722   0.974E-03
  52 F= -.33190264E+03 E0= -.33189824E+03  d E =-.182640E-02
 curvature:  -2.83 expect dE=-0.184E-01 dE for cont linesearch -0.196E-03
 ZBRENT: increasing intervall
 opt :   1.3846  next Energy=  -331.901872 (dE=-0.106E-02)
 bond charge predicted
       N       E                     dE             d eps       ncg     rms          rms(c)
DAV:   1    -0.331900119225E+03    0.25168E-02   -0.49699E+00   784   0.538E+00    0.210E-01
RMM:   2    -0.331901982734E+03   -0.18635E-02   -0.29044E-02   784   0.563E-01    0.141E-01
RMM:   3    -0.331901736090E+03    0.24664E-03   -0.19095E-03   817   0.137E-01    0.722E-02
RMM:   4    -0.331901684768E+03    0.51322E-04   -0.49117E-04   790   0.603E-02    0.165E-02
RMM:   5    -0.331901682223E+03    0.25456E-05   -0.43540E-05   814   0.233E-02    0.943E-03
RMM:   6    -0.331901688978E+03   -0.67550E-05   -0.73871E-06   676   0.765E-03    0.252E-03
RMM:   7    -0.331901694897E+03   -0.59191E-05   -0.13214E-06   474   0.415E-03    0.131E-03
RMM:   8    -0.331901701060E+03   -0.61628E-05   -0.78598E-07   470   0.278E-03    0.752E-04
RMM:   9    -0.331901706463E+03   -0.54035E-05   -0.48388E-07   469   0.202E-03    0.674E-04
RMM:  10    -0.331901710121E+03   -0.36577E-05   -0.38571E-07   342   0.153E-03    0.390E-04
RMM:  11    -0.331901711730E+03   -0.16089E-05   -0.13452E-07   300   0.105E-03    0.192E-04
RMM:  12    -0.331901712885E+03   -0.11550E-05   -0.85163E-08   298   0.942E-04    0.181E-04
RMM:  13    -0.331901713316E+03   -0.43088E-06   -0.37376E-08   215   0.878E-04
  53 F= -.33190171E+03 E0= -.33189795E+03  d E =-.903207E-03
 curvature:  11.03 expect dE= 0.310E+00 dE for cont linesearch  0.525E-02
 ZBRENT: bracketing found
 ZBRENT: interpolating
 opt :   0.7832  next Energy=  -331.902819 (dE=-0.201E-02)
 bond charge predicted
       N       E                     dE             d eps       ncg     rms          rms(c)
DAV:   1    -0.331902052856E+03   -0.33997E-03   -0.26013E+00   784   0.389E+00    0.148E-01
RMM:   2    -0.331902992308E+03   -0.93945E-03   -0.14495E-02   784   0.392E-01    0.993E-02
RMM:   3    -0.331902857784E+03    0.13452E-03   -0.10305E-03   801   0.102E-01    0.434E-02
RMM:   4    -0.331902844836E+03    0.12948E-04   -0.19519E-04   784   0.398E-02    0.112E-02
RMM:   5    -0.331902842536E+03    0.22997E-05   -0.20626E-05   814   0.154E-02    0.600E-03
RMM:   6    -0.331902843435E+03   -0.89844E-06   -0.31866E-06   551   0.546E-03
  54 F= -.33190284E+03 E0= -.33189862E+03  d E =-.203333E-02
 curvature:  -0.38 expect dE=-0.383E-02 dE for cont linesearch -0.377E-06
 trial: gam= 1.42176 g(F)=  0.944E-02 g(S)=  0.587E-03 ort = 0.190E-03 (trialstep = 0.116E+00)
 search vector abs. value=  0.841E-01
 bond charge predicted
       N       E                     dE             d eps       ncg     rms          rms(c)
DAV:   1    -0.331903869462E+03   -0.10269E-02   -0.22301E-01   812   0.114E+00    0.400E-02
RMM:   2    -0.331903944690E+03   -0.75228E-04   -0.11163E-03   784   0.107E-01    0.266E-02
RMM:   3    -0.331903939264E+03    0.54259E-05   -0.88236E-05   790   0.293E-02    0.863E-03
RMM:   4    -0.331903940841E+03   -0.15771E-05   -0.82496E-06   666   0.895E-03    0.301E-03
RMM:   5    -0.331903941790E+03   -0.94832E-06   -0.92081E-07   470   0.369E-03
  55 F= -.33190394E+03 E0= -.33189959E+03  d E =-.109836E-02
 trial-energy change:   -0.001098  1 .order   -0.001091   -0.001191   -0.000992
 step:   0.4372(harm=  0.6940)  dis= 0.02212  next Energy=  -331.905471 (dE=-0.263E-02)
 bond charge predicted
       N       E                     dE             d eps       ncg     rms          rms(c)
DAV:   1    -0.331905486625E+03   -0.15458E-02   -0.17255E+00   784   0.317E+00    0.114E-01
RMM:   2    -0.331906099711E+03   -0.61309E-03   -0.91154E-03   784   0.311E-01    0.760E-02
RMM:   3    -0.331906047075E+03    0.52636E-04   -0.62997E-04   791   0.803E-02    0.337E-02
RMM:   4    -0.331906049761E+03   -0.26862E-05   -0.11266E-04   798   0.303E-02    0.819E-03
RMM:   5    -0.331906049213E+03    0.54796E-06   -0.10739E-05   750   0.119E-02    0.448E-03
RMM:   6    -0.331906049427E+03   -0.21348E-06   -0.19897E-06   488   0.447E-03
  56 F= -.33190605E+03 E0= -.33190131E+03  d E =-.320599E-02
 curvature:  -2.27 expect dE=-0.124E-01 dE for cont linesearch -0.483E-03
 ZBRENT: increasing intervall
 opt :   1.0801  next Energy=  -331.905965 (dE=-0.312E-02)
 bond charge predicted
       N       E                     dE             d eps       ncg     rms          rms(c)
DAV:   1    -0.331903393141E+03    0.26561E-02   -0.69262E+00   784   0.637E+00    0.241E-01
RMM:   2    -0.331906294261E+03   -0.29011E-02   -0.41627E-02   784   0.677E-01    0.160E-01
RMM:   3    -0.331906091590E+03    0.20267E-03   -0.24398E-03   810   0.157E-01    0.873E-02
RMM:   4    -0.331906069226E+03    0.22364E-04   -0.67613E-04   792   0.712E-02    0.169E-02
RMM:   5    -0.331906061589E+03    0.76370E-05   -0.47609E-05   820   0.260E-02    0.101E-02
RMM:   6    -0.331906061932E+03   -0.34347E-06   -0.10627E-05   720   0.835E-03    0.236E-03
RMM:   7    -0.331906062151E+03   -0.21835E-06   -0.12675E-06   492   0.427E-03
  57 F= -.33190606E+03 E0= -.33190053E+03  d E =-.321872E-02
 curvature:   0.40 expect dE= 0.964E-02 dE for cont linesearch  0.665E-04
 ZBRENT: bracketing found
 ZBRENT: interpolating
 opt :   0.7778  next Energy=  -331.906628 (dE=-0.379E-02)
 bond charge predicted
       N       E                     dE             d eps       ncg     rms          rms(c)
DAV:   1    -0.331906201424E+03   -0.13949E-03   -0.15250E+00   784   0.298E+00    0.107E-01
RMM:   2    -0.331906741049E+03   -0.53963E-03   -0.80177E-03   784   0.290E-01    0.710E-02
RMM:   3    -0.331906695827E+03    0.45222E-04   -0.56145E-04   791   0.757E-02    0.299E-02
RMM:   4    -0.331906699338E+03   -0.35115E-05   -0.89798E-05   793   0.274E-02    0.767E-03
RMM:   5    -0.331906699510E+03   -0.17139E-06   -0.82546E-06   702   0.102E-02
  58 F= -.33190670E+03 E0= -.33190154E+03  d E =-.385607E-02
 curvature:  -3.39 expect dE=-0.395E-01 dE for cont linesearch -0.192E-05
 trial: gam= 1.19049 g(F)=  0.109E-01 g(S)=  0.704E-03 ort =-0.218E-03 (trialstep = 0.160E+00)
 search vector abs. value=  0.130E+00
 bond charge predicted
       N       E                     dE             d eps       ncg     rms          rms(c)
DAV:   1    -0.331908020633E+03   -0.13213E-02   -0.65641E-01   784   0.197E+00    0.708E-02
RMM:   2    -0.331908248225E+03   -0.22759E-03   -0.34243E-03   784   0.188E-01    0.477E-02
RMM:   3    -0.331908221650E+03    0.26575E-04   -0.28209E-04   790   0.526E-02    0.154E-02
RMM:   4    -0.331908223055E+03   -0.14052E-05   -0.30390E-05   823   0.165E-02    0.548E-03
RMM:   5    -0.331908222906E+03    0.14901E-06   -0.39220E-06   587   0.639E-03
  59 F= -.33190822E+03 E0= -.33190295E+03  d E =-.152340E-02
 trial-energy change:   -0.001523  1 .order   -0.001539   -0.001822   -0.001255
 step:   0.5141(harm=  0.5141)  dis= 0.03205  next Energy=  -331.909625 (dE=-0.293E-02)
 bond charge predicted
       N       E                     dE             d eps       ncg     rms          rms(c)
DAV:   1    -0.331908780131E+03   -0.55708E-03   -0.32168E+00   784   0.437E+00    0.161E-01
RMM:   2    -0.331910025510E+03   -0.12454E-02   -0.18225E-02   784   0.444E-01    0.109E-01
RMM:   3    -0.331909897556E+03    0.12795E-03   -0.12418E-03   798   0.113E-01    0.506E-02
RMM:   4    -0.331909894183E+03    0.33731E-05   -0.27060E-04   793   0.454E-02    0.125E-02
RMM:   5    -0.331909890496E+03    0.36867E-05   -0.32237E-05   819   0.196E-02    0.727E-03
RMM:   6    -0.331909891517E+03   -0.10213E-05   -0.43258E-06   582   0.658E-03    0.171E-03
RMM:   7    -0.331909892385E+03   -0.86819E-06   -0.58670E-07   470   0.294E-03
  60 F= -.33190989E+03 E0= -.33190435E+03  d E =-.319288E-02
 curvature:  -2.94 expect dE=-0.250E-01 dE for cont linesearch -0.384E-04
 trial: gam= 0.72084 g(F)=  0.834E-02 g(S)=  0.174E-03 ort = 0.130E-02 (trialstep = 0.231E+00)
 search vector abs. value=  0.781E-01
 bond charge predicted
       N       E                     dE             d eps       ncg     rms          rms(c)
DAV:   1    -0.331911472251E+03   -0.15807E-02   -0.81100E-01   784   0.222E+00    0.842E-02
RMM:   2    -0.331911735764E+03   -0.26351E-03   -0.44686E-03   784   0.217E-01    0.555E-02
RMM:   3    -0.331911692252E+03    0.43512E-04   -0.35830E-04   795   0.591E-02    0.205E-02
RMM:   4    -0.331911690910E+03    0.13417E-05   -0.44426E-05   806   0.195E-02    0.635E-03
RMM:   5    -0.331911691119E+03   -0.20874E-06   -0.41939E-06   591   0.695E-03
  61 F= -.33191169E+03 E0= -.33190623E+03  d E =-.179873E-02
 trial-energy change:   -0.001799  1 .order   -0.001785   -0.002182   -0.001387
 step:   0.5524(harm=  0.6340)  dis= 0.02637  next Energy=  -331.912695 (dE=-0.280E-02)
 bond charge predicted
       N       E                     dE             d eps       ncg     rms          rms(c)
DAV:   1    -0.331912439446E+03   -0.74854E-03   -0.15726E+00   784   0.308E+00    0.118E-01
RMM:   2    -0.331912974317E+03   -0.53487E-03   -0.88982E-03   784   0.307E-01    0.781E-02
RMM:   3    -0.331912890277E+03    0.84040E-04   -0.67781E-04   798   0.819E-02    0.320E-02
RMM:   4    -0.331912885210E+03    0.50667E-05   -0.10443E-04   793   0.291E-02    0.883E-03
RMM:   5    -0.331912885479E+03   -0.26896E-06   -0.10127E-05   742   0.105E-02    0.448E-03
RMM:   6    -0.331912887613E+03   -0.21340E-05   -0.27389E-06   533   0.470E-03    0.126E-03
RMM:   7    -0.331912889797E+03   -0.21842E-05   -0.41115E-07   470   0.242E-03    0.716E-04
RMM:   8    -0.331912892639E+03   -0.28416E-05   -0.34391E-07   468   0.166E-03    0.535E-04
RMM:   9    -0.331912895035E+03   -0.23967E-05   -0.19931E-07   354   0.126E-03    0.381E-04
RMM:  10    -0.331912896648E+03   -0.16123E-05   -0.10915E-07   341   0.985E-04    0.226E-04
RMM:  11    -0.331912897413E+03   -0.76491E-06   -0.19847E-08   208   0.741E-04
  62 F= -.33191290E+03 E0= -.33190755E+03  d E =-.300503E-02
 curvature:  -2.51 expect dE=-0.967E-02 dE for cont linesearch -0.534E-04
 ZBRENT: extrapolating
 opt :   0.6402  next Energy=  -331.912954 (dE=-0.306E-02)
 bond charge predicted
       N       E                     dE             d eps       ncg     rms          rms(c)
DAV:   1    -0.331912915716E+03   -0.19069E-04   -0.11713E-01   812   0.841E-01    0.317E-02
RMM:   2    -0.331912954287E+03   -0.38571E-04   -0.63506E-04   784   0.807E-02    0.209E-02
RMM:   3    -0.331912948675E+03    0.56122E-05   -0.54060E-05   794   0.224E-02    0.664E-03
RMM:   4    -0.331912948647E+03    0.28123E-07   -0.44572E-06   587   0.636E-03
  63 F= -.33191295E+03 E0= -.33190763E+03  d E =-.305626E-02
 curvature:  -2.66 expect dE=-0.138E-01 dE for cont linesearch -0.104E-05
 trial: gam= 0.73081 g(F)=  0.496E-02 g(S)=  0.239E-03 ort =-0.174E-03 (trialstep = 0.313E+00)
 search vector abs. value=  0.466E-01
 bond charge predicted
       N       E                     dE             d eps       ncg     rms          rms(c)
DAV:   1    -0.331913839703E+03   -0.89103E-03   -0.89569E-01   784   0.232E+00    0.846E-02
RMM:   2    -0.331914168374E+03   -0.32867E-03   -0.49706E-03   784   0.227E-01    0.576E-02
RMM:   3    -0.331914126575E+03    0.41799E-04   -0.40693E-04   788   0.636E-02    0.187E-02
RMM:   4    -0.331914128591E+03   -0.20160E-05   -0.48085E-05   815   0.201E-02    0.627E-03
RMM:   5    -0.331914128325E+03    0.26551E-06   -0.70621E-06   718   0.820E-03
  64 F= -.33191413E+03 E0= -.33190865E+03  d E =-.117968E-02
 trial-energy change:   -0.001180  1 .order   -0.001155   -0.001588   -0.000723
 step:   0.5175(harm=  0.5745)  dis= 0.01916  next Energy=  -331.914372 (dE=-0.142E-02)
 bond charge predicted
       N       E                     dE             d eps       ncg     rms          rms(c)
DAV:   1    -0.331914287017E+03   -0.15843E-03   -0.38360E-01   784   0.152E+00    0.548E-02
RMM:   2    -0.331914425175E+03   -0.13816E-03   -0.20977E-03   784   0.147E-01    0.373E-02
RMM:   3    -0.331914407691E+03    0.17484E-04   -0.18603E-04   791   0.422E-02    0.101E-02
RMM:   4    -0.331914408791E+03   -0.10992E-05   -0.15797E-05   805   0.119E-02    0.418E-03
RMM:   5    -0.331914409231E+03   -0.44073E-06   -0.23932E-06   496   0.486E-03
  65 F= -.33191441E+03 E0= -.33190882E+03  d E =-.146058E-02
 curvature:  -2.51 expect dE=-0.126E-01 dE for cont linesearch -0.326E-05
 trial: gam= 0.75016 g(F)=  0.478E-02 g(S)=  0.234E-03 ort = 0.246E-03 (trialstep = 0.354E+00)
 search vector abs. value=  0.316E-01
 bond charge predicted
       N       E                     dE             d eps       ncg     rms          rms(c)
DAV:   1    -0.331915535469E+03   -0.11267E-02   -0.75514E-01   784   0.220E+00    0.835E-02
RMM:   2    -0.331915810722E+03   -0.27525E-03   -0.43798E-03   784   0.216E-01    0.546E-02
RMM:   3    -0.331915786068E+03    0.24654E-04   -0.33761E-04   797   0.573E-02    0.216E-02
RMM:   4    -0.331915788703E+03   -0.26350E-05   -0.43733E-05   816   0.185E-02    0.618E-03
RMM:   5    -0.331915788925E+03   -0.22213E-06   -0.34293E-06   558   0.627E-03
  66 F= -.33191579E+03 E0= -.33191021E+03  d E =-.137969E-02
 trial-energy change:   -0.001380  1 .order   -0.001349   -0.001839   -0.000859
 step:   0.5901(harm=  0.6641)  dis= 0.01743  next Energy=  -331.916085 (dE=-0.168E-02)
 bond charge predicted
       N       E                     dE             d eps       ncg     rms          rms(c)
DAV:   1    -0.331916101961E+03   -0.31326E-03   -0.33762E-01   784   0.147E+00    0.557E-02
RMM:   2    -0.331916223558E+03   -0.12160E-03   -0.19421E-03   784   0.143E-01    0.364E-02
RMM:   3    -0.331916212531E+03    0.11027E-04   -0.15579E-04   793   0.385E-02    0.133E-02
RMM:   4    -0.331916213657E+03   -0.11267E-05   -0.17773E-05   819   0.116E-02    0.423E-03
RMM:   5    -0.331916213741E+03   -0.84015E-07   -0.13217E-06   473   0.406E-03
  67 F= -.33191621E+03 E0= -.33191064E+03  d E =-.180451E-02
 curvature:  -1.91 expect dE=-0.625E-02 dE for cont linesearch -0.695E-04
 ZBRENT: increasing intervall
 opt :   1.0630  next Energy=  -331.916080 (dE=-0.167E-02)
 bond charge predicted
       N       E                     dE             d eps       ncg     rms          rms(c)
DAV:   1    -0.331915607649E+03    0.60601E-03   -0.13506E+00   784   0.296E+00    0.112E-01
RMM:   2    -0.331916097741E+03   -0.49009E-03   -0.78373E-03   784   0.293E-01    0.734E-02
RMM:   3    -0.331916050998E+03    0.46743E-04   -0.59968E-04   796   0.767E-02    0.300E-02
RMM:   4    -0.331916054418E+03   -0.34196E-05   -0.83258E-05   810   0.256E-02    0.838E-03
RMM:   5    -0.331916054264E+03    0.15399E-06   -0.73405E-06   683   0.898E-03
  68 F= -.33191605E+03 E0= -.33191050E+03  d E =-.164503E-02
 curvature:   3.67 expect dE= 0.455E-01 dE for cont linesearch  0.405E-03
 ZBRENT: bracketing found
 ZBRENT: interpolating
 opt :   0.7626  next Energy=  -331.916306 (dE=-0.190E-02)
 bond charge predicted
       N       E                     dE             d eps       ncg     rms          rms(c)
DAV:   1    -0.331916149733E+03   -0.95315E-04   -0.54423E-01   784   0.188E+00    0.703E-02
RMM:   2    -0.331916337852E+03   -0.18812E-03   -0.30571E-03   784   0.180E-01    0.458E-02
RMM:   3    -0.331916319319E+03    0.18532E-04   -0.24132E-04   792   0.477E-02    0.162E-02
RMM:   4    -0.331916321392E+03   -0.20722E-05   -0.26524E-05   823   0.143E-02    0.517E-03
RMM:   5    -0.331916321746E+03   -0.35489E-06   -0.19277E-06   490   0.500E-03
  69 F= -.33191632E+03 E0= -.33191075E+03  d E =-.191252E-02
 curvature:  -0.84 expect dE=-0.467E-02 dE for cont linesearch -0.244E-06
 trial: gam= 1.29132 g(F)=  0.538E-02 g(S)=  0.195E-03 ort = 0.959E-04 (trialstep = 0.235E+00)
 search vector abs. value=  0.586E-01
 bond charge predicted
       N       E                     dE             d eps       ncg     rms          rms(c)
DAV:   1    -0.331917219896E+03   -0.89850E-03   -0.61724E-01   784   0.201E+00    0.749E-02
RMM:   2    -0.331917434286E+03   -0.21439E-03   -0.35209E-03   784   0.193E-01    0.507E-02
RMM:   3    -0.331917400246E+03    0.34040E-04   -0.32017E-04   788   0.553E-02    0.142E-02
RMM:   4    -0.331917401486E+03   -0.12403E-05   -0.28846E-05   828   0.156E-02    0.560E-03
RMM:   5    -0.331917401205E+03    0.28166E-06   -0.47354E-06   629   0.662E-03
  70 F= -.33191740E+03 E0= -.33191216E+03  d E =-.107946E-02
 trial-energy change:   -0.001079  1 .order   -0.001093   -0.001340   -0.000846
 step:   0.6384(harm=  0.6384)  dis= 0.02555  next Energy=  -331.918140 (dE=-0.182E-02)
 bond charge predicted
       N       E                     dE             d eps       ncg     rms          rms(c)
DAV:   1    -0.331917449290E+03   -0.47804E-04   -0.18156E+00   784   0.345E+00    0.129E-01
RMM:   2    -0.331918110574E+03   -0.66128E-03   -0.10667E-02   784   0.339E-01    0.880E-02
RMM:   3    -0.331918013159E+03    0.97414E-04   -0.87925E-04   791   0.933E-02    0.313E-02
RMM:   4    -0.331918015715E+03   -0.25551E-05   -0.11546E-04   805   0.308E-02    0.964E-03
RMM:   5    -0.331918015017E+03    0.69742E-06   -0.18824E-05   808   0.132E-02    0.531E-03
RMM:   6    -0.331918016211E+03   -0.11934E-05   -0.18081E-06   498   0.479E-03    0.117E-03
RMM:   7    -0.331918017943E+03   -0.17329E-05   -0.50501E-07   470   0.223E-03    0.543E-04
RMM:   8    -0.331918019459E+03   -0.15154E-05   -0.22683E-07   447   0.154E-03    0.436E-04
RMM:   9    -0.331918021500E+03   -0.20416E-05   -0.20457E-07   356   0.128E-03    0.325E-04
RMM:  10    -0.331918022464E+03   -0.96376E-06   -0.10895E-07   312   0.103E-03
  71 F= -.33191802E+03 E0= -.33191334E+03  d E =-.170072E-02
 curvature:  -3.28 expect dE=-0.228E-01 dE for cont linesearch -0.209E-04
 trial: gam= 1.28056 g(F)=  0.683E-02 g(S)=  0.119E-03 ort =-0.611E-03 (trialstep = 0.182E+00)
 search vector abs. value=  0.101E+00
 bond charge predicted
       N       E                     dE             d eps       ncg     rms          rms(c)
DAV:   1    -0.331918766682E+03   -0.74518E-03   -0.65029E-01   784   0.203E+00    0.746E-02
RMM:   2    -0.331918991213E+03   -0.22453E-03   -0.36323E-03   784   0.195E-01    0.502E-02
RMM:   3    -0.331918961658E+03    0.29556E-04   -0.30532E-04   788   0.542E-02    0.160E-02
RMM:   4    -0.331918962461E+03   -0.80381E-06   -0.31018E-05   818   0.159E-02    0.548E-03
RMM:   5    -0.331918962251E+03    0.21084E-06   -0.28983E-06   542   0.568E-03
  72 F= -.33191896E+03 E0= -.33191444E+03  d E =-.939786E-03
 trial-energy change:   -0.000940  1 .order   -0.000932   -0.001125   -0.000740
 step:   0.4541(harm=  0.5330)  dis= 0.02423  next Energy=  -331.919538 (dE=-0.152E-02)
 bond charge predicted
       N       E                     dE             d eps       ncg     rms          rms(c)
DAV:   1    -0.331919267111E+03   -0.30465E-03   -0.14443E+00   784   0.302E+00    0.112E-01
RMM:   2    -0.331919778030E+03   -0.51092E-03   -0.82220E-03   784   0.296E-01    0.754E-02
RMM:   3    -0.331919713004E+03    0.65025E-04   -0.64991E-04   788   0.799E-02    0.279E-02
RMM:   4    -0.331919714309E+03   -0.13041E-05   -0.85564E-05   802   0.261E-02    0.810E-03
RMM:   5    -0.331919714304E+03    0.48385E-08   -0.94726E-06   728   0.974E-03
  73 F= -.33191971E+03 E0= -.33191542E+03  d E =-.169184E-02
 curvature:  -4.16 expect dE=-0.203E-01 dE for cont linesearch -0.654E-04
 ZBRENT: extrapolating
 opt :   0.5768  next Energy=  -331.919792 (dE=-0.177E-02)
 bond charge predicted
       N       E                     dE             d eps       ncg     rms          rms(c)
DAV:   1    -0.331919689497E+03    0.24812E-04   -0.29461E-01   784   0.137E+00    0.497E-02
RMM:   2    -0.331919791753E+03   -0.10226E-03   -0.16397E-03   784   0.131E-01    0.335E-02
RMM:   3    -0.331919778397E+03    0.13357E-04   -0.14483E-04   789   0.367E-02    0.952E-03
RMM:   4    -0.331919779447E+03   -0.10501E-05   -0.12282E-05   737   0.100E-02    0.376E-03
RMM:   5    -0.331919780440E+03   -0.99333E-06   -0.12913E-06   470   0.398E-03
  74 F= -.33191978E+03 E0= -.33191559E+03  d E =-.175798E-02
 curvature:  -4.93 expect dE=-0.293E-01 dE for cont linesearch -0.360E-05
 trial: gam= 0.53700 g(F)=  0.574E-02 g(S)=  0.192E-03 ort =-0.272E-03 (trialstep = 0.261E+00)
 search vector abs. value=  0.349E-01
 bond charge predicted
       N       E                     dE             d eps       ncg     rms          rms(c)
DAV:   1    -0.331920706337E+03   -0.92689E-03   -0.44560E-01   784   0.177E+00    0.684E-02
RMM:   2    -0.331920886488E+03   -0.18015E-03   -0.28594E-03   784   0.176E-01    0.463E-02
RMM:   3    -0.331920860915E+03    0.25572E-04   -0.26750E-04   799   0.499E-02    0.136E-02
RMM:   4    -0.331920862302E+03   -0.13870E-05   -0.21542E-05   828   0.133E-02    0.549E-03
RMM:   5    -0.331920862396E+03   -0.93987E-07   -0.43008E-06   619   0.583E-03
  75 F= -.33192086E+03 E0= -.33191609E+03  d E =-.108196E-02
 trial-energy change:   -0.001082  1 .order   -0.001087   -0.001512   -0.000662
 step:   0.4799(harm=  0.4648)  dis= 0.01439  next Energy=  -331.921136 (dE=-0.136E-02)
 bond charge predicted
       N       E                     dE             d eps       ncg     rms          rms(c)
DAV:   1    -0.331921036665E+03   -0.17436E-03   -0.31186E-01   784   0.148E+00    0.574E-02
RMM:   2    -0.331921163251E+03   -0.12659E-03   -0.20044E-03   784   0.146E-01    0.388E-02
RMM:   3    -0.331921145528E+03    0.17723E-04   -0.18941E-04   797   0.420E-02    0.112E-02
RMM:   4    -0.331921146276E+03   -0.74750E-06   -0.15257E-05   811   0.111E-02    0.465E-03
RMM:   5    -0.331921146152E+03    0.12338E-06   -0.28564E-06   505   0.494E-03
  76 F= -.33192115E+03 E0= -.33191587E+03  d E =-.136571E-02
 curvature:  -1.39 expect dE=-0.502E-02 dE for cont linesearch -0.186E-06
 trial: gam= 0.66131 g(F)=  0.342E-02 g(S)=  0.180E-03 ort =-0.682E-04 (trialstep = 0.305E+00)
 search vector abs. value=  0.188E-01
 bond charge predicted
       N       E                     dE             d eps       ncg     rms          rms(c)
DAV:   1    -0.331921836204E+03   -0.68993E-03   -0.31374E-01   784   0.151E+00    0.636E-02
RMM:   2    -0.331921952024E+03   -0.11582E-03   -0.21597E-03   784   0.152E-01    0.419E-02
RMM:   3    -0.331921927796E+03    0.24228E-04   -0.21369E-04   797   0.439E-02    0.125E-02
RMM:   4    -0.331921927591E+03    0.20539E-06   -0.17189E-05   823   0.117E-02    0.500E-03
RMM:   5    -0.331921927542E+03    0.48727E-07   -0.20224E-06   491   0.451E-03
  77 F= -.33192193E+03 E0= -.33191636E+03  d E =-.781390E-03
 trial-energy change:   -0.000781  1 .order   -0.000769   -0.001084   -0.000454
 step:   0.4891(harm=  0.5243)  dis= 0.01027  next Energy=  -331.922067 (dE=-0.921E-03)
 bond charge predicted
       N       E                     dE             d eps       ncg     rms          rms(c)
DAV:   1    -0.331922053722E+03   -0.12613E-03   -0.11435E-01   784   0.913E-01    0.386E-02
RMM:   2    -0.331922095164E+03   -0.41442E-04   -0.79108E-04   784   0.917E-02    0.254E-02
RMM:   3    -0.331922086019E+03    0.91449E-05   -0.79906E-05   799   0.266E-02    0.748E-03
RMM:   4    -0.331922086045E+03   -0.25693E-07   -0.56571E-06   609   0.684E-03
  78 F= -.33192209E+03 E0= -.33191634E+03  d E =-.939893E-03
 curvature:  -1.35 expect dE=-0.281E-02 dE for cont linesearch -0.221E-05
 trial: gam= 0.49398 g(F)=  0.204E-02 g(S)=  0.439E-04 ort = 0.175E-03 (trialstep = 0.342E+00)
 search vector abs. value=  0.684E-02
 bond charge predicted
       N       E                     dE             d eps       ncg     rms          rms(c)
DAV:   1    -0.331922545052E+03   -0.45903E-03   -0.13362E-01   784   0.105E+00    0.466E-02
RMM:   2    -0.331922598866E+03   -0.53814E-04   -0.10984E-03   784   0.110E-01    0.314E-02
RMM:   3    -0.331922578607E+03    0.20258E-04   -0.12809E-04   802   0.326E-02    0.856E-03
RMM:   4    -0.331922577927E+03    0.68083E-06   -0.84730E-06   704   0.830E-03
  79 F= -.33192258E+03 E0= -.33191711E+03  d E =-.491882E-03
 trial-energy change:   -0.000492  1 .order   -0.000505   -0.000742   -0.000269
 step:   0.6231(harm=  0.5361)  dis= 0.00713  next Energy=  -331.922681 (dE=-0.595E-03)
 bond charge predicted
       N       E                     dE             d eps       ncg     rms          rms(c)
DAV:   1    -0.331922636013E+03   -0.57406E-04   -0.90592E-02   812   0.869E-01    0.387E-02
RMM:   2    -0.331922672769E+03   -0.36756E-04   -0.76029E-04   784   0.914E-02    0.261E-02
RMM:   3    -0.331922658789E+03    0.13980E-04   -0.89846E-05   802   0.271E-02    0.728E-03
RMM:   4    -0.331922658599E+03    0.18963E-06   -0.57663E-06   621   0.692E-03
  80 F= -.33192266E+03 E0= -.33191743E+03  d E =-.572554E-03
 curvature:  -0.68 expect dE=-0.130E-02 dE for cont linesearch -0.547E-05
 trial: gam= 1.12150 g(F)=  0.187E-02 g(S)=  0.562E-04 ort =-0.235E-03 (trialstep = 0.272E+00)
 search vector abs. value=  0.100E-01
 bond charge predicted
       N       E                     dE             d eps       ncg     rms          rms(c)
DAV:   1    -0.331922957235E+03   -0.29845E-03   -0.12634E-01   784   0.101E+00    0.437E-02
RMM:   2    -0.331923004769E+03   -0.47534E-04   -0.96409E-04   784   0.102E-01    0.292E-02
RMM:   3    -0.331922990690E+03    0.14080E-04   -0.10960E-04   797   0.302E-02    0.763E-03
RMM:   4    -0.331922990905E+03   -0.21506E-06   -0.73679E-06   650   0.759E-03
  81 F= -.33192299E+03 E0= -.33191782E+03  d E =-.332306E-03
 trial-energy change:   -0.000332  1 .order   -0.000331   -0.000453   -0.000209
 step:   0.5042(harm=  0.5042)  dis= 0.00712  next Energy=  -331.923079 (dE=-0.420E-03)
 bond charge predicted
       N       E                     dE             d eps       ncg     rms          rms(c)
DAV:   1    -0.331923057893E+03   -0.67203E-04   -0.91914E-02   812   0.860E-01    0.373E-02
RMM:   2    -0.331923092986E+03   -0.35093E-04   -0.70440E-04   784   0.875E-02    0.249E-02
RMM:   3    -0.331923083258E+03    0.97282E-05   -0.80515E-05   797   0.259E-02    0.664E-03
RMM:   4    -0.331923083575E+03   -0.31690E-06   -0.52650E-06   602   0.653E-03
  82 F= -.33192308E+03 E0= -.33191796E+03  d E =-.424976E-03
 curvature:  -1.51 expect dE=-0.245E-02 dE for cont linesearch -0.215E-06
 trial: gam= 0.57310 g(F)=  0.148E-02 g(S)=  0.138E-03 ort =-0.377E-04 (trialstep = 0.319E+00)
 search vector abs. value=  0.486E-02
 bond charge predicted
       N       E                     dE             d eps       ncg     rms          rms(c)
DAV:   1    -0.331923406328E+03   -0.32307E-03   -0.83503E-02   812   0.833E-01    0.339E-02
RMM:   2    -0.331923446287E+03   -0.39958E-04   -0.64872E-04   784   0.846E-02    0.226E-02
RMM:   3    -0.331923442120E+03    0.41667E-05   -0.63133E-05   806   0.236E-02    0.707E-03
RMM:   4    -0.331923443111E+03   -0.99135E-06   -0.47152E-06   575   0.647E-03
  83 F= -.33192344E+03 E0= -.33191805E+03  d E =-.359536E-03
 trial-energy change:   -0.000360  1 .order   -0.000349   -0.000509   -0.000190
 step:   0.4670(harm=  0.5087)  dis= 0.00455  next Energy=  -331.923488 (dE=-0.405E-03)
 bond charge predicted
       N       E                     dE             d eps       ncg     rms          rms(c)
DAV:   1    -0.331923490063E+03   -0.47943E-04   -0.18165E-02   854   0.387E-01    0.161E-02
RMM:   2    -0.331923499196E+03   -0.91333E-05   -0.14500E-04   784   0.399E-02    0.107E-02
RMM:   3    -0.331923498464E+03    0.73243E-06   -0.14228E-05   788   0.112E-02    0.337E-03
RMM:   4    -0.331923498764E+03   -0.30021E-06   -0.11321E-06   484   0.334E-03
  84 F= -.33192350E+03 E0= -.33191798E+03  d E =-.415189E-03
 curvature:  -0.74 expect dE=-0.701E-03 dE for cont linesearch -0.294E-05
 trial: gam= 0.49778 g(F)=  0.835E-03 g(S)=  0.117E-03 ort = 0.139E-03 (trialstep = 0.348E+00)
 search vector abs. value=  0.229E-02
 bond charge predicted
       N       E                     dE             d eps       ncg     rms          rms(c)
DAV:   1    -0.331923760677E+03   -0.26221E-03   -0.45644E-02   784   0.618E-01    0.338E-02
RMM:   2    -0.331923765788E+03   -0.51116E-05   -0.40821E-04   784   0.677E-02    0.218E-02
RMM:   3    -0.331923748891E+03    0.16897E-04   -0.59765E-05   797   0.214E-02    0.653E-03
RMM:   4    -0.331923747338E+03    0.15534E-05   -0.39924E-06   576   0.597E-03    0.310E-03
RMM:   5    -0.331923747533E+03   -0.19574E-06   -0.13078E-06   470   0.337E-03
  85 F= -.33192375E+03 E0= -.33191835E+03  d E =-.248769E-03
 trial-energy change:   -0.000249  1 .order   -0.000250   -0.000356   -0.000145
 step:   0.5868(harm=  0.5868)  dis= 0.00385  next Energy=  -331.923798 (dE=-0.300E-03)
 bond charge predicted
       N       E                     dE             d eps       ncg     rms          rms(c)
DAV:   1    -0.331923801663E+03   -0.54325E-04   -0.21438E-02   868   0.423E-01    0.231E-02
RMM:   2    -0.331923802602E+03   -0.93917E-06   -0.19085E-04   784   0.462E-02    0.149E-02
RMM:   3    -0.331923793876E+03    0.87267E-05   -0.28964E-05   797   0.148E-02    0.443E-03
RMM:   4    -0.331923793475E+03    0.40084E-06   -0.16698E-06   480   0.424E-03
  86 F= -.33192379E+03 E0= -.33191848E+03  d E =-.294711E-03
 curvature:  -0.66 expect dE=-0.506E-03 dE for cont linesearch -0.939E-08
 trial: gam= 0.90751 g(F)=  0.752E-03 g(S)=  0.161E-04 ort =-0.572E-05 (trialstep = 0.343E+00)
 search vector abs. value=  0.265E-02
 bond charge predicted
       N       E                     dE             d eps       ncg     rms          rms(c)
DAV:   1    -0.331923977185E+03   -0.18331E-03   -0.53573E-02   812   0.629E-01    0.345E-02
RMM:   2    -0.331923972308E+03    0.48767E-05   -0.38173E-04   784   0.638E-02    0.219E-02
RMM:   3    -0.331923950303E+03    0.22005E-04   -0.65470E-05   788   0.224E-02    0.526E-03
RMM:   4    -0.331923950081E+03    0.22224E-06   -0.35255E-06   574   0.576E-03
  87 F= -.33192395E+03 E0= -.33191883E+03  d E =-.156606E-03
 trial-energy change:   -0.000157  1 .order   -0.000171   -0.000262   -0.000080
 step:   0.4943(harm=  0.4943)  dis= 0.00380  next Energy=  -331.923982 (dE=-0.188E-03)
 bond charge predicted
       N       E                     dE             d eps       ncg     rms          rms(c)
DAV:   1    -0.331923975602E+03   -0.25299E-04   -0.10413E-02   840   0.277E-01    0.155E-02
RMM:   2    -0.331923974161E+03    0.14417E-05   -0.77482E-05   784   0.287E-02    0.982E-03
RMM:   3    -0.331923970041E+03    0.41196E-05   -0.14153E-05   778   0.103E-02    0.243E-03
RMM:   4    -0.331923970725E+03   -0.68371E-06   -0.67504E-07   468   0.278E-03
  88 F= -.33192397E+03 E0= -.33191894E+03  d E =-.177250E-03
 curvature:  -0.86 expect dE=-0.455E-03 dE for cont linesearch -0.160E-06
 trial: gam= 0.55582 g(F)=  0.506E-03 g(S)=  0.244E-04 ort = 0.222E-04 (trialstep = 0.373E+00)
 search vector abs. value=  0.137E-02
 bond charge predicted
       N       E                     dE             d eps       ncg     rms          rms(c)
DAV:   1    -0.331924094184E+03   -0.12414E-03   -0.35720E-02   826   0.494E-01    0.213E-02
RMM:   2    -0.331924106945E+03   -0.12761E-04   -0.23407E-04   784   0.507E-02    0.136E-02
RMM:   3    -0.331924104082E+03    0.28636E-05   -0.20516E-05   809   0.133E-02    0.524E-03
RMM:   4    -0.331924104311E+03   -0.22882E-06   -0.19596E-06   482   0.437E-03
  89 F= -.33192410E+03 E0= -.33191890E+03  d E =-.133586E-03
 trial-energy change:   -0.000134  1 .order   -0.000129   -0.000203   -0.000056
 step:   0.4882(harm=  0.5153)  dis= 0.00294  next Energy=  -331.924113 (dE=-0.142E-03)
 bond charge predicted
       N       E                     dE             d eps       ncg     rms          rms(c)
DAV:   1    -0.331924115415E+03   -0.11333E-04   -0.33787E-03   896   0.152E-01    0.666E-03
RMM:   2    -0.331924117026E+03   -0.16107E-05   -0.23086E-05   784   0.160E-02    0.427E-03
RMM:   3    -0.331924117055E+03   -0.29768E-07   -0.16534E-06   478   0.423E-03
  90 F= -.33192412E+03 E0= -.33191886E+03  d E =-.146331E-03
 curvature:  -0.63 expect dE=-0.242E-03 dE for cont linesearch -0.126E-05
 trial: gam= 0.59358 g(F)=  0.346E-03 g(S)=  0.403E-04 ort = 0.524E-04 (trialstep = 0.396E+00)
 search vector abs. value=  0.932E-03
 bond charge predicted
       N       E                     dE             d eps       ncg     rms          rms(c)
DAV:   1    -0.331924233086E+03   -0.11606E-03   -0.28443E-02   784   0.413E-01    0.185E-02
RMM:   2    -0.331924241857E+03   -0.87708E-05   -0.16492E-04   784   0.417E-02    0.120E-02
RMM:   3    -0.331924239433E+03    0.24234E-05   -0.17398E-05   804   0.121E-02    0.377E-03
RMM:   4    -0.331924239445E+03   -0.12049E-07   -0.10831E-06   471   0.370E-03
  91 F= -.33192424E+03 E0= -.33191884E+03  d E =-.122390E-03
 trial-energy change:   -0.000122  1 .order   -0.000119   -0.000165   -0.000073
 step:   0.7089(harm=  0.7089)  dis= 0.00374  next Energy=  -331.924265 (dE=-0.148E-03)
 bond charge predicted
       N       E                     dE             d eps       ncg     rms          rms(c)
DAV:   1    -0.331924267130E+03   -0.27697E-04   -0.17690E-02   868   0.326E-01    0.146E-02
RMM:   2    -0.331924272278E+03   -0.51477E-05   -0.10443E-04   784   0.332E-02    0.945E-03
RMM:   3    -0.331924270260E+03    0.20176E-05   -0.10914E-05   786   0.959E-03    0.303E-03
RMM:   4    -0.331924270151E+03    0.10937E-06   -0.77988E-07   469   0.305E-03
  92 F= -.33192427E+03 E0= -.33191876E+03  d E =-.153096E-03
 curvature:  -0.79 expect dE=-0.440E-03 dE for cont linesearch -0.489E-08
 trial: gam= 1.56151 g(F)=  0.540E-03 g(S)=  0.152E-04 ort = 0.240E-05 (trialstep = 0.151E+00)
 search vector abs. value=  0.283E-02
 bond charge predicted
       N       E                     dE             d eps       ncg     rms          rms(c)
DAV:   1    -0.331924347471E+03   -0.77210E-04   -0.13252E-02   854   0.246E-01    0.111E-02
RMM:   2    -0.331924349145E+03   -0.16741E-05   -0.55059E-05   784   0.225E-02    0.707E-03
RMM:   3    -0.331924347299E+03    0.18456E-05   -0.69045E-06   773   0.743E-03    0.177E-03
RMM:   4    -0.331924347284E+03    0.15480E-07   -0.36825E-07   455   0.216E-03
  93 F= -.33192435E+03 E0= -.33191885E+03  d E =-.771327E-04
 ZBRENT: can't locate minimum, use default step
 trial-energy change:   -0.000077  1 .order   -0.000076   -0.000084   -0.000068
 step:   0.6032(harm=  0.7559)  dis= 0.00600  next Energy=  -331.924482 (dE=-0.211E-03)
 bond charge predicted
       N       E                     dE             d eps       ncg     rms          rms(c)
DAV:   1    -0.331924483893E+03   -0.13659E-03   -0.11930E-01   812   0.740E-01    0.335E-02
RMM:   2    -0.331924498131E+03   -0.14238E-04   -0.49997E-04   784   0.678E-02    0.213E-02
RMM:   3    -0.331924480735E+03    0.17396E-04   -0.61388E-05   789   0.223E-02    0.557E-03
RMM:   4    -0.331924479918E+03    0.81702E-06   -0.38969E-06   590   0.614E-03
  94 F= -.33192448E+03 E0= -.33191900E+03  d E =-.209767E-03
 curvature:  -1.79 expect dE=-0.101E-02 dE for cont linesearch -0.967E-05
 ZBRENT: extrapolating
 opt :   0.7758  next Energy=  -331.924491 (dE=-0.220E-03)
 bond charge predicted
       N       E                     dE             d eps       ncg     rms          rms(c)
DAV:   1    -0.331924490512E+03   -0.97767E-05   -0.17381E-02   826   0.283E-01    0.130E-02
RMM:   2    -0.331924492452E+03   -0.19405E-05   -0.75166E-05   784   0.263E-02    0.829E-03
RMM:   3    -0.331924490088E+03    0.23639E-05   -0.10033E-05   783   0.883E-03    0.215E-03
RMM:   4    -0.331924490475E+03   -0.38668E-06   -0.53937E-07   468   0.244E-03
  95 F= -.33192449E+03 E0= -.33191902E+03  d E =-.220324E-03
 curvature:  -1.98 expect dE=-0.162E-02 dE for cont linesearch -0.228E-06
 trial: gam= 1.32140 g(F)=  0.774E-03 g(S)=  0.454E-04 ort =-0.181E-04 (trialstep = 0.137E+00)
 search vector abs. value=  0.572E-02
 bond charge predicted
       N       E                     dE             d eps       ncg     rms          rms(c)
DAV:   1    -0.331924581787E+03   -0.91698E-04   -0.23170E-02   840   0.306E-01    0.107E-02
RMM:   2    -0.331924587834E+03   -0.60475E-05   -0.86993E-05   784   0.277E-02    0.712E-03
RMM:   3    -0.331924587183E+03    0.65102E-06   -0.70853E-06   742   0.781E-03
  96 F= -.33192459E+03 E0= -.33191917E+03  d E =-.967082E-04
 trial-energy change:   -0.000097  1 .order   -0.000093   -0.000109   -0.000078
 step:   0.4792(harm=  0.4792)  dis= 0.00708  next Energy=  -331.924681 (dE=-0.191E-03)
 bond charge predicted
       N       E                     dE             d eps       ncg     rms          rms(c)
DAV:   1    -0.331924671653E+03   -0.83819E-04   -0.14557E-01   784   0.766E-01    0.274E-02
RMM:   2    -0.331924708841E+03   -0.37188E-04   -0.55488E-04   784   0.703E-02    0.183E-02
RMM:   3    -0.331924701801E+03    0.70400E-05   -0.43909E-05   802   0.196E-02    0.633E-03
RMM:   4    -0.331924701344E+03    0.45754E-06   -0.39251E-06   574   0.620E-03
  97 F= -.33192470E+03 E0= -.33191941E+03  d E =-.210869E-03
 curvature:  -1.72 expect dE=-0.121E-02 dE for cont linesearch -0.242E-05
 trial: gam= 0.58420 g(F)=  0.577E-03 g(S)=  0.124E-03 ort = 0.895E-04 (trialstep = 0.205E+00)
 search vector abs. value=  0.276E-02
 bond charge predicted
       N       E                     dE             d eps       ncg     rms          rms(c)
DAV:   1    -0.331924824110E+03   -0.12231E-03   -0.24310E-02   812   0.332E-01    0.124E-02
RMM:   2    -0.331924831511E+03   -0.74010E-05   -0.10194E-04   784   0.310E-02    0.809E-03
RMM:   3    -0.331924831068E+03    0.44308E-06   -0.73603E-06   743   0.824E-03
  98 F= -.33192483E+03 E0= -.33191952E+03  d E =-.129724E-03
 trial-energy change:   -0.000130  1 .order   -0.000127   -0.000155   -0.000100
 step:   0.5792(harm=  0.5792)  dis= 0.00577  next Energy=  -331.924920 (dE=-0.218E-03)
 bond charge predicted
       N       E                     dE             d eps       ncg     rms          rms(c)
DAV:   1    -0.331924908666E+03   -0.77155E-04   -0.80705E-02   784   0.603E-01    0.227E-02
RMM:   2    -0.331924930814E+03   -0.22149E-04   -0.33652E-04   784   0.562E-02    0.148E-02
RMM:   3    -0.331924926619E+03    0.41949E-05   -0.25409E-05   805   0.150E-02    0.549E-03
RMM:   4    -0.331924926206E+03    0.41339E-06   -0.24705E-06   492   0.514E-03
  99 F= -.33192493E+03 E0= -.33191956E+03  d E =-.224862E-03
 curvature:  -1.06 expect dE=-0.689E-03 dE for cont linesearch -0.682E-06
 trial: gam= 0.98849 g(F)=  0.590E-03 g(S)=  0.597E-04 ort = 0.421E-04 (trialstep = 0.225E+00)
 search vector abs. value=  0.343E-02
 bond charge predicted
       N       E                     dE             d eps       ncg     rms          rms(c)
DAV:   1    -0.331925059863E+03   -0.13324E-03   -0.35620E-02   854   0.399E-01    0.200E-02
RMM:   2    -0.331925060176E+03   -0.31293E-06   -0.14797E-04   784   0.369E-02    0.125E-02
RMM:   3    -0.331925051907E+03    0.82686E-05   -0.21921E-05   787   0.128E-02    0.330E-03
RMM:   4    -0.331925051642E+03    0.26488E-06   -0.10761E-06   472   0.355E-03
 100 F= -.33192505E+03 E0= -.33191969E+03  d E =-.125437E-03
 trial-energy change:   -0.000125  1 .order   -0.000128   -0.000156   -0.000100
 step:   0.6320(harm=  0.6320)  dis= 0.00694  next Energy=  -331.925145 (dE=-0.218E-03)
 bond charge predicted
       N       E                     dE             d eps       ncg     rms          rms(c)
DAV:   1    -0.331925144151E+03   -0.92243E-04   -0.11606E-01   812   0.720E-01    0.363E-02
RMM:   2    -0.331925145212E+03   -0.10612E-05   -0.48655E-04   784   0.670E-02    0.226E-02
RMM:   3    -0.331925120218E+03    0.24994E-04   -0.70888E-05   787   0.232E-02    0.626E-03
RMM:   4    -0.331925119261E+03    0.95667E-06   -0.45425E-06   604   0.645E-03
 101 F= -.33192512E+03 E0= -.33191976E+03  d E =-.193056E-03
 curvature:  -1.57 expect dE=-0.959E-03 dE for cont linesearch -0.204E-05
 trial: gam= 1.09574 g(F)=  0.594E-03 g(S)=  0.178E-04 ort =-0.668E-04 (trialstep = 0.229E+00)
 search vector abs. value=  0.458E-02
 bond charge predicted
       N       E                     dE             d eps       ncg     rms          rms(c)
DAV:   1    -0.331925213587E+03   -0.93369E-04   -0.51081E-02   840   0.452E-01    0.220E-02
RMM:   2    -0.331925214931E+03   -0.13448E-05   -0.19770E-04   784   0.416E-02    0.138E-02
RMM:   3    -0.331925205262E+03    0.96689E-05   -0.27354E-05   787   0.143E-02    0.368E-03
RMM:   4    -0.331925205738E+03   -0.47546E-06   -0.14971E-06   474   0.398E-03
 102 F= -.33192521E+03 E0= -.33191993E+03  d E =-.864766E-04
 trial-energy change:   -0.000086  1 .order   -0.000087   -0.000124   -0.000051
 step:   0.3914(harm=  0.3914)  dis= 0.00512  next Energy=  -331.925225 (dE=-0.105E-03)
 bond charge predicted
       N       E                     dE             d eps       ncg     rms          rms(c)
DAV:   1    -0.331925232722E+03   -0.27460E-04   -0.25470E-02   840   0.319E-01    0.155E-02
RMM:   2    -0.331925233499E+03   -0.77692E-06   -0.99942E-05   784   0.297E-02    0.974E-03
RMM:   3    -0.331925229011E+03    0.44882E-05   -0.14046E-05   784   0.102E-02    0.264E-03
RMM:   4    -0.331925229583E+03   -0.57210E-06   -0.72828E-07   467   0.282E-03
 103 F= -.33192523E+03 E0= -.33192001E+03  d E =-.110322E-03
 curvature:  -1.66 expect dE=-0.784E-03 dE for cont linesearch -0.519E-06
 trial: gam= 0.39500 g(F)=  0.407E-03 g(S)=  0.646E-04 ort = 0.378E-04 (trialstep = 0.262E+00)
 search vector abs. value=  0.122E-02
 bond charge predicted
       N       E                     dE             d eps       ncg     rms          rms(c)
DAV:   1    -0.331925326714E+03   -0.97703E-04   -0.16361E-02   868   0.304E-01    0.122E-02
RMM:   2    -0.331925333550E+03   -0.68358E-05   -0.86043E-05   784   0.301E-02    0.787E-03
RMM:   3    -0.331925334016E+03   -0.46580E-06   -0.70646E-06   726   0.784E-03
 104 F= -.33192533E+03 E0= -.33192014E+03  d E =-.104432E-03
 trial-energy change:   -0.000104  1 .order   -0.000098   -0.000127   -0.000069
 step:   0.4172(harm=  0.5743)  dis= 0.00257  next Energy=  -331.925356 (dE=-0.126E-03)
 bond charge predicted
       N       E                     dE             d eps       ncg     rms          rms(c)
DAV:   1    -0.331925362036E+03   -0.28487E-04   -0.57541E-03   882   0.180E-01    0.779E-03
RMM:   2    -0.331925364758E+03   -0.27211E-05   -0.31602E-05   784   0.182E-02    0.509E-03
RMM:   3    -0.331925365065E+03   -0.30733E-06   -0.23045E-06   502   0.496E-03
 105 F= -.33192537E+03 E0= -.33192018E+03  d E =-.135482E-03
 curvature:  -0.54 expect dE=-0.159E-03 dE for cont linesearch -0.645E-05
 ZBRENT: increasing intervall
 opt :   0.7280  next Energy=  -331.925358 (dE=-0.128E-03)
 bond charge predicted
       N       E                     dE             d eps       ncg     rms          rms(c)
DAV:   1    -0.331925354351E+03    0.10406E-04   -0.23031E-02   798   0.361E-01    0.146E-02
RMM:   2    -0.331925363109E+03   -0.87579E-05   -0.12196E-04   784   0.358E-02    0.943E-03
RMM:   3    -0.331925362437E+03    0.67279E-06   -0.10145E-05   801   0.933E-03    0.372E-03
RMM:   4    -0.331925362504E+03   -0.67917E-07   -0.77674E-07   472   0.325E-03
 106 F= -.33192536E+03 E0= -.33192020E+03  d E =-.132921E-03
 curvature:   0.59 expect dE= 0.507E-03 dE for cont linesearch  0.101E-04
 ZBRENT: bracketing found
 ZBRENT: interpolating
 opt :   0.5590  next Energy=  -331.925374 (dE=-0.144E-03)
 bond charge predicted
       N       E                     dE             d eps       ncg     rms          rms(c)
DAV:   1    -0.331925372927E+03   -0.10491E-04   -0.68119E-03   882   0.197E-01    0.785E-03
RMM:   2    -0.331925375154E+03   -0.22268E-05   -0.34980E-05   784   0.192E-02    0.504E-03
RMM:   3    -0.331925374757E+03    0.39697E-06   -0.25231E-06   496   0.513E-03
 107 F= -.33192537E+03 E0= -.33192020E+03  d E =-.145174E-03
 curvature:  -0.50 expect dE=-0.235E-03 dE for cont linesearch -0.178E-08
 trial: gam= 1.05921 g(F)=  0.426E-03 g(S)=  0.417E-04 ort = 0.207E-05 (trialstep = 0.213E+00)
 search vector abs. value=  0.184E-02
 bond charge predicted
       N       E                     dE             d eps       ncg     rms          rms(c)
DAV:   1    -0.331925454655E+03   -0.79501E-04   -0.15674E-02   812   0.297E-01    0.141E-02
RMM:   2    -0.331925457579E+03   -0.29239E-05   -0.77814E-05   784   0.283E-02    0.884E-03
RMM:   3    -0.331925455469E+03    0.21102E-05   -0.91503E-06   780   0.867E-03    0.244E-03
RMM:   4    -0.331925455333E+03    0.13599E-06   -0.58980E-07   463   0.282E-03
 108 F= -.33192546E+03 E0= -.33192023E+03  d E =-.805758E-04
 trial-energy change:   -0.000081  1 .order   -0.000079   -0.000100   -0.000058
 step:   0.5091(harm=  0.5091)  dis= 0.00378  next Energy=  -331.925494 (dE=-0.120E-03)
 bond charge predicted
       N       E                     dE             d eps       ncg     rms          rms(c)
DAV:   1    -0.331925491263E+03   -0.35794E-04   -0.30422E-02   812   0.414E-01    0.199E-02
RMM:   2    -0.331925496339E+03   -0.50754E-05   -0.15381E-04   784   0.398E-02    0.125E-02
RMM:   3    -0.331925491703E+03    0.46355E-05   -0.18526E-05   798   0.121E-02    0.362E-03
RMM:   4    -0.331925491384E+03    0.31935E-06   -0.11088E-06   470   0.348E-03
 109 F= -.33192549E+03 E0= -.33192018E+03  d E =-.116627E-03
 curvature:  -1.00 expect dE=-0.252E-03 dE for cont linesearch -0.396E-06
 trial: gam= 0.45263 g(F)=  0.241E-03 g(S)=  0.117E-04 ort =-0.270E-04 (trialstep = 0.272E+00)
 search vector abs. value=  0.605E-03
 bond charge predicted
       N       E                     dE             d eps       ncg     rms          rms(c)
DAV:   1    -0.331925536109E+03   -0.44406E-04   -0.82897E-03   826   0.229E-01    0.133E-02
RMM:   2    -0.331925536344E+03   -0.23485E-06   -0.57139E-05   784   0.250E-02    0.835E-03
RMM:   3    -0.331925533695E+03    0.26492E-05   -0.83512E-06   775   0.801E-03    0.237E-03
RMM:   4    -0.331925533665E+03    0.30224E-07   -0.58598E-07   460   0.253E-03
 110 F= -.33192553E+03 E0= -.33192017E+03  d E =-.422811E-04
 trial-energy change:   -0.000042  1 .order   -0.000043   -0.000066   -0.000021
 step:   0.4010(harm=  0.4010)  dis= 0.00163  next Energy=  -331.925540 (dE=-0.483E-04)
 bond charge predicted
       N       E                     dE             d eps       ncg     rms          rms(c)
DAV:   1    -0.331925539839E+03   -0.61438E-05   -0.18636E-03   840   0.109E-01    0.631E-03
RMM:   2    -0.331925540098E+03   -0.25896E-06   -0.13397E-05   779   0.121E-02    0.398E-03
RMM:   3    -0.331925539739E+03    0.35879E-06   -0.16870E-06   466   0.389E-03
 111 F= -.33192554E+03 E0= -.33192015E+03  d E =-.483553E-04
 curvature:  -0.50 expect dE=-0.824E-04 dE for cont linesearch -0.364E-07
 trial: gam= 0.55391 g(F)=  0.161E-03 g(S)=  0.239E-05 ort = 0.662E-05 (trialstep = 0.298E+00)
 search vector abs. value=  0.357E-03
 bond charge predicted
       N       E                     dE             d eps       ncg     rms          rms(c)
DAV:   1    -0.331925575915E+03   -0.35817E-04   -0.54260E-03   812   0.197E-01    0.104E-02
RMM:   2    -0.331925577046E+03   -0.11311E-05   -0.37968E-05   784   0.208E-02    0.661E-03
RMM:   3    -0.331925575922E+03    0.11239E-05   -0.45333E-06   621   0.612E-03    0.198E-03
RMM:   4    -0.331925575981E+03   -0.58579E-07   -0.49253E-07   452   0.259E-03
 112 F= -.33192558E+03 E0= -.33192021E+03  d E =-.362416E-04
 trial-energy change:   -0.000036  1 .order   -0.000036   -0.000050   -0.000021
 step:   0.5178(harm=  0.5178)  dis= 0.00151  next Energy=  -331.925583 (dE=-0.433E-04)
 bond charge predicted
       N       E                     dE             d eps       ncg     rms          rms(c)
DAV:   1    -0.331925583009E+03   -0.70865E-05   -0.29616E-03   854   0.146E-01    0.758E-03
RMM:   2    -0.331925583862E+03   -0.85324E-06   -0.21614E-05   784   0.157E-02    0.482E-03
RMM:   3    -0.331925583389E+03    0.47324E-06   -0.22302E-06   476   0.456E-03
 113 F= -.33192558E+03 E0= -.33192024E+03  d E =-.436495E-04
 curvature:  -0.55 expect dE=-0.854E-04 dE for cont linesearch -0.773E-07
 trial: gam= 1.02224 g(F)=  0.146E-03 g(S)=  0.872E-05 ort =-0.707E-05 (trialstep = 0.238E+00)
 search vector abs. value=  0.513E-03
 bond charge predicted
       N       E                     dE             d eps       ncg     rms          rms(c)
DAV:   1    -0.331925602423E+03   -0.18561E-04   -0.51470E-03   812   0.187E-01    0.905E-03
RMM:   2    -0.331925604373E+03   -0.19501E-05   -0.33804E-05   784   0.194E-02    0.572E-03
RMM:   3    -0.331925603990E+03    0.38302E-06   -0.26047E-06   494   0.524E-03
 114 F= -.33192560E+03 E0= -.33192031E+03  d E =-.206011E-04
 trial-energy change:   -0.000021  1 .order   -0.000020   -0.000035   -0.000005
 step:   0.2788(harm=  0.2788)  dis= 0.00101  next Energy=  -331.925604 (dE=-0.206E-04)
 bond charge predicted
       N       E                     dE             d eps       ncg     rms          rms(c)
DAV:   1    -0.331925604652E+03   -0.27918E-06   -0.15412E-04   896   0.322E-02    0.184E-03
RMM:   2    -0.331925604832E+03   -0.18061E-06   -0.10634E-06   452   0.373E-03
 115 F= -.33192560E+03 E0= -.33192031E+03  d E =-.214439E-04
 curvature:  -0.48 expect dE=-0.423E-04 dE for cont linesearch -0.216E-08
 trial: gam= 0.33564 g(F)=  0.739E-04 g(S)=  0.134E-04 ort = 0.151E-05 (trialstep = 0.246E+00)
 search vector abs. value=  0.146E-03
 bond charge predicted
       N       E                     dE             d eps       ncg     rms          rms(c)
DAV:   1    -0.331925621576E+03   -0.16924E-04   -0.14592E-03   812   0.106E-01    0.618E-03
RMM:   2    -0.331925621899E+03   -0.32279E-06   -0.12872E-05   784   0.122E-02    0.390E-03
RMM:   3    -0.331925621542E+03    0.35733E-06   -0.13505E-06   457   0.366E-03
 116 F= -.33192562E+03 E0= -.33192033E+03  d E =-.167092E-04
 trial-energy change:   -0.000017  1 .order   -0.000016   -0.000022   -0.000011
 step:   0.5043(harm=  0.5043)  dis= 0.00089  next Energy=  -331.925627 (dE=-0.221E-04)
 bond charge predicted
       N       E                     dE             d eps       ncg     rms          rms(c)
DAV:   1    -0.331925627722E+03   -0.58234E-05   -0.16087E-03   868   0.111E-01    0.660E-03
RMM:   2    -0.331925627966E+03   -0.24321E-06   -0.14392E-05   784   0.129E-02    0.418E-03
RMM:   3    -0.331925627347E+03    0.61866E-06   -0.14844E-06   464   0.386E-03
 117 F= -.33192563E+03 E0= -.33192033E+03  d E =-.225145E-04
 curvature:  -0.42 expect dE=-0.398E-04 dE for cont linesearch -0.279E-08
 trial: gam= 1.10268 g(F)=  0.876E-04 g(S)=  0.728E-05 ort = 0.985E-06 (trialstep = 0.158E+00)
 search vector abs. value=  0.275E-03
 bond charge predicted
       N       E                     dE             d eps       ncg     rms          rms(c)
DAV:   1    -0.331925639982E+03   -0.12016E-04   -0.11281E-03   868   0.886E-02    0.597E-03
RMM:   2    -0.331925639484E+03    0.49740E-06   -0.86665E-06   720   0.989E-03
 118 F= -.33192564E+03 E0= -.33192034E+03  d E =-.121376E-04
 trial-energy change:   -0.000012  1 .order   -0.000013   -0.000015   -0.000010
 step:   0.4537(harm=  0.4537)  dis= 0.00113  next Energy=  -331.925649 (dE=-0.218E-04)
 bond charge predicted
       N       E                     dE             d eps       ncg     rms          rms(c)
DAV:   1    -0.331925648159E+03   -0.81766E-05   -0.39101E-03   840   0.165E-01    0.115E-02
RMM:   2    -0.331925646391E+03    0.17679E-05   -0.29675E-05   784   0.180E-02    0.713E-03
RMM:   3    -0.331925643504E+03    0.28863E-05   -0.60819E-06   749   0.671E-03    0.171E-03
RMM:   4    -0.331925643432E+03    0.72258E-07   -0.35361E-07   447   0.213E-03
 119 F= -.33192564E+03 E0= -.33192036E+03  d E =-.160852E-04
 curvature:  -0.65 expect dE=-0.646E-04 dE for cont linesearch -0.406E-06
 trial: gam= 1.18588 g(F)=  0.970E-04 g(S)=  0.239E-05 ort =-0.131E-04 (trialstep = 0.131E+00)
 search vector abs. value=  0.455E-03
 bond charge predicted
       N       E                     dE             d eps       ncg     rms          rms(c)
DAV:   1    -0.331925653103E+03   -0.95983E-05   -0.13913E-03   854   0.886E-02    0.549E-03
RMM:   2    -0.331925652795E+03    0.30727E-06   -0.82173E-06   666   0.937E-03
 120 F= -.33192565E+03 E0= -.33192037E+03  d E =-.936328E-05
 trial-energy change:   -0.000009  1 .order   -0.000009   -0.000011   -0.000008
 step:   0.4687(harm=  0.4687)  dis= 0.00166  next Energy=  -331.925663 (dE=-0.197E-04)
 bond charge predicted
       N       E                     dE             d eps       ncg     rms          rms(c)
DAV:   1    -0.331925663119E+03   -0.10017E-04   -0.91498E-03   812   0.227E-01    0.145E-02
RMM:   2    -0.331925661641E+03    0.14787E-05   -0.53783E-05   784   0.235E-02    0.901E-03
RMM:   3    -0.331925657738E+03    0.39031E-05   -0.98833E-06   777   0.853E-03    0.206E-03
RMM:   4    -0.331925657743E+03   -0.53551E-08   -0.46290E-07   458   0.231E-03
 121 F= -.33192566E+03 E0= -.33192037E+03  d E =-.143109E-04
 curvature:  -1.27 expect dE=-0.156E-03 dE for cont linesearch -0.216E-06
 trial: gam= 1.01525 g(F)=  0.109E-03 g(S)=  0.132E-04 ort =-0.880E-05 (trialstep = 0.158E+00)
 search vector abs. value=  0.573E-03
 bond charge predicted
       N       E                     dE             d eps       ncg     rms          rms(c)
DAV:   1    -0.331925672414E+03   -0.14676E-04   -0.26860E-03   840   0.117E-01    0.585E-03
RMM:   2    -0.331925673251E+03   -0.83700E-06   -0.14146E-05   777   0.121E-02    0.370E-03
RMM:   3    -0.331925673190E+03    0.61182E-07   -0.11209E-06   449   0.340E-03
 122 F= -.33192567E+03 E0= -.33192038E+03  d E =-.154469E-04
 trial-energy change:   -0.000015  1 .order   -0.000014   -0.000018   -0.000011
 step:   0.4079(harm=  0.4079)  dis= 0.00172  next Energy=  -331.925681 (dE=-0.232E-04)
 bond charge predicted
       N       E                     dE             d eps       ncg     rms          rms(c)
DAV:   1    -0.331925683912E+03   -0.10661E-04   -0.67594E-03   854   0.185E-01    0.937E-03
RMM:   2    -0.331925685854E+03   -0.19422E-05   -0.35374E-05   784   0.191E-02    0.592E-03
RMM:   3    -0.331925685260E+03    0.59372E-06   -0.28505E-06   510   0.529E-03
 123 F= -.33192569E+03 E0= -.33192037E+03  d E =-.275174E-04
 curvature:  -1.03 expect dE=-0.112E-03 dE for cont linesearch -0.719E-06
 trial: gam= 0.68463 g(F)=  0.878E-04 g(S)=  0.211E-04 ort = 0.200E-04 (trialstep = 0.208E+00)
 search vector abs. value=  0.405E-03
 bond charge predicted
       N       E                     dE             d eps       ncg     rms          rms(c)
DAV:   1    -0.331925706872E+03   -0.21018E-04   -0.32360E-03   812   0.130E-01    0.714E-03
RMM:   2    -0.331925708009E+03   -0.11373E-05   -0.17812E-05   783   0.136E-02    0.449E-03
RMM:   3    -0.331925708003E+03    0.64501E-08   -0.16290E-06   468   0.413E-03
 124 F= -.33192571E+03 E0= -.33192039E+03  d E =-.227423E-04
 trial-energy change:   -0.000023  1 .order   -0.000022   -0.000025   -0.000018
 step:   0.7108(harm=  0.7108)  dis= 0.00248  next Energy=  -331.925729 (dE=-0.436E-04)
 bond charge predicted
       N       E                     dE             d eps       ncg     rms          rms(c)
DAV:   1    -0.331925728670E+03   -0.20661E-04   -0.18964E-02   784   0.315E-01    0.170E-02
RMM:   2    -0.331925733397E+03   -0.47262E-05   -0.10280E-04   784   0.327E-02    0.107E-02
RMM:   3    -0.331925731244E+03    0.21523E-05   -0.10838E-05   784   0.964E-03    0.278E-03
RMM:   4    -0.331925731162E+03    0.81975E-07   -0.72642E-07   469   0.304E-03
 125 F= -.33192573E+03 E0= -.33192040E+03  d E =-.459020E-04
 curvature:  -1.17 expect dE=-0.234E-03 dE for cont linesearch -0.693E-09
 trial: gam= 2.04370 g(F)=  0.193E-03 g(S)=  0.631E-05 ort = 0.489E-06 (trialstep = 0.660E-01)
 search vector abs. value=  0.189E-02
 bond charge predicted
       N       E                     dE             d eps       ncg     rms          rms(c)
DAV:   1    -0.331925743854E+03   -0.12610E-04   -0.15632E-03   868   0.838E-02    0.474E-03
RMM:   2    -0.331925744114E+03   -0.25954E-06   -0.71029E-06   610   0.848E-03
 126 F= -.33192574E+03 E0= -.33192041E+03  d E =-.129514E-04
 ZBRENT: can't locate minimum, use default step
 trial-energy change:   -0.000013  1 .order   -0.000012   -0.000013   -0.000012
 step:   0.2639(harm=  0.5890)  dis= 0.00207  next Energy=  -331.925790 (dE=-0.589E-04)
 bond charge predicted
       N       E                     dE             d eps       ncg     rms          rms(c)
DAV:   1    -0.331925771936E+03   -0.28082E-04   -0.14030E-02   812   0.250E-01    0.146E-02
RMM:   2    -0.331925773290E+03   -0.13546E-05   -0.63147E-05   784   0.245E-02    0.906E-03
RMM:   3    -0.331925770943E+03    0.23476E-05   -0.86084E-06   783   0.822E-03    0.200E-03
RMM:   4    -0.331925770906E+03    0.36336E-07   -0.43930E-07   453   0.233E-03
 127 F= -.33192577E+03 E0= -.33192044E+03  d E =-.397441E-04
 curvature:  -1.71 expect dE=-0.249E-03 dE for cont linesearch -0.893E-05
 ZBRENT: increasing intervall
 opt :   0.6597  next Energy=  -331.925779 (dE=-0.482E-04)
 bond charge predicted
       N       E                     dE             d eps       ncg     rms          rms(c)
DAV:   1    -0.331925787366E+03   -0.16423E-04   -0.56205E-02   812   0.502E-01    0.286E-02
RMM:   2    -0.331925793371E+03   -0.60055E-05   -0.25515E-04   784   0.497E-02    0.177E-02
RMM:   3    -0.331925784061E+03    0.93102E-05   -0.32828E-05   788   0.161E-02    0.418E-03
RMM:   4    -0.331925783724E+03    0.33668E-06   -0.17694E-06   481   0.440E-03
 128 F= -.33192578E+03 E0= -.33192047E+03  d E =-.525620E-04
 curvature:  -1.61 expect dE=-0.585E-03 dE for cont linesearch -0.175E-05
 ZBRENT: bracketing found
 ZBRENT: interpolating
 opt :   0.5357  next Energy=  -331.925787 (dE=-0.554E-04)
 bond charge predicted
       N       E                     dE             d eps       ncg     rms          rms(c)
DAV:   1    -0.331925785258E+03   -0.11969E-05   -0.55031E-03   826   0.157E-01    0.900E-03
RMM:   2    -0.331925786342E+03   -0.10838E-05   -0.23624E-05   784   0.150E-02    0.552E-03
RMM:   3    -0.331925786314E+03    0.27412E-07   -0.25929E-06   482   0.487E-03
 129 F= -.33192579E+03 E0= -.33192047E+03  d E =-.551519E-04
 curvature:  -2.59 expect dE=-0.637E-03 dE for cont linesearch -0.302E-06
 trial: gam= 1.03298 g(F)=  0.236E-03 g(S)=  0.102E-04 ort = 0.149E-04 (trialstep = 0.132E+00)
 search vector abs. value=  0.230E-02
 bond charge predicted
       N       E                     dE             d eps       ncg     rms          rms(c)
DAV:   1    -0.331925816421E+03   -0.30080E-04   -0.78854E-03   868   0.178E-01    0.909E-03
RMM:   2    -0.331925818331E+03   -0.19094E-05   -0.32345E-05   784   0.173E-02    0.567E-03
RMM:   3    -0.331925817946E+03    0.38462E-06   -0.26478E-06   490   0.510E-03
 130 F= -.33192582E+03 E0= -.33192050E+03  d E =-.316321E-04
 trial-energy change:   -0.000032  1 .order   -0.000030   -0.000034   -0.000026
 step:   0.5183(harm=  0.5183)  dis= 0.00463  next Energy=  -331.925854 (dE=-0.678E-04)
 bond charge predicted
       N       E                     dE             d eps       ncg     rms          rms(c)
DAV:   1    -0.331925860004E+03   -0.41673E-04   -0.67879E-02   784   0.523E-01    0.269E-02
RMM:   2    -0.331925875287E+03   -0.15283E-04   -0.28466E-04   784   0.512E-02    0.169E-02
RMM:   3    -0.331925869713E+03    0.55740E-05   -0.25690E-05   793   0.149E-02    0.397E-03
RMM:   4    -0.331925869550E+03    0.16316E-06   -0.17023E-06   492   0.430E-03
 131 F= -.33192587E+03 E0= -.33192057E+03  d E =-.832360E-04
 curvature:  -2.27 expect dE=-0.700E-03 dE for cont linesearch -0.448E-05
 ZBRENT: increasing intervall
 opt :   1.2912  next Energy=  -331.925823 (dE=-0.364E-04)
 bond charge predicted
       N       E                     dE             d eps       ncg     rms          rms(c)
DAV:   1    -0.331925771532E+03    0.98181E-04   -0.27164E-01   784   0.105E+00    0.539E-02
RMM:   2    -0.331925831915E+03   -0.60383E-04   -0.11534E-03   784   0.104E-01    0.339E-02
RMM:   3    -0.331925808846E+03    0.23069E-04   -0.10108E-04   797   0.299E-02    0.930E-03
RMM:   4    -0.331925807789E+03    0.10574E-05   -0.10093E-05   720   0.943E-03    0.362E-03
RMM:   5    -0.331925808245E+03   -0.45621E-06   -0.12187E-06   471   0.376E-03
 132 F= -.33192581E+03 E0= -.33192054E+03  d E =-.219310E-04
 curvature:  23.75 expect dE= 0.472E-01 dE for cont linesearch  0.636E-03
 ZBRENT: bracketing found
 ZBRENT: interpolating
 opt :   0.6832  next Energy=  -331.925875 (dE=-0.888E-04)
 bond charge predicted
       N       E                     dE             d eps       ncg     rms          rms(c)
DAV:   1    -0.331925852642E+03   -0.44853E-04   -0.16789E-01   812   0.823E-01    0.424E-02
RMM:   2    -0.331925890253E+03   -0.37611E-04   -0.69916E-04   784   0.802E-02    0.266E-02
RMM:   3    -0.331925877801E+03    0.12452E-04   -0.60631E-05   795   0.230E-02    0.670E-03
RMM:   4    -0.331925877706E+03    0.94491E-07   -0.50130E-06   606   0.690E-03
 133 F= -.33192588E+03 E0= -.33192059E+03  d E =-.913920E-04
 curvature:  -0.21 expect dE=-0.107E-03 dE for cont linesearch -0.445E-07
 trial: gam= 2.05907 g(F)=  0.462E-03 g(S)=  0.562E-04 ort = 0.222E-04 (trialstep = 0.537E-01)
 search vector abs. value=  0.103E-01
 bond charge predicted
       N       E                     dE             d eps       ncg     rms          rms(c)
DAV:   1    -0.331925905027E+03   -0.27226E-04   -0.60263E-03   882   0.146E-01    0.686E-03
RMM:   2    -0.331925906661E+03   -0.16344E-05   -0.20346E-05   742   0.130E-02    0.419E-03
RMM:   3    -0.331925906757E+03   -0.95846E-07   -0.12495E-06   454   0.358E-03
 134 F= -.33192591E+03 E0= -.33192062E+03  d E =-.290510E-04
 ZBRENT: can't locate minimum, use default step
 trial-energy change:   -0.000029  1 .order   -0.000028   -0.000030   -0.000026
 step:   0.2149(harm=  0.4198)  dis= 0.00418  next Energy=  -331.925996 (dE=-0.118E-03)
 bond charge predicted
       N       E                     dE             d eps       ncg     rms          rms(c)
DAV:   1    -0.331925968749E+03   -0.62088E-04   -0.54387E-02   812   0.439E-01    0.209E-02
RMM:   2    -0.331925982597E+03   -0.13848E-04   -0.19482E-04   784   0.406E-02    0.131E-02
RMM:   3    -0.331925981056E+03    0.15410E-05   -0.13407E-05   781   0.108E-02    0.312E-03
RMM:   4    -0.331925981045E+03    0.11260E-07   -0.88115E-07   473   0.324E-03
 135 F= -.33192598E+03 E0= -.33192071E+03  d E =-.103339E-03
 curvature:  -2.64 expect dE=-0.117E-02 dE for cont linesearch -0.380E-04
 ZBRENT: increasing intervall
 opt :   0.5373  next Energy=  -331.926071 (dE=-0.193E-03)
 bond charge predicted
       N       E                     dE             d eps       ncg     rms          rms(c)
DAV:   1    -0.331926041570E+03   -0.60514E-04   -0.21761E-01   784   0.879E-01    0.419E-02
RMM:   2    -0.331926096368E+03   -0.54798E-04   -0.78984E-04   784   0.821E-02    0.262E-02
RMM:   3    -0.331926089298E+03    0.70703E-05   -0.54133E-05   814   0.216E-02    0.755E-03
RMM:   4    -0.331926089024E+03    0.27376E-06   -0.43554E-06   552   0.655E-03
 136 F= -.33192609E+03 E0= -.33192084E+03  d E =-.211318E-03
 curvature:  -6.26 expect dE=-0.426E-02 dE for cont linesearch -0.263E-04
 ZBRENT: increasing intervall
 opt :   1.1820  next Energy=  -331.926109 (dE=-0.231E-03)
 bond charge predicted
       N       E                     dE             d eps       ncg     rms          rms(c)
DAV:   1    -0.331925972313E+03    0.11698E-03   -0.87100E-01   784   0.176E+00    0.850E-02
RMM:   2    -0.331926204726E+03   -0.23241E-03   -0.33256E-03   784   0.170E-01    0.536E-02
RMM:   3    -0.331926176159E+03    0.28567E-04   -0.21601E-04   826   0.432E-02    0.212E-02
RMM:   4    -0.331926173129E+03    0.30298E-05   -0.25779E-05   802   0.149E-02    0.557E-03
RMM:   5    -0.331926173015E+03    0.11364E-06   -0.42731E-06   538   0.667E-03
 137 F= -.33192617E+03 E0= -.33192097E+03  d E =-.295309E-03
 curvature:  -4.80 expect dE=-0.999E-02 dE for cont linesearch -0.106E-06
 trial: gam= 3.67825 g(F)=  0.192E-02 g(S)=  0.164E-03 ort = 0.151E-04 (trialstep = 0.203E-01)
 search vector abs. value=  0.142E+00
 bond charge predicted
       N       E                     dE             d eps       ncg     rms          rms(c)
DAV:   1    -0.331926215221E+03   -0.42092E-04   -0.12037E-02   896   0.202E-01    0.939E-03
RMM:   2    -0.331926218461E+03   -0.32408E-05   -0.41686E-05   775   0.185E-02    0.590E-03
RMM:   3    -0.331926218692E+03   -0.23063E-06   -0.26813E-06   509   0.511E-03
 138 F= -.33192622E+03 E0= -.33192102E+03  d E =-.456766E-04
 ZBRENT: can't locate minimum, use default step
 trial-energy change:   -0.000046  1 .order   -0.000043   -0.000043   -0.000043
 step:   0.0813(harm=  1.6402)  dis= 0.00592  next Energy=  -331.927925 (dE=-0.175E-02)
 bond charge predicted
       N       E                     dE             d eps       ncg     rms          rms(c)
DAV:   1    -0.331926319855E+03   -0.10139E-03   -0.10816E-01   784   0.602E-01    0.284E-02
RMM:   2    -0.331926346898E+03   -0.27044E-04   -0.37000E-04   784   0.548E-02    0.178E-02
RMM:   3    -0.331926344354E+03    0.25446E-05   -0.23969E-05   800   0.144E-02    0.414E-03
RMM:   4    -0.331926344575E+03   -0.22135E-06   -0.15619E-06   499   0.427E-03
 139 F= -.33192634E+03 E0= -.33192114E+03  d E =-.171560E-03
 curvature:  -4.03 expect dE=-0.805E-02 dE for cont linesearch -0.908E-04
 ZBRENT: increasing intervall
 opt :   0.2033  next Energy=  -331.926524 (dE=-0.351E-03)
 bond charge predicted
       N       E                     dE             d eps       ncg     rms          rms(c)
DAV:   1    -0.331926422153E+03   -0.77800E-04   -0.43280E-01   784   0.120E+00    0.572E-02
RMM:   2    -0.331926533017E+03   -0.11086E-03   -0.15197E-03   784   0.112E-01    0.359E-02
RMM:   3    -0.331926521515E+03    0.11502E-04   -0.96204E-05   817   0.288E-02    0.117E-02
RMM:   4    -0.331926521240E+03    0.27505E-06   -0.92582E-06   649   0.918E-03
 140 F= -.33192652E+03 E0= -.33192131E+03  d E =-.348224E-03
 curvature:  -7.96 expect dE=-0.158E-01 dE for cont linesearch -0.592E-04
 ZBRENT: increasing intervall
 opt :   0.4473  next Energy=  -331.926586 (dE=-0.413E-03)
 bond charge predicted
       N       E                     dE             d eps       ncg     rms          rms(c)
DAV:   1    -0.331926156647E+03    0.36487E-03   -0.17335E+00   784   0.241E+00    0.118E-01
RMM:   2    -0.331926657467E+03   -0.50082E-03   -0.67291E-03   784   0.239E-01    0.749E-02
RMM:   3    -0.331926611306E+03    0.46162E-04   -0.39195E-04   836   0.570E-02    0.351E-02
RMM:   4    -0.331926602974E+03    0.83318E-05   -0.54223E-05   786   0.212E-02    0.794E-03
RMM:   5    -0.331926602373E+03    0.60064E-06   -0.99108E-06   612   0.983E-03
 141 F= -.33192660E+03 E0= -.33192137E+03  d E =-.429358E-03
 curvature:  -8.77 expect dE=-0.237E-01 dE for cont linesearch -0.219E-04
 ZBRENT: bracketing found
 ZBRENT: interpolating
 opt :   0.3578  next Energy=  -331.926629 (dE=-0.456E-03)
 bond charge predicted
       N       E                     dE             d eps       ncg     rms          rms(c)
DAV:   1    -0.331926559062E+03    0.43912E-04   -0.23277E-01   798   0.881E-01    0.416E-02
RMM:   2    -0.331926617961E+03   -0.58898E-04   -0.79355E-04   784   0.794E-02    0.260E-02
RMM:   3    -0.331926612631E+03    0.53298E-05   -0.50144E-05   807   0.207E-02    0.666E-03
RMM:   4    -0.331926612982E+03   -0.35074E-06   -0.37567E-06   531   0.628E-03
 142 F= -.33192661E+03 E0= -.33192138E+03  d E =-.439966E-03
 curvature: -10.68 expect dE=-0.245E-01 dE for cont linesearch -0.441E-05
 trial: gam= 0.30953 g(F)=  0.207E-02 g(S)=  0.231E-03 ort = 0.242E-03 (trialstep = 0.878E-01)
 search vector abs. value=  0.161E-01
 bond charge predicted
       N       E                     dE             d eps       ncg     rms          rms(c)
DAV:   1    -0.331926797614E+03   -0.18498E-03   -0.24227E-02   840   0.327E-01    0.167E-02
RMM:   2    -0.331926802669E+03   -0.50559E-05   -0.11077E-04   784   0.329E-02    0.102E-02
RMM:   3    -0.331926800493E+03    0.21761E-05   -0.94838E-06   782   0.896E-03    0.335E-03
RMM:   4    -0.331926800318E+03    0.17504E-06   -0.76060E-07   460   0.310E-03
 143 F= -.33192680E+03 E0= -.33192154E+03  d E =-.187337E-03
 ZBRENT: can't locate minimum, use default step
 trial-energy change:   -0.000187  1 .order   -0.000189   -0.000208   -0.000170
 step:   0.3513(harm=  0.4802)  dis= 0.00818  next Energy=  -331.927183 (dE=-0.570E-03)
 bond charge predicted
       N       E                     dE             d eps       ncg     rms          rms(c)
DAV:   1    -0.331927093644E+03   -0.29315E-03   -0.21836E-01   784   0.983E-01    0.503E-02
RMM:   2    -0.331927143120E+03   -0.49476E-04   -0.10301E-03   784   0.101E-01    0.311E-02
RMM:   3    -0.331927123952E+03    0.19168E-04   -0.86564E-05   804   0.270E-02    0.112E-02
RMM:   4    -0.331927121440E+03    0.25119E-05   -0.94299E-06   778   0.892E-03    0.386E-03
RMM:   5    -0.331927121584E+03   -0.14396E-06   -0.13510E-06   471   0.359E-03
 144 F= -.33192712E+03 E0= -.33192177E+03  d E =-.508602E-03
 curvature:  -1.45 expect dE=-0.122E-02 dE for cont linesearch -0.250E-04
 ZBRENT: extrapolating
 opt :   0.4494  next Energy=  -331.927147 (dE=-0.534E-03)
 bond charge predicted
       N       E                     dE             d eps       ncg     rms          rms(c)
DAV:   1    -0.331927143364E+03   -0.21924E-04   -0.30298E-02   840   0.366E-01    0.187E-02
RMM:   2    -0.331927149744E+03   -0.63803E-05   -0.14196E-04   784   0.373E-02    0.115E-02
RMM:   3    -0.331927147008E+03    0.27359E-05   -0.12524E-05   792   0.102E-02    0.388E-03
RMM:   4    -0.331927147029E+03   -0.21008E-07   -0.10009E-06   471   0.333E-03
 145 F= -.33192715E+03 E0= -.33192176E+03  d E =-.534048E-03
 curvature:  -1.50 expect dE=-0.172E-02 dE for cont linesearch -0.258E-07
 trial: gam= 0.49372 g(F)=  0.108E-02 g(S)=  0.670E-04 ort =-0.166E-04 (trialstep = 0.160E+00)
 search vector abs. value=  0.505E-02
 bond charge predicted
       N       E                     dE             d eps       ncg     rms          rms(c)
DAV:   1    -0.331927297216E+03   -0.15021E-03   -0.23332E-02   840   0.370E-01    0.209E-02
RMM:   2    -0.331927298647E+03   -0.14305E-05   -0.14378E-04   784   0.391E-02    0.131E-02
RMM:   3    -0.331927292282E+03    0.63650E-05   -0.20675E-05   796   0.126E-02    0.367E-03
RMM:   4    -0.331927292047E+03    0.23448E-06   -0.10490E-06   471   0.346E-03
 146 F= -.33192729E+03 E0= -.33192194E+03  d E =-.145018E-03
 trial-energy change:   -0.000145  1 .order   -0.000147   -0.000183   -0.000112
 step:   0.4122(harm=  0.4122)  dis= 0.00490  next Energy=  -331.927382 (dE=-0.235E-03)
 bond charge predicted
       N       E                     dE             d eps       ncg     rms          rms(c)
DAV:   1    -0.331927381248E+03   -0.88966E-04   -0.57834E-02   812   0.582E-01    0.331E-02
RMM:   2    -0.331927385194E+03   -0.39463E-05   -0.35994E-04   784   0.621E-02    0.207E-02
RMM:   3    -0.331927369706E+03    0.15488E-04   -0.52129E-05   796   0.200E-02    0.593E-03
RMM:   4    -0.331927368907E+03    0.79917E-06   -0.29137E-06   527   0.538E-03
 147 F= -.33192737E+03 E0= -.33192206E+03  d E =-.221878E-03
 curvature:  -0.91 expect dE=-0.439E-03 dE for cont linesearch -0.346E-06
 trial: gam= 0.43244 g(F)=  0.474E-03 g(S)=  0.794E-05 ort =-0.438E-04 (trialstep = 0.211E+00)
 search vector abs. value=  0.139E-02
 bond charge predicted
       N       E                     dE             d eps       ncg     rms          rms(c)
DAV:   1    -0.331927447422E+03   -0.77716E-04   -0.99330E-03   812   0.274E-01    0.152E-02
RMM:   2    -0.331927447739E+03   -0.31687E-06   -0.74910E-05   784   0.289E-02    0.947E-03
RMM:   3    -0.331927444963E+03    0.27764E-05   -0.89672E-06   780   0.846E-03    0.314E-03
RMM:   4    -0.331927445306E+03   -0.34280E-06   -0.94400E-07   470   0.309E-03
 148 F= -.33192745E+03 E0= -.33192216E+03  d E =-.763987E-04
 trial-energy change:   -0.000076  1 .order   -0.000076   -0.000097   -0.000055
 step:   0.4809(harm=  0.4809)  dis= 0.00260  next Energy=  -331.927480 (dE=-0.111E-03)
 bond charge predicted
       N       E                     dE             d eps       ncg     rms          rms(c)
DAV:   1    -0.331927484383E+03   -0.39420E-04   -0.16377E-02   840   0.352E-01    0.195E-02
RMM:   2    -0.331927485371E+03   -0.98837E-06   -0.12466E-04   784   0.374E-02    0.121E-02
RMM:   3    -0.331927480642E+03    0.47290E-05   -0.14839E-05   795   0.108E-02    0.412E-03
RMM:   4    -0.331927480454E+03    0.18800E-06   -0.14299E-06   472   0.370E-03
 149 F= -.33192748E+03 E0= -.33192222E+03  d E =-.111547E-03
 curvature:  -0.72 expect dE=-0.159E-03 dE for cont linesearch -0.332E-07
 trial: gam= 0.38363 g(F)=  0.209E-03 g(S)=  0.114E-04 ort = 0.799E-05 (trialstep = 0.265E+00)
 search vector abs. value=  0.431E-03
 bond charge predicted
       N       E                     dE             d eps       ncg     rms          rms(c)
DAV:   1    -0.331927521076E+03   -0.40434E-04   -0.43406E-03   812   0.209E-01    0.101E-02
RMM:   2    -0.331927524215E+03   -0.31390E-05   -0.45271E-05   784   0.228E-02    0.654E-03
RMM:   3    -0.331927524449E+03   -0.23383E-06   -0.41453E-06   574   0.620E-03
 150 F= -.33192752E+03 E0= -.33192223E+03  d E =-.439949E-04
 trial-energy change:   -0.000044  1 .order   -0.000044   -0.000059   -0.000029
 step:   0.5190(harm=  0.5190)  dis= 0.00119  next Energy=  -331.927539 (dE=-0.581E-04)
 bond charge predicted
       N       E                     dE             d eps       ncg     rms          rms(c)
DAV:   1    -0.331927538698E+03   -0.14482E-04   -0.39922E-03   854   0.201E-01    0.993E-03
RMM:   2    -0.331927541688E+03   -0.29907E-05   -0.43319E-05   784   0.222E-02    0.650E-03
RMM:   3    -0.331927541716E+03   -0.27587E-07   -0.39092E-06   553   0.614E-03
 151 F= -.33192754E+03 E0= -.33192221E+03  d E =-.612617E-04
 curvature:  -0.50 expect dE=-0.752E-04 dE for cont linesearch -0.366E-06
 trial: gam= 0.61000 g(F)=  0.135E-03 g(S)=  0.159E-04 ort = 0.178E-04 (trialstep = 0.315E+00)
 search vector abs. value=  0.333E-03
 bond charge predicted
       N       E                     dE             d eps       ncg     rms          rms(c)
DAV:   1    -0.331927576709E+03   -0.35020E-04   -0.44041E-03   812   0.219E-01    0.124E-02
RMM:   2    -0.331927578947E+03   -0.22383E-05   -0.55642E-05   784   0.251E-02    0.802E-03
RMM:   3    -0.331927578250E+03    0.69703E-06   -0.68323E-06   749   0.754E-03
 152 F= -.33192758E+03 E0= -.33192224E+03  d E =-.365341E-04
 trial-energy change:   -0.000037  1 .order   -0.000035   -0.000051   -0.000019
 step:   0.4977(harm=  0.4977)  dis= 0.00081  next Energy=  -331.927582 (dE=-0.401E-04)
 bond charge predicted
       N       E                     dE             d eps       ncg     rms          rms(c)
DAV:   1    -0.331927582356E+03   -0.34089E-05   -0.14636E-03   868   0.127E-01    0.753E-03
RMM:   2    -0.331927583115E+03   -0.75879E-06   -0.19472E-05   784   0.148E-02    0.489E-03
RMM:   3    -0.331927582787E+03    0.32788E-06   -0.21481E-06   488   0.460E-03
 153 F= -.33192758E+03 E0= -.33192224E+03  d E =-.410710E-04
 curvature:  -0.51 expect dE=-0.682E-04 dE for cont linesearch -0.136E-06
 trial: gam= 0.99249 g(F)=  0.128E-03 g(S)=  0.515E-05 ort =-0.940E-05 (trialstep = 0.265E+00)
 search vector abs. value=  0.442E-03
 bond charge predicted
       N       E                     dE             d eps       ncg     rms          rms(c)
DAV:   1    -0.331927605657E+03   -0.22543E-04   -0.40361E-03   826   0.207E-01    0.125E-02
RMM:   2    -0.331927605992E+03   -0.33473E-06   -0.48185E-05   784   0.231E-02    0.817E-03
RMM:   3    -0.331927604040E+03    0.19524E-05   -0.88958E-06   766   0.821E-03    0.171E-03
RMM:   4    -0.331927604032E+03    0.78417E-08   -0.38894E-07   465   0.228E-03
 154 F= -.33192760E+03 E0= -.33192229E+03  d E =-.212449E-04
 trial-energy change:   -0.000021  1 .order   -0.000022   -0.000033   -0.000010
 step:   0.3854(harm=  0.3854)  dis= 0.00070  next Energy=  -331.927607 (dE=-0.238E-04)
 bond charge predicted
       N       E                     dE             d eps       ncg     rms          rms(c)
DAV:   1    -0.331927607665E+03   -0.36253E-05   -0.84525E-04   840   0.948E-02    0.576E-03
RMM:   2    -0.331927607829E+03   -0.16451E-06   -0.10634E-05   773   0.108E-02    0.375E-03
RMM:   3    -0.331927607553E+03    0.27658E-06   -0.17592E-06   472   0.390E-03
 155 F= -.33192761E+03 E0= -.33192231E+03  d E =-.247660E-04
 curvature:  -0.69 expect dE=-0.640E-04 dE for cont linesearch -0.295E-06
 trial: gam= 0.29914 g(F)=  0.922E-04 g(S)=  0.729E-06 ort = 0.138E-04 (trialstep = 0.289E+00)
 search vector abs. value=  0.141E-03
 bond charge predicted
       N       E                     dE             d eps       ncg     rms          rms(c)
DAV:   1    -0.331927623984E+03   -0.16154E-04   -0.15209E-03   854   0.136E-01    0.780E-03
RMM:   2    -0.331927625082E+03   -0.10989E-05   -0.24864E-05   780   0.170E-02    0.489E-03
RMM:   3    -0.331927624878E+03    0.20456E-06   -0.20642E-06   485   0.445E-03
 156 F= -.33192762E+03 E0= -.33192234E+03  d E =-.173250E-04
 trial-energy change:   -0.000017  1 .order   -0.000017   -0.000028   -0.000007
 step:   0.3764(harm=  0.3764)  dis= 0.00029  next Energy=  -331.927626 (dE=-0.183E-04)
 reached required accuracy - stopping structural energy minimisation
