# Supplementary material for: 3D hierarchical graphene matrices enable stable Zn anodes for aqueous Zn batteries
Source: Nat Commun. 2023 Jul 14;14:4205. doi: 10.1038/s41467-023-39947-8 (PMC10349079; doi:10.1038/s41467-023-39947-8)
Supplement: Supplementary file 11 — Source Data [file 41467_2023_39947_MOESM11_ESM.zip › RAW DATA/Supplementary information/Supplementary Fig.13 and 14/CN-Zn/nN/t/vasprun.xml]

<?xml version="1.0" encoding="ISO-8859-1"?>
<modeling>
 <generator>
  <i name="program" type="string">vasp </i>
  <i name="version" type="string">5.4.4.18Apr17-6-g9f103f2a35  </i>
  <i name="subversion" type="string">(build Jul 31 2017 11:42:07) complex            parallel </i>
  <i name="platform" type="string">LinuxIFC </i>
  <i name="date" type="string">2023 01 29 </i>
  <i name="time" type="string">22:05:33 </i>
 </generator>
 <incar>
  <i type="string" name="SYSTEM">grapheneN</i>
  <i type="int" name="ISTART">     0</i>
  <i type="string" name="PREC">normal</i>
  <i type="string" name="ALGO">Fast</i>
  <i type="int" name="ISPIN">     1</i>
  <i type="int" name="ICHARG">     1</i>
  <i type="int" name="IBRION">     2</i>
  <i name="EDIFF">      0.00000100</i>
  <i name="EDIFFG">     -0.01000000</i>
  <i type="int" name="NSW">   500</i>
  <i type="int" name="ISIF">     4</i>
  <i type="int" name="ISYM">     0</i>
  <i name="ENCUT">    500.00000000</i>
  <i name="POTIM">      0.50000000</i>
  <i type="string" name="LREAL">A</i>
  <i type="int" name="ISMEAR">     0</i>
  <i name="SIGMA">      0.05000000</i>
  <i type="logical" name="LWAVE"> F  </i>
  <i type="logical" name="LCHARG"> F  </i>
  <v type="int" name="KPOINT_BSE">    -1     0     0     0</v>
 </incar>
 <structure name="primitive_cell" >
  <crystal>
   <varray name="basis" >
    <v>      12.78250027       0.00000000       0.00000000 </v>
    <v>       0.00000000       7.38000011       0.00000000 </v>
    <v>       0.00000000       0.00000000      15.00000000 </v>
   </varray>
   <i name="volume">   1415.02280149 </i>
   <varray name="rec_basis" >
    <v>       0.07823196       0.00000000       0.00000000 </v>
    <v>       0.00000000       0.13550135       0.00000000 </v>
    <v>       0.00000000       0.00000000       0.06666667 </v>
   </varray>
  </crystal>
  <varray name="positions" >
   <v>       0.16667000       0.16667000       0.25000000 </v>
   <v>       0.22222000       0.33333000       0.25000000 </v>
   <v>       0.05556000       0.16667000       0.25000000 </v>
   <v>       0.22222000       0.00000000       0.25000000 </v>
   <v>       0.33333000       0.33333000       0.25000000 </v>
   <v>       0.33333000       0.00000000       0.25000000 </v>
   <v>       0.16667000      -0.50000000       0.25000000 </v>
   <v>       0.00000000       0.33333000       0.25000000 </v>
   <v>       0.00000000       0.00000000       0.25000000 </v>
   <v>       0.16667000      -0.16667002       0.25000000 </v>
   <v>       0.38889000       0.16667000       0.25000000 </v>
   <v>       0.05556000      -0.50000000       0.25000000 </v>
   <v>       0.05556000      -0.16667002       0.25000000 </v>
   <v>       0.38889000      -0.50000000       0.25000000 </v>
   <v>       0.22222000      -0.33332998       0.25000000 </v>
   <v>      -0.11110997       0.33333000       0.25000000 </v>
   <v>       0.38889000      -0.16667002       0.25000000 </v>
   <v>      -0.11110997       0.00000000       0.25000000 </v>
   <v>      -0.50000000       0.16667000       0.25000000 </v>
   <v>       0.33333000      -0.33332998       0.25000000 </v>
   <v>       0.00000000      -0.33332998       0.25000000 </v>
   <v>      -0.16667002       0.16667000       0.25000000 </v>
   <v>      -0.50000000      -0.50000000       0.25000000 </v>
   <v>      -0.50000000      -0.16667002       0.25000000 </v>
   <v>      -0.16667002      -0.50000000       0.25000000 </v>
   <v>      -0.16667002      -0.16667002       0.25000000 </v>
   <v>      -0.44444001       0.33333000       0.25000000 </v>
   <v>      -0.44444001       0.00000000       0.25000000 </v>
   <v>      -0.11110997      -0.33332998       0.25000000 </v>
   <v>      -0.49632001      -0.49304998       0.35110000 </v>
   <v>      -0.27778000       0.16667000       0.25000000 </v>
   <v>      -0.44444001      -0.33332998       0.25000000 </v>
   <v>      -0.27778000      -0.50000000       0.25000000 </v>
   <v>      -0.27778000      -0.16667002       0.25000000 </v>
   <v>      -0.33332998       0.33333000       0.25000000 </v>
   <v>      -0.33332998       0.00000000       0.25000000 </v>
   <v>      -0.33332998      -0.33332998       0.25000000 </v>
  </varray>
 </structure>
 <varray name="primitive_index" >
  <v type="int" >        1 </v>
  <v type="int" >       16 </v>
  <v type="int" >        3 </v>
  <v type="int" >        4 </v>
  <v type="int" >       18 </v>
  <v type="int" >        6 </v>
  <v type="int" >       13 </v>
  <v type="int" >       14 </v>
  <v type="int" >        2 </v>
  <v type="int" >       25 </v>
  <v type="int" >        7 </v>
  <v type="int" >       15 </v>
  <v type="int" >       27 </v>
  <v type="int" >       19 </v>
  <v type="int" >       28 </v>
  <v type="int" >       24 </v>
  <v type="int" >       31 </v>
  <v type="int" >       12 </v>
  <v type="int" >        5 </v>
  <v type="int" >       30 </v>
  <v type="int" >       26 </v>
  <v type="int" >        9 </v>
  <v type="int" >       17 </v>
  <v type="int" >       29 </v>
  <v type="int" >       21 </v>
  <v type="int" >       33 </v>
  <v type="int" >       20 </v>
  <v type="int" >        8 </v>
  <v type="int" >       36 </v>
  <v type="int" >       37 </v>
  <v type="int" >       11 </v>
  <v type="int" >       32 </v>
  <v type="int" >       23 </v>
  <v type="int" >       35 </v>
  <v type="int" >       22 </v>
  <v type="int" >       10 </v>
  <v type="int" >       34 </v>
 </varray>
 <kpoints>
  <generation param="Gamma">
   <v type="int" name="divisions">       2        3        1 </v>
   <v name="usershift">      0.00000000       0.00000000       0.00000000 </v>
   <v name="genvec1">      0.50000000       0.00000000       0.00000000 </v>
   <v name="genvec2">      0.00000000       0.33333333       0.00000000 </v>
   <v name="genvec3">      0.00000000       0.00000000       1.00000000 </v>
   <v name="shift">      0.00000000       0.00000000       0.00000000 </v>
  </generation>
  <varray name="kpointlist" >
   <v>       0.00000000       0.00000000       0.00000000 </v>
   <v>       0.50000000       0.00000000       0.00000000 </v>
   <v>       0.00000000       0.33333333       0.00000000 </v>
   <v>       0.50000000       0.33333333       0.00000000 </v>
  </varray>
  <varray name="weights" >
   <v>       0.16666667 </v>
   <v>       0.16666667 </v>
   <v>       0.33333333 </v>
   <v>       0.33333333 </v>
  </varray>
 </kpoints>
 <parameters>
  <separator name="general" >
   <i type="string" name="SYSTEM">grapheneN</i>
   <i type="logical" name="LCOMPAT"> F  </i>
  </separator>
  <separator name="electronic" >
   <i type="string" name="PREC">normal</i>
   <i name="ENMAX">    500.00000000</i>
   <i name="ENAUG">    644.87300000</i>
   <i name="EDIFF">      0.00000100</i>
   <i type="int" name="IALGO">    68</i>
   <i type="int" name="IWAVPR">    11</i>
   <i type="int" name="NBANDS">    98</i>
   <i name="NELECT">    156.00000000</i>
   <i type="int" name="TURBO">     0</i>
   <i type="int" name="IRESTART">     0</i>
   <i type="int" name="NREBOOT">     0</i>
   <i type="int" name="NMIN">     0</i>
   <i name="EREF">      0.00000000</i>
   <separator name="electronic smearing" >
    <i type="int" name="ISMEAR">     0</i>
    <i name="SIGMA">      0.05000000</i>
    <i name="KSPACING">      0.50000000</i>
    <i type="logical" name="KGAMMA"> T  </i>
   </separator>
   <separator name="electronic projectors" >
    <i type="logical" name="LREAL"> T  </i>
    <v name="ROPT">     -0.00050000     -0.00050000</v>
    <i type="int" name="LMAXPAW">  -100</i>
    <i type="int" name="LMAXMIX">     2</i>
    <i type="logical" name="NLSPLINE"> F  </i>
   </separator>
   <separator name="electronic startup" >
    <i type="int" name="ISTART">     0</i>
    <i type="int" name="ICHARG">     1</i>
    <i type="int" name="INIWAV">     1</i>
   </separator>
   <separator name="electronic spin" >
    <i type="int" name="ISPIN">     1</i>
    <i type="logical" name="LNONCOLLINEAR"> F  </i>
    <v name="MAGMOM">      1.00000000      1.00000000      1.00000000      1.00000000      1.00000000      1.00000000      1.00000000      1.00000000      1.00000000      1.00000000      1.00000000      1.00000000      1.00000000      1.00000000      1.00000000      1.00000000      1.00000000      1.00000000      1.00000000      1.00000000
      1.00000000      1.00000000      1.00000000      1.00000000      1.00000000      1.00000000      1.00000000      1.00000000      1.00000000      1.00000000      1.00000000      1.00000000      1.00000000      1.00000000      1.00000000      1.00000000      1.00000000</v>
    <i name="NUPDOWN">     -1.00000000</i>
    <i type="logical" name="LSORBIT"> F  </i>
    <v name="SAXIS">      0.00000000      0.00000000      1.00000000</v>
    <i type="logical" name="LSPIRAL"> F  </i>
    <v name="QSPIRAL">      0.00000000      0.00000000      0.00000000</v>
    <i type="logical" name="LZEROZ"> F  </i>
   </separator>
   <separator name="electronic exchange-correlation" >
    <i type="logical" name="LASPH"> F  </i>
    <i type="logical" name="LMETAGGA"> F  </i>
   </separator>
   <separator name="electronic convergence" >
    <i type="int" name="NELM">    60</i>
    <i type="int" name="NELMDL">    -5</i>
    <i type="int" name="NELMIN">     2</i>
    <i name="ENINI">    500.00000000</i>
    <separator name="electronic convergence detail" >
     <i type="logical" name="LDIAG"> T  </i>
     <i type="logical" name="LSUBROT"> F  </i>
     <i name="WEIMIN">      0.00100000</i>
     <i name="EBREAK">      0.00000000</i>
     <i name="DEPER">      0.30000000</i>
     <i type="int" name="NRMM">     4</i>
     <i name="TIME">      0.40000000</i>
    </separator>
   </separator>
   <separator name="electronic mixer" >
    <i name="AMIX">      0.40000000</i>
    <i name="BMIX">      1.00000000</i>
    <i name="AMIN">      0.10000000</i>
    <i name="AMIX_MAG">      1.60000000</i>
    <i name="BMIX_MAG">      1.00000000</i>
    <separator name="electronic mixer details" >
     <i type="int" name="IMIX">     4</i>
     <i type="logical" name="MIXFIRST"> F  </i>
     <i type="int" name="MAXMIX">   -45</i>
     <i name="WC">    100.00000000</i>
     <i type="int" name="INIMIX">     1</i>
     <i type="int" name="MIXPRE">     1</i>
     <i type="int" name="MREMOVE">     5</i>
    </separator>
   </separator>
   <separator name="electronic dipolcorrection" >
    <i type="logical" name="LDIPOL"> F  </i>
    <i type="logical" name="LMONO"> F  </i>
    <i type="int" name="IDIPOL">     0</i>
    <i name="EPSILON">      1.00000000</i>
    <v name="DIPOL">   -100.00000000   -100.00000000   -100.00000000</v>
    <i name="EFIELD">      0.00000000</i>
   </separator>
  </separator>
  <separator name="grids" >
   <i type="int" name="NGX">    70</i>
   <i type="int" name="NGY">    40</i>
   <i type="int" name="NGZ">    84</i>
   <i type="int" name="NGXF">   140</i>
   <i type="int" name="NGYF">    80</i>
   <i type="int" name="NGZF">   168</i>
   <i type="logical" name="ADDGRID"> F  </i>
  </separator>
  <separator name="ionic" >
   <i type="int" name="NSW">   500</i>
   <i type="int" name="IBRION">     2</i>
   <i type="int" name="MDALGO">     0</i>
   <i type="int" name="ISIF">     4</i>
   <i name="PSTRESS">      0.00000000</i>
   <i name="EDIFFG">     -0.01000000</i>
   <i type="int" name="NFREE">     1</i>
   <i name="POTIM">      0.50000000</i>
   <i name="SMASS">     -3.00000000</i>
   <i name="SCALEE">      1.00000000</i>
  </separator>
  <separator name="ionic md" >
   <i name="TEBEG">      0.00010000</i>
   <i name="TEEND">      0.00010000</i>
   <i type="int" name="NBLOCK">     1</i>
   <i type="int" name="KBLOCK">   500</i>
   <i type="int" name="NPACO">   256</i>
   <i name="APACO">     16.00000000</i>
  </separator>
  <separator name="symmetry" >
   <i type="int" name="ISYM">     0</i>
   <i name="SYMPREC">      0.00001000</i>
  </separator>
  <separator name="dos" >
   <i type="int" name="LORBIT">     0</i>
   <v name="RWIGS">     -1.00000000     -1.00000000</v>
   <i type="int" name="NEDOS">   301</i>
   <i name="EMIN">     10.00000000</i>
   <i name="EMAX">    -10.00000000</i>
   <i name="EFERMI">      0.00000000</i>
  </separator>
  <separator name="writing" >
   <i type="int" name="NWRITE">     2</i>
   <i type="logical" name="LWAVE"> F  </i>
   <i type="logical" name="LDOWNSAMPLE"> F  </i>
   <i type="logical" name="LCHARG"> F  </i>
   <i type="logical" name="LPARD"> F  </i>
   <i type="logical" name="LVTOT"> F  </i>
   <i type="logical" name="LVHAR"> F  </i>
   <i type="logical" name="LELF"> F  </i>
   <i type="logical" name="LOPTICS"> F  </i>
   <v name="STM">      0.00000000      0.00000000      0.00000000      0.00000000      0.00000000      0.00000000      0.00000000</v>
  </separator>
  <separator name="performance" >
   <i type="int" name="NPAR">    14</i>
   <i type="int" name="NSIM">     4</i>
   <i type="int" name="NBLK">    -1</i>
   <i type="logical" name="LPLANE"> T  </i>
   <i type="logical" name="LSCALAPACK"> T  </i>
   <i type="logical" name="LSCAAWARE"> F  </i>
   <i type="logical" name="LSCALU"> F  </i>
   <i type="logical" name="LASYNC"> F  </i>
   <i type="logical" name="LORBITALREAL"> F  </i>
  </separator>
  <separator name="miscellaneous" >
   <i type="int" name="IDIOT">     3</i>
   <i type="int" name="ISPECIAL">     0</i>
   <i type="logical" name="LMUSIC"> F  </i>
   <v name="POMASS">     12.01100000     65.39000000</v>
   <v name="DARWINR">      0.00000000      0.00000000</v>
   <v name="DARWINV">      1.00000000      1.00000000</v>
   <i type="logical" name="LCORR"> T  </i>
  </separator>
  <i type="logical" name="GGA_COMPAT"> T  </i>
  <i type="logical" name="LBERRY"> F  </i>
  <i type="int" name="ICORELEVEL">     0</i>
  <i type="logical" name="LDAU"> F  </i>
  <i type="int" name="I_CONSTRAINED_M">     0</i>
  <separator name="electronic exchange-correlation" >
   <i type="string" name="GGA">--</i>
   <i type="int" name="VOSKOWN">     0</i>
   <i type="logical" name="LHFCALC"> F  </i>
   <i type="string" name="PRECFOCK"></i>
   <i type="logical" name="LSYMGRAD"> F  </i>
   <i type="logical" name="LHFONE"> F  </i>
   <i type="logical" name="LRHFCALC"> F  </i>
   <i type="logical" name="LTHOMAS"> F  </i>
   <i type="logical" name="LMODELHF"> F  </i>
   <i name="ENCUT4O">     -1.00000000</i>
   <i type="int" name="EXXOEP">     0</i>
   <i type="int" name="FOURORBIT">     0</i>
   <i name="AEXX">      0.00000000</i>
   <i name="HFALPHA">      0.00000000</i>
   <i name="MCALPHA">      0.00000000</i>
   <i name="ALDAX">      1.00000000</i>
   <i name="AGGAX">      1.00000000</i>
   <i name="ALDAC">      1.00000000</i>
   <i name="AGGAC">      1.00000000</i>
   <i type="int" name="NKREDX">     1</i>
   <i type="int" name="NKREDY">     1</i>
   <i type="int" name="NKREDZ">     1</i>
   <i type="logical" name="SHIFTRED"> F  </i>
   <i type="logical" name="ODDONLY"> F  </i>
   <i type="logical" name="EVENONLY"> F  </i>
   <i type="int" name="LMAXFOCK">     0</i>
   <i type="int" name="NMAXFOCKAE">     0</i>
   <i type="logical" name="LFOCKAEDFT"> F  </i>
   <i name="HFSCREEN">      0.00000000</i>
   <i name="HFSCREENC">      0.00000000</i>
   <i type="int" name="NBANDSGWLOW">     0</i>
  </separator>
  <separator name="vdW DFT" >
   <i type="logical" name="LUSE_VDW"> F  </i>
   <i name="Zab_VDW">     -0.84910000</i>
   <i name="PARAM1">      0.12340000</i>
   <i name="PARAM2">      1.00000000</i>
   <i name="PARAM3">      0.00000000</i>
  </separator>
  <separator name="model GW" >
   <i type="int" name="MODEL_GW">     0</i>
   <i name="MODEL_EPS0">     22.94631570</i>
   <i name="MODEL_ALPHA">      1.00000000</i>
  </separator>
  <separator name="linear response parameters" >
   <i type="logical" name="LEPSILON"> F  </i>
   <i type="logical" name="LRPA"> F  </i>
   <i type="logical" name="LNABLA"> F  </i>
   <i type="logical" name="LVEL"> F  </i>
   <i type="int" name="KINTER">     0</i>
   <i name="CSHIFT">      0.10000000</i>
   <i name="OMEGAMAX">     -1.00000000</i>
   <i name="DEG_THRESHOLD">      0.00200000</i>
   <i name="RTIME">     -0.10000000</i>
   <i name="WPLASMAI">      0.00000000</i>
   <v name="DFIELD">      0.00000000      0.00000000      0.00000000</v>
   <v name="WPLASMA">      0.00000000      0.00000000      0.00000000      0.00000000      0.00000000      0.00000000      0.00000000      0.00000000      0.00000000</v>
  </separator>
  <separator name="orbital magnetization" >
   <i type="logical" name="NUCIND"> F  </i>
   <v name="MAGPOS">      0.00000000      0.00000000      0.00000000</v>
   <i type="logical" name="LNICSALL"> T  </i>
   <i type="logical" name="ORBITALMAG"> F  </i>
   <i type="logical" name="LMAGBLOCH"> F  </i>
   <i type="logical" name="LCHIMAG"> F  </i>
   <i type="logical" name="LGAUGE"> T  </i>
   <i type="int" name="MAGATOM">     0</i>
   <v name="MAGDIPOL">      0.00000000      0.00000000      0.00000000</v>
   <v name="AVECCONST">      0.00000000      0.00000000      0.00000000</v>
  </separator>
  <separator name="response functions" >
   <i type="logical" name="LADDER"> F  </i>
   <i type="logical" name="LRPAFORCE"> F  </i>
   <i type="logical" name="LFXC"> F  </i>
   <i type="logical" name="LHARTREE"> T  </i>
   <i type="int" name="IBSE">     0</i>
   <v type="int" name="KPOINT">    -1     0     0     0</v>
   <i type="logical" name="LTCTE"> F  </i>
   <i type="logical" name="LTETE"> F  </i>
   <i type="logical" name="LTRIPLET"> F  </i>
   <i type="logical" name="LFXCEPS"> F  </i>
   <i type="logical" name="LFXHEG"> F  </i>
   <i type="int" name="NATURALO">     2</i>
   <i type="logical" name="L2ORDER"> F  </i>
   <i type="logical" name="LMP2LT"> F  </i>
   <i type="logical" name="LUSEW"> F  </i>
   <i name="ENCUTGW">     -2.00000000</i>
   <i name="ENCUTGWSOFT">     -2.00000000</i>
   <i name="ENCUTLF">     -1.00000000</i>
   <i type="int" name="LMAXMP2">    -1</i>
   <i name="SCISSOR">      0.00000000</i>
   <i type="int" name="NOMEGA">     0</i>
   <i type="int" name="NOMEGAR">     0</i>
   <i type="int" name="NBANDSGW">    -1</i>
   <i type="int" name="NBANDSO">    -1</i>
   <i type="int" name="NBANDSV">    -1</i>
   <i type="int" name="NELM">     1</i>
   <i type="int" name="NELMHF">     1</i>
   <i type="int" name="DIM">     3</i>
   <i type="int" name="ANTIRES">     0</i>
   <i name="OMEGAMAX">    -30.00000000</i>
   <i name="OMEGAMIN">    -30.00000000</i>
   <i name="OMEGATL">   -200.00000000</i>
   <i type="int" name="OMEGAGRID">   140</i>
   <i name="CSHIFT">     -0.10000000</i>
   <i type="logical" name="SELFENERGY"> F  </i>
   <i type="logical" name="LSPECTRAL"> F  </i>
   <i type="logical" name="LSPECTRALGW"> F  </i>
   <i type="logical" name="LSINGLES"> F  </i>
   <i type="logical" name="LFERMIGW"> F  </i>
   <i type="logical" name="ODDONLYGW"> F  </i>
   <i type="logical" name="EVENONLYGW"> F  </i>
   <i type="int" name="NKREDLFX">     1</i>
   <i type="int" name="NKREDLFY">     1</i>
   <i type="int" name="NKREDLFZ">     1</i>
   <i type="int" name="MAXMEM">  2800</i>
   <i type="int" name="TELESCOPE">     0</i>
   <i type="int" name="TAUPAR">     1</i>
   <i type="int" name="OMEGAPAR">    -1</i>
   <i name="LAMBDA">      1.00000000</i>
  </separator>
  <separator name="External order field" >
   <i name="OFIELD_KAPPA">      0.00000000</i>
   <v name="OFIELD_K">      0.00000000      0.00000000      0.00000000</v>
   <i name="OFIELD_Q6_NEAR">      0.00000000</i>
   <i name="OFIELD_Q6_FAR">      0.00000000</i>
   <i name="OFIELD_A">      0.00000000</i>
  </separator>
 </parameters>
 <atominfo>
  <atoms>      37 </atoms>
  <types>       2 </types>
  <array name="atoms" >
   <dimension dim="1">ion</dimension>
   <field type="string">element</field>
   <field type="int">atomtype</field>
   <set>
    <rc><c>C </c><c>   1</c></rc>
    <rc><c>C </c><c>   1</c></rc>
    <rc><c>C </c><c>   1</c></rc>
    <rc><c>C </c><c>   1</c></rc>
    <rc><c>C </c><c>   1</c></rc>
    <rc><c>C </c><c>   1</c></rc>
    <rc><c>C </c><c>   1</c></rc>
    <rc><c>C </c><c>   1</c></rc>
    <rc><c>C </c><c>   1</c></rc>
    <rc><c>C </c><c>   1</c></rc>
    <rc><c>C </c><c>   1</c></rc>
    <rc><c>C </c><c>   1</c></rc>
    <rc><c>C </c><c>   1</c></rc>
    <rc><c>C </c><c>   1</c></rc>
    <rc><c>C </c><c>   1</c></rc>
    <rc><c>C </c><c>   1</c></rc>
    <rc><c>C </c><c>   1</c></rc>
    <rc><c>C </c><c>   1</c></rc>
    <rc><c>C </c><c>   1</c></rc>
    <rc><c>C </c><c>   1</c></rc>
    <rc><c>C </c><c>   1</c></rc>
    <rc><c>C </c><c>   1</c></rc>
    <rc><c>C </c><c>   1</c></rc>
    <rc><c>C </c><c>   1</c></rc>
    <rc><c>C </c><c>   1</c></rc>
    <rc><c>C </c><c>   1</c></rc>
    <rc><c>C </c><c>   1</c></rc>
    <rc><c>C </c><c>   1</c></rc>
    <rc><c>C </c><c>   1</c></rc>
    <rc><c>C </c><c>   1</c></rc>
    <rc><c>C </c><c>   1</c></rc>
    <rc><c>C </c><c>   1</c></rc>
    <rc><c>C </c><c>   1</c></rc>
    <rc><c>C </c><c>   1</c></rc>
    <rc><c>C </c><c>   1</c></rc>
    <rc><c>C </c><c>   1</c></rc>
    <rc><c>Zn</c><c>   2</c></rc>
   </set>
  </array>
  <array name="atomtypes" >
   <dimension dim="1">type</dimension>
   <field type="int">atomspertype</field>
   <field type="string">element</field>
   <field>mass</field>
   <field>valence</field>
   <field type="string">pseudopotential</field>
   <set>
    <rc><c>  36</c><c>C </c><c>     12.01100000</c><c>      4.00000000</c><c>  PAW_PBE C 08Apr2002                   </c></rc>
    <rc><c>   1</c><c>Zn</c><c>     65.39000000</c><c>     12.00000000</c><c>  PAW_PBE Zn 06Sep2000                  </c></rc>
   </set>
  </array>
 </atominfo>
 <structure name="initialpos" >
  <crystal>
   <varray name="basis" >
    <v>      12.78250027       0.00000000       0.00000000 </v>
    <v>       0.00000000       7.38000011       0.00000000 </v>
    <v>       0.00000000       0.00000000      15.00000000 </v>
   </varray>
   <i name="volume">   1415.02280149 </i>
   <varray name="rec_basis" >
    <v>       0.07823196       0.00000000       0.00000000 </v>
    <v>       0.00000000       0.13550135       0.00000000 </v>
    <v>       0.00000000       0.00000000       0.06666667 </v>
   </varray>
  </crystal>
  <varray name="positions" >
   <v>       0.16666999       0.16666999       0.25000000 </v>
   <v>       0.00000000       0.00000000       0.25000000 </v>
   <v>       0.05556000       0.16666999       0.25000000 </v>
   <v>       0.22222000       0.00000000       0.25000000 </v>
   <v>       0.50000000       0.16666999       0.25000000 </v>
   <v>       0.33333001       0.00000000       0.25000000 </v>
   <v>       0.38889000       0.16666999       0.25000000 </v>
   <v>       0.55555999       0.00000000       0.25000000 </v>
   <v>       0.83332998       0.16666999       0.25000000 </v>
   <v>       0.66667002       0.00000000       0.25000000 </v>
   <v>       0.72222000       0.16666999       0.25000000 </v>
   <v>       0.88889003       0.00000000       0.25000000 </v>
   <v>       0.16666999       0.50000000       0.25000000 </v>
   <v>       0.00000000       0.33333001       0.25000000 </v>
   <v>       0.05556000       0.50000000       0.25000000 </v>
   <v>       0.22222000       0.33333001       0.25000000 </v>
   <v>       0.50000000       0.50000000       0.25000000 </v>
   <v>       0.33333001       0.33333001       0.25000000 </v>
   <v>       0.38889000       0.50000000       0.25000000 </v>
   <v>       0.55555999       0.33333001       0.25000000 </v>
   <v>       0.83332998       0.50000000       0.25000000 </v>
   <v>       0.66667002       0.33333001       0.25000000 </v>
   <v>       0.72222000       0.50000000       0.25000000 </v>
   <v>       0.88889003       0.33333001       0.25000000 </v>
   <v>       0.16666999       0.83332998       0.25000000 </v>
   <v>       0.00000000       0.66667002       0.25000000 </v>
   <v>       0.05556000       0.83332998       0.25000000 </v>
   <v>       0.22222000       0.66667002       0.25000000 </v>
   <v>       0.50000000       0.83332998       0.25000000 </v>
   <v>       0.33333001       0.66667002       0.25000000 </v>
   <v>       0.38889000       0.83332998       0.25000000 </v>
   <v>       0.55555999       0.66667002       0.25000000 </v>
   <v>       0.83332998       0.83332998       0.25000000 </v>
   <v>       0.66667002       0.66667002       0.25000000 </v>
   <v>       0.72222000       0.83332998       0.25000000 </v>
   <v>       0.88889003       0.66667002       0.25000000 </v>
   <v>       0.50367999       0.50695002       0.35110000 </v>
  </varray>
 </structure>
 <calculation>
  <scstep>
   <time name="dav">    1.01    1.04</time>
   <time name="total">    1.06    1.10</time>
   <energy>
    <i name="alphaZ">     96.04795369 </i>
    <i name="ewald">  16829.66342020 </i>
    <i name="hartreedc"> -22300.31129514 </i>
    <i name="XCdc">    534.16997517 </i>
    <i name="pawpsdc">   5362.02282155 </i>
    <i name="pawaedc">  -5560.08656145 </i>
    <i name="eentropy">     -0.02289504 </i>
    <i name="bandstr">   -552.97802737 </i>
    <i name="atom">   7046.17475994 </i>
    <i name="e_fr_energy">   1454.68015154 </i>
    <i name="e_wo_entrp">   1454.70304658 </i>
    <i name="e_0_energy">   1454.69159906 </i>
   </energy>
  </scstep>
  <scstep>
   <time name="dav">    1.24    1.24</time>
   <time name="total">    1.24    1.24</time>
   <energy>
    <i name="e_fr_energy">    -95.82528084 </i>
    <i name="e_wo_entrp">    -95.82461732 </i>
    <i name="e_0_energy">    -95.82494908 </i>
   </energy>
  </scstep>
  <scstep>
   <time name="dav">    0.99    0.99</time>
   <time name="total">    0.99    0.99</time>
   <energy>
    <i name="e_fr_energy">   -345.08775881 </i>
    <i name="e_wo_entrp">   -345.08553899 </i>
    <i name="e_0_energy">   -345.08664890 </i>
   </energy>
  </scstep>
  <scstep>
   <time name="dav">    0.99    0.99</time>
   <time name="total">    0.99    0.99</time>
   <energy>
    <i name="e_fr_energy">   -353.59195006 </i>
    <i name="e_wo_entrp">   -353.57854958 </i>
    <i name="e_0_energy">   -353.58524982 </i>
   </energy>
  </scstep>
  <scstep>
   <time name="dav">    1.07    1.07</time>
   <time name="total">    1.11    1.12</time>
   <energy>
    <i name="e_fr_energy">   -353.87312950 </i>
    <i name="e_wo_entrp">   -353.85961101 </i>
    <i name="e_0_energy">   -353.86637026 </i>
   </energy>
  </scstep>
  <scstep>
   <time name="diag">    0.20    0.20</time>
   <time name="diis">    0.38    0.38</time>
   <time name="orth">    0.05    0.05</time>
   <time name="total">    0.71    0.71</time>
   <energy>
    <i name="e_fr_energy">   -332.17921272 </i>
    <i name="e_wo_entrp">   -332.15416627 </i>
    <i name="e_0_energy">   -332.16668950 </i>
   </energy>
  </scstep>
  <scstep>
   <time name="diag">    0.20    0.20</time>
   <time name="diis">    0.37    0.37</time>
   <time name="orth">    0.05    0.05</time>
   <time name="total">    0.70    0.70</time>
   <energy>
    <i name="e_fr_energy">   -326.34800776 </i>
    <i name="e_wo_entrp">   -326.32539545 </i>
    <i name="e_0_energy">   -326.33670160 </i>
   </energy>
  </scstep>
  <scstep>
   <time name="diag">    0.20    0.20</time>
   <time name="diis">    0.38    0.37</time>
   <time name="orth">    0.05    0.05</time>
   <time name="total">    0.70    0.70</time>
   <energy>
    <i name="e_fr_energy">   -325.86080165 </i>
    <i name="e_wo_entrp">   -325.83786228 </i>
    <i name="e_0_energy">   -325.84933196 </i>
   </energy>
  </scstep>
  <scstep>
   <time name="diag">    0.20    0.20</time>
   <time name="diis">    0.38    0.38</time>
   <time name="orth">    0.05    0.05</time>
   <time name="total">    0.70    0.70</time>
   <energy>
    <i name="e_fr_energy">   -325.79374591 </i>
    <i name="e_wo_entrp">   -325.76961858 </i>
    <i name="e_0_energy">   -325.78168224 </i>
   </energy>
  </scstep>
  <scstep>
   <time name="diag">    0.20    0.20</time>
   <time name="diis">    0.38    0.38</time>
   <time name="orth">    0.05    0.05</time>
   <time name="total">    0.71    0.71</time>
   <energy>
    <i name="e_fr_energy">   -325.77012259 </i>
    <i name="e_wo_entrp">   -325.74607298 </i>
    <i name="e_0_energy">   -325.75809778 </i>
   </energy>
  </scstep>
  <scstep>
   <time name="diag">    0.20    0.20</time>
   <time name="diis">    0.37    0.37</time>
   <time name="orth">    0.05    0.05</time>
   <time name="total">    0.69    0.70</time>
   <energy>
    <i name="e_fr_energy">   -325.76728983 </i>
    <i name="e_wo_entrp">   -325.74319573 </i>
    <i name="e_0_energy">   -325.75524278 </i>
   </energy>
  </scstep>
  <scstep>
   <time name="diag">    0.20    0.20</time>
   <time name="diis">    0.40    0.40</time>
   <time name="orth">    0.05    0.05</time>
   <time name="total">    0.72    0.73</time>
   <energy>
    <i name="e_fr_energy">   -325.76634984 </i>
    <i name="e_wo_entrp">   -325.74230563 </i>
    <i name="e_0_energy">   -325.75432774 </i>
   </energy>
  </scstep>
  <scstep>
   <time name="diag">    0.20    0.20</time>
   <time name="diis">    0.38    0.38</time>
   <time name="orth">    0.05    0.05</time>
   <time name="total">    0.71    0.71</time>
   <energy>
    <i name="e_fr_energy">   -325.76559730 </i>
    <i name="e_wo_entrp">   -325.74152297 </i>
    <i name="e_0_energy">   -325.75356013 </i>
   </energy>
  </scstep>
  <scstep>
   <time name="diag">    0.23    0.23</time>
   <time name="diis">    0.37    0.37</time>
   <time name="orth">    0.05    0.05</time>
   <time name="total">    0.71    0.72</time>
   <energy>
    <i name="e_fr_energy">   -325.76781001 </i>
    <i name="e_wo_entrp">   -325.74372046 </i>
    <i name="e_0_energy">   -325.75576524 </i>
   </energy>
  </scstep>
  <scstep>
   <time name="diag">    0.20    0.20</time>
   <time name="diis">    0.37    0.37</time>
   <time name="orth">    0.05    0.05</time>
   <time name="total">    0.70    0.70</time>
   <energy>
    <i name="e_fr_energy">   -325.77279204 </i>
    <i name="e_wo_entrp">   -325.74869126 </i>
    <i name="e_0_energy">   -325.76074165 </i>
   </energy>
  </scstep>
  <scstep>
   <time name="diag">    0.20    0.20</time>
   <time name="diis">    0.37    0.37</time>
   <time name="orth">    0.05    0.05</time>
   <time name="total">    0.69    0.70</time>
   <energy>
    <i name="e_fr_energy">   -325.77611832 </i>
    <i name="e_wo_entrp">   -325.75200688 </i>
    <i name="e_0_energy">   -325.76406260 </i>
   </energy>
  </scstep>
  <scstep>
   <time name="diag">    0.20    0.20</time>
   <time name="diis">    0.37    0.37</time>
   <time name="orth">    0.05    0.05</time>
   <time name="total">    0.69    0.69</time>
   <energy>
    <i name="e_fr_energy">   -325.77770067 </i>
    <i name="e_wo_entrp">   -325.75359000 </i>
    <i name="e_0_energy">   -325.76564533 </i>
   </energy>
  </scstep>
  <scstep>
   <time name="diag">    0.20    0.20</time>
   <time name="diis">    0.32    0.32</time>
   <time name="orth">    0.05    0.05</time>
   <time name="total">    0.64    0.65</time>
   <energy>
    <i name="e_fr_energy">   -325.77833593 </i>
    <i name="e_wo_entrp">   -325.75422067 </i>
    <i name="e_0_energy">   -325.76627830 </i>
   </energy>
  </scstep>
  <scstep>
   <time name="diag">    0.20    0.20</time>
   <time name="diis">    0.27    0.27</time>
   <time name="orth">    0.05    0.05</time>
   <time name="total">    0.59    0.59</time>
   <energy>
    <i name="e_fr_energy">   -325.77845012 </i>
    <i name="e_wo_entrp">   -325.75433222 </i>
    <i name="e_0_energy">   -325.76639117 </i>
   </energy>
  </scstep>
  <scstep>
   <time name="diag">    0.20    0.20</time>
   <time name="diis">    0.27    0.27</time>
   <time name="orth">    0.11    0.11</time>
   <time name="total">    0.67    0.67</time>
   <energy>
    <i name="e_fr_energy">   -325.77852748 </i>
    <i name="e_wo_entrp">   -325.75440990 </i>
    <i name="e_0_energy">   -325.76646869 </i>
   </energy>
  </scstep>
  <scstep>
   <time name="diag">    0.19    0.20</time>
   <time name="diis">    0.23    0.24</time>
   <time name="orth">    0.05    0.05</time>
   <time name="total">    0.54    0.57</time>
   <energy>
    <i name="e_fr_energy">   -325.77853731 </i>
    <i name="e_wo_entrp">   -325.75441946 </i>
    <i name="e_0_energy">   -325.76647838 </i>
   </energy>
  </scstep>
  <scstep>
   <time name="diag">    0.20    0.20</time>
   <time name="diis">    0.22    0.22</time>
   <time name="orth">    0.05    0.05</time>
   <time name="total">    0.55    0.55</time>
   <energy>
    <i name="e_fr_energy">   -325.77854227 </i>
    <i name="e_wo_entrp">   -325.75442466 </i>
    <i name="e_0_energy">   -325.76648347 </i>
   </energy>
  </scstep>
  <scstep>
   <time name="diag">    0.32    0.32</time>
   <time name="diis">    0.22    0.22</time>
   <time name="orth">    0.05    0.05</time>
   <time name="total">    0.66    0.67</time>
   <energy>
    <i name="e_fr_energy">   -325.77854426 </i>
    <i name="e_wo_entrp">   -325.75442668 </i>
    <i name="e_0_energy">   -325.76648547 </i>
   </energy>
  </scstep>
  <scstep>
   <time name="diag">    0.20    0.20</time>
   <time name="diis">    0.20    0.20</time>
   <time name="orth">    0.05    0.05</time>
   <time name="total">    0.53    0.53</time>
   <energy>
    <i name="e_fr_energy">   -325.77854618 </i>
    <i name="e_wo_entrp">   -325.75442855 </i>
    <i name="e_0_energy">   -325.76648736 </i>
   </energy>
  </scstep>
  <scstep>
   <time name="diag">    0.20    0.20</time>
   <time name="diis">    0.18    0.18</time>
   <time name="orth">    0.05    0.05</time>
   <time name="total">    0.47    0.48</time>
   <energy>
    <i name="alphaZ">     96.04795369 </i>
    <i name="ewald">  16829.66342020 </i>
    <i name="hartreedc"> -22856.80203871 </i>
    <i name="XCdc">    554.52475997 </i>
    <i name="pawpsdc">  17175.91242473 </i>
    <i name="pawaedc"> -17382.99052328 </i>
    <i name="eentropy">     -0.02411761 </i>
    <i name="bandstr">  -1788.28518559 </i>
    <i name="atom">   7046.17475994 </i>
    <i name="e_fr_energy">   -325.77854664 </i>
    <i name="e_wo_entrp">   -325.75442903 </i>
    <i name="e_0_energy">   -325.76648784 </i>
   </energy>
  </scstep>
  <structure>
   <crystal>
    <varray name="basis" >
     <v>      12.78250027       0.00000000       0.00000000 </v>
     <v>       0.00000000       7.38000011       0.00000000 </v>
     <v>       0.00000000       0.00000000      15.00000000 </v>
    </varray>
    <i name="volume">   1415.02280149 </i>
    <varray name="rec_basis" >
     <v>       0.07823196       0.00000000       0.00000000 </v>
     <v>       0.00000000       0.13550135       0.00000000 </v>
     <v>       0.00000000       0.00000000       0.06666667 </v>
    </varray>
   </crystal>
   <varray name="positions" >
    <v>       0.16666999       0.16666999       0.25000000 </v>
    <v>       0.00000000       0.00000000       0.25000000 </v>
    <v>       0.05556000       0.16666999       0.25000000 </v>
    <v>       0.22222000       0.00000000       0.25000000 </v>
    <v>       0.50000000       0.16666999       0.25000000 </v>
    <v>       0.33333001       0.00000000       0.25000000 </v>
    <v>       0.38889000       0.16666999       0.25000000 </v>
    <v>       0.55555999       0.00000000       0.25000000 </v>
    <v>       0.83332998       0.16666999       0.25000000 </v>
    <v>       0.66667002       0.00000000       0.25000000 </v>
    <v>       0.72222000       0.16666999       0.25000000 </v>
    <v>       0.88889003       0.00000000       0.25000000 </v>
    <v>       0.16666999       0.50000000       0.25000000 </v>
    <v>       0.00000000       0.33333001       0.25000000 </v>
    <v>       0.05556000       0.50000000       0.25000000 </v>
    <v>       0.22222000       0.33333001       0.25000000 </v>
    <v>       0.50000000       0.50000000       0.25000000 </v>
    <v>       0.33333001       0.33333001       0.25000000 </v>
    <v>       0.38889000       0.50000000       0.25000000 </v>
    <v>       0.55555999       0.33333001       0.25000000 </v>
    <v>       0.83332998       0.50000000       0.25000000 </v>
    <v>       0.66667002       0.33333001       0.25000000 </v>
    <v>       0.72222000       0.50000000       0.25000000 </v>
    <v>       0.88889003       0.33333001       0.25000000 </v>
    <v>       0.16666999       0.83332998       0.25000000 </v>
    <v>       0.00000000       0.66667002       0.25000000 </v>
    <v>       0.05556000       0.83332998       0.25000000 </v>
    <v>       0.22222000       0.66667002       0.25000000 </v>
    <v>       0.50000000       0.83332998       0.25000000 </v>
    <v>       0.33333001       0.66667002       0.25000000 </v>
    <v>       0.38889000       0.83332998       0.25000000 </v>
    <v>       0.55555999       0.66667002       0.25000000 </v>
    <v>       0.83332998       0.83332998       0.25000000 </v>
    <v>       0.66667002       0.66667002       0.25000000 </v>
    <v>       0.72222000       0.83332998       0.25000000 </v>
    <v>       0.88889003       0.66667002       0.25000000 </v>
    <v>       0.50367999       0.50695002       0.35110000 </v>
   </varray>
  </structure>
  <varray name="forces" >
   <v>       0.07250418      -0.03594429      -0.00240494 </v>
   <v>       0.06681126       0.00044697       0.00054571 </v>
   <v>      -0.06761244      -0.01808339      -0.00016367 </v>
   <v>      -0.09565165      -0.00236439      -0.00620399 </v>
   <v>      -0.13488013      -0.24366736      -0.10400693 </v>
   <v>       0.12048386       0.00310290       0.01818962 </v>
   <v>      -0.04678448      -0.10562479       0.02682983 </v>
   <v>       0.03126718      -0.00244949       0.01565928 </v>
   <v>       0.07200990       0.03640989      -0.00245130 </v>
   <v>      -0.00750501       0.00286338       0.00941535 </v>
   <v>      -0.08848795       0.01121563       0.00813881 </v>
   <v>      -0.08702765       0.00072225      -0.00073297 </v>
   <v>      -0.04327527      -0.00154227       0.00221221 </v>
   <v>       0.04845717       0.00383428       0.00049756 </v>
   <v>       0.00261456      -0.00161357       0.00227159 </v>
   <v>       0.03257025       0.02023164       0.00680395 </v>
   <v>      -0.56799566      -0.60454488     -16.04117487 </v>
   <v>      -0.12672118      -0.20140602      -0.09039680 </v>
   <v>      -1.68399537      -0.04787077      -1.21686395 </v>
   <v>       0.81737266      -1.53633418      -1.28309108 </v>
   <v>       0.04149863       0.00206101       0.01087599 </v>
   <v>       0.25694879      -0.06885409      -0.11711382 </v>
   <v>       0.11663726      -0.00136740       0.02940075 </v>
   <v>      -0.03905740      -0.03767839      -0.00395133 </v>
   <v>       0.07173608       0.03916517      -0.00241916 </v>
   <v>       0.04699722      -0.00289652       0.00058588 </v>
   <v>      -0.06630454       0.01778144      -0.00019531 </v>
   <v>       0.03333934      -0.02166598       0.00730328 </v>
   <v>      -0.14239567       0.31625154      -0.15429963 </v>
   <v>      -0.15509407       0.20698372      -0.09930765 </v>
   <v>      -0.05415381       0.11726164       0.02449806 </v>
   <v>       0.97968478       1.72284526      -1.54953193 </v>
   <v>       0.06865140      -0.03612510      -0.00152985 </v>
   <v>       0.30460568       0.07798362      -0.15691371 </v>
   <v>      -0.08822087      -0.01543488       0.00825884 </v>
   <v>      -0.03738095       0.03498639      -0.00375923 </v>
   <v>       0.34835388       0.37132103      20.66502541 </v>
  </varray>
  <varray name="stress" >
   <v>      15.30166418       0.22496547       0.60102152 </v>
   <v>       0.22496549      14.68146068       0.63398822 </v>
   <v>       0.60102153       0.63398824      35.57791097 </v>
  </varray>
  <energy>
   <i name="e_fr_energy">   -325.77854664 </i>
   <i name="e_wo_entrp">   -325.76648784 </i>
   <i name="e_0_energy">     -0.02411761 </i>
  </energy>
  <time name="totalsc">   19.25   19.41</time>
 </calculation>
 <calculation>
  <scstep>
   <time name="dav">    0.99    0.99</time>
   <time name="total">    1.07    1.07</time>
   <energy>
    <i name="alphaZ">     96.04795369 </i>
    <i name="ewald">  16152.52757770 </i>
    <i name="hartreedc"> -22144.35107092 </i>
    <i name="XCdc">    551.55425247 </i>
    <i name="pawpsdc">  17175.91467390 </i>
    <i name="pawaedc"> -17382.99275268 </i>
    <i name="eentropy">     -0.00865397 </i>
    <i name="bandstr">  -1803.31851321 </i>
    <i name="atom">   7046.17475994 </i>
    <i name="e_fr_energy">   -308.45177307 </i>
    <i name="e_wo_entrp">   -308.44311910 </i>
    <i name="e_0_energy">   -308.44744608 </i>
   </energy>
  </scstep>
  <scstep>
   <time name="diag">    0.20    0.20</time>
   <time name="diis">    0.39    0.39</time>
   <time name="orth">    0.05    0.05</time>
   <time name="total">    0.72    0.72</time>
   <energy>
    <i name="e_fr_energy">   -328.45309585 </i>
    <i name="e_wo_entrp">   -328.45309585 </i>
    <i name="e_0_energy">   -328.45309585 </i>
   </energy>
  </scstep>
  <scstep>
   <time name="diag">    0.20    0.20</time>
   <time name="diis">    0.40    0.40</time>
   <time name="orth">    0.05    0.05</time>
   <time name="total">    0.72    0.72</time>
   <energy>
    <i name="e_fr_energy">   -328.73100702 </i>
    <i name="e_wo_entrp">   -328.72519460 </i>
    <i name="e_0_energy">   -328.72810081 </i>
   </energy>
  </scstep>
  <scstep>
   <time name="diag">    0.20    0.20</time>
   <time name="diis">    0.39    0.39</time>
   <time name="orth">    0.05    0.05</time>
   <time name="total">    0.72    0.72</time>
   <energy>
    <i name="e_fr_energy">   -327.65751845 </i>
    <i name="e_wo_entrp">   -327.64781572 </i>
    <i name="e_0_energy">   -327.65266709 </i>
   </energy>
  </scstep>
  <scstep>
   <time name="diag">    0.20    0.20</time>
   <time name="diis">    0.37    0.37</time>
   <time name="orth">    0.05    0.05</time>
   <time name="total">    0.69    0.70</time>
   <energy>
    <i name="e_fr_energy">   -335.91426917 </i>
    <i name="e_wo_entrp">   -335.90572426 </i>
    <i name="e_0_energy">   -335.90999671 </i>
   </energy>
  </scstep>
  <scstep>
   <time name="diag">    0.20    0.20</time>
   <time name="diis">    0.39    0.39</time>
   <time name="orth">    0.05    0.05</time>
   <time name="total">    0.71    0.71</time>
   <energy>
    <i name="e_fr_energy">   -330.99856492 </i>
    <i name="e_wo_entrp">   -330.99095301 </i>
    <i name="e_0_energy">   -330.99475897 </i>
   </energy>
  </scstep>
  <scstep>
   <time name="diag">    0.20    0.20</time>
   <time name="diis">    0.37    0.37</time>
   <time name="orth">    0.05    0.05</time>
   <time name="total">    0.69    0.70</time>
   <energy>
    <i name="e_fr_energy">   -327.30609681 </i>
    <i name="e_wo_entrp">   -327.29697129 </i>
    <i name="e_0_energy">   -327.30153405 </i>
   </energy>
  </scstep>
  <scstep>
   <time name="diag">    0.20    0.20</time>
   <time name="diis">    0.40    0.40</time>
   <time name="orth">    0.05    0.05</time>
   <time name="total">    0.73    0.74</time>
   <energy>
    <i name="e_fr_energy">   -327.32001586 </i>
    <i name="e_wo_entrp">   -327.31058244 </i>
    <i name="e_0_energy">   -327.31529915 </i>
   </energy>
  </scstep>
  <scstep>
   <time name="diag">    0.20    0.20</time>
   <time name="diis">    0.38    0.38</time>
   <time name="orth">    0.05    0.05</time>
   <time name="total">    0.70    0.70</time>
   <energy>
    <i name="e_fr_energy">   -327.40837731 </i>
    <i name="e_wo_entrp">   -327.39869084 </i>
    <i name="e_0_energy">   -327.40353408 </i>
   </energy>
  </scstep>
  <scstep>
   <time name="diag">    0.22    0.22</time>
   <time name="diis">    0.44    0.44</time>
   <time name="orth">    0.09    0.09</time>
   <time name="total">    0.85    0.86</time>
   <energy>
    <i name="e_fr_energy">   -327.33164897 </i>
    <i name="e_wo_entrp">   -327.32223375 </i>
    <i name="e_0_energy">   -327.32694136 </i>
   </energy>
  </scstep>
  <scstep>
   <time name="diag">    0.20    0.20</time>
   <time name="diis">    0.37    0.37</time>
   <time name="orth">    0.05    0.05</time>
   <time name="total">    0.69    0.71</time>
   <energy>
    <i name="e_fr_energy">   -327.26509844 </i>
    <i name="e_wo_entrp">   -327.25632313 </i>
    <i name="e_0_energy">   -327.26071078 </i>
   </energy>
  </scstep>
  <scstep>
   <time name="diag">    0.20    0.20</time>
   <time name="diis">    0.40    0.40</time>
   <time name="orth">    0.05    0.05</time>
   <time name="total">    0.72    0.73</time>
   <energy>
    <i name="e_fr_energy">   -327.24674037 </i>
    <i name="e_wo_entrp">   -327.23846375 </i>
    <i name="e_0_energy">   -327.24260206 </i>
   </energy>
  </scstep>
  <scstep>
   <time name="diag">    0.20    0.20</time>
   <time name="diis">    0.43    0.43</time>
   <time name="orth">    0.05    0.05</time>
   <time name="total">    0.76    0.76</time>
   <energy>
    <i name="e_fr_energy">   -327.25026515 </i>
    <i name="e_wo_entrp">   -327.24215417 </i>
    <i name="e_0_energy">   -327.24620966 </i>
   </energy>
  </scstep>
  <scstep>
   <time name="diag">    0.20    0.20</time>
   <time name="diis">    0.37    0.37</time>
   <time name="orth">    0.05    0.05</time>
   <time name="total">    0.70    0.70</time>
   <energy>
    <i name="e_fr_energy">   -327.24969337 </i>
    <i name="e_wo_entrp">   -327.24157975 </i>
    <i name="e_0_energy">   -327.24563656 </i>
   </energy>
  </scstep>
  <scstep>
   <time name="diag">    0.20    0.20</time>
   <time name="diis">    0.37    0.37</time>
   <time name="orth">    0.05    0.06</time>
   <time name="total">    0.70    0.71</time>
   <energy>
    <i name="e_fr_energy">   -327.25060221 </i>
    <i name="e_wo_entrp">   -327.24237828 </i>
    <i name="e_0_energy">   -327.24649024 </i>
   </energy>
  </scstep>
  <scstep>
   <time name="diag">    0.26    0.27</time>
   <time name="diis">    0.36    0.36</time>
   <time name="orth">    0.05    0.05</time>
   <time name="total">    0.74    0.76</time>
   <energy>
    <i name="e_fr_energy">   -327.25028581 </i>
    <i name="e_wo_entrp">   -327.24208888 </i>
    <i name="e_0_energy">   -327.24618734 </i>
   </energy>
  </scstep>
  <scstep>
   <time name="diag">    0.20    0.20</time>
   <time name="diis">    0.37    0.37</time>
   <time name="orth">    0.05    0.05</time>
   <time name="total">    0.82    0.82</time>
   <energy>
    <i name="e_fr_energy">   -327.25078426 </i>
    <i name="e_wo_entrp">   -327.24260638 </i>
    <i name="e_0_energy">   -327.24669532 </i>
   </energy>
  </scstep>
  <scstep>
   <time name="diag">    0.21    0.21</time>
   <time name="diis">    0.43    0.43</time>
   <time name="orth">    0.05    0.05</time>
   <time name="total">    0.77    0.77</time>
   <energy>
    <i name="e_fr_energy">   -327.25095753 </i>
    <i name="e_wo_entrp">   -327.24279522 </i>
    <i name="e_0_energy">   -327.24687638 </i>
   </energy>
  </scstep>
  <scstep>
   <time name="diag">    0.20    0.20</time>
   <time name="diis">    0.36    0.36</time>
   <time name="orth">    0.05    0.05</time>
   <time name="total">    0.68    0.69</time>
   <energy>
    <i name="e_fr_energy">   -327.25110744 </i>
    <i name="e_wo_entrp">   -327.24291671 </i>
    <i name="e_0_energy">   -327.24701208 </i>
   </energy>
  </scstep>
  <scstep>
   <time name="diag">    0.20    0.20</time>
   <time name="diis">    0.36    0.38</time>
   <time name="orth">    0.05    0.05</time>
   <time name="total">    0.68    0.71</time>
   <energy>
    <i name="e_fr_energy">   -327.25118078 </i>
    <i name="e_wo_entrp">   -327.24297808 </i>
    <i name="e_0_energy">   -327.24707943 </i>
   </energy>
  </scstep>
  <scstep>
   <time name="diag">    0.20    0.20</time>
   <time name="diis">    0.30    0.30</time>
   <time name="orth">    0.05    0.05</time>
   <time name="total">    0.63    0.63</time>
   <energy>
    <i name="e_fr_energy">   -327.25126405 </i>
    <i name="e_wo_entrp">   -327.24306450 </i>
    <i name="e_0_energy">   -327.24716427 </i>
   </energy>
  </scstep>
  <scstep>
   <time name="diag">    0.20    0.20</time>
   <time name="diis">    0.24    0.24</time>
   <time name="orth">    0.05    0.05</time>
   <time name="total">    0.57    0.57</time>
   <energy>
    <i name="e_fr_energy">   -327.25128893 </i>
    <i name="e_wo_entrp">   -327.24309145 </i>
    <i name="e_0_energy">   -327.24719019 </i>
   </energy>
  </scstep>
  <scstep>
   <time name="diag">    0.20    0.20</time>
   <time name="diis">    0.24    0.24</time>
   <time name="orth">    0.05    0.05</time>
   <time name="total">    0.56    0.57</time>
   <energy>
    <i name="e_fr_energy">   -327.25131320 </i>
    <i name="e_wo_entrp">   -327.24311916 </i>
    <i name="e_0_energy">   -327.24721618 </i>
   </energy>
  </scstep>
  <scstep>
   <time name="diag">    0.20    0.20</time>
   <time name="diis">    0.26    0.26</time>
   <time name="orth">    0.05    0.05</time>
   <time name="total">    0.58    0.58</time>
   <energy>
    <i name="e_fr_energy">   -327.25132180 </i>
    <i name="e_wo_entrp">   -327.24312715 </i>
    <i name="e_0_energy">   -327.24722448 </i>
   </energy>
  </scstep>
  <scstep>
   <time name="diag">    0.20    0.20</time>
   <time name="diis">    0.23    0.23</time>
   <time name="orth">    0.05    0.05</time>
   <time name="total">    0.56    0.56</time>
   <energy>
    <i name="e_fr_energy">   -327.25132332 </i>
    <i name="e_wo_entrp">   -327.24312669 </i>
    <i name="e_0_energy">   -327.24722501 </i>
   </energy>
  </scstep>
  <scstep>
   <time name="diag">    0.20    0.20</time>
   <time name="diis">    0.22    0.22</time>
   <time name="orth">    0.05    0.05</time>
   <time name="total">    0.51    0.51</time>
   <energy>
    <i name="alphaZ">     96.04795369 </i>
    <i name="ewald">  16152.52757770 </i>
    <i name="hartreedc"> -22245.91110841 </i>
    <i name="XCdc">    553.60894314 </i>
    <i name="pawpsdc">  17041.10610272 </i>
    <i name="pawaedc"> -17243.55043014 </i>
    <i name="eentropy">     -0.00819707 </i>
    <i name="bandstr">  -1727.24692571 </i>
    <i name="atom">   7046.17475994 </i>
    <i name="e_fr_energy">   -327.25132414 </i>
    <i name="e_wo_entrp">   -327.24312707 </i>
    <i name="e_0_energy">   -327.24722561 </i>
   </energy>
  </scstep>
  <structure>
   <crystal>
    <varray name="basis" >
     <v>      12.68684992       0.00331162       0.00884739 </v>
     <v>       0.00191197       7.31950512       0.00538824 </v>
     <v>       0.01038223       0.01095171      15.23801449 </v>
    </varray>
    <i name="volume">   1415.02280149 </i>
    <varray name="rec_basis" >
     <v>       0.07882182      -0.00002055      -0.00005369 </v>
     <v>      -0.00003559       0.13662134      -0.00009817 </v>
     <v>      -0.00004575      -0.00004830       0.06562541 </v>
    </varray>
   </crystal>
   <varray name="positions" >
    <v>       0.16694363       0.16643503       0.24999227 </v>
    <v>       0.00025215       0.00000292       0.25000176 </v>
    <v>       0.05530482       0.16655178       0.24999947 </v>
    <v>       0.22185900      -0.00001546       0.24998005 </v>
    <v>       0.49949095       0.16507715       0.24966550 </v>
    <v>       0.33378473       0.00002028       0.25005850 </v>
    <v>       0.38871343       0.16597953       0.25008629 </v>
    <v>       0.55567800      -0.00001601       0.25005036 </v>
    <v>       0.83360175       0.16690800       0.24999212 </v>
    <v>       0.66664170       0.00001872       0.25003028 </v>
    <v>       0.72188604       0.16674331       0.25002618 </v>
    <v>       0.88856158       0.00000472       0.24999764 </v>
    <v>       0.16650667       0.49998992       0.25000711 </v>
    <v>       0.00018288       0.33335507       0.25000160 </v>
    <v>       0.05556987       0.49998945       0.25000731 </v>
    <v>       0.22234293       0.33346226       0.25002188 </v>
    <v>       0.49785632       0.49604812       0.19840874 </v>
    <v>       0.33285174       0.33201342       0.24970927 </v>
    <v>       0.38253440       0.49968707       0.24608635 </v>
    <v>       0.55864485       0.32328707       0.24587335 </v>
    <v>       0.83348660       0.50001347       0.25003498 </v>
    <v>       0.66763978       0.33287991       0.24962334 </v>
    <v>       0.72266021       0.49999106       0.25009456 </v>
    <v>       0.88874262       0.33308370       0.24998729 </v>
    <v>       0.16694074       0.83358600       0.24999222 </v>
    <v>       0.00017737       0.66665109       0.25000188 </v>
    <v>       0.05530976       0.83344621       0.24999937 </v>
    <v>       0.22234583       0.66652839       0.25002349 </v>
    <v>       0.49946258       0.83539729       0.24950375 </v>
    <v>       0.33274466       0.66802307       0.24968061 </v>
    <v>       0.38868562       0.83409651       0.25007879 </v>
    <v>       0.55925744       0.67793217       0.24501643 </v>
    <v>       0.83358907       0.83309383       0.24999508 </v>
    <v>       0.66781964       0.66717980       0.24949534 </v>
    <v>       0.72188705       0.83322908       0.25002656 </v>
    <v>       0.88874895       0.66689873       0.24998791 </v>
    <v>       0.50499472       0.50937733       0.41756238 </v>
   </varray>
  </structure>
  <varray name="forces" >
   <v>      -0.33333569       0.21039661       0.03164997 </v>
   <v>      -0.42399442      -0.00815742      -0.02067407 </v>
   <v>       0.25811341       0.05853289      -0.01445788 </v>
   <v>       0.35959419      -0.01034480       0.02370509 </v>
   <v>       0.60835421      -0.58111399       0.20011472 </v>
   <v>      -0.43479464      -0.01170077       0.05946118 </v>
   <v>       0.00919550       0.22048379      -0.35029664 </v>
   <v>      -0.31867355       0.12266764       0.75615888 </v>
   <v>      -0.28078618      -0.16079314       0.05416208 </v>
   <v>      -0.02590993      -0.03702119      -0.14443401 </v>
   <v>       0.79461872      -0.23200767       0.28872581 </v>
   <v>       0.37910408      -0.02957842      -0.03359454 </v>
   <v>       0.17762403      -0.01477403      -0.06971725 </v>
   <v>      -0.13520076      -0.04965888       0.00605124 </v>
   <v>       0.03471257      -0.02231758      -0.03846816 </v>
   <v>      -0.62331186      -0.51532050       0.36332968 </v>
   <v>       0.65239977       0.62314295       8.74645001 </v>
   <v>      -0.70529890      -0.14520701       0.16677129 </v>
   <v>       4.97623106      -0.05360749      -3.56583072 </v>
   <v>      -2.77335759       4.31822590      -3.56835001 </v>
   <v>      -0.18305005      -0.02315222       0.03359796 </v>
   <v>       0.29715700      -0.37500210       0.07793325 </v>
   <v>      -0.01525190      -0.07851470      -0.35240273 </v>
   <v>       0.21993372       0.05210490       0.01980947 </v>
   <v>      -0.31171945      -0.18422626       0.03628161 </v>
   <v>      -0.15454231       0.07215801       0.00509742 </v>
   <v>       0.22853086      -0.05870648      -0.01380423 </v>
   <v>      -0.61493270       0.49385458       0.34376220 </v>
   <v>       0.67954607       0.31393787       0.05148128 </v>
   <v>      -0.44265501       0.05967117       0.10438335 </v>
   <v>      -0.06151149      -0.25489784      -0.37009324 </v>
   <v>      -2.91222628      -4.65301627      -3.34093984 </v>
   <v>      -0.24095024       0.20314185       0.05507794 </v>
   <v>       0.22479871       0.46185004       0.00567241 </v>
   <v>       0.85963584       0.33357872       0.29667674 </v>
   <v>       0.24361235      -0.03428136       0.02115068 </v>
   <v>      -0.01165916      -0.01034678       0.13555904 </v>
  </varray>
  <varray name="stress" >
   <v>      33.23274881      -0.01869716      -0.50834378 </v>
   <v>      -0.01869713      33.77584788      -0.49142984 </v>
   <v>      -0.50834378      -0.49142983      -6.64087359 </v>
  </varray>
  <energy>
   <i name="e_fr_energy">   -327.25132414 </i>
   <i name="e_wo_entrp">   -327.24722561 </i>
   <i name="e_0_energy">     -0.00819707 </i>
  </energy>
  <time name="totalsc">   19.03   19.18</time>
 </calculation>
 <calculation>
  <scstep>
   <time name="dav">    0.88    0.88</time>
   <time name="total">    0.96    0.96</time>
   <energy>
    <i name="alphaZ">     96.04795369 </i>
    <i name="ewald">  16509.72195803 </i>
    <i name="hartreedc"> -22641.11426029 </i>
    <i name="XCdc">    555.07533015 </i>
    <i name="pawpsdc">  17041.10102322 </i>
    <i name="pawaedc"> -17243.54553189 </i>
    <i name="eentropy">     -0.00765213 </i>
    <i name="bandstr">  -1678.47667743 </i>
    <i name="atom">   7046.17475994 </i>
    <i name="e_fr_energy">   -315.02309672 </i>
    <i name="e_wo_entrp">   -315.01544459 </i>
    <i name="e_0_energy">   -315.01927065 </i>
   </energy>
  </scstep>
  <scstep>
   <time name="diag">    0.20    0.20</time>
   <time name="diis">    0.39    0.39</time>
   <time name="orth">    0.05    0.05</time>
   <time name="total">    0.71    0.71</time>
   <energy>
    <i name="e_fr_energy">   -331.18714905 </i>
    <i name="e_wo_entrp">   -331.18205489 </i>
    <i name="e_0_energy">   -331.18460197 </i>
   </energy>
  </scstep>
  <scstep>
   <time name="diag">    0.21    0.21</time>
   <time name="diis">    0.37    0.37</time>
   <time name="orth">    0.05    0.05</time>
   <time name="total">    0.72    0.73</time>
   <energy>
    <i name="e_fr_energy">   -330.17545590 </i>
    <i name="e_wo_entrp">   -330.16357408 </i>
    <i name="e_0_energy">   -330.16951499 </i>
   </energy>
  </scstep>
  <scstep>
   <time name="diag">    0.20    0.20</time>
   <time name="diis">    0.38    0.38</time>
   <time name="orth">    0.05    0.05</time>
   <time name="total">    0.71    0.71</time>
   <energy>
    <i name="e_fr_energy">   -330.02378635 </i>
    <i name="e_wo_entrp">   -330.00921567 </i>
    <i name="e_0_energy">   -330.01650101 </i>
   </energy>
  </scstep>
  <scstep>
   <time name="diag">    0.20    0.20</time>
   <time name="diis">    0.38    0.38</time>
   <time name="orth">    0.05    0.05</time>
   <time name="total">    0.70    0.70</time>
   <energy>
    <i name="e_fr_energy">   -330.01745938 </i>
    <i name="e_wo_entrp">   -329.99240460 </i>
    <i name="e_0_energy">   -330.00493199 </i>
   </energy>
  </scstep>
  <scstep>
   <time name="diag">    0.20    0.20</time>
   <time name="diis">    0.38    0.38</time>
   <time name="orth">    0.05    0.05</time>
   <time name="total">    0.69    0.70</time>
   <energy>
    <i name="e_fr_energy">   -329.91880571 </i>
    <i name="e_wo_entrp">   -329.89008541 </i>
    <i name="e_0_energy">   -329.90444556 </i>
   </energy>
  </scstep>
  <scstep>
   <time name="diag">    0.20    0.20</time>
   <time name="diis">    0.37    0.37</time>
   <time name="orth">    0.05    0.05</time>
   <time name="total">    0.69    0.70</time>
   <energy>
    <i name="e_fr_energy">   -330.00286685 </i>
    <i name="e_wo_entrp">   -329.99018294 </i>
    <i name="e_0_energy">   -329.99652490 </i>
   </energy>
  </scstep>
  <scstep>
   <time name="diag">    0.20    0.20</time>
   <time name="diis">    0.37    0.37</time>
   <time name="orth">    0.05    0.05</time>
   <time name="total">    0.69    0.69</time>
   <energy>
    <i name="e_fr_energy">   -329.91653948 </i>
    <i name="e_wo_entrp">   -329.90169035 </i>
    <i name="e_0_energy">   -329.90911492 </i>
   </energy>
  </scstep>
  <scstep>
   <time name="diag">    0.20    0.20</time>
   <time name="diis">    0.39    0.39</time>
   <time name="orth">    0.05    0.05</time>
   <time name="total">    0.71    0.72</time>
   <energy>
    <i name="e_fr_energy">   -329.89613097 </i>
    <i name="e_wo_entrp">   -329.87731655 </i>
    <i name="e_0_energy">   -329.88672376 </i>
   </energy>
  </scstep>
  <scstep>
   <time name="diag">    0.20    0.20</time>
   <time name="diis">    0.38    0.39</time>
   <time name="orth">    0.05    0.05</time>
   <time name="total">    0.70    0.71</time>
   <energy>
    <i name="e_fr_energy">   -329.89237224 </i>
    <i name="e_wo_entrp">   -329.86836588 </i>
    <i name="e_0_energy">   -329.88036906 </i>
   </energy>
  </scstep>
  <scstep>
   <time name="diag">    0.20    0.20</time>
   <time name="diis">    0.36    0.36</time>
   <time name="orth">    0.05    0.05</time>
   <time name="total">    0.69    0.69</time>
   <energy>
    <i name="e_fr_energy">   -329.89603344 </i>
    <i name="e_wo_entrp">   -329.86661190 </i>
    <i name="e_0_energy">   -329.88132267 </i>
   </energy>
  </scstep>
  <scstep>
   <time name="diag">    0.20    0.20</time>
   <time name="diis">    0.42    0.42</time>
   <time name="orth">    0.05    0.05</time>
   <time name="total">    0.74    0.74</time>
   <energy>
    <i name="e_fr_energy">   -329.90091944 </i>
    <i name="e_wo_entrp">   -329.88532141 </i>
    <i name="e_0_energy">   -329.89312042 </i>
   </energy>
  </scstep>
  <scstep>
   <time name="diag">    0.20    0.20</time>
   <time name="diis">    0.37    0.37</time>
   <time name="orth">    0.05    0.05</time>
   <time name="total">    0.70    0.70</time>
   <energy>
    <i name="e_fr_energy">   -329.89658201 </i>
    <i name="e_wo_entrp">   -329.87778310 </i>
    <i name="e_0_energy">   -329.88718256 </i>
   </energy>
  </scstep>
  <scstep>
   <time name="diag">    0.20    0.20</time>
   <time name="diis">    0.36    0.36</time>
   <time name="orth">    0.05    0.05</time>
   <time name="total">    0.68    0.69</time>
   <energy>
    <i name="e_fr_energy">   -329.89439277 </i>
    <i name="e_wo_entrp">   -329.87005565 </i>
    <i name="e_0_energy">   -329.88222421 </i>
   </energy>
  </scstep>
  <scstep>
   <time name="diag">    0.20    0.20</time>
   <time name="diis">    0.37    0.37</time>
   <time name="orth">    0.05    0.05</time>
   <time name="total">    0.69    0.70</time>
   <energy>
    <i name="e_fr_energy">   -329.89540928 </i>
    <i name="e_wo_entrp">   -329.87200857 </i>
    <i name="e_0_energy">   -329.88370892 </i>
   </energy>
  </scstep>
  <scstep>
   <time name="diag">    0.20    0.20</time>
   <time name="diis">    0.37    0.37</time>
   <time name="orth">    0.05    0.05</time>
   <time name="total">    0.70    0.70</time>
   <energy>
    <i name="e_fr_energy">   -329.89651241 </i>
    <i name="e_wo_entrp">   -329.86855864 </i>
    <i name="e_0_energy">   -329.88253553 </i>
   </energy>
  </scstep>
  <scstep>
   <time name="diag">    0.20    0.20</time>
   <time name="diis">    0.38    0.38</time>
   <time name="orth">    0.05    0.05</time>
   <time name="total">    0.70    0.70</time>
   <energy>
    <i name="e_fr_energy">   -329.89571573 </i>
    <i name="e_wo_entrp">   -329.86977637 </i>
    <i name="e_0_energy">   -329.88274605 </i>
   </energy>
  </scstep>
  <scstep>
   <time name="diag">    0.20    0.20</time>
   <time name="diis">    0.34    0.34</time>
   <time name="orth">    0.05    0.05</time>
   <time name="total">    0.67    0.67</time>
   <energy>
    <i name="e_fr_energy">   -329.89575327 </i>
    <i name="e_wo_entrp">   -329.87084882 </i>
    <i name="e_0_energy">   -329.88330105 </i>
   </energy>
  </scstep>
  <scstep>
   <time name="diag">    0.20    0.20</time>
   <time name="diis">    0.29    0.29</time>
   <time name="orth">    0.05    0.05</time>
   <time name="total">    0.61    0.61</time>
   <energy>
    <i name="e_fr_energy">   -329.89581393 </i>
    <i name="e_wo_entrp">   -329.87095781 </i>
    <i name="e_0_energy">   -329.88338587 </i>
   </energy>
  </scstep>
  <scstep>
   <time name="diag">    0.20    0.20</time>
   <time name="diis">    0.25    0.25</time>
   <time name="orth">    0.05    0.05</time>
   <time name="total">    0.57    0.57</time>
   <energy>
    <i name="e_fr_energy">   -329.89583742 </i>
    <i name="e_wo_entrp">   -329.87075410 </i>
    <i name="e_0_energy">   -329.88329576 </i>
   </energy>
  </scstep>
  <scstep>
   <time name="diag">    0.20    0.20</time>
   <time name="diis">    0.25    0.25</time>
   <time name="orth">    0.05    0.05</time>
   <time name="total">    0.57    0.57</time>
   <energy>
    <i name="e_fr_energy">   -329.89585139 </i>
    <i name="e_wo_entrp">   -329.87073592 </i>
    <i name="e_0_energy">   -329.88329366 </i>
   </energy>
  </scstep>
  <scstep>
   <time name="diag">    0.21    0.21</time>
   <time name="diis">    0.24    0.24</time>
   <time name="orth">    0.06    0.06</time>
   <time name="total">    0.59    0.60</time>
   <energy>
    <i name="e_fr_energy">   -329.89585838 </i>
    <i name="e_wo_entrp">   -329.87083809 </i>
    <i name="e_0_energy">   -329.88334823 </i>
   </energy>
  </scstep>
  <scstep>
   <time name="diag">    0.20    0.20</time>
   <time name="diis">    0.23    0.23</time>
   <time name="orth">    0.05    0.05</time>
   <time name="total">    0.56    0.56</time>
   <energy>
    <i name="e_fr_energy">   -329.89586123 </i>
    <i name="e_wo_entrp">   -329.87071159 </i>
    <i name="e_0_energy">   -329.88328641 </i>
   </energy>
  </scstep>
  <scstep>
   <time name="diag">    0.20    0.20</time>
   <time name="diis">    0.20    0.20</time>
   <time name="orth">    0.05    0.05</time>
   <time name="total">    0.53    0.53</time>
   <energy>
    <i name="e_fr_energy">   -329.89586242 </i>
    <i name="e_wo_entrp">   -329.87074108 </i>
    <i name="e_0_energy">   -329.88330175 </i>
   </energy>
  </scstep>
  <scstep>
   <time name="diag">    0.20    0.20</time>
   <time name="diis">    0.20    0.20</time>
   <time name="orth">    0.05    0.05</time>
   <time name="total">    0.53    0.54</time>
   <energy>
    <i name="e_fr_energy">   -329.89586361 </i>
    <i name="e_wo_entrp">   -329.87073748 </i>
    <i name="e_0_energy">   -329.88330055 </i>
   </energy>
  </scstep>
  <scstep>
   <time name="diag">    0.20    0.20</time>
   <time name="diis">    0.17    0.17</time>
   <time name="orth">    0.05    0.05</time>
   <time name="total">    0.46    0.47</time>
   <energy>
    <i name="alphaZ">     96.04795369 </i>
    <i name="ewald">  16509.72195803 </i>
    <i name="hartreedc"> -22574.68762619 </i>
    <i name="XCdc">    553.76894966 </i>
    <i name="pawpsdc">  16923.50870391 </i>
    <i name="pawaedc"> -17126.36405459 </i>
    <i name="eentropy">     -0.02510709 </i>
    <i name="bandstr">  -1758.04140149 </i>
    <i name="atom">   7046.17475994 </i>
    <i name="e_fr_energy">   -329.89586413 </i>
    <i name="e_wo_entrp">   -329.87075704 </i>
    <i name="e_0_energy">   -329.88331058 </i>
   </energy>
  </scstep>
  <structure>
   <crystal>
    <varray name="basis" >
     <v>      12.74307986       0.00135814       0.00362843 </v>
     <v>       0.00078413       7.35507893       0.00220979 </v>
     <v>       0.00425789       0.00449144      15.09738653 </v>
    </varray>
    <i name="volume">   1415.02280149 </i>
    <varray name="rec_basis" >
     <v>       0.07847397      -0.00000836      -0.00002213 </v>
     <v>      -0.00001448       0.13596049      -0.00004044 </v>
     <v>      -0.00001886      -0.00001990       0.06623664 </v>
    </varray>
   </crystal>
   <varray name="positions" >
    <v>       0.16678098       0.16657484       0.24999680 </v>
    <v>       0.00010230       0.00000125       0.25000082 </v>
    <v>       0.05545647       0.16662202       0.24999967 </v>
    <v>       0.22207354      -0.00000638       0.24999150 </v>
    <v>       0.49979318       0.16602405       0.24985922 </v>
    <v>       0.33351451       0.00000839       0.25002469 </v>
    <v>       0.38881834       0.16639021       0.25003598 </v>
    <v>       0.55560789      -0.00000641       0.25002116 </v>
    <v>       0.83344025       0.16676652       0.24999684 </v>
    <v>       0.66665855       0.00000760       0.25001269 </v>
    <v>       0.72208454       0.16669964       0.25001088 </v>
    <v>       0.88875678       0.00000182       0.24999890 </v>
    <v>       0.16660374       0.49999588       0.25000293 </v>
    <v>       0.00007420       0.33334021       0.25000074 </v>
    <v>       0.05556401       0.49999573       0.25000306 </v>
    <v>       0.22226989       0.33338365       0.25000925 </v>
    <v>       0.49910547       0.49835308       0.22836376 </v>
    <v>       0.33313572       0.33279607       0.24987764 </v>
    <v>       0.38630973       0.49986808       0.24835656 </v>
    <v>       0.55680862       0.32925726       0.24826845 </v>
    <v>       0.83339353       0.50000553       0.25001473 </v>
    <v>       0.66706322       0.33314753       0.24984229 </v>
    <v>       0.72239863       0.49999658       0.25003980 </v>
    <v>       0.88883020       0.33323014       0.24999457 </v>
    <v>       0.16677985       0.83343380       0.24999688 </v>
    <v>       0.00007196       0.66666240       0.25000085 </v>
    <v>       0.05545849       0.83337701       0.24999967 </v>
    <v>       0.22227105       0.66661268       0.25000986 </v>
    <v>       0.49978193       0.83416720       0.24979215 </v>
    <v>       0.33309251       0.66721792       0.24986615 </v>
    <v>       0.38880719       0.83364063       0.25003313 </v>
    <v>       0.55705864       0.67123077       0.24791380 </v>
    <v>       0.83343507       0.83323434       0.24999798 </v>
    <v>       0.66713621       0.66687649       0.24978887 </v>
    <v>       0.72208493       0.83328902       0.25001100 </v>
    <v>       0.88883281       0.66676266       0.24999493 </v>
    <v>       0.50424515       0.50799179       0.37897180 </v>
   </varray>
  </structure>
  <varray name="forces" >
   <v>      -0.11651488       0.08534922       0.01499043 </v>
   <v>      -0.14861773      -0.03673297      -0.00426108 </v>
   <v>       0.09622468       0.04397433      -0.00701949 </v>
   <v>       0.16200816      -0.00590799       0.00517197 </v>
   <v>       0.14317726      -0.46300399       0.01235671 </v>
   <v>      -0.18293294      -0.04582072       0.03105991 </v>
   <v>       0.00073931       0.10815290      -0.13112701 </v>
   <v>      -0.09975515       0.04075912       0.29571388 </v>
   <v>      -0.10548706      -0.03897551       0.02066246 </v>
   <v>      -0.03805129      -0.04740247      -0.05270902 </v>
   <v>       0.29691967      -0.02868849       0.13284385 </v>
   <v>       0.15673383      -0.01139647      -0.01549596 </v>
   <v>       0.07031649      -0.04086892      -0.02706702 </v>
   <v>      -0.00962730      -0.04192017       0.00002023 </v>
   <v>       0.04791740      -0.00766356      -0.01857752 </v>
   <v>      -0.24324482      -0.18424154       0.14967250 </v>
   <v>       0.49056242       0.47020650       2.35006483 </v>
   <v>      -0.39511663      -0.27348125       0.00216039 </v>
   <v>       2.05723787      -0.05851413      -1.69654883 </v>
   <v>      -1.28139696       1.86661659      -1.70534023 </v>
   <v>      -0.04004031      -0.04014431       0.01528936 </v>
   <v>       0.37755205      -0.22082168      -0.02257222 </v>
   <v>      -0.01600140      -0.03324049      -0.17811923 </v>
   <v>       0.02352637       0.04777595       0.00763221 </v>
   <v>      -0.07547969      -0.09110617       0.01571130 </v>
   <v>      -0.04801591       0.03370772      -0.00051223 </v>
   <v>       0.05484599       0.00406899      -0.00687497 </v>
   <v>      -0.20911154       0.22381565       0.15416091 </v>
   <v>       0.18393943       0.37349365      -0.08024676 </v>
   <v>      -0.32433269       0.23573395       0.00126053 </v>
   <v>      -0.06652479      -0.05363344      -0.17333256 </v>
   <v>      -1.42474718      -2.24501727      -1.56743998 </v>
   <v>      -0.06184096       0.03729768       0.02439328 </v>
   <v>       0.33802925       0.24784957      -0.08073648 </v>
   <v>       0.29628899       0.10855931       0.12115314 </v>
   <v>       0.06359255       0.00483738       0.00845813 </v>
   <v>       0.02722750       0.03638301       2.40520456 </v>
  </varray>
  <varray name="stress" >
   <v>      19.79390627       0.13034186      -0.05212618 </v>
   <v>       0.13034186      19.29028341      -0.07082620 </v>
   <v>      -0.05212616      -0.07082620       4.51678988 </v>
  </varray>
  <energy>
   <i name="e_fr_energy">   -329.89586413 </i>
   <i name="e_wo_entrp">   -329.88331058 </i>
   <i name="e_0_energy">     -0.02510709 </i>
  </energy>
  <time name="totalsc">   18.12   18.22</time>
 </calculation>
 <calculation>
  <scstep>
   <time name="dav">    0.93    0.93</time>
   <time name="total">    1.00    1.01</time>
   <energy>
    <i name="alphaZ">     96.04795369 </i>
    <i name="ewald">  15888.82861677 </i>
    <i name="hartreedc"> -22010.98850116 </i>
    <i name="XCdc">    553.58674793 </i>
    <i name="pawpsdc">  16923.50469890 </i>
    <i name="pawaedc"> -17126.35987435 </i>
    <i name="eentropy">     -0.01170244 </i>
    <i name="bandstr">  -1700.79364625 </i>
    <i name="atom">   7046.17475994 </i>
    <i name="e_fr_energy">   -330.01094697 </i>
    <i name="e_wo_entrp">   -329.99924453 </i>
    <i name="e_0_energy">   -330.00509575 </i>
   </energy>
  </scstep>
  <scstep>
   <time name="diag">    0.20    0.20</time>
   <time name="diis">    0.37    0.37</time>
   <time name="orth">    0.05    0.05</time>
   <time name="total">    0.69    0.69</time>
   <energy>
    <i name="e_fr_energy">   -330.14010108 </i>
    <i name="e_wo_entrp">   -330.12685270 </i>
    <i name="e_0_energy">   -330.13347689 </i>
   </energy>
  </scstep>
  <scstep>
   <time name="diag">    0.20    0.20</time>
   <time name="diis">    0.39    0.39</time>
   <time name="orth">    0.05    0.05</time>
   <time name="total">    0.71    0.72</time>
   <energy>
    <i name="e_fr_energy">   -330.07032580 </i>
    <i name="e_wo_entrp">   -330.05554516 </i>
    <i name="e_0_energy">   -330.06293548 </i>
   </energy>
  </scstep>
  <scstep>
   <time name="diag">    0.20    0.20</time>
   <time name="diis">    0.38    0.38</time>
   <time name="orth">    0.05    0.05</time>
   <time name="total">    0.70    0.71</time>
   <energy>
    <i name="e_fr_energy">   -330.03994465 </i>
    <i name="e_wo_entrp">   -330.02470363 </i>
    <i name="e_0_energy">   -330.03232414 </i>
   </energy>
  </scstep>
  <scstep>
   <time name="diag">    0.20    0.20</time>
   <time name="diis">    0.38    0.38</time>
   <time name="orth">    0.07    0.07</time>
   <time name="total">    0.72    0.73</time>
   <energy>
    <i name="e_fr_energy">   -330.03910818 </i>
    <i name="e_wo_entrp">   -330.01734993 </i>
    <i name="e_0_energy">   -330.02822906 </i>
   </energy>
  </scstep>
  <scstep>
   <time name="diag">    0.31    0.31</time>
   <time name="diis">    0.45    0.45</time>
   <time name="orth">    0.05    0.05</time>
   <time name="total">    0.88    0.88</time>
   <energy>
    <i name="e_fr_energy">   -330.03833747 </i>
    <i name="e_wo_entrp">   -330.01976343 </i>
    <i name="e_0_energy">   -330.02905045 </i>
   </energy>
  </scstep>
  <scstep>
   <time name="diag">    0.20    0.20</time>
   <time name="diis">    0.48    0.48</time>
   <time name="orth">    0.05    0.05</time>
   <time name="total">    0.81    0.81</time>
   <energy>
    <i name="e_fr_energy">   -330.03936253 </i>
    <i name="e_wo_entrp">   -330.02307235 </i>
    <i name="e_0_energy">   -330.03121744 </i>
   </energy>
  </scstep>
  <scstep>
   <time name="diag">    0.20    0.20</time>
   <time name="diis">    0.37    0.37</time>
   <time name="orth">    0.05    0.05</time>
   <time name="total">    0.70    0.70</time>
   <energy>
    <i name="e_fr_energy">   -330.03993344 </i>
    <i name="e_wo_entrp">   -330.02333194 </i>
    <i name="e_0_energy">   -330.03163269 </i>
   </energy>
  </scstep>
  <scstep>
   <time name="diag">    0.20    0.20</time>
   <time name="diis">    0.37    0.37</time>
   <time name="orth">    0.05    0.05</time>
   <time name="total">    0.69    0.70</time>
   <energy>
    <i name="e_fr_energy">   -330.04072530 </i>
    <i name="e_wo_entrp">   -330.02399088 </i>
    <i name="e_0_energy">   -330.03235809 </i>
   </energy>
  </scstep>
  <scstep>
   <time name="diag">    0.20    0.20</time>
   <time name="diis">    0.38    0.38</time>
   <time name="orth">    0.05    0.05</time>
   <time name="total">    0.70    0.70</time>
   <energy>
    <i name="e_fr_energy">   -330.04150324 </i>
    <i name="e_wo_entrp">   -330.02452407 </i>
    <i name="e_0_energy">   -330.03301366 </i>
   </energy>
  </scstep>
  <scstep>
   <time name="diag">    0.20    0.20</time>
   <time name="diis">    0.36    0.36</time>
   <time name="orth">    0.05    0.05</time>
   <time name="total">    0.69    0.69</time>
   <energy>
    <i name="e_fr_energy">   -330.04162158 </i>
    <i name="e_wo_entrp">   -330.02437434 </i>
    <i name="e_0_energy">   -330.03299796 </i>
   </energy>
  </scstep>
  <scstep>
   <time name="diag">    0.20    0.20</time>
   <time name="diis">    0.34    0.34</time>
   <time name="orth">    0.05    0.05</time>
   <time name="total">    0.66    0.66</time>
   <energy>
    <i name="e_fr_energy">   -330.04172959 </i>
    <i name="e_wo_entrp">   -330.02451389 </i>
    <i name="e_0_energy">   -330.03312174 </i>
   </energy>
  </scstep>
  <scstep>
   <time name="diag">    0.20    0.20</time>
   <time name="diis">    0.25    0.25</time>
   <time name="orth">    0.05    0.05</time>
   <time name="total">    0.57    0.58</time>
   <energy>
    <i name="e_fr_energy">   -330.04176070 </i>
    <i name="e_wo_entrp">   -330.02459076 </i>
    <i name="e_0_energy">   -330.03317573 </i>
   </energy>
  </scstep>
  <scstep>
   <time name="diag">    0.20    0.20</time>
   <time name="diis">    0.26    0.26</time>
   <time name="orth">    0.05    0.05</time>
   <time name="total">    0.59    0.59</time>
   <energy>
    <i name="e_fr_energy">   -330.04180182 </i>
    <i name="e_wo_entrp">   -330.02465676 </i>
    <i name="e_0_energy">   -330.03322929 </i>
   </energy>
  </scstep>
  <scstep>
   <time name="diag">    0.20    0.20</time>
   <time name="diis">    0.24    0.24</time>
   <time name="orth">    0.05    0.05</time>
   <time name="total">    0.57    0.57</time>
   <energy>
    <i name="e_fr_energy">   -330.04182133 </i>
    <i name="e_wo_entrp">   -330.02465427 </i>
    <i name="e_0_energy">   -330.03323780 </i>
   </energy>
  </scstep>
  <scstep>
   <time name="diag">    0.20    0.20</time>
   <time name="diis">    0.24    0.24</time>
   <time name="orth">    0.05    0.05</time>
   <time name="total">    0.57    0.57</time>
   <energy>
    <i name="e_fr_energy">   -330.04183255 </i>
    <i name="e_wo_entrp">   -330.02468403 </i>
    <i name="e_0_energy">   -330.03325829 </i>
   </energy>
  </scstep>
  <scstep>
   <time name="diag">    0.20    0.20</time>
   <time name="diis">    0.21    0.21</time>
   <time name="orth">    0.05    0.05</time>
   <time name="total">    0.53    0.53</time>
   <energy>
    <i name="e_fr_energy">   -330.04183511 </i>
    <i name="e_wo_entrp">   -330.02467371 </i>
    <i name="e_0_energy">   -330.03325441 </i>
   </energy>
  </scstep>
  <scstep>
   <time name="diag">    0.24    0.24</time>
   <time name="diis">    0.19    0.19</time>
   <time name="orth">    0.05    0.05</time>
   <time name="total">    0.52    0.52</time>
   <energy>
    <i name="alphaZ">     96.04795369 </i>
    <i name="ewald">  15888.82861677 </i>
    <i name="hartreedc"> -21955.34340512 </i>
    <i name="XCdc">    552.11587136 </i>
    <i name="pawpsdc">  16624.97020102 </i>
    <i name="pawaedc"> -16827.74140105 </i>
    <i name="eentropy">     -0.01715892 </i>
    <i name="bandstr">  -1755.07727340 </i>
    <i name="atom">   7046.17475994 </i>
    <i name="e_fr_energy">   -330.04183571 </i>
    <i name="e_wo_entrp">   -330.02467679 </i>
    <i name="e_0_energy">   -330.03325625 </i>
   </energy>
  </scstep>
  <structure>
   <crystal>
    <varray name="basis" >
     <v>      12.80664235       0.00321609       0.00336049 </v>
     <v>       0.00185696       7.38774109       0.00192832 </v>
     <v>       0.00400264       0.00397674      14.95603862 </v>
    </varray>
    <i name="volume">   1415.02280149 </i>
    <varray name="rec_basis" >
     <v>       0.07808449      -0.00001962      -0.00002089 </v>
     <v>      -0.00003398       0.13535939      -0.00003598 </v>
     <v>      -0.00001754      -0.00001745       0.06686263 </v>
    </varray>
   </crystal>
   <varray name="positions" >
    <v>       0.16640559       0.16705687       0.25003869 </v>
    <v>      -0.00038131      -0.00021101       0.24998905 </v>
    <v>       0.05576498       0.16687045       0.24997975 </v>
    <v>       0.22259641      -0.00004144       0.25000497 </v>
    <v>       0.50024592       0.16326547       0.24987773 </v>
    <v>       0.33292645      -0.00025562       0.25011532 </v>
    <v>       0.38881205       0.16698150       0.24967060 </v>
    <v>       0.55528041       0.00022814       0.25085716 </v>
    <v>       0.83310163       0.16655299       0.25005480 </v>
    <v>       0.66653014      -0.00026558       0.24986571 </v>
    <v>       0.72305915       0.16653694       0.25038638 </v>
    <v>       0.88926369      -0.00006394       0.24995500 </v>
    <v>       0.16683039       0.49975894       0.24992697 </v>
    <v>       0.00005123       0.33309895       0.25000092 </v>
    <v>       0.05572452       0.49995087       0.24995104 </v>
    <v>       0.22146374       0.33232428       0.25043253 </v>
    <v>       0.50063457       0.50087244       0.23242497 </v>
    <v>       0.33179249       0.33114813       0.24986986 </v>
    <v>       0.39286228       0.49951569       0.24337907 </v>
    <v>       0.55268550       0.33955642       0.24325661 </v>
    <v>       0.83326768       0.49977396       0.25005962 </v>
    <v>       0.66837265       0.33184725       0.24975984 </v>
    <v>       0.72236745       0.49980413       0.24954251 </v>
    <v>       0.88890134       0.33349416       0.25001539 </v>
    <v>       0.16654140       0.83291958       0.25004091 </v>
    <v>      -0.00007950       0.66685649       0.24999951 </v>
    <v>       0.05562909       0.83340636       0.24998022 </v>
    <v>       0.22157887       0.66790028       0.25044550 </v>
    <v>       0.50036914       0.83643168       0.24954086 </v>
    <v>       0.33198008       0.66864977       0.24985390 </v>
    <v>       0.38857498       0.83336912       0.24954861 </v>
    <v>       0.55248884       0.65881110       0.24325151 </v>
    <v>       0.83324152       0.83343827       0.25006650 </v>
    <v>       0.66832258       0.66833587       0.24953577 </v>
    <v>       0.72305745       0.83391162       0.25035346 </v>
    <v>       0.88903807       0.66680206       0.25001811 </v>
    <v>       0.50439858       0.50831781       0.38905067 </v>
   </varray>
  </structure>
  <varray name="forces" >
   <v>       0.11648136      -0.44534586       0.06590889 </v>
   <v>       0.46210393       0.11242165      -0.02455456 </v>
   <v>      -0.44038380      -0.15188155       0.00078677 </v>
   <v>      -0.49795035       0.00018912       0.01415257 </v>
   <v>      -0.59126977       2.82906697      -0.46678928 </v>
   <v>       0.27471908       0.16750635       0.06879360 </v>
   <v>      -0.28576900      -0.78404804       0.04929746 </v>
   <v>       1.05105343      -0.27752648       0.07467751 </v>
   <v>       0.73657603       0.08914644       0.06855758 </v>
   <v>       0.30659465       0.20219534       0.10273147 </v>
   <v>      -0.75601428      -0.39007967       0.01547138 </v>
   <v>      -0.37553211       0.01800586       0.00819249 </v>
   <v>      -0.28657771       0.12457289       0.05216209 </v>
   <v>       0.14299911       0.07592382      -0.00753423 </v>
   <v>      -0.01523834      -0.00668936      -0.01951044 </v>
   <v>       0.05898685       0.48547731       0.03825686 </v>
   <v>      -1.30157034      -1.06798693      -0.19027674 </v>
   <v>       1.99052104       1.21245057      -0.53226980 </v>
   <v>      -4.45908582       0.18189682      -0.04440046 </v>
   <v>       3.02386012      -4.24200188      -0.01361275 </v>
   <v>       0.30886427       0.10203726       0.03013230 </v>
   <v>      -2.04192280       1.09695410      -0.52783947 </v>
   <v>       0.43303003       0.14374449       0.03001746 </v>
   <v>      -0.16440794      -0.17635771       0.01332447 </v>
   <v>       0.02436738       0.48044434       0.06821992 </v>
   <v>       0.23582907      -0.01990298      -0.00675188 </v>
   <v>      -0.34258747      -0.00184699       0.00096447 </v>
   <v>       0.08635450      -0.64334643       0.03869266 </v>
   <v>      -0.66085729      -2.65347240      -0.42891858 </v>
   <v>       1.78460377      -1.23248687      -0.52672301 </v>
   <v>       0.00674859       0.53266575       0.02685942 </v>
   <v>       3.48711520       5.44463401       0.05343416 </v>
   <v>       0.68857172      -0.04965698       0.06278211 </v>
   <v>      -1.93584461      -1.30147425      -0.50870420 </v>
   <v>      -0.78491261       0.12231372      -0.00653160 </v>
   <v>      -0.28580535       0.00518604       0.01220646 </v>
   <v>       0.00634947       0.01727152       2.40879489 </v>
  </varray>
  <varray name="stress" >
   <v>       6.59198168      -0.12661451       0.18459640 </v>
   <v>      -0.12661454       6.08814626       0.19494284 </v>
   <v>       0.18459637       0.19494286       5.68372080 </v>
  </varray>
  <energy>
   <i name="e_fr_energy">   -330.04183571 </i>
   <i name="e_wo_entrp">   -330.03325625 </i>
   <i name="e_0_energy">     -0.01715892 </i>
  </energy>
  <time name="totalsc">   13.06   13.11</time>
 </calculation>
 <calculation>
  <scstep>
   <time name="dav">    0.88    0.88</time>
   <time name="total">    0.96    0.96</time>
   <energy>
    <i name="alphaZ">     96.04795369 </i>
    <i name="ewald">  16166.46827739 </i>
    <i name="hartreedc"> -22207.28683239 </i>
    <i name="XCdc">    552.17297429 </i>
    <i name="pawpsdc">  16624.96130369 </i>
    <i name="pawaedc"> -16827.73231102 </i>
    <i name="eentropy">     -0.02514765 </i>
    <i name="bandstr">  -1781.27414100 </i>
    <i name="atom">   7046.17475994 </i>
    <i name="e_fr_energy">   -330.49316306 </i>
    <i name="e_wo_entrp">   -330.46801541 </i>
    <i name="e_0_energy">   -330.48058923 </i>
   </energy>
  </scstep>
  <scstep>
   <time name="diag">    0.20    0.20</time>
   <time name="diis">    0.38    0.38</time>
   <time name="orth">    0.05    0.05</time>
   <time name="total">    0.70    0.71</time>
   <energy>
    <i name="e_fr_energy">   -330.49045398 </i>
    <i name="e_wo_entrp">   -330.47645237 </i>
    <i name="e_0_energy">   -330.48345318 </i>
   </energy>
  </scstep>
  <scstep>
   <time name="diag">    0.20    0.20</time>
   <time name="diis">    0.37    0.37</time>
   <time name="orth">    0.05    0.05</time>
   <time name="total">    0.69    0.70</time>
   <energy>
    <i name="e_fr_energy">   -330.42657820 </i>
    <i name="e_wo_entrp">   -330.41167875 </i>
    <i name="e_0_energy">   -330.41912848 </i>
   </energy>
  </scstep>
  <scstep>
   <time name="diag">    0.20    0.20</time>
   <time name="diis">    0.38    0.38</time>
   <time name="orth">    0.05    0.05</time>
   <time name="total">    0.71    0.71</time>
   <energy>
    <i name="e_fr_energy">   -330.39694433 </i>
    <i name="e_wo_entrp">   -330.37951870 </i>
    <i name="e_0_energy">   -330.38823151 </i>
   </energy>
  </scstep>
  <scstep>
   <time name="diag">    0.20    0.20</time>
   <time name="diis">    0.37    0.37</time>
   <time name="orth">    0.05    0.05</time>
   <time name="total">    0.69    0.69</time>
   <energy>
    <i name="e_fr_energy">   -330.43278458 </i>
    <i name="e_wo_entrp">   -330.40628202 </i>
    <i name="e_0_energy">   -330.41953330 </i>
   </energy>
  </scstep>
  <scstep>
   <time name="diag">    0.20    0.20</time>
   <time name="diis">    0.37    0.37</time>
   <time name="orth">    0.05    0.05</time>
   <time name="total">    0.69    0.70</time>
   <energy>
    <i name="e_fr_energy">   -330.39625711 </i>
    <i name="e_wo_entrp">   -330.36807690 </i>
    <i name="e_0_energy">   -330.38216701 </i>
   </energy>
  </scstep>
  <scstep>
   <time name="diag">    0.20    0.20</time>
   <time name="diis">    0.38    0.38</time>
   <time name="orth">    0.05    0.05</time>
   <time name="total">    0.70    0.70</time>
   <energy>
    <i name="e_fr_energy">   -330.39250606 </i>
    <i name="e_wo_entrp">   -330.36952225 </i>
    <i name="e_0_energy">   -330.38101415 </i>
   </energy>
  </scstep>
  <scstep>
   <time name="diag">    0.20    0.20</time>
   <time name="diis">    0.37    0.37</time>
   <time name="orth">    0.12    0.12</time>
   <time name="total">    0.77    0.77</time>
   <energy>
    <i name="e_fr_energy">   -330.39377796 </i>
    <i name="e_wo_entrp">   -330.37577775 </i>
    <i name="e_0_energy">   -330.38477785 </i>
   </energy>
  </scstep>
  <scstep>
   <time name="diag">    0.20    0.20</time>
   <time name="diis">    0.37    0.37</time>
   <time name="orth">    0.05    0.05</time>
   <time name="total">    0.70    0.70</time>
   <energy>
    <i name="e_fr_energy">   -330.39338492 </i>
    <i name="e_wo_entrp">   -330.37479057 </i>
    <i name="e_0_energy">   -330.38408774 </i>
   </energy>
  </scstep>
  <scstep>
   <time name="diag">    0.20    0.20</time>
   <time name="diis">    0.49    0.49</time>
   <time name="orth">    0.05    0.05</time>
   <time name="total">    0.81    0.82</time>
   <energy>
    <i name="e_fr_energy">   -330.39297116 </i>
    <i name="e_wo_entrp">   -330.37227840 </i>
    <i name="e_0_energy">   -330.38262478 </i>
   </energy>
  </scstep>
  <scstep>
   <time name="diag">    0.20    0.20</time>
   <time name="diis">    0.36    0.36</time>
   <time name="orth">    0.05    0.05</time>
   <time name="total">    0.69    0.69</time>
   <energy>
    <i name="e_fr_energy">   -330.39304425 </i>
    <i name="e_wo_entrp">   -330.37136858 </i>
    <i name="e_0_energy">   -330.38220642 </i>
   </energy>
  </scstep>
  <scstep>
   <time name="diag">    0.20    0.20</time>
   <time name="diis">    0.35    0.35</time>
   <time name="orth">    0.05    0.05</time>
   <time name="total">    0.67    0.67</time>
   <energy>
    <i name="e_fr_energy">   -330.39316414 </i>
    <i name="e_wo_entrp">   -330.37160532 </i>
    <i name="e_0_energy">   -330.38238473 </i>
   </energy>
  </scstep>
  <scstep>
   <time name="diag">    0.20    0.20</time>
   <time name="diis">    0.30    0.30</time>
   <time name="orth">    0.05    0.05</time>
   <time name="total">    0.62    0.63</time>
   <energy>
    <i name="e_fr_energy">   -330.39326899 </i>
    <i name="e_wo_entrp">   -330.37115606 </i>
    <i name="e_0_energy">   -330.38221252 </i>
   </energy>
  </scstep>
  <scstep>
   <time name="diag">    0.20    0.20</time>
   <time name="diis">    0.27    0.27</time>
   <time name="orth">    0.05    0.05</time>
   <time name="total">    0.59    0.60</time>
   <energy>
    <i name="e_fr_energy">   -330.39331433 </i>
    <i name="e_wo_entrp">   -330.37138195 </i>
    <i name="e_0_energy">   -330.38234814 </i>
   </energy>
  </scstep>
  <scstep>
   <time name="diag">    0.20    0.20</time>
   <time name="diis">    0.24    0.24</time>
   <time name="orth">    0.05    0.05</time>
   <time name="total">    0.57    0.57</time>
   <energy>
    <i name="e_fr_energy">   -330.39333790 </i>
    <i name="e_wo_entrp">   -330.37149327 </i>
    <i name="e_0_energy">   -330.38241559 </i>
   </energy>
  </scstep>
  <scstep>
   <time name="diag">    0.20    0.20</time>
   <time name="diis">    0.25    0.25</time>
   <time name="orth">    0.05    0.05</time>
   <time name="total">    0.58    0.58</time>
   <energy>
    <i name="e_fr_energy">   -330.39336864 </i>
    <i name="e_wo_entrp">   -330.37174471 </i>
    <i name="e_0_energy">   -330.38255668 </i>
   </energy>
  </scstep>
  <scstep>
   <time name="diag">    0.20    0.20</time>
   <time name="diis">    0.24    0.24</time>
   <time name="orth">    0.05    0.05</time>
   <time name="total">    0.56    0.56</time>
   <energy>
    <i name="e_fr_energy">   -330.39338048 </i>
    <i name="e_wo_entrp">   -330.37179662 </i>
    <i name="e_0_energy">   -330.38258855 </i>
   </energy>
  </scstep>
  <scstep>
   <time name="diag">    0.20    0.20</time>
   <time name="diis">    0.22    0.22</time>
   <time name="orth">    0.05    0.05</time>
   <time name="total">    0.54    0.55</time>
   <energy>
    <i name="e_fr_energy">   -330.39338593 </i>
    <i name="e_wo_entrp">   -330.37175529 </i>
    <i name="e_0_energy">   -330.38257061 </i>
   </energy>
  </scstep>
  <scstep>
   <time name="diag">    0.20    0.20</time>
   <time name="diis">    0.21    0.21</time>
   <time name="orth">    0.05    0.05</time>
   <time name="total">    0.53    0.53</time>
   <energy>
    <i name="e_fr_energy">   -330.39338915 </i>
    <i name="e_wo_entrp">   -330.37172288 </i>
    <i name="e_0_energy">   -330.38255601 </i>
   </energy>
  </scstep>
  <scstep>
   <time name="diag">    0.20    0.20</time>
   <time name="diis">    0.17    0.17</time>
   <time name="orth">    0.05    0.05</time>
   <time name="total">    0.50    0.50</time>
   <energy>
    <i name="e_fr_energy">   -330.39339039 </i>
    <i name="e_wo_entrp">   -330.37172144 </i>
    <i name="e_0_energy">   -330.38255591 </i>
   </energy>
  </scstep>
  <scstep>
   <time name="diag">    0.20    0.20</time>
   <time name="diis">    0.20    0.20</time>
   <time name="orth">    0.05    0.05</time>
   <time name="total">    0.49    0.49</time>
   <energy>
    <i name="alphaZ">     96.04795369 </i>
    <i name="ewald">  16166.46827739 </i>
    <i name="hartreedc"> -22232.36903306 </i>
    <i name="XCdc">    552.83146358 </i>
    <i name="pawpsdc">  16741.32398809 </i>
    <i name="pawaedc"> -16944.12562146 </i>
    <i name="eentropy">     -0.02167252 </i>
    <i name="bandstr">  -1756.72350672 </i>
    <i name="atom">   7046.17475994 </i>
    <i name="e_fr_energy">   -330.39339107 </i>
    <i name="e_wo_entrp">   -330.37171855 </i>
    <i name="e_0_energy">   -330.38255481 </i>
   </energy>
  </scstep>
  <structure>
   <crystal>
    <varray name="basis" >
     <v>      12.77800530       0.00238106       0.00348089 </v>
     <v>       0.00137479       7.37302126       0.00205481 </v>
     <v>       0.00411733       0.00420804      15.01948251 </v>
    </varray>
    <i name="volume">   1415.02280149 </i>
    <varray name="rec_basis" >
     <v>       0.07825948      -0.00001459      -0.00002145 </v>
     <v>      -0.00002526       0.13562963      -0.00003799 </v>
     <v>      -0.00001813      -0.00001855       0.06658020 </v>
    </varray>
   </crystal>
   <varray name="positions" >
    <v>       0.16657348       0.16684115       0.25001968 </v>
    <v>      -0.00016505      -0.00011609       0.24999440 </v>
    <v>       0.05562702       0.16675933       0.24998878 </v>
    <v>       0.22236259      -0.00002569       0.24999886 </v>
    <v>       0.50004335       0.16449982       0.24986935 </v>
    <v>       0.33318941      -0.00013756       0.25007421 </v>
    <v>       0.38881489       0.16671694       0.24983636 </v>
    <v>       0.55542686       0.00012313       0.25047789 </v>
    <v>       0.83325305       0.16664849       0.25002851 </v>
    <v>       0.66658755      -0.00014336       0.24993240 </v>
    <v>       0.72262330       0.16660983       0.25021602 </v>
    <v>       0.88903700      -0.00003446       0.24997491 </v>
    <v>       0.16672902       0.49986498       0.24996143 </v>
    <v>       0.00006149       0.33320690       0.25000084 </v>
    <v>       0.05565274       0.49997096       0.24997464 </v>
    <v>       0.22182421       0.33279818       0.25024051 </v>
    <v>       0.49995083       0.49974523       0.23058247 </v>
    <v>       0.33239312       0.33188533       0.24987341 </v>
    <v>       0.38993203       0.49967424       0.24563717 </v>
    <v>       0.55452977       0.33494786       0.24553030 </v>
    <v>       0.83332395       0.49987756       0.25003925 </v>
    <v>       0.66778703       0.33242920       0.24979725 </v>
    <v>       0.72238139       0.49989025       0.24976812 </v>
    <v>       0.88886954       0.33337603       0.25000594 </v>
    <v>       0.16664801       0.83314963       0.25002094 </v>
    <v>      -0.00001176       0.66676963       0.25000011 </v>
    <v>       0.05555280       0.83339325       0.24998905 </v>
    <v>       0.22188846       0.66732407       0.25024786 </v>
    <v>       0.50010662       0.83541854       0.24965484 </v>
    <v>       0.33247761       0.66800898       0.24985945 </v>
    <v>       0.38867882       0.83349060       0.24976843 </v>
    <v>       0.55453200       0.66436777       0.24536681 </v>
    <v>       0.83332808       0.83334700       0.25003541 </v>
    <v>       0.66779210       0.66768302       0.24965057 </v>
    <v>       0.72262256       0.83363314       0.25019808 </v>
    <v>       0.88894628       0.66678445       0.25000759 </v>
    <v>       0.50432990       0.50817166       0.38447815 </v>
   </varray>
  </structure>
  <varray name="forces" >
   <v>       0.01476168      -0.21003955       0.04542786 </v>
   <v>       0.18931500       0.04045404      -0.01547573 </v>
   <v>      -0.20801561      -0.08040116      -0.00265234 </v>
   <v>      -0.20589909      -0.00288522       0.01183408 </v>
   <v>      -0.20958357       1.40685758      -0.23921124 </v>
   <v>       0.08095114       0.07045199       0.05812379 </v>
   <v>      -0.16111001      -0.38092040      -0.03690883 </v>
   <v>       0.53635700      -0.13447715       0.18071790 </v>
   <v>       0.35953999       0.03556285       0.04625736 </v>
   <v>       0.14023864       0.08771550       0.02491584 </v>
   <v>      -0.29400854      -0.22900434       0.07594713 </v>
   <v>      -0.14261971       0.00283767      -0.00305879 </v>
   <v>      -0.13653538       0.04805856       0.01441922 </v>
   <v>       0.08375837       0.02688873      -0.00389810 </v>
   <v>       0.00694210      -0.00705964      -0.01906308 </v>
   <v>      -0.08054837       0.19554620       0.09279279 </v>
   <v>      -0.27897192      -0.15426732       1.00857781 </v>
   <v>       0.97710980       0.63840481      -0.28148524 </v>
   <v>      -1.42439782       0.07647423      -0.86124708 </v>
   <v>       1.01587691      -1.33357372      -0.81854731 </v>
   <v>       0.17357377       0.03714645       0.02913143 </v>
   <v>      -1.07803612       0.50478309      -0.29105346 </v>
   <v>       0.23557335       0.06664668      -0.06588391 </v>
   <v>      -0.08815270      -0.06550936       0.01404267 </v>
   <v>      -0.01150258       0.22543317       0.04539175 </v>
   <v>       0.11493564       0.00070877      -0.00374064 </v>
   <v>      -0.16598375       0.00157687      -0.00244831 </v>
   <v>      -0.04759782      -0.26589394       0.08884550 </v>
   <v>      -0.21516637      -1.38026831      -0.25598942 </v>
   <v>       0.89676202      -0.66508265      -0.28028686 </v>
   <v>      -0.02721018       0.27098171      -0.06580290 </v>
   <v>       1.08590597       1.63558877      -0.73907589 </v>
   <v>       0.35773162      -0.01292029       0.04662612 </v>
   <v>      -1.05318284      -0.59423761      -0.30577448 </v>
   <v>      -0.32674598       0.12029941       0.06207176 </v>
   <v>      -0.13035907      -0.00483339       0.01070255 </v>
   <v>       0.01629444       0.02895697       2.43577805 </v>
  </varray>
  <varray name="stress" >
   <v>      11.62965767      -0.12006468       0.08772854 </v>
   <v>      -0.12006469      10.60723363       0.06501040 </v>
   <v>       0.08772855       0.06501043       5.38544844 </v>
  </varray>
  <energy>
   <i name="e_fr_energy">   -330.39339107 </i>
   <i name="e_wo_entrp">   -330.38255481 </i>
   <i name="e_0_energy">     -0.02167252 </i>
  </energy>
  <time name="totalsc">   14.56   14.64</time>
 </calculation>
 <calculation>
  <scstep>
   <time name="dav">    0.88    0.88</time>
   <time name="total">    0.96    0.96</time>
   <energy>
    <i name="alphaZ">     96.04795369 </i>
    <i name="ewald">  15608.06685479 </i>
    <i name="hartreedc"> -21724.25244663 </i>
    <i name="XCdc">    552.59126676 </i>
    <i name="pawpsdc">  16741.32277065 </i>
    <i name="pawaedc"> -16944.12449673 </i>
    <i name="eentropy">     -0.01044509 </i>
    <i name="bandstr">  -1706.64555957 </i>
    <i name="atom">   7046.17475994 </i>
    <i name="e_fr_energy">   -330.82934219 </i>
    <i name="e_wo_entrp">   -330.81889710 </i>
    <i name="e_0_energy">   -330.82411965 </i>
   </energy>
  </scstep>
  <scstep>
   <time name="diag">    0.20    0.20</time>
   <time name="diis">    0.37    0.37</time>
   <time name="orth">    0.05    0.05</time>
   <time name="total">    0.69    0.69</time>
   <energy>
    <i name="e_fr_energy">   -330.92588058 </i>
    <i name="e_wo_entrp">   -330.91337332 </i>
    <i name="e_0_energy">   -330.91962695 </i>
   </energy>
  </scstep>
  <scstep>
   <time name="diag">    0.23    0.23</time>
   <time name="diis">    0.45    0.45</time>
   <time name="orth">    0.07    0.07</time>
   <time name="total">    0.86    0.86</time>
   <energy>
    <i name="e_fr_energy">   -330.89096124 </i>
    <i name="e_wo_entrp">   -330.87783013 </i>
    <i name="e_0_energy">   -330.88439569 </i>
   </energy>
  </scstep>
  <scstep>
   <time name="diag">    0.21    0.21</time>
   <time name="diis">    0.38    0.38</time>
   <time name="orth">    0.05    0.05</time>
   <time name="total">    0.71    0.72</time>
   <energy>
    <i name="e_fr_energy">   -330.88108127 </i>
    <i name="e_wo_entrp">   -330.86793492 </i>
    <i name="e_0_energy">   -330.87450810 </i>
   </energy>
  </scstep>
  <scstep>
   <time name="diag">    0.20    0.21</time>
   <time name="diis">    0.39    0.39</time>
   <time name="orth">    0.05    0.05</time>
   <time name="total">    0.71    0.72</time>
   <energy>
    <i name="e_fr_energy">   -330.88133168 </i>
    <i name="e_wo_entrp">   -330.86803501 </i>
    <i name="e_0_energy">   -330.87468334 </i>
   </energy>
  </scstep>
  <scstep>
   <time name="diag">    0.20    0.20</time>
   <time name="diis">    0.41    0.41</time>
   <time name="orth">    0.05    0.05</time>
   <time name="total">    0.73    0.73</time>
   <energy>
    <i name="e_fr_energy">   -330.88191024 </i>
    <i name="e_wo_entrp">   -330.86865289 </i>
    <i name="e_0_energy">   -330.87528156 </i>
   </energy>
  </scstep>
  <scstep>
   <time name="diag">    0.20    0.20</time>
   <time name="diis">    0.39    0.39</time>
   <time name="orth">    0.05    0.05</time>
   <time name="total">    0.71    0.71</time>
   <energy>
    <i name="e_fr_energy">   -330.88257858 </i>
    <i name="e_wo_entrp">   -330.86930654 </i>
    <i name="e_0_energy">   -330.87594256 </i>
   </energy>
  </scstep>
  <scstep>
   <time name="diag">    0.20    0.20</time>
   <time name="diis">    0.38    0.38</time>
   <time name="orth">    0.06    0.06</time>
   <time name="total">    0.71    0.72</time>
   <energy>
    <i name="e_fr_energy">   -330.88301803 </i>
    <i name="e_wo_entrp">   -330.86973711 </i>
    <i name="e_0_energy">   -330.87637757 </i>
   </energy>
  </scstep>
  <scstep>
   <time name="diag">    0.30    0.31</time>
   <time name="diis">    0.37    0.37</time>
   <time name="orth">    0.05    0.05</time>
   <time name="total">    0.79    0.81</time>
   <energy>
    <i name="e_fr_energy">   -330.88347146 </i>
    <i name="e_wo_entrp">   -330.87018417 </i>
    <i name="e_0_energy">   -330.87682782 </i>
   </energy>
  </scstep>
  <scstep>
   <time name="diag">    0.20    0.20</time>
   <time name="diis">    0.29    0.29</time>
   <time name="orth">    0.05    0.05</time>
   <time name="total">    0.64    0.64</time>
   <energy>
    <i name="e_fr_energy">   -330.88359657 </i>
    <i name="e_wo_entrp">   -330.87030527 </i>
    <i name="e_0_energy">   -330.87695092 </i>
   </energy>
  </scstep>
  <scstep>
   <time name="diag">    0.20    0.20</time>
   <time name="diis">    0.28    0.28</time>
   <time name="orth">    0.05    0.05</time>
   <time name="total">    0.68    0.68</time>
   <energy>
    <i name="e_fr_energy">   -330.88366763 </i>
    <i name="e_wo_entrp">   -330.87037423 </i>
    <i name="e_0_energy">   -330.87702093 </i>
   </energy>
  </scstep>
  <scstep>
   <time name="diag">    0.20    0.20</time>
   <time name="diis">    0.25    0.25</time>
   <time name="orth">    0.05    0.05</time>
   <time name="total">    0.57    0.58</time>
   <energy>
    <i name="e_fr_energy">   -330.88369017 </i>
    <i name="e_wo_entrp">   -330.87039678 </i>
    <i name="e_0_energy">   -330.87704347 </i>
   </energy>
  </scstep>
  <scstep>
   <time name="diag">    0.20    0.20</time>
   <time name="diis">    0.25    0.25</time>
   <time name="orth">    0.05    0.05</time>
   <time name="total">    0.58    0.58</time>
   <energy>
    <i name="e_fr_energy">   -330.88372110 </i>
    <i name="e_wo_entrp">   -330.87042727 </i>
    <i name="e_0_energy">   -330.87707418 </i>
   </energy>
  </scstep>
  <scstep>
   <time name="diag">    0.20    0.22</time>
   <time name="diis">    0.24    0.25</time>
   <time name="orth">    0.05    0.05</time>
   <time name="total">    0.56    0.59</time>
   <energy>
    <i name="e_fr_energy">   -330.88373141 </i>
    <i name="e_wo_entrp">   -330.87043879 </i>
    <i name="e_0_energy">   -330.87708510 </i>
   </energy>
  </scstep>
  <scstep>
   <time name="diag">    0.20    0.20</time>
   <time name="diis">    0.22    0.22</time>
   <time name="orth">    0.05    0.05</time>
   <time name="total">    0.55    0.55</time>
   <energy>
    <i name="e_fr_energy">   -330.88373690 </i>
    <i name="e_wo_entrp">   -330.87044398 </i>
    <i name="e_0_energy">   -330.87709044 </i>
   </energy>
  </scstep>
  <scstep>
   <time name="diag">    0.20    0.20</time>
   <time name="diis">    0.21    0.21</time>
   <time name="orth">    0.05    0.05</time>
   <time name="total">    0.53    0.54</time>
   <energy>
    <i name="e_fr_energy">   -330.88373894 </i>
    <i name="e_wo_entrp">   -330.87044598 </i>
    <i name="e_0_energy">   -330.87709246 </i>
   </energy>
  </scstep>
  <scstep>
   <time name="diag">    0.20    0.20</time>
   <time name="diis">    0.19    0.19</time>
   <time name="orth">    0.05    0.05</time>
   <time name="total">    0.48    0.48</time>
   <energy>
    <i name="alphaZ">     96.04795369 </i>
    <i name="ewald">  15608.06685479 </i>
    <i name="hartreedc"> -21680.00194020 </i>
    <i name="XCdc">    551.37756586 </i>
    <i name="pawpsdc">  16471.95053334 </i>
    <i name="pawaedc"> -16674.60816931 </i>
    <i name="eentropy">     -0.01329308 </i>
    <i name="bandstr">  -1749.87800450 </i>
    <i name="atom">   7046.17475994 </i>
    <i name="e_fr_energy">   -330.88373947 </i>
    <i name="e_wo_entrp">   -330.87044639 </i>
    <i name="e_0_energy">   -330.87709293 </i>
   </energy>
  </scstep>
  <structure>
   <crystal>
    <varray name="basis" >
     <v>      12.83556371       0.00230390       0.00413456 </v>
     <v>       0.00133176       7.39855864       0.00224106 </v>
     <v>       0.00493651       0.00463501      14.90052164 </v>
    </varray>
    <i name="volume">   1415.02280149 </i>
    <varray name="rec_basis" >
     <v>       0.07790855      -0.00001402      -0.00002581 </v>
     <v>      -0.00002425       0.13516148      -0.00004204 </v>
     <v>      -0.00002161      -0.00002032       0.06711176 </v>
    </varray>
   </crystal>
   <varray name="positions" >
    <v>       0.16640216       0.16624334       0.25013461 </v>
    <v>       0.00001784      -0.00006672       0.24995653 </v>
    <v>       0.05530358       0.16656579       0.24997255 </v>
    <v>       0.22216196      -0.00005672       0.25003030 </v>
    <v>       0.49979505       0.16876268       0.24939652 </v>
    <v>       0.33305796       0.00000659       0.25024155 </v>
    <v>       0.38842971       0.16547743       0.24955978 </v>
    <v>       0.55651813      -0.00030090       0.25130533 </v>
    <v>       0.83391910       0.16667687       0.25015368 </v>
    <v>       0.66684933       0.00006663       0.24990107 </v>
    <v>       0.72246222       0.16557968       0.25057753 </v>
    <v>       0.88897761      -0.00005889       0.24994449 </v>
    <v>       0.16652996       0.49993218       0.24994847 </v>
    <v>       0.00024740       0.33318463       0.24999301 </v>
    <v>       0.05575745       0.49991730       0.24990737 </v>
    <v>       0.22119000       0.33301897       0.25066210 </v>
    <v>       0.50012953       0.50049590       0.23486694 </v>
    <v>       0.33397075       0.33360139       0.24930054 </v>
    <v>       0.39015834       0.49979611       0.24114314 </v>
    <v>       0.55467199       0.33513336       0.24110280 </v>
    <v>       0.83366617       0.49990266       0.25012276 </v>
    <v>       0.66595153       0.33378889       0.24916493 </v>
    <v>       0.72292265       0.50005810       0.24935954 </v>
    <v>       0.88869971       0.33325215       0.25004589 </v>
    <v>       0.16648955       0.83379292       0.25013675 </v>
    <v>       0.00017742       0.66687920       0.24999176 </v>
    <v>       0.05525314       0.83341598       0.24997342 </v>
    <v>       0.22139515       0.66693981       0.25066859 </v>
    <v>       0.49992013       0.83099401       0.24900028 </v>
    <v>       0.33399216       0.66606390       0.24928732 </v>
    <v>       0.38848660       0.83445460       0.24936712 </v>
    <v>       0.55459388       0.66425755       0.24129141 </v>
    <v>       0.83406961       0.83340575       0.25016722 </v>
    <v>       0.66594828       0.66604546       0.24889463 </v>
    <v>       0.72238257       0.83446981       0.25051313 </v>
    <v>       0.88875012       0.66678634       0.25004210 </v>
    <v>       0.50445132       0.50846726       0.39497480 </v>
   </varray>
  </structure>
  <varray name="forces" >
   <v>       0.09781474       0.14236490       0.07343992 </v>
   <v>      -0.06601707       0.01895462      -0.02925605 </v>
   <v>      -0.03426878      -0.03175576       0.00597130 </v>
   <v>      -0.11687180       0.02835104       0.03475420 </v>
   <v>       0.26709455      -0.89918776      -0.42532524 </v>
   <v>       0.00127864      -0.04655036       0.10686327 </v>
   <v>       0.18113830       0.69291843       0.02849685 </v>
   <v>      -0.88375559       0.07209731      -0.10684860 </v>
   <v>      -0.35406149       0.00923848       0.07245256 </v>
   <v>       0.13184738      -0.04509113       0.15384160 </v>
   <v>      -0.31496075       0.83789997      -0.05662272 </v>
   <v>       0.21268079       0.03771630       0.03251537 </v>
   <v>      -0.08933173       0.02948459       0.09046667 </v>
   <v>      -0.09497609       0.06038742      -0.01387340 </v>
   <v>      -0.21468013       0.03649233      -0.01157442 </v>
   <v>       0.84190184       0.12259189      -0.04985478 </v>
   <v>      -0.22766286      -0.44421069      -0.09920362 </v>
   <v>      -0.46810764      -0.22300795      -0.53916159 </v>
   <v>      -1.23513669       0.03085581       0.24864439 </v>
   <v>       0.60287099      -0.87288637       0.18177458 </v>
   <v>      -0.04127069       0.04630650       0.04334090 </v>
   <v>       0.60117776      -0.33202128      -0.52612744 </v>
   <v>      -0.66217415      -0.05856611       0.01477378 </v>
   <v>       0.26277758      -0.00482745       0.01491441 </v>
   <v>       0.08931432      -0.19608630       0.07182858 </v>
   <v>      -0.04729993      -0.10917793      -0.01076493 </v>
   <v>       0.01216561       0.02969336       0.01208060 </v>
   <v>       0.72123156      -0.13216962      -0.05308641 </v>
   <v>       0.19449438       0.90469079      -0.37569761 </v>
   <v>      -0.45153830       0.29740720      -0.54707339 </v>
   <v>       0.15449302      -0.71748622       0.02943656 </v>
   <v>       0.80383195       1.26624211       0.08315033 </v>
   <v>      -0.48149958      -0.05275394       0.06820898 </v>
   <v>       0.62253622       0.38642702      -0.48630029 </v>
   <v>      -0.25697124      -0.85820859      -0.08391551 </v>
   <v>       0.23890422      -0.04037440       0.01840385 </v>
   <v>       0.00303066       0.01424179       2.02932730 </v>
  </varray>
  <varray name="stress" >
   <v>      -0.22909037      -0.09685743       0.00401532 </v>
   <v>      -0.09685741      -0.53542564       0.04125708 </v>
   <v>       0.00401535       0.04125710       4.91470860 </v>
  </varray>
  <energy>
   <i name="e_fr_energy">   -330.88373947 </i>
   <i name="e_wo_entrp">   -330.87709293 </i>
   <i name="e_0_energy">     -0.01329308 </i>
  </energy>
  <time name="totalsc">   12.22   12.32</time>
 </calculation>
 <calculation>
  <scstep>
   <time name="dav">    0.91    0.91</time>
   <time name="total">    0.98    0.98</time>
   <energy>
    <i name="alphaZ">     96.04795369 </i>
    <i name="ewald">  15556.54726552 </i>
    <i name="hartreedc"> -21633.17701443 </i>
    <i name="XCdc">    551.35344454 </i>
    <i name="pawpsdc">  16471.95211650 </i>
    <i name="pawaedc"> -16674.60969297 </i>
    <i name="eentropy">     -0.01276501 </i>
    <i name="bandstr">  -1745.16352194 </i>
    <i name="atom">   7046.17475994 </i>
    <i name="e_fr_energy">   -330.88745416 </i>
    <i name="e_wo_entrp">   -330.87468915 </i>
    <i name="e_0_energy">   -330.88107166 </i>
   </energy>
  </scstep>
  <scstep>
   <time name="diag">    0.20    0.20</time>
   <time name="diis">    0.37    0.37</time>
   <time name="orth">    0.05    0.05</time>
   <time name="total">    0.70    0.70</time>
   <energy>
    <i name="e_fr_energy">   -330.88751993 </i>
    <i name="e_wo_entrp">   -330.87458295 </i>
    <i name="e_0_energy">   -330.88105144 </i>
   </energy>
  </scstep>
  <scstep>
   <time name="diag">    0.24    0.24</time>
   <time name="diis">    0.37    0.37</time>
   <time name="orth">    0.05    0.05</time>
   <time name="total">    0.73    0.74</time>
   <energy>
    <i name="e_fr_energy">   -330.88714825 </i>
    <i name="e_wo_entrp">   -330.87419375 </i>
    <i name="e_0_energy">   -330.88067100 </i>
   </energy>
  </scstep>
  <scstep>
   <time name="diag">    0.20    0.20</time>
   <time name="diis">    0.38    0.38</time>
   <time name="orth">    0.05    0.05</time>
   <time name="total">    0.71    0.71</time>
   <energy>
    <i name="e_fr_energy">   -330.88705679 </i>
    <i name="e_wo_entrp">   -330.87408801 </i>
    <i name="e_0_energy">   -330.88057240 </i>
   </energy>
  </scstep>
  <scstep>
   <time name="diag">    0.20    0.20</time>
   <time name="diis">    0.40    0.40</time>
   <time name="orth">    0.05    0.05</time>
   <time name="total">    0.73    0.73</time>
   <energy>
    <i name="e_fr_energy">   -330.88706411 </i>
    <i name="e_wo_entrp">   -330.87410526 </i>
    <i name="e_0_energy">   -330.88058468 </i>
   </energy>
  </scstep>
  <scstep>
   <time name="diag">    0.20    0.20</time>
   <time name="diis">    0.31    0.31</time>
   <time name="orth">    0.06    0.06</time>
   <time name="total">    0.65    0.66</time>
   <energy>
    <i name="e_fr_energy">   -330.88707627 </i>
    <i name="e_wo_entrp">   -330.87411639 </i>
    <i name="e_0_energy">   -330.88059633 </i>
   </energy>
  </scstep>
  <scstep>
   <time name="diag">    0.20    0.20</time>
   <time name="diis">    0.25    0.25</time>
   <time name="orth">    0.05    0.05</time>
   <time name="total">    0.58    0.58</time>
   <energy>
    <i name="e_fr_energy">   -330.88709224 </i>
    <i name="e_wo_entrp">   -330.87413189 </i>
    <i name="e_0_energy">   -330.88061206 </i>
   </energy>
  </scstep>
  <scstep>
   <time name="diag">    0.20    0.20</time>
   <time name="diis">    0.24    0.24</time>
   <time name="orth">    0.05    0.05</time>
   <time name="total">    0.57    0.57</time>
   <energy>
    <i name="e_fr_energy">   -330.88710725 </i>
    <i name="e_wo_entrp">   -330.87414763 </i>
    <i name="e_0_energy">   -330.88062744 </i>
   </energy>
  </scstep>
  <scstep>
   <time name="diag">    0.20    0.20</time>
   <time name="diis">    0.26    0.26</time>
   <time name="orth">    0.05    0.05</time>
   <time name="total">    0.58    0.59</time>
   <energy>
    <i name="e_fr_energy">   -330.88712202 </i>
    <i name="e_wo_entrp">   -330.87416246 </i>
    <i name="e_0_energy">   -330.88064224 </i>
   </energy>
  </scstep>
  <scstep>
   <time name="diag">    0.20    0.20</time>
   <time name="diis">    0.23    0.23</time>
   <time name="orth">    0.05    0.05</time>
   <time name="total">    0.55    0.55</time>
   <energy>
    <i name="e_fr_energy">   -330.88712551 </i>
    <i name="e_wo_entrp">   -330.87416588 </i>
    <i name="e_0_energy">   -330.88064569 </i>
   </energy>
  </scstep>
  <scstep>
   <time name="diag">    0.20    0.20</time>
   <time name="diis">    0.21    0.21</time>
   <time name="orth">    0.05    0.05</time>
   <time name="total">    0.54    0.54</time>
   <energy>
    <i name="e_fr_energy">   -330.88712756 </i>
    <i name="e_wo_entrp">   -330.87416788 </i>
    <i name="e_0_energy">   -330.88064772 </i>
   </energy>
  </scstep>
  <scstep>
   <time name="diag">    0.20    0.20</time>
   <time name="diis">    0.20    0.20</time>
   <time name="orth">    0.05    0.05</time>
   <time name="total">    0.52    0.53</time>
   <energy>
    <i name="e_fr_energy">   -330.88712891 </i>
    <i name="e_wo_entrp">   -330.87416924 </i>
    <i name="e_0_energy">   -330.88064907 </i>
   </energy>
  </scstep>
  <scstep>
   <time name="diag">    0.20    0.20</time>
   <time name="diis">    0.19    0.19</time>
   <time name="orth">    0.05    0.05</time>
   <time name="total">    0.48    0.48</time>
   <energy>
    <i name="alphaZ">     96.04795369 </i>
    <i name="ewald">  15556.54726552 </i>
    <i name="hartreedc"> -21629.53570848 </i>
    <i name="XCdc">    551.24608705 </i>
    <i name="pawpsdc">  16446.36095463 </i>
    <i name="pawaedc"> -16648.99678067 </i>
    <i name="eentropy">     -0.01295958 </i>
    <i name="bandstr">  -1748.71870143 </i>
    <i name="atom">   7046.17475994 </i>
    <i name="e_fr_energy">   -330.88712934 </i>
    <i name="e_wo_entrp">   -330.87416976 </i>
    <i name="e_0_energy">   -330.88064955 </i>
   </energy>
  </scstep>
  <structure>
   <crystal>
    <varray name="basis" >
     <v>      12.84092847       0.00229674       0.00419525 </v>
     <v>       0.00132776       7.40094161       0.00225836 </v>
     <v>       0.00501258       0.00467465      14.88950077 </v>
    </varray>
    <i name="volume">   1415.02280149 </i>
    <varray name="rec_basis" >
     <v>       0.07787600      -0.00001396      -0.00002621 </v>
     <v>      -0.00002415       0.13511796      -0.00004241 </v>
     <v>      -0.00002194      -0.00002049       0.06716143 </v>
    </varray>
   </crystal>
   <varray name="positions" >
    <v>       0.16638633       0.16618802       0.25014537 </v>
    <v>       0.00003475      -0.00006215       0.24995299 </v>
    <v>       0.05527368       0.16654788       0.24997104 </v>
    <v>       0.22214342      -0.00005959       0.25003324 </v>
    <v>       0.49977211       0.16915709       0.24935227 </v>
    <v>       0.33304581       0.00001993       0.25025721 </v>
    <v>       0.38839411       0.16536275       0.24953390 </v>
    <v>       0.55661899      -0.00034014       0.25138276 </v>
    <v>       0.83398066       0.16667949       0.25016539 </v>
    <v>       0.66687352       0.00008606       0.24989814 </v>
    <v>       0.72244733       0.16548437       0.25061137 </v>
    <v>       0.88897212      -0.00006115       0.24994165 </v>
    <v>       0.16651156       0.49993840       0.24994726 </v>
    <v>       0.00026459       0.33318257       0.24999228 </v>
    <v>       0.05576713       0.49991233       0.24990107 </v>
    <v>       0.22113138       0.33303940       0.25070156 </v>
    <v>       0.50014602       0.50056533       0.23526790 </v>
    <v>       0.33411657       0.33376017       0.24924692 </v>
    <v>       0.39017929       0.49980741       0.24072257 </v>
    <v>       0.55468516       0.33515055       0.24068845 </v>
    <v>       0.83369780       0.49990498       0.25013057 </v>
    <v>       0.66578189       0.33391470       0.24910576 </v>
    <v>       0.72297268       0.50007363       0.24932131 </v>
    <v>       0.88868401       0.33324069       0.25004963 </v>
    <v>       0.16647490       0.83385244       0.25014759 </v>
    <v>       0.00019490       0.66688933       0.24999098 </v>
    <v>       0.05522545       0.83341809       0.24997196 </v>
    <v>       0.22134955       0.66690426       0.25070797 </v>
    <v>       0.49990289       0.83058465       0.24893903 </v>
    <v>       0.33413215       0.66588394       0.24923377 </v>
    <v>       0.38846883       0.83454379       0.24932956 </v>
    <v>       0.55459963       0.66424737       0.24091002 </v>
    <v>       0.83413814       0.83341119       0.25017955 </v>
    <v>       0.66577786       0.66589395       0.24882389 </v>
    <v>       0.72236039       0.83454722       0.25054262 </v>
    <v>       0.88873199       0.66678651       0.25004533 </v>
    <v>       0.50446248       0.50849455       0.39595713 </v>
   </varray>
  </structure>
  <varray name="forces" >
   <v>       0.10433657       0.17041859       0.07588586 </v>
   <v>      -0.08608465       0.01833183      -0.03088923 </v>
   <v>      -0.01679314      -0.03007026       0.00974869 </v>
   <v>      -0.11447876       0.02539492       0.03465551 </v>
   <v>       0.29805358      -1.09816055      -0.44244466 </v>
   <v>      -0.00399232      -0.06104880       0.10888200 </v>
   <v>       0.21451468       0.78414331       0.03163785 </v>
   <v>      -1.00198837       0.08449676      -0.13337213 </v>
   <v>      -0.42256990       0.00254834       0.07494885 </v>
   <v>       0.13677618      -0.05586914       0.16439823 </v>
   <v>      -0.31311783       0.92319760      -0.06836184 </v>
   <v>       0.24526261       0.04132596       0.03135354 </v>
   <v>      -0.08165837       0.02818947       0.09327330 </v>
   <v>      -0.12019926       0.06734787      -0.01582171 </v>
   <v>      -0.23463733       0.04012964      -0.01120595 </v>
   <v>       0.91744697       0.11574336      -0.06293150 </v>
   <v>      -0.22154913      -0.46992703      -0.19874968 </v>
   <v>      -0.59898647      -0.29465692      -0.56354011 </v>
   <v>      -1.19607302       0.02707207       0.35483749 </v>
   <v>       0.55397837      -0.81770233       0.28714242 </v>
   <v>      -0.05760333       0.05514492       0.04462258 </v>
   <v>       0.75507826      -0.39598054      -0.54094340 </v>
   <v>      -0.74969073      -0.07060005       0.02682149 </v>
   <v>       0.29923507      -0.00034762       0.01659251 </v>
   <v>       0.09548116      -0.23010413       0.07409329 </v>
   <v>      -0.06074587      -0.12018300      -0.01220395 </v>
   <v>       0.03169982       0.03292101       0.01260253 </v>
   <v>       0.78421901      -0.12419523      -0.06596453 </v>
   <v>       0.22649096       1.09926920      -0.38489057 </v>
   <v>      -0.57333508       0.38599179      -0.57484951 </v>
   <v>       0.17387714      -0.80835638       0.03484845 </v>
   <v>       0.77023788       1.22071273       0.18359398 </v>
   <v>      -0.55861736      -0.05736334       0.06889566 </v>
   <v>       0.76900385       0.47114715      -0.50219953 </v>
   <v>      -0.24527671      -0.94182484      -0.09809352 </v>
   <v>       0.27805452      -0.03052675       0.01415931 </v>
   <v>       0.00365102       0.01339040       1.96346829 </v>
  </varray>
  <varray name="stress" >
   <v>      -1.26730797      -0.12010165       0.00899871 </v>
   <v>      -0.12010165      -1.49812988       0.03933858 </v>
   <v>       0.00899872       0.03933857       4.79695766 </v>
  </varray>
  <energy>
   <i name="e_fr_energy">   -330.88712934 </i>
   <i name="e_wo_entrp">   -330.88064955 </i>
   <i name="e_0_energy">     -0.01295958 </i>
  </energy>
  <time name="totalsc">    9.18    9.23</time>
 </calculation>
 <calculation>
  <scstep>
   <time name="dav">    0.84    0.84</time>
   <time name="total">    0.91    0.92</time>
   <energy>
    <i name="alphaZ">     96.04795369 </i>
    <i name="ewald">  15214.64260817 </i>
    <i name="hartreedc"> -21307.75217056 </i>
    <i name="XCdc">    550.98352593 </i>
    <i name="pawpsdc">  16446.37113316 </i>
    <i name="pawaedc"> -16649.00735203 </i>
    <i name="eentropy">     -0.00906078 </i>
    <i name="bandstr">  -1728.41116228 </i>
    <i name="atom">   7046.17475994 </i>
    <i name="e_fr_energy">   -330.95976476 </i>
    <i name="e_wo_entrp">   -330.95070398 </i>
    <i name="e_0_energy">   -330.95523437 </i>
   </energy>
  </scstep>
  <scstep>
   <time name="diag">    0.31    0.31</time>
   <time name="diis">    0.37    0.37</time>
   <time name="orth">    0.05    0.05</time>
   <time name="total">    0.80    0.81</time>
   <energy>
    <i name="e_fr_energy">   -331.18736604 </i>
    <i name="e_wo_entrp">   -331.17487824 </i>
    <i name="e_0_energy">   -331.18112214 </i>
   </energy>
  </scstep>
  <scstep>
   <time name="diag">    0.20    0.20</time>
   <time name="diis">    0.40    0.40</time>
   <time name="orth">    0.05    0.05</time>
   <time name="total">    0.72    0.72</time>
   <energy>
    <i name="e_fr_energy">   -331.18032739 </i>
    <i name="e_wo_entrp">   -331.16761814 </i>
    <i name="e_0_energy">   -331.17397276 </i>
   </energy>
  </scstep>
  <scstep>
   <time name="diag">    0.20    0.20</time>
   <time name="diis">    0.37    0.39</time>
   <time name="orth">    0.05    0.05</time>
   <time name="total">    0.70    0.72</time>
   <energy>
    <i name="e_fr_energy">   -331.17738053 </i>
    <i name="e_wo_entrp">   -331.16467540 </i>
    <i name="e_0_energy">   -331.17102797 </i>
   </energy>
  </scstep>
  <scstep>
   <time name="diag">    0.20    0.20</time>
   <time name="diis">    0.39    0.39</time>
   <time name="orth">    0.05    0.05</time>
   <time name="total">    0.71    0.71</time>
   <energy>
    <i name="e_fr_energy">   -331.17728606 </i>
    <i name="e_wo_entrp">   -331.16447180 </i>
    <i name="e_0_energy">   -331.17087893 </i>
   </energy>
  </scstep>
  <scstep>
   <time name="diag">    0.20    0.20</time>
   <time name="diis">    0.39    0.39</time>
   <time name="orth">    0.05    0.05</time>
   <time name="total">    0.71    0.72</time>
   <energy>
    <i name="e_fr_energy">   -331.17745693 </i>
    <i name="e_wo_entrp">   -331.16464293 </i>
    <i name="e_0_energy">   -331.17104993 </i>
   </energy>
  </scstep>
  <scstep>
   <time name="diag">    0.20    0.20</time>
   <time name="diis">    0.37    0.37</time>
   <time name="orth">    0.05    0.05</time>
   <time name="total">    0.69    0.70</time>
   <energy>
    <i name="e_fr_energy">   -331.17761440 </i>
    <i name="e_wo_entrp">   -331.16480566 </i>
    <i name="e_0_energy">   -331.17121003 </i>
   </energy>
  </scstep>
  <scstep>
   <time name="diag">    0.20    0.20</time>
   <time name="diis">    0.37    0.37</time>
   <time name="orth">    0.05    0.05</time>
   <time name="total">    0.69    0.70</time>
   <energy>
    <i name="e_fr_energy">   -331.17781419 </i>
    <i name="e_wo_entrp">   -331.16500547 </i>
    <i name="e_0_energy">   -331.17140983 </i>
   </energy>
  </scstep>
  <scstep>
   <time name="diag">    0.20    0.20</time>
   <time name="diis">    0.34    0.34</time>
   <time name="orth">    0.05    0.05</time>
   <time name="total">    0.66    0.67</time>
   <energy>
    <i name="e_fr_energy">   -331.17795106 </i>
    <i name="e_wo_entrp">   -331.16513881 </i>
    <i name="e_0_energy">   -331.17154494 </i>
   </energy>
  </scstep>
  <scstep>
   <time name="diag">    0.20    0.20</time>
   <time name="diis">    0.33    0.33</time>
   <time name="orth">    0.05    0.05</time>
   <time name="total">    0.65    0.65</time>
   <energy>
    <i name="e_fr_energy">   -331.17814629 </i>
    <i name="e_wo_entrp">   -331.16533238 </i>
    <i name="e_0_energy">   -331.17173933 </i>
   </energy>
  </scstep>
  <scstep>
   <time name="diag">    0.20    0.20</time>
   <time name="diis">    0.30    0.30</time>
   <time name="orth">    0.05    0.05</time>
   <time name="total">    0.62    0.62</time>
   <energy>
    <i name="e_fr_energy">   -331.17820493 </i>
    <i name="e_wo_entrp">   -331.16539089 </i>
    <i name="e_0_energy">   -331.17179791 </i>
   </energy>
  </scstep>
  <scstep>
   <time name="diag">    0.20    0.20</time>
   <time name="diis">    0.26    0.26</time>
   <time name="orth">    0.05    0.05</time>
   <time name="total">    0.59    0.59</time>
   <energy>
    <i name="e_fr_energy">   -331.17824358 </i>
    <i name="e_wo_entrp">   -331.16542919 </i>
    <i name="e_0_energy">   -331.17183639 </i>
   </energy>
  </scstep>
  <scstep>
   <time name="diag">    0.20    0.20</time>
   <time name="diis">    0.25    0.25</time>
   <time name="orth">    0.05    0.05</time>
   <time name="total">    0.57    0.58</time>
   <energy>
    <i name="e_fr_energy">   -331.17825567 </i>
    <i name="e_wo_entrp">   -331.16544128 </i>
    <i name="e_0_energy">   -331.17184847 </i>
   </energy>
  </scstep>
  <scstep>
   <time name="diag">    0.24    0.24</time>
   <time name="diis">    0.23    0.23</time>
   <time name="orth">    0.05    0.05</time>
   <time name="total">    0.59    0.59</time>
   <energy>
    <i name="e_fr_energy">   -331.17826284 </i>
    <i name="e_wo_entrp">   -331.16544857 </i>
    <i name="e_0_energy">   -331.17185570 </i>
   </energy>
  </scstep>
  <scstep>
   <time name="diag">    0.20    0.20</time>
   <time name="diis">    0.21    0.21</time>
   <time name="orth">    0.06    0.06</time>
   <time name="total">    0.55    0.55</time>
   <energy>
    <i name="e_fr_energy">   -331.17826447 </i>
    <i name="e_wo_entrp">   -331.16545023 </i>
    <i name="e_0_energy">   -331.17185735 </i>
   </energy>
  </scstep>
  <scstep>
   <time name="diag">    0.20    0.20</time>
   <time name="diis">    0.25    0.25</time>
   <time name="orth">    0.05    0.05</time>
   <time name="total">    0.54    0.54</time>
   <energy>
    <i name="alphaZ">     96.04795369 </i>
    <i name="ewald">  15214.64260817 </i>
    <i name="hartreedc"> -21299.29668055 </i>
    <i name="XCdc">    550.63741642 </i>
    <i name="pawpsdc">  16331.64012156 </i>
    <i name="pawaedc"> -16534.06222693 </i>
    <i name="eentropy">     -0.01281419 </i>
    <i name="bandstr">  -1736.94940348 </i>
    <i name="atom">   7046.17475994 </i>
    <i name="e_fr_energy">   -331.17826537 </i>
    <i name="e_wo_entrp">   -331.16545118 </i>
    <i name="e_0_energy">   -331.17185827 </i>
   </energy>
  </scstep>
  <structure>
   <crystal>
    <varray name="basis" >
     <v>      12.86523686       0.00109982       0.00477530 </v>
     <v>       0.00063915       7.40799115       0.00261685 </v>
     <v>       0.00570789       0.00541264      14.84722595 </v>
    </varray>
    <i name="volume">   1415.02280149 </i>
    <varray name="rec_basis" >
     <v>       0.07772886      -0.00000670      -0.00002988 </v>
     <v>      -0.00001152       0.13498938      -0.00004921 </v>
     <v>      -0.00002500      -0.00002379       0.06735267 </v>
    </varray>
   </crystal>
   <varray name="positions" >
    <v>       0.16651065       0.16645734       0.25038826 </v>
    <v>      -0.00003733       0.00005078       0.24986075 </v>
    <v>       0.05499507       0.16627980       0.24997916 </v>
    <v>       0.22172055       0.00002342       0.25012860 </v>
    <v>       0.50030615       0.16772369       0.24808290 </v>
    <v>       0.33293931      -0.00012839       0.25060782 </v>
    <v>       0.38862539       0.16771711       0.24939230 </v>
    <v>       0.55501561      -0.00029975       0.25172491 </v>
    <v>       0.83345601       0.16671126       0.25041443 </v>
    <v>       0.66739487       0.00000772       0.25021531 </v>
    <v>       0.72157603       0.16857328       0.25073933 </v>
    <v>       0.88951758       0.00009288       0.24998371 </v>
    <v>       0.16616864       0.50010541       0.25013088 </v>
    <v>       0.00011274       0.33344700       0.24995369 </v>
    <v>       0.05528054       0.50004023       0.24982775 </v>
    <v>       0.22286835       0.33368408       0.25088532 </v>
    <v>       0.49974551       0.49916027       0.23805603 </v>
    <v>       0.33384029       0.33379873       0.24765199 </v>
    <v>       0.38747233       0.50001080       0.23810258 </v>
    <v>       0.55612125       0.33187820       0.23797723 </v>
    <v>       0.83381145       0.50015335       0.25028538 </v>
    <v>       0.66624447       0.33326700       0.24751253 </v>
    <v>       0.72157029       0.49990368       0.24907230 </v>
    <v>       0.88927781       0.33314763       0.25011364 </v>
    <v>       0.16658760       0.83336750       0.25038767 </v>
    <v>       0.00018838       0.66646922       0.24995957 </v>
    <v>       0.05508083       0.83357204       0.24998637 </v>
    <v>       0.22287035       0.66610263       0.25088505 </v>
    <v>       0.50030952       0.83190419       0.24765194 </v>
    <v>       0.33387074       0.66605966       0.24761555 </v>
    <v>       0.38874532       0.83188495       0.24910247 </v>
    <v>       0.55649528       0.66925402       0.23824576 </v>
    <v>       0.83334227       0.83321573       0.25042112 </v>
    <v>       0.66626737       0.66665031       0.24721808 </v>
    <v>       0.72159478       0.83123856       0.25057540 </v>
    <v>       0.88925551       0.66666042       0.25010027 </v>
    <v>       0.50455854       0.50876527       0.40786393 </v>
   </varray>
  </structure>
  <varray name="forces" >
   <v>       0.16211380       0.32237240       0.06890412 </v>
   <v>       0.09071543      -0.08032093      -0.01263470 </v>
   <v>       0.32117346       0.30424309       0.03008054 </v>
   <v>       0.15407419      -0.03658713       0.08296739 </v>
   <v>      -0.16984642      -0.56627069      -0.39040593 </v>
   <v>       0.37239624      -0.04859804       0.10592201 </v>
   <v>       0.18426391      -0.36914643      -0.06594166 </v>
   <v>       0.52750595       0.13816366      -0.37764693 </v>
   <v>       0.00362772       0.18065806       0.06954288 </v>
   <v>      -0.72436193      -0.09035852       0.16389180 </v>
   <v>       0.52744325      -0.78247176      -0.13172365 </v>
   <v>      -0.76924716      -0.04983640       0.07633865 </v>
   <v>       0.58028621      -0.11390296       0.09691309 </v>
   <v>       0.10137129      -0.16168930      -0.01874763 </v>
   <v>       0.13611346      -0.01707823       0.03606882 </v>
   <v>      -0.71884187      -0.20796315      -0.18660903 </v>
   <v>       0.22803977       0.48041789      -0.78782924 </v>
   <v>      -0.41473345      -0.11875555      -0.43684943 </v>
   <v>       0.92731030      -0.09217040       0.81034907 </v>
   <v>      -0.54825709       0.41488454       0.84261336 </v>
   <v>      -0.41986112      -0.13323771       0.05971679 </v>
   <v>       0.28287139       0.18854283      -0.45638069 </v>
   <v>       0.43596102       0.01826040      -0.09642362 </v>
   <v>      -0.38798423       0.04518806       0.02110319 </v>
   <v>       0.15448727      -0.32013807       0.06594060 </v>
   <v>       0.01901420       0.14047988      -0.01516533 </v>
   <v>       0.26327866      -0.20077022       0.02895505 </v>
   <v>      -0.66485184       0.32356646      -0.18188258 </v>
   <v>      -0.14261849       0.67003884      -0.31585591 </v>
   <v>      -0.41005756       0.07703675      -0.45045997 </v>
   <v>       0.04521129       0.49665155      -0.04402941 </v>
   <v>      -0.81903934      -1.12353523       0.67821287 </v>
   <v>       0.11980915      -0.18524836       0.05165775 </v>
   <v>       0.35912692      -0.15640884      -0.39887398 </v>
   <v>       0.53307986       0.91639386      -0.12993461 </v>
   <v>      -0.34303520       0.12567380       0.02348917 </v>
   <v>       0.00346093       0.01191585       1.18472714 </v>
  </varray>
  <varray name="stress" >
   <v>      -5.52566470       0.19290880       0.06119157 </v>
   <v>       0.19290877      -5.21821545       0.06746597 </v>
   <v>       0.06119156       0.06746598       3.03193921 </v>
  </varray>
  <energy>
   <i name="e_fr_energy">   -331.17826537 </i>
   <i name="e_wo_entrp">   -331.17185827 </i>
   <i name="e_0_energy">     -0.01281419 </i>
  </energy>
  <time name="totalsc">   11.56   11.63</time>
 </calculation>
 <calculation>
  <scstep>
   <time name="dav">    0.89    0.89</time>
   <time name="total">    0.96    0.96</time>
   <energy>
    <i name="alphaZ">     96.04795369 </i>
    <i name="ewald">  15266.93961971 </i>
    <i name="hartreedc"> -21348.60975681 </i>
    <i name="XCdc">    550.67584058 </i>
    <i name="pawpsdc">  16331.64662251 </i>
    <i name="pawaedc"> -16534.06878612 </i>
    <i name="eentropy">     -0.01288486 </i>
    <i name="bandstr">  -1739.98031906 </i>
    <i name="atom">   7046.17475994 </i>
    <i name="e_fr_energy">   -331.18695041 </i>
    <i name="e_wo_entrp">   -331.17406555 </i>
    <i name="e_0_energy">   -331.18050798 </i>
   </energy>
  </scstep>
  <scstep>
   <time name="diag">    0.20    0.20</time>
   <time name="diis">    0.37    0.37</time>
   <time name="orth">    0.05    0.05</time>
   <time name="total">    0.70    0.70</time>
   <energy>
    <i name="e_fr_energy">   -331.18836295 </i>
    <i name="e_wo_entrp">   -331.17535915 </i>
    <i name="e_0_energy">   -331.18186105 </i>
   </energy>
  </scstep>
  <scstep>
   <time name="diag">    0.20    0.20</time>
   <time name="diis">    0.39    0.39</time>
   <time name="orth">    0.05    0.05</time>
   <time name="total">    0.72    0.72</time>
   <energy>
    <i name="e_fr_energy">   -331.18804325 </i>
    <i name="e_wo_entrp">   -331.17501869 </i>
    <i name="e_0_energy">   -331.18153097 </i>
   </energy>
  </scstep>
  <scstep>
   <time name="diag">    0.20    0.20</time>
   <time name="diis">    0.40    0.44</time>
   <time name="orth">    0.05    0.05</time>
   <time name="total">    0.72    0.77</time>
   <energy>
    <i name="e_fr_energy">   -331.18796114 </i>
    <i name="e_wo_entrp">   -331.17495478 </i>
    <i name="e_0_energy">   -331.18145796 </i>
   </energy>
  </scstep>
  <scstep>
   <time name="diag">    0.19    0.20</time>
   <time name="diis">    0.39    0.39</time>
   <time name="orth">    0.05    0.05</time>
   <time name="total">    0.71    0.72</time>
   <energy>
    <i name="e_fr_energy">   -331.18795294 </i>
    <i name="e_wo_entrp">   -331.17494838 </i>
    <i name="e_0_energy">   -331.18145066 </i>
   </energy>
  </scstep>
  <scstep>
   <time name="diag">    0.20    0.20</time>
   <time name="diis">    0.44    0.44</time>
   <time name="orth">    0.05    0.05</time>
   <time name="total">    0.76    0.77</time>
   <energy>
    <i name="e_fr_energy">   -331.18795554 </i>
    <i name="e_wo_entrp">   -331.17495363 </i>
    <i name="e_0_energy">   -331.18145459 </i>
   </energy>
  </scstep>
  <scstep>
   <time name="diag">    0.20    0.20</time>
   <time name="diis">    0.25    0.25</time>
   <time name="orth">    0.05    0.05</time>
   <time name="total">    0.57    0.58</time>
   <energy>
    <i name="e_fr_energy">   -331.18796358 </i>
    <i name="e_wo_entrp">   -331.17496095 </i>
    <i name="e_0_energy">   -331.18146226 </i>
   </energy>
  </scstep>
  <scstep>
   <time name="diag">    0.20    0.20</time>
   <time name="diis">    0.24    0.24</time>
   <time name="orth">    0.05    0.05</time>
   <time name="total">    0.57    0.57</time>
   <energy>
    <i name="e_fr_energy">   -331.18797081 </i>
    <i name="e_wo_entrp">   -331.17496836 </i>
    <i name="e_0_energy">   -331.18146958 </i>
   </energy>
  </scstep>
  <scstep>
   <time name="diag">    0.20    0.20</time>
   <time name="diis">    0.25    0.25</time>
   <time name="orth">    0.04    0.06</time>
   <time name="total">    0.56    0.59</time>
   <energy>
    <i name="e_fr_energy">   -331.18798284 </i>
    <i name="e_wo_entrp">   -331.17498078 </i>
    <i name="e_0_energy">   -331.18148181 </i>
   </energy>
  </scstep>
  <scstep>
   <time name="diag">    0.20    0.20</time>
   <time name="diis">    0.24    0.24</time>
   <time name="orth">    0.05    0.05</time>
   <time name="total">    0.57    0.57</time>
   <energy>
    <i name="e_fr_energy">   -331.18798812 </i>
    <i name="e_wo_entrp">   -331.17498597 </i>
    <i name="e_0_energy">   -331.18148705 </i>
   </energy>
  </scstep>
  <scstep>
   <time name="diag">    0.20    0.20</time>
   <time name="diis">    0.22    0.22</time>
   <time name="orth">    0.05    0.05</time>
   <time name="total">    0.55    0.55</time>
   <energy>
    <i name="e_fr_energy">   -331.18799117 </i>
    <i name="e_wo_entrp">   -331.17498905 </i>
    <i name="e_0_energy">   -331.18149011 </i>
   </energy>
  </scstep>
  <scstep>
   <time name="diag">    0.20    0.20</time>
   <time name="diis">    0.20    0.20</time>
   <time name="orth">    0.05    0.05</time>
   <time name="total">    0.52    0.53</time>
   <energy>
    <i name="e_fr_energy">   -331.18799330 </i>
    <i name="e_wo_entrp">   -331.17499121 </i>
    <i name="e_0_energy">   -331.18149226 </i>
   </energy>
  </scstep>
  <scstep>
   <time name="diag">    0.19    0.20</time>
   <time name="diis">    0.18    0.18</time>
   <time name="orth">    0.05    0.05</time>
   <time name="total">    0.49    0.51</time>
   <energy>
    <i name="e_fr_energy">   -331.18799456 </i>
    <i name="e_wo_entrp">   -331.17499244 </i>
    <i name="e_0_energy">   -331.18149350 </i>
   </energy>
  </scstep>
  <scstep>
   <time name="diag">    0.20    0.20</time>
   <time name="diis">    0.17    0.17</time>
   <time name="orth">    0.05    0.05</time>
   <time name="total">    0.46    0.47</time>
   <energy>
    <i name="alphaZ">     96.04795369 </i>
    <i name="ewald">  15266.93961971 </i>
    <i name="hartreedc"> -21349.93593174 </i>
    <i name="XCdc">    550.73001872 </i>
    <i name="pawpsdc">  16348.51470677 </i>
    <i name="pawaedc"> -16550.96659233 </i>
    <i name="eentropy">     -0.01300213 </i>
    <i name="bandstr">  -1738.67952772 </i>
    <i name="atom">   7046.17475994 </i>
    <i name="e_fr_energy">   -331.18799508 </i>
    <i name="e_wo_entrp">   -331.17499295 </i>
    <i name="e_0_energy">   -331.18149402 </i>
   </energy>
  </scstep>
  <structure>
   <crystal>
    <varray name="basis" >
     <v>      12.86147403       0.00128492       0.00468559 </v>
     <v>       0.00074564       7.40689891       0.00256141 </v>
     <v>       0.00560036       0.00529851      14.85375969 </v>
    </varray>
    <i name="volume">   1415.02280149 </i>
    <varray name="rec_basis" >
     <v>       0.07775160      -0.00000782      -0.00002931 </v>
     <v>      -0.00001347       0.13500929      -0.00004815 </v>
     <v>      -0.00002452      -0.00002328       0.06732304 </v>
    </varray>
   </crystal>
   <varray name="positions" >
    <v>       0.16649146       0.16641573       0.25035059 </v>
    <v>      -0.00002620       0.00003333       0.24987506 </v>
    <v>       0.05503808       0.16632122       0.24997790 </v>
    <v>       0.22178582       0.00001061       0.25011381 </v>
    <v>       0.50022372       0.16794512       0.24827976 </v>
    <v>       0.33295575      -0.00010546       0.25055344 </v>
    <v>       0.38858967       0.16735335       0.24941427 </v>
    <v>       0.55526311      -0.00030595       0.25167184 </v>
    <v>       0.83353699       0.16670637       0.25037580 </v>
    <v>       0.66731440       0.00001981       0.25016612 </v>
    <v>       0.72171049       0.16809606       0.25071949 </v>
    <v>       0.88943338       0.00006907       0.24997719 </v>
    <v>       0.16622157       0.50007962       0.25010240 </v>
    <v>       0.00013618       0.33340615       0.24995967 </v>
    <v>       0.05535565       0.50002048       0.24983912 </v>
    <v>       0.22260023       0.33358443       0.25085683 </v>
    <v>       0.49980737       0.49937741       0.23762361 </v>
    <v>       0.33388293       0.33379276       0.24789935 </v>
    <v>       0.38789015       0.49997940       0.23850890 </v>
    <v>       0.55589958       0.33238371       0.23839771 </v>
    <v>       0.83379390       0.50011497       0.25026137 </v>
    <v>       0.66617306       0.33336704       0.24775963 </v>
    <v>       0.72178676       0.49992997       0.24911091 </v>
    <v>       0.88918616       0.33316199       0.25010371 </v>
    <v>       0.16657021       0.83344243       0.25035044 </v>
    <v>       0.00018939       0.66653413       0.24996444 </v>
    <v>       0.05510316       0.83354826       0.24998414 </v>
    <v>       0.22263561       0.66622645       0.25085759 </v>
    <v>       0.50024673       0.83170029       0.24785156 </v>
    <v>       0.33391108       0.66603249       0.24786652 </v>
    <v>       0.38870266       0.83229574       0.24913768 </v>
    <v>       0.55620261       0.66848039       0.23865899 </v>
    <v>       0.83346512       0.83324595       0.25038365 </v>
    <v>       0.66619179       0.66653341       0.24746713 </v>
    <v>       0.72171298       0.83174978       0.25057030 </v>
    <v>       0.88917471       0.66667989       0.25009175 </v>
    <v>       0.50454381       0.50872363       0.40601730 </v>
   </varray>
  </structure>
  <varray name="forces" >
   <v>       0.15387779       0.30173746       0.06759493 </v>
   <v>       0.06425934      -0.06445367      -0.01682463 </v>
   <v>       0.26610318       0.25377861       0.02691458 </v>
   <v>       0.10948511      -0.03058016       0.07298482 </v>
   <v>      -0.09493768      -0.64952337      -0.40037194 </v>
   <v>       0.31925661      -0.04819736       0.10308259 </v>
   <v>       0.18142535      -0.19611607      -0.05227195 </v>
   <v>       0.30689505       0.12978584      -0.34122434 </v>
   <v>      -0.06051465       0.15840385       0.07155200 </v>
   <v>      -0.59458625      -0.08947866       0.16831984 </v>
   <v>       0.38790827      -0.51010945      -0.12391848 </v>
   <v>      -0.61816713      -0.03627163       0.06729872 </v>
   <v>       0.47609455      -0.09132379       0.09245997 </v>
   <v>       0.07183556      -0.12670935      -0.01977204 </v>
   <v>       0.08100513      -0.00753839       0.02738389 </v>
   <v>      -0.45682214      -0.15938359      -0.16634600 </v>
   <v>       0.17097543       0.36095675      -0.67661158 </v>
   <v>      -0.44968447      -0.13492646      -0.45552889 </v>
   <v>       0.61382565      -0.07215772       0.74347315 </v>
   <v>      -0.38577340       0.22031195       0.75776927 </v>
   <v>      -0.36680441      -0.10599501       0.05654554 </v>
   <v>       0.36624866       0.09092319      -0.46310695 </v>
   <v>       0.25858076       0.00551713      -0.07682327 </v>
   <v>      -0.28279386       0.04355604       0.02030215 </v>
   <v>       0.14690735      -0.30658427       0.06490096 </v>
   <v>       0.00603683       0.10133094      -0.01617768 </v>
   <v>       0.22143999      -0.16797794       0.02447226 </v>
   <v>      -0.43567298       0.26030752      -0.15546467 </v>
   <v>      -0.08340351       0.74650891      -0.32367279 </v>
   <v>      -0.43548853       0.12832238      -0.46508892 </v>
   <v>       0.05957288       0.29071006      -0.03769262 </v>
   <v>      -0.59346837      -0.80637768       0.59694092 </v>
   <v>       0.01574163      -0.17483306       0.05521112 </v>
   <v>       0.43051708      -0.04063285      -0.41399611 </v>
   <v>       0.40203875       0.61319218      -0.12980514 </v>
   <v>      -0.25331039       0.10373354       0.02248001 </v>
   <v>       0.00139680       0.01009414       1.29501129 </v>
  </varray>
  <varray name="stress" >
   <v>      -4.88756638       0.13940312       0.01032339 </v>
   <v>       0.13940313      -4.75403870       0.03616835 </v>
   <v>       0.01032341       0.03616834       3.29505968 </v>
  </varray>
  <energy>
   <i name="e_fr_energy">   -331.18799508 </i>
   <i name="e_wo_entrp">   -331.18149402 </i>
   <i name="e_0_energy">     -0.01300213 </i>
  </energy>
  <time name="totalsc">    9.62    9.75</time>
 </calculation>
 <calculation>
  <scstep>
   <time name="dav">    0.84    0.84</time>
   <time name="total">    0.91    0.91</time>
   <energy>
    <i name="alphaZ">     96.04795369 </i>
    <i name="ewald">  15247.12099557 </i>
    <i name="hartreedc"> -21315.92496739 </i>
    <i name="XCdc">    550.64090464 </i>
    <i name="pawpsdc">  16348.51520336 </i>
    <i name="pawaedc"> -16550.96708618 </i>
    <i name="eentropy">     -0.01168638 </i>
    <i name="bandstr">  -1752.92561947 </i>
    <i name="atom">   7046.17475994 </i>
    <i name="e_fr_energy">   -331.32954222 </i>
    <i name="e_wo_entrp">   -331.31785583 </i>
    <i name="e_0_energy">   -331.32369902 </i>
   </energy>
  </scstep>
  <scstep>
   <time name="diag">    0.20    0.20</time>
   <time name="diis">    0.38    0.38</time>
   <time name="orth">    0.05    0.05</time>
   <time name="total">    0.70    0.71</time>
   <energy>
    <i name="e_fr_energy">   -331.40169261 </i>
    <i name="e_wo_entrp">   -331.38982616 </i>
    <i name="e_0_energy">   -331.39575938 </i>
   </energy>
  </scstep>
  <scstep>
   <time name="diag">    0.20    0.20</time>
   <time name="diis">    0.39    0.39</time>
   <time name="orth">    0.05    0.05</time>
   <time name="total">    0.72    0.72</time>
   <energy>
    <i name="e_fr_energy">   -331.39338045 </i>
    <i name="e_wo_entrp">   -331.38149685 </i>
    <i name="e_0_energy">   -331.38743865 </i>
   </energy>
  </scstep>
  <scstep>
   <time name="diag">    0.20    0.20</time>
   <time name="diis">    0.38    0.38</time>
   <time name="orth">    0.05    0.05</time>
   <time name="total">    0.71    0.71</time>
   <energy>
    <i name="e_fr_energy">   -331.39040595 </i>
    <i name="e_wo_entrp">   -331.37847026 </i>
    <i name="e_0_energy">   -331.38443810 </i>
   </energy>
  </scstep>
  <scstep>
   <time name="diag">    0.20    0.20</time>
   <time name="diis">    0.39    0.39</time>
   <time name="orth">    0.05    0.05</time>
   <time name="total">    0.71    0.72</time>
   <energy>
    <i name="e_fr_energy">   -331.39004094 </i>
    <i name="e_wo_entrp">   -331.37809076 </i>
    <i name="e_0_energy">   -331.38406585 </i>
   </energy>
  </scstep>
  <scstep>
   <time name="diag">    0.20    0.20</time>
   <time name="diis">    0.38    0.38</time>
   <time name="orth">    0.05    0.05</time>
   <time name="total">    0.73    0.74</time>
   <energy>
    <i name="e_fr_energy">   -331.39001625 </i>
    <i name="e_wo_entrp">   -331.37806989 </i>
    <i name="e_0_energy">   -331.38404307 </i>
   </energy>
  </scstep>
  <scstep>
   <time name="diag">    0.20    0.20</time>
   <time name="diis">    0.39    0.39</time>
   <time name="orth">    0.05    0.05</time>
   <time name="total">    0.71    0.71</time>
   <energy>
    <i name="e_fr_energy">   -331.39007459 </i>
    <i name="e_wo_entrp">   -331.37812954 </i>
    <i name="e_0_energy">   -331.38410207 </i>
   </energy>
  </scstep>
  <scstep>
   <time name="diag">    0.20    0.20</time>
   <time name="diis">    0.37    0.37</time>
   <time name="orth">    0.05    0.05</time>
   <time name="total">    0.70    0.70</time>
   <energy>
    <i name="e_fr_energy">   -331.39013567 </i>
    <i name="e_wo_entrp">   -331.37819204 </i>
    <i name="e_0_energy">   -331.38416385 </i>
   </energy>
  </scstep>
  <scstep>
   <time name="diag">    0.20    0.20</time>
   <time name="diis">    0.35    0.35</time>
   <time name="orth">    0.05    0.05</time>
   <time name="total">    0.68    0.68</time>
   <energy>
    <i name="e_fr_energy">   -331.39022296 </i>
    <i name="e_wo_entrp">   -331.37827767 </i>
    <i name="e_0_energy">   -331.38425032 </i>
   </energy>
  </scstep>
  <scstep>
   <time name="diag">    0.20    0.20</time>
   <time name="diis">    0.28    0.28</time>
   <time name="orth">    0.05    0.05</time>
   <time name="total">    0.60    0.60</time>
   <energy>
    <i name="e_fr_energy">   -331.39027001 </i>
    <i name="e_wo_entrp">   -331.37832499 </i>
    <i name="e_0_energy">   -331.38429750 </i>
   </energy>
  </scstep>
  <scstep>
   <time name="diag">    0.20    0.20</time>
   <time name="diis">    0.25    0.25</time>
   <time name="orth">    0.05    0.05</time>
   <time name="total">    0.58    0.58</time>
   <energy>
    <i name="e_fr_energy">   -331.39031584 </i>
    <i name="e_wo_entrp">   -331.37837080 </i>
    <i name="e_0_energy">   -331.38434332 </i>
   </energy>
  </scstep>
  <scstep>
   <time name="diag">    0.20    0.20</time>
   <time name="diis">    0.29    0.32</time>
   <time name="orth">    0.05    0.05</time>
   <time name="total">    0.61    0.65</time>
   <energy>
    <i name="e_fr_energy">   -331.39035294 </i>
    <i name="e_wo_entrp">   -331.37840758 </i>
    <i name="e_0_energy">   -331.38438026 </i>
   </energy>
  </scstep>
  <scstep>
   <time name="diag">    0.20    0.20</time>
   <time name="diis">    0.24    0.24</time>
   <time name="orth">    0.05    0.05</time>
   <time name="total">    0.56    0.57</time>
   <energy>
    <i name="e_fr_energy">   -331.39037765 </i>
    <i name="e_wo_entrp">   -331.37843251 </i>
    <i name="e_0_energy">   -331.38440508 </i>
   </energy>
  </scstep>
  <scstep>
   <time name="diag">    0.20    0.20</time>
   <time name="diis">    0.21    0.21</time>
   <time name="orth">    0.05    0.05</time>
   <time name="total">    0.53    0.53</time>
   <energy>
    <i name="e_fr_energy">   -331.39038669 </i>
    <i name="e_wo_entrp">   -331.37844158 </i>
    <i name="e_0_energy">   -331.38441413 </i>
   </energy>
  </scstep>
  <scstep>
   <time name="diag">    0.33    0.33</time>
   <time name="diis">    0.21    0.21</time>
   <time name="orth">    0.05    0.05</time>
   <time name="total">    0.66    0.66</time>
   <energy>
    <i name="e_fr_energy">   -331.39039087 </i>
    <i name="e_wo_entrp">   -331.37844580 </i>
    <i name="e_0_energy">   -331.38441833 </i>
   </energy>
  </scstep>
  <scstep>
   <time name="diag">    0.20    0.20</time>
   <time name="diis">    0.19    0.19</time>
   <time name="orth">    0.05    0.05</time>
   <time name="total">    0.51    0.52</time>
   <energy>
    <i name="e_fr_energy">   -331.39039227 </i>
    <i name="e_wo_entrp">   -331.37844718 </i>
    <i name="e_0_energy">   -331.38441972 </i>
   </energy>
  </scstep>
  <scstep>
   <time name="diag">    0.20    0.20</time>
   <time name="diis">    0.18    0.18</time>
   <time name="orth">    0.05    0.05</time>
   <time name="total">    0.47    0.47</time>
   <energy>
    <i name="alphaZ">     96.04795369 </i>
    <i name="ewald">  15247.12099557 </i>
    <i name="hartreedc"> -21334.38677486 </i>
    <i name="XCdc">    551.08237930 </i>
    <i name="pawpsdc">  16436.59584107 </i>
    <i name="pawaedc"> -16639.00334043 </i>
    <i name="eentropy">     -0.01194510 </i>
    <i name="bandstr">  -1735.01026173 </i>
    <i name="atom">   7046.17475994 </i>
    <i name="e_fr_energy">   -331.39039255 </i>
    <i name="e_wo_entrp">   -331.37844745 </i>
    <i name="e_0_energy">   -331.38442000 </i>
   </energy>
  </scstep>
  <structure>
   <crystal>
    <varray name="basis" >
     <v>      12.84720272       0.00201205       0.00506418 </v>
     <v>       0.00116458       7.39619206       0.00292657 </v>
     <v>       0.00601775       0.00601027      14.89178748 </v>
    </varray>
    <i name="volume">   1415.02280149 </i>
    <varray name="rec_basis" >
     <v>       0.07783797      -0.00001224      -0.00003145 </v>
     <v>      -0.00002115       0.13520473      -0.00005456 </v>
     <v>      -0.00002647      -0.00002657       0.06715113 </v>
    </varray>
   </crystal>
   <varray name="positions" >
    <v>       0.16690593       0.16775685       0.25059795 </v>
    <v>       0.00009021      -0.00017509       0.24979880 </v>
    <v>       0.05552902       0.16722258       0.25003544 </v>
    <v>       0.22184670      -0.00007497       0.25030448 </v>
    <v>       0.50024798       0.16466748       0.24689108 </v>
    <v>       0.33364903      -0.00036825       0.25092186 </v>
    <v>       0.38911741       0.16764032       0.24924396 </v>
    <v>       0.55524282       0.00023666       0.25114200 </v>
    <v>       0.83315607       0.16736017       0.25063421 </v>
    <v>       0.66617078      -0.00037722       0.25065116 </v>
    <v>       0.72221365       0.16745209       0.25052894 </v>
    <v>       0.88824608      -0.00000659       0.25013244 </v>
    <v>       0.16717123       0.49978716       0.25037261 </v>
    <v>       0.00023371       0.33301584       0.24990217 </v>
    <v>       0.05532120       0.50004854       0.24986049 </v>
    <v>       0.22233362       0.33323697       0.25060689 </v>
    <v>       0.50002190       0.50019146       0.23754277 </v>
    <v>       0.33271163       0.33326670       0.24624993 </v>
    <v>       0.38807734       0.49977994       0.23880087 </v>
    <v>       0.55565948       0.33177314       0.23867703 </v>
    <v>       0.83299326       0.49980099       0.25044667 </v>
    <v>       0.66723656       0.33343793       0.24609497 </v>
    <v>       0.72174597       0.49987431       0.24884168 </v>
    <v>       0.88880057       0.33329528       0.25017417 </v>
    <v>       0.16696328       0.83198265       0.25059151 </v>
    <v>       0.00020042       0.66675070       0.24991737 </v>
    <v>       0.05555172       0.83294064       0.25003997 </v>
    <v>       0.22231907       0.66691040       0.25062619 </v>
    <v>       0.50023915       0.83531851       0.24660811 </v>
    <v>       0.33277954       0.66663183       0.24618696 </v>
    <v>       0.38896762       0.83225117       0.24895723 </v>
    <v>       0.55569063       0.66751876       0.23863697 </v>
    <v>       0.83313739       0.83245058       0.25060592 </v>
    <v>       0.66741702       0.66671641       0.24589558 </v>
    <v>       0.72229697       0.83270909       0.25032342 </v>
    <v>       0.88882547       0.66704093       0.25016235 </v>
    <v>       0.50458964       0.50888606       0.41409589 </v>
   </varray>
  </structure>
  <varray name="forces" >
   <v>      -0.11287858      -0.49949714       0.01596996 </v>
   <v>      -0.11664090       0.05670147       0.02856936 </v>
   <v>      -0.01952463      -0.22485492       0.03496178 </v>
   <v>       0.25554001       0.00475732       0.10953032 </v>
   <v>      -0.09512550       1.08574409      -0.15609053 </v>
   <v>      -0.14566206       0.12325390       0.05090315 </v>
   <v>      -0.31628151      -0.51131149      -0.21447797 </v>
   <v>       0.33840741      -0.17779004      -0.39812513 </v>
   <v>       0.16240972      -0.26909924       0.01985714 </v>
   <v>       0.52410953       0.18134308       0.02085846 </v>
   <v>      -0.24315388      -0.38699760      -0.14276292 </v>
   <v>       0.28543966      -0.01761628       0.08682763 </v>
   <v>      -0.37098244       0.08877651       0.01480013 </v>
   <v>      -0.13171659       0.19923154       0.00344279 </v>
   <v>       0.34087487      -0.05524500       0.07093728 </v>
   <v>      -0.24514339       0.14757436      -0.21467941 </v>
   <v>      -0.03610966      -0.27525149      -0.52585026 </v>
   <v>       0.67722826       0.02084656      -0.13241190 </v>
   <v>      -0.01284516       0.10654545       0.51671886 </v>
   <v>       0.00109685       0.19127629       0.58528577 </v>
   <v>       0.32728341       0.08082883       0.02878594 </v>
   <v>      -0.52255836      -0.18939385      -0.14157626 </v>
   <v>       0.31939459       0.07867207      -0.28876811 </v>
   <v>      -0.06980929       0.11497712       0.02224202 </v>
   <v>      -0.16604274       0.57508113       0.01789876 </v>
   <v>      -0.10384973      -0.08281543       0.00567064 </v>
   <v>      -0.04416305       0.11015392       0.03521587 </v>
   <v>      -0.18660394      -0.28487265      -0.22455088 </v>
   <v>      -0.04387804      -1.12021838      -0.14678719 </v>
   <v>       0.56909020      -0.13785191      -0.14393227 </v>
   <v>      -0.15048897       0.47165023      -0.19905522 </v>
   <v>       0.07640455       0.27093919       0.54837974 </v>
   <v>       0.22933544       0.35762359       0.00711992 </v>
   <v>      -0.58232403      -0.00292036      -0.14236325 </v>
   <v>      -0.29087736       0.26822741      -0.12725811 </v>
   <v>      -0.10526178      -0.31357591       0.02241336 </v>
   <v>       0.00530711       0.01510760       0.95230051 </v>
  </varray>
  <varray name="stress" >
   <v>      -1.48165848       0.12531697       0.00609500 </v>
   <v>       0.12531698      -1.32377327      -0.02968100 </v>
   <v>       0.00609502      -0.02968102       2.53488614 </v>
  </varray>
  <energy>
   <i name="e_fr_energy">   -331.39039255 </i>
   <i name="e_wo_entrp">   -331.38442000 </i>
   <i name="e_0_energy">     -0.01194510 </i>
  </energy>
  <time name="totalsc">   11.86   11.96</time>
 </calculation>
 <calculation>
  <scstep>
   <time name="dav">    0.92    0.92</time>
   <time name="total">    0.99    0.99</time>
   <energy>
    <i name="alphaZ">     96.04795369 </i>
    <i name="ewald">  15246.59267600 </i>
    <i name="hartreedc"> -21333.43616482 </i>
    <i name="XCdc">    551.07996692 </i>
    <i name="pawpsdc">  16436.60641210 </i>
    <i name="pawaedc"> -16639.01394030 </i>
    <i name="eentropy">     -0.01190600 </i>
    <i name="bandstr">  -1735.43029365 </i>
    <i name="atom">   7046.17475994 </i>
    <i name="e_fr_energy">   -331.39053613 </i>
    <i name="e_wo_entrp">   -331.37863013 </i>
    <i name="e_0_energy">   -331.38458313 </i>
   </energy>
  </scstep>
  <scstep>
   <time name="diag">    0.21    0.21</time>
   <time name="diis">    0.37    0.37</time>
   <time name="orth">    0.05    0.05</time>
   <time name="total">    0.69    0.70</time>
   <energy>
    <i name="e_fr_energy">   -331.39055860 </i>
    <i name="e_wo_entrp">   -331.37865256 </i>
    <i name="e_0_energy">   -331.38460558 </i>
   </energy>
  </scstep>
  <scstep>
   <time name="diag">    0.20    0.20</time>
   <time name="diis">    0.38    0.38</time>
   <time name="orth">    0.05    0.05</time>
   <time name="total">    0.70    0.71</time>
   <energy>
    <i name="e_fr_energy">   -331.39055056 </i>
    <i name="e_wo_entrp">   -331.37864293 </i>
    <i name="e_0_energy">   -331.38459675 </i>
   </energy>
  </scstep>
  <scstep>
   <time name="diag">    0.20    0.20</time>
   <time name="diis">    0.34    0.34</time>
   <time name="orth">    0.05    0.05</time>
   <time name="total">    0.66    0.66</time>
   <energy>
    <i name="e_fr_energy">   -331.39054947 </i>
    <i name="e_wo_entrp">   -331.37864052 </i>
    <i name="e_0_energy">   -331.38459499 </i>
   </energy>
  </scstep>
  <scstep>
   <time name="diag">    0.20    0.20</time>
   <time name="diis">    0.24    0.24</time>
   <time name="orth">    0.05    0.05</time>
   <time name="total">    0.53    0.53</time>
   <energy>
    <i name="alphaZ">     96.04795369 </i>
    <i name="ewald">  15246.59267600 </i>
    <i name="hartreedc"> -21333.86606095 </i>
    <i name="XCdc">    551.09210785 </i>
    <i name="pawpsdc">  16439.27369665 </i>
    <i name="pawaedc"> -16641.68058182 </i>
    <i name="eentropy">     -0.01190922 </i>
    <i name="bandstr">  -1735.01319133 </i>
    <i name="atom">   7046.17475994 </i>
    <i name="e_fr_energy">   -331.39054918 </i>
    <i name="e_wo_entrp">   -331.37863997 </i>
    <i name="e_0_energy">   -331.38459457 </i>
   </energy>
  </scstep>
  <structure>
   <crystal>
    <varray name="basis" >
     <v>      12.84678883       0.00203317       0.00507518 </v>
     <v>       0.00117675       7.39588143       0.00293718 </v>
     <v>       0.00602988       0.00603095      14.89289277 </v>
    </varray>
    <i name="volume">   1415.02280149 </i>
    <varray name="rec_basis" >
     <v>       0.07784048      -0.00001237      -0.00003151 </v>
     <v>      -0.00002138       0.13521041      -0.00005475 </v>
     <v>      -0.00002652      -0.00002666       0.06714614 </v>
    </varray>
   </crystal>
   <varray name="positions" >
    <v>       0.16691798       0.16779586       0.25060511 </v>
    <v>       0.00009360      -0.00018115       0.24979659 </v>
    <v>       0.05554329       0.16724880       0.25003711 </v>
    <v>       0.22184847      -0.00007746       0.25031000 </v>
    <v>       0.50024869       0.16457214       0.24685084 </v>
    <v>       0.33366919      -0.00037589       0.25093253 </v>
    <v>       0.38913275       0.16764867       0.24923903 </v>
    <v>       0.55524223       0.00025245       0.25112665 </v>
    <v>       0.83314499       0.16737919       0.25064169 </v>
    <v>       0.66613753      -0.00038877       0.25066521 </v>
    <v>       0.72222828       0.16743336       0.25052342 </v>
    <v>       0.88821155      -0.00000879       0.25013694 </v>
    <v>       0.16719884       0.49977865       0.25038044 </v>
    <v>       0.00023654       0.33300449       0.24990051 </v>
    <v>       0.05532019       0.50004936       0.24986111 </v>
    <v>       0.22232587       0.33322686       0.25059965 </v>
    <v>       0.50002813       0.50021514       0.23754042 </v>
    <v>       0.33267758       0.33325141       0.24620214 </v>
    <v>       0.38808278       0.49977414       0.23880933 </v>
    <v>       0.55565250       0.33175538       0.23868512 </v>
    <v>       0.83296998       0.49979186       0.25045204 </v>
    <v>       0.66726749       0.33343999       0.24604674 </v>
    <v>       0.72174478       0.49987269       0.24883388 </v>
    <v>       0.88878936       0.33329916       0.25017621 </v>
    <v>       0.16697471       0.83194019       0.25059850 </v>
    <v>       0.00020074       0.66675700       0.24991601 </v>
    <v>       0.05556476       0.83292296       0.25004159 </v>
    <v>       0.22230986       0.66693029       0.25061948 </v>
    <v>       0.50023893       0.83542376       0.24657208 </v>
    <v>       0.33274664       0.66664927       0.24613830 </v>
    <v>       0.38897532       0.83224988       0.24895200 </v>
    <v>       0.55567575       0.66749079       0.23863633 </v>
    <v>       0.83312786       0.83242744       0.25061236 </v>
    <v>       0.66745265       0.66672174       0.24585005 </v>
    <v>       0.72231396       0.83273699       0.25031627 </v>
    <v>       0.88881532       0.66705143       0.25016440 </v>
    <v>       0.50459097       0.50889077       0.41432994 </v>
   </varray>
  </structure>
  <varray name="forces" >
   <v>      -0.12080862      -0.52283836       0.01524398 </v>
   <v>      -0.12166247       0.05983595       0.03014532 </v>
   <v>      -0.02663071      -0.23800330       0.03547324 </v>
   <v>       0.25989171       0.00551524       0.11122384 </v>
   <v>      -0.09750584       1.14050421      -0.14839127 </v>
   <v>      -0.16085488       0.13080523       0.04757576 </v>
   <v>      -0.33019412      -0.51979542      -0.21949771 </v>
   <v>       0.34056610      -0.18705786      -0.39957210 </v>
   <v>       0.16853871      -0.28069713       0.01909442 </v>
   <v>       0.55588854       0.18829207       0.01752069 </v>
   <v>      -0.26180942      -0.38365584      -0.14325006 </v>
   <v>       0.30999502      -0.01703813       0.08780874 </v>
   <v>      -0.39458116       0.09377508       0.01317809 </v>
   <v>      -0.13752307       0.20870050       0.00425112 </v>
   <v>       0.34797324      -0.05663915       0.07244755 </v>
   <v>      -0.23899862       0.15676607      -0.21588267 </v>
   <v>      -0.04253224      -0.29307522      -0.52096502 </v>
   <v>       0.71337612       0.01565162      -0.11753938 </v>
   <v>      -0.03224242       0.11275170       0.50681127 </v>
   <v>       0.01213466       0.18913627       0.57990948 </v>
   <v>       0.34764400       0.08512264       0.02534422 </v>
   <v>      -0.54730283      -0.19757171      -0.13414863 </v>
   <v>       0.32083374       0.08091090      -0.29471426 </v>
   <v>      -0.06448580       0.11715444       0.02286614 </v>
   <v>      -0.17526530       0.60065559       0.01729690 </v>
   <v>      -0.10757648      -0.08820751       0.00645324 </v>
   <v>      -0.05115286       0.11756104       0.03577524 </v>
   <v>      -0.17930764      -0.30122495      -0.22611303 </v>
   <v>      -0.04452564      -1.17217063      -0.14348710 </v>
   <v>       0.60242063      -0.14192702      -0.12875535 </v>
   <v>      -0.15600416       0.47628544      -0.20384433 </v>
   <v>       0.09580301       0.30178741       0.54602593 </v>
   <v>       0.24044595       0.37544683       0.00642022 </v>
   <v>      -0.61588133      -0.00244474      -0.13957526 </v>
   <v>      -0.31176995       0.25720096      -0.13071814 </v>
   <v>      -0.10168438      -0.32513774       0.02298123 </v>
   <v>       0.00478851       0.01362553       0.94260770 </v>
  </varray>
  <varray name="stress" >
   <v>      -1.40384071       0.12074685      -0.00395796 </v>
   <v>       0.12074684      -1.21573674      -0.02932211 </v>
   <v>      -0.00395793      -0.02932211       2.52860685 </v>
  </varray>
  <energy>
   <i name="e_fr_energy">   -331.39054918 </i>
   <i name="e_wo_entrp">   -331.38459457 </i>
   <i name="e_0_energy">     -0.01190922 </i>
  </energy>
  <time name="totalsc">    4.37    4.39</time>
 </calculation>
 <calculation>
  <scstep>
   <time name="dav">    0.84    0.84</time>
   <time name="total">    0.91    0.92</time>
   <energy>
    <i name="alphaZ">     96.04795369 </i>
    <i name="ewald">  15280.17985965 </i>
    <i name="hartreedc"> -21347.91772356 </i>
    <i name="XCdc">    551.03560737 </i>
    <i name="pawpsdc">  16439.37233794 </i>
    <i name="pawaedc"> -16641.77861147 </i>
    <i name="eentropy">     -0.00992172 </i>
    <i name="bandstr">  -1754.61171836 </i>
    <i name="atom">   7046.17475994 </i>
    <i name="e_fr_energy">   -331.50745652 </i>
    <i name="e_wo_entrp">   -331.49753480 </i>
    <i name="e_0_energy">   -331.50249566 </i>
   </energy>
  </scstep>
  <scstep>
   <time name="diag">    0.20    0.20</time>
   <time name="diis">    0.39    0.39</time>
   <time name="orth">    0.05    0.05</time>
   <time name="total">    0.72    0.72</time>
   <energy>
    <i name="e_fr_energy">   -331.55903115 </i>
    <i name="e_wo_entrp">   -331.54832167 </i>
    <i name="e_0_energy">   -331.55367641 </i>
   </energy>
  </scstep>
  <scstep>
   <time name="diag">    0.20    0.20</time>
   <time name="diis">    0.39    0.39</time>
   <time name="orth">    0.05    0.05</time>
   <time name="total">    0.71    0.72</time>
   <energy>
    <i name="e_fr_energy">   -331.55004805 </i>
    <i name="e_wo_entrp">   -331.53924592 </i>
    <i name="e_0_energy">   -331.54464698 </i>
   </energy>
  </scstep>
  <scstep>
   <time name="diag">    0.22    0.22</time>
   <time name="diis">    0.43    0.43</time>
   <time name="orth">    0.07    0.07</time>
   <time name="total">    0.84    0.84</time>
   <energy>
    <i name="e_fr_energy">   -331.54630742 </i>
    <i name="e_wo_entrp">   -331.53551056 </i>
    <i name="e_0_energy">   -331.54090899 </i>
   </energy>
  </scstep>
  <scstep>
   <time name="diag">    0.20    0.20</time>
   <time name="diis">    0.38    0.38</time>
   <time name="orth">    0.05    0.05</time>
   <time name="total">    0.72    0.73</time>
   <energy>
    <i name="e_fr_energy">   -331.54606686 </i>
    <i name="e_wo_entrp">   -331.53526333 </i>
    <i name="e_0_energy">   -331.54066509 </i>
   </energy>
  </scstep>
  <scstep>
   <time name="diag">    0.20    0.20</time>
   <time name="diis">    0.38    0.38</time>
   <time name="orth">    0.05    0.05</time>
   <time name="total">    0.71    0.71</time>
   <energy>
    <i name="e_fr_energy">   -331.54605846 </i>
    <i name="e_wo_entrp">   -331.53527523 </i>
    <i name="e_0_energy">   -331.54066685 </i>
   </energy>
  </scstep>
  <scstep>
   <time name="diag">    0.20    0.20</time>
   <time name="diis">    0.38    0.38</time>
   <time name="orth">    0.05    0.05</time>
   <time name="total">    0.70    0.70</time>
   <energy>
    <i name="e_fr_energy">   -331.54613188 </i>
    <i name="e_wo_entrp">   -331.53534280 </i>
    <i name="e_0_energy">   -331.54073734 </i>
   </energy>
  </scstep>
  <scstep>
   <time name="diag">    0.20    0.20</time>
   <time name="diis">    0.37    0.37</time>
   <time name="orth">    0.05    0.05</time>
   <time name="total">    0.69    0.70</time>
   <energy>
    <i name="e_fr_energy">   -331.54623672 </i>
    <i name="e_wo_entrp">   -331.53545307 </i>
    <i name="e_0_energy">   -331.54084489 </i>
   </energy>
  </scstep>
  <scstep>
   <time name="diag">    0.20    0.20</time>
   <time name="diis">    0.36    0.36</time>
   <time name="orth">    0.05    0.05</time>
   <time name="total">    0.69    0.69</time>
   <energy>
    <i name="e_fr_energy">   -331.54636465 </i>
    <i name="e_wo_entrp">   -331.53557954 </i>
    <i name="e_0_energy">   -331.54097210 </i>
   </energy>
  </scstep>
  <scstep>
   <time name="diag">    0.29    0.29</time>
   <time name="diis">    0.28    0.28</time>
   <time name="orth">    0.05    0.05</time>
   <time name="total">    0.70    0.72</time>
   <energy>
    <i name="e_fr_energy">   -331.54641252 </i>
    <i name="e_wo_entrp">   -331.53562725 </i>
    <i name="e_0_energy">   -331.54101988 </i>
   </energy>
  </scstep>
  <scstep>
   <time name="diag">    0.20    0.20</time>
   <time name="diis">    0.25    0.25</time>
   <time name="orth">    0.05    0.05</time>
   <time name="total">    0.57    0.57</time>
   <energy>
    <i name="e_fr_energy">   -331.54648390 </i>
    <i name="e_wo_entrp">   -331.53569959 </i>
    <i name="e_0_energy">   -331.54109174 </i>
   </energy>
  </scstep>
  <scstep>
   <time name="diag">    0.26    0.26</time>
   <time name="diis">    0.27    0.27</time>
   <time name="orth">    0.05    0.05</time>
   <time name="total">    0.64    0.65</time>
   <energy>
    <i name="e_fr_energy">   -331.54652082 </i>
    <i name="e_wo_entrp">   -331.53573600 </i>
    <i name="e_0_energy">   -331.54112841 </i>
   </energy>
  </scstep>
  <scstep>
   <time name="diag">    0.20    0.20</time>
   <time name="diis">    0.24    0.24</time>
   <time name="orth">    0.05    0.05</time>
   <time name="total">    0.57    0.57</time>
   <energy>
    <i name="e_fr_energy">   -331.54655674 </i>
    <i name="e_wo_entrp">   -331.53577206 </i>
    <i name="e_0_energy">   -331.54116440 </i>
   </energy>
  </scstep>
  <scstep>
   <time name="diag">    0.20    0.20</time>
   <time name="diis">    0.22    0.22</time>
   <time name="orth">    0.05    0.05</time>
   <time name="total">    0.54    0.55</time>
   <energy>
    <i name="e_fr_energy">   -331.54656577 </i>
    <i name="e_wo_entrp">   -331.53578123 </i>
    <i name="e_0_energy">   -331.54117350 </i>
   </energy>
  </scstep>
  <scstep>
   <time name="diag">    0.20    0.20</time>
   <time name="diis">    0.20    0.21</time>
   <time name="orth">    0.05    0.05</time>
   <time name="total">    0.52    0.54</time>
   <energy>
    <i name="e_fr_energy">   -331.54657064 </i>
    <i name="e_wo_entrp">   -331.53578611 </i>
    <i name="e_0_energy">   -331.54117838 </i>
   </energy>
  </scstep>
  <scstep>
   <time name="diag">    0.20    0.20</time>
   <time name="diis">    0.19    0.19</time>
   <time name="orth">    0.05    0.05</time>
   <time name="total">    0.52    0.52</time>
   <energy>
    <i name="e_fr_energy">   -331.54657227 </i>
    <i name="e_wo_entrp">   -331.53578763 </i>
    <i name="e_0_energy">   -331.54117995 </i>
   </energy>
  </scstep>
  <scstep>
   <time name="diag">    0.20    0.20</time>
   <time name="diis">    0.18    0.18</time>
   <time name="orth">    0.05    0.05</time>
   <time name="total">    0.47    0.48</time>
   <energy>
    <i name="alphaZ">     96.04795369 </i>
    <i name="ewald">  15280.17985965 </i>
    <i name="hartreedc"> -21370.87683137 </i>
    <i name="XCdc">    551.59777315 </i>
    <i name="pawpsdc">  16558.08112964 </i>
    <i name="pawaedc"> -16760.48137575 </i>
    <i name="eentropy">     -0.01078463 </i>
    <i name="bandstr">  -1732.25905696 </i>
    <i name="atom">   7046.17475994 </i>
    <i name="e_fr_energy">   -331.54657265 </i>
    <i name="e_wo_entrp">   -331.53578803 </i>
    <i name="e_0_energy">   -331.54118034 </i>
   </energy>
  </scstep>
  <structure>
   <crystal>
    <varray name="basis" >
     <v>      12.82586701       0.00348833       0.00532866 </v>
     <v>       0.00201463       7.38286017       0.00307813 </v>
     <v>       0.00629456       0.00628471      14.94349720 </v>
    </varray>
    <i name="volume">   1415.02280149 </i>
    <varray name="rec_basis" >
     <v>       0.07796746      -0.00002126      -0.00003283 </v>
     <v>      -0.00003682       0.13544889      -0.00005695 </v>
     <v>      -0.00002779      -0.00002789       0.06691876 </v>
    </varray>
   </crystal>
   <varray name="positions" >
    <v>       0.16698447       0.16700130       0.25081084 </v>
    <v>      -0.00005904      -0.00013027       0.24979200 </v>
    <v>       0.05584928       0.16709917       0.25013879 </v>
    <v>       0.22240006      -0.00012149       0.25063560 </v>
    <v>       0.50007594       0.16604888       0.24559165 </v>
    <v>       0.33386060      -0.00012411       0.25128025 </v>
    <v>       0.38887334       0.16609602       0.24874629 </v>
    <v>       0.55589258       0.00001438       0.25006889 </v>
    <v>       0.83319628       0.16690421       0.25086161 </v>
    <v>       0.66638870      -0.00004020       0.25104656 </v>
    <v>       0.72208435       0.16566317       0.25014425 </v>
    <v>       0.88795090      -0.00012195       0.25039739 </v>
    <v>       0.16712101       0.49988339       0.25059908 </v>
    <v>       0.00003916       0.33342749       0.24986586 </v>
    <v>       0.05597426       0.49987750       0.24999842 </v>
    <v>       0.22166510       0.33350542       0.25005466 </v>
    <v>       0.50010201       0.49981590       0.23660472 </v>
    <v>       0.33321619       0.33292077       0.24480570 </v>
    <v>       0.38815589       0.50001024       0.23987471 </v>
    <v>       0.55550061       0.33195054       0.23986433 </v>
    <v>       0.83306476       0.49985129       0.25062904 </v>
    <v>       0.66697479       0.33282233       0.24461219 </v>
    <v>       0.72234151       0.50010668       0.24814181 </v>
    <v>       0.88838229       0.33379363       0.25026585 </v>
    <v>       0.16691903       0.83291207       0.25080246 </v>
    <v>      -0.00000118       0.66661594       0.24989281 </v>
    <v>       0.05579192       0.83287833       0.25014234 </v>
    <v>       0.22172933       0.66640826       0.25007099 </v>
    <v>       0.50014691       0.83408872       0.24542802 </v>
    <v>       0.33309769       0.66660525       0.24470123 </v>
    <v>       0.38886401       0.83383261       0.24847747 </v>
    <v>       0.55548896       0.66781188       0.23953948 </v>
    <v>       0.83335814       0.83312018       0.25078422 </v>
    <v>       0.66714395       0.66684747       0.24447389 </v>
    <v>       0.72213120       0.83430906       0.24991685 </v>
    <v>       0.88836228       0.66621240       0.25025466 </v>
    <v>       0.50463279       0.50905357       0.42178508 </v>
   </varray>
  </structure>
  <varray name="forces" >
   <v>      -0.05344779      -0.21651860      -0.04127639 </v>
   <v>       0.04480786       0.04156376       0.08317097 </v>
   <v>      -0.40633719      -0.26233058       0.03387107 </v>
   <v>      -0.03541801       0.02696326       0.12898445 </v>
   <v>       0.07298381       0.05806909       0.14113678 </v>
   <v>      -0.28892956      -0.01089214      -0.07337989 </v>
   <v>      -0.03009814       0.30729273      -0.33947760 </v>
   <v>      -0.36651921       0.01840585      -0.38649577 </v>
   <v>      -0.02743060      -0.09620852      -0.04824040 </v>
   <v>       0.30146651      -0.03701567      -0.15662563 </v>
   <v>      -0.11118381       0.51629264      -0.11303125 </v>
   <v>       0.63232368       0.07860789       0.08302645 </v>
   <v>      -0.31898377       0.01574383      -0.09306693 </v>
   <v>       0.07867967       0.06394867       0.04408476 </v>
   <v>      -0.34637841       0.06350819       0.08991092 </v>
   <v>       0.51769121      -0.10281414      -0.20661413 </v>
   <v>      -0.04854027       0.04949565       0.01852416 </v>
   <v>      -0.04395395      -0.03028773       0.24107767 </v>
   <v>       0.21729489      -0.08482560       0.01313846 </v>
   <v>       0.03569065       0.39167204       0.07187783 </v>
   <v>       0.20866888       0.05265244      -0.05430591 </v>
   <v>      -0.01552463      -0.07696909       0.21981891 </v>
   <v>      -0.36779047      -0.12180153      -0.42305345 </v>
   <v>       0.22306703      -0.19019355       0.04863323 </v>
   <v>       0.01231803       0.15894868      -0.04021480 </v>
   <v>       0.08435352      -0.17418938       0.04165736 </v>
   <v>      -0.38916698       0.25465460       0.03534715 </v>
   <v>       0.40984268       0.09161204      -0.21195437 </v>
   <v>       0.04827309      -0.20439590       0.10316256 </v>
   <v>       0.04358073       0.18747881       0.23379150 </v>
   <v>      -0.03734407      -0.33978373      -0.31829431 </v>
   <v>       0.09880325      -0.30757868       0.09685833 </v>
   <v>      -0.14870408       0.00737793      -0.05436909 </v>
   <v>      -0.15689238       0.21285528       0.18433738 </v>
   <v>      -0.10137405      -0.50162981      -0.09587406 </v>
   <v>       0.26059266       0.15223227       0.04215636 </v>
   <v>       0.00357922       0.00805897       0.70170767 </v>
  </varray>
  <varray name="stress" >
   <v>       3.14919062      -0.12878083      -0.07674944 </v>
   <v>      -0.12878082       3.38447901      -0.02242059 </v>
   <v>      -0.07674949      -0.02242063       1.84238047 </v>
  </varray>
  <energy>
   <i name="e_fr_energy">   -331.54657265 </i>
   <i name="e_wo_entrp">   -331.54118034 </i>
   <i name="e_0_energy">     -0.01078463 </i>
  </energy>
  <time name="totalsc">   11.98   12.08</time>
 </calculation>
 <calculation>
  <scstep>
   <time name="dav">    0.91    0.91</time>
   <time name="total">    0.98    0.98</time>
   <energy>
    <i name="alphaZ">     96.04795369 </i>
    <i name="ewald">  15284.62534844 </i>
    <i name="hartreedc"> -21372.77045335 </i>
    <i name="XCdc">    551.58992846 </i>
    <i name="pawpsdc">  16558.08787085 </i>
    <i name="pawaedc"> -16760.48799353 </i>
    <i name="eentropy">     -0.01052138 </i>
    <i name="bandstr">  -1734.80567230 </i>
    <i name="atom">   7046.17475994 </i>
    <i name="e_fr_energy">   -331.54877918 </i>
    <i name="e_wo_entrp">   -331.53825780 </i>
    <i name="e_0_energy">   -331.54351849 </i>
   </energy>
  </scstep>
  <scstep>
   <time name="diag">    0.20    0.20</time>
   <time name="diis">    0.38    0.38</time>
   <time name="orth">    0.05    0.05</time>
   <time name="total">    0.70    0.71</time>
   <energy>
    <i name="e_fr_energy">   -331.54894439 </i>
    <i name="e_wo_entrp">   -331.53834230 </i>
    <i name="e_0_energy">   -331.54364334 </i>
   </energy>
  </scstep>
  <scstep>
   <time name="diag">    0.20    0.20</time>
   <time name="diis">    0.37    0.37</time>
   <time name="orth">    0.05    0.05</time>
   <time name="total">    0.70    0.70</time>
   <energy>
    <i name="e_fr_energy">   -331.54876914 </i>
    <i name="e_wo_entrp">   -331.53815296 </i>
    <i name="e_0_energy">   -331.54346105 </i>
   </energy>
  </scstep>
  <scstep>
   <time name="diag">    0.20    0.20</time>
   <time name="diis">    0.43    0.43</time>
   <time name="orth">    0.05    0.05</time>
   <time name="total">    0.77    0.77</time>
   <energy>
    <i name="e_fr_energy">   -331.54872923 </i>
    <i name="e_wo_entrp">   -331.53811469 </i>
    <i name="e_0_energy">   -331.54342196 </i>
   </energy>
  </scstep>
  <scstep>
   <time name="diag">    0.22    0.22</time>
   <time name="diis">    0.47    0.47</time>
   <time name="orth">    0.05    0.05</time>
   <time name="total">    0.81    0.82</time>
   <energy>
    <i name="e_fr_energy">   -331.54872497 </i>
    <i name="e_wo_entrp">   -331.53811241 </i>
    <i name="e_0_energy">   -331.54341869 </i>
   </energy>
  </scstep>
  <scstep>
   <time name="diag">    0.20    0.20</time>
   <time name="diis">    0.29    0.29</time>
   <time name="orth">    0.05    0.05</time>
   <time name="total">    0.61    0.62</time>
   <energy>
    <i name="e_fr_energy">   -331.54872651 </i>
    <i name="e_wo_entrp">   -331.53811512 </i>
    <i name="e_0_energy">   -331.54342082 </i>
   </energy>
  </scstep>
  <scstep>
   <time name="diag">    0.20    0.20</time>
   <time name="diis">    0.25    0.25</time>
   <time name="orth">    0.05    0.05</time>
   <time name="total">    0.57    0.57</time>
   <energy>
    <i name="e_fr_energy">   -331.54873119 </i>
    <i name="e_wo_entrp">   -331.53811951 </i>
    <i name="e_0_energy">   -331.54342535 </i>
   </energy>
  </scstep>
  <scstep>
   <time name="diag">    0.23    0.23</time>
   <time name="diis">    0.24    0.24</time>
   <time name="orth">    0.05    0.05</time>
   <time name="total">    0.59    0.60</time>
   <energy>
    <i name="e_fr_energy">   -331.54873474 </i>
    <i name="e_wo_entrp">   -331.53812387 </i>
    <i name="e_0_energy">   -331.54342931 </i>
   </energy>
  </scstep>
  <scstep>
   <time name="diag">    0.20    0.20</time>
   <time name="diis">    0.24    0.24</time>
   <time name="orth">    0.05    0.05</time>
   <time name="total">    0.57    0.57</time>
   <energy>
    <i name="e_fr_energy">   -331.54873892 </i>
    <i name="e_wo_entrp">   -331.53812764 </i>
    <i name="e_0_energy">   -331.54343328 </i>
   </energy>
  </scstep>
  <scstep>
   <time name="diag">    0.20    0.20</time>
   <time name="diis">    0.22    0.22</time>
   <time name="orth">    0.05    0.05</time>
   <time name="total">    0.54    0.54</time>
   <energy>
    <i name="e_fr_energy">   -331.54874061 </i>
    <i name="e_wo_entrp">   -331.53812945 </i>
    <i name="e_0_energy">   -331.54343503 </i>
   </energy>
  </scstep>
  <scstep>
   <time name="diag">    0.20    0.20</time>
   <time name="diis">    0.21    0.21</time>
   <time name="orth">    0.05    0.05</time>
   <time name="total">    0.53    0.54</time>
   <energy>
    <i name="e_fr_energy">   -331.54874341 </i>
    <i name="e_wo_entrp">   -331.53813229 </i>
    <i name="e_0_energy">   -331.54343785 </i>
   </energy>
  </scstep>
  <scstep>
   <time name="diag">    0.20    0.20</time>
   <time name="diis">    0.19    0.19</time>
   <time name="orth">    0.05    0.05</time>
   <time name="total">    0.51    0.51</time>
   <energy>
    <i name="e_fr_energy">   -331.54874488 </i>
    <i name="e_wo_entrp">   -331.53813375 </i>
    <i name="e_0_energy">   -331.54343932 </i>
   </energy>
  </scstep>
  <scstep>
   <time name="diag">    0.20    0.20</time>
   <time name="diis">    0.17    0.17</time>
   <time name="orth">    0.05    0.05</time>
   <time name="total">    0.46    0.46</time>
   <energy>
    <i name="alphaZ">     96.04795369 </i>
    <i name="ewald">  15284.62534844 </i>
    <i name="hartreedc"> -21375.71504156 </i>
    <i name="XCdc">    551.66273478 </i>
    <i name="pawpsdc">  16573.49847839 </i>
    <i name="pawaedc"> -16775.89877085 </i>
    <i name="eentropy">     -0.01061115 </i>
    <i name="bandstr">  -1731.93359744 </i>
    <i name="atom">   7046.17475994 </i>
    <i name="e_fr_energy">   -331.54874577 </i>
    <i name="e_wo_entrp">   -331.53813462 </i>
    <i name="e_0_energy">   -331.54344020 </i>
   </energy>
  </scstep>
  <structure>
   <crystal>
    <varray name="basis" >
     <v>      12.82316153       0.00367688       0.00536150 </v>
     <v>       0.00212320       7.38117609       0.00309640 </v>
     <v>       0.00632886       0.00631759      14.95006044 </v>
    </varray>
    <i name="volume">   1415.02280149 </i>
    <varray name="rec_basis" >
     <v>       0.07798391      -0.00002242      -0.00003300 </v>
     <v>      -0.00003882       0.13547980      -0.00005723 </v>
     <v>      -0.00002796      -0.00002805       0.06688939 </v>
    </varray>
   </crystal>
   <varray name="positions" >
    <v>       0.16699311       0.16689816       0.25083741 </v>
    <v>      -0.00007885      -0.00012366       0.24979141 </v>
    <v>       0.05588900       0.16707974       0.25015191 </v>
    <v>       0.22247165      -0.00012723       0.25067764 </v>
    <v>       0.50005351       0.16624057       0.24542905 </v>
    <v>       0.33388544      -0.00009143       0.25132515 </v>
    <v>       0.38883969       0.16589449       0.24868266 </v>
    <v>       0.55597699      -0.00001653       0.24993229 </v>
    <v>       0.83320295       0.16684256       0.25089001 </v>
    <v>       0.66642129       0.00000503       0.25109580 </v>
    <v>       0.72206569       0.16543341       0.25009528 </v>
    <v>       0.88791708      -0.00013664       0.25043103 </v>
    <v>       0.16711090       0.49989699       0.25062732 </v>
    <v>       0.00001354       0.33348240       0.24986139 </v>
    <v>       0.05605915       0.49985517       0.25001615 </v>
    <v>       0.22157934       0.33354160       0.24998429 </v>
    <v>       0.50011160       0.49976408       0.23648389 </v>
    <v>       0.33328610       0.33287784       0.24462537 </v>
    <v>       0.38816537       0.50004088       0.24001229 </v>
    <v>       0.55548090       0.33197587       0.24001660 </v>
    <v>       0.83307706       0.49985900       0.25065189 </v>
    <v>       0.66693681       0.33274217       0.24442694 </v>
    <v>       0.72241895       0.50013704       0.24805245 </v>
    <v>       0.88832946       0.33385782       0.25027743 </v>
    <v>       0.16691179       0.83303823       0.25082880 </v>
    <v>      -0.00002738       0.66659763       0.24988981 </v>
    <v>       0.05582140       0.83287253       0.25015535 </v>
    <v>       0.22165399       0.66634051       0.25000016 </v>
    <v>       0.50013498       0.83391544       0.24528028 </v>
    <v>       0.33314325       0.66659953       0.24451566 </v>
    <v>       0.38884955       0.83403806       0.24841619 </v>
    <v>       0.55546471       0.66785356       0.23965611 </v>
    <v>       0.83338802       0.83321010       0.25080642 </v>
    <v>       0.66710389       0.66686380       0.24429619 </v>
    <v>       0.72210746       0.83451312       0.24986527 </v>
    <v>       0.88830349       0.66610350       0.25026632 </v>
    <v>       0.50463819       0.50907467       0.42274779 </v>
   </varray>
  </structure>
  <varray name="forces" >
   <v>      -0.04211203      -0.17430262      -0.04737061 </v>
   <v>       0.06542419       0.03908495       0.08964398 </v>
   <v>      -0.45428154      -0.26503245       0.03320197 </v>
   <v>      -0.07593007       0.02925123       0.13515005 </v>
   <v>       0.10178036      -0.08686767       0.17739145 </v>
   <v>      -0.30643693      -0.03035108      -0.08724090 </v>
   <v>       0.01149935       0.41188724      -0.35828285 </v>
   <v>      -0.45332908       0.04339565      -0.39046927 </v>
   <v>      -0.05237110      -0.07284216      -0.05530447 </v>
   <v>       0.26187174      -0.06577903      -0.17762792 </v>
   <v>      -0.08770890       0.63101597      -0.10958616 </v>
   <v>       0.67672939       0.09154627       0.08281633 </v>
   <v>      -0.30971181       0.00507607      -0.10589992 </v>
   <v>       0.10445967       0.04560294       0.04843559 </v>
   <v>      -0.44087964       0.08500172       0.09175231 </v>
   <v>       0.61387352      -0.13778875      -0.20396727 </v>
   <v>      -0.04762631       0.08849489       0.08834903 </v>
   <v>      -0.14190920      -0.03505656       0.28349258 </v>
   <v>       0.25131812      -0.11045952      -0.05501479 </v>
   <v>       0.04032729       0.41964925       0.01060804 </v>
   <v>       0.19011399       0.04683171      -0.06410763 </v>
   <v>       0.04727733      -0.06617166       0.25790243 </v>
   <v>      -0.46365852      -0.14682623      -0.44194344 </v>
   <v>       0.25871866      -0.23143815       0.04997711 </v>
   <v>       0.03689698       0.09723684      -0.04322664 </v>
   <v>       0.10790656      -0.18564875       0.04574965 </v>
   <v>      -0.43242962       0.27102822       0.03481968 </v>
   <v>       0.49427931       0.14601596      -0.20311771 </v>
   <v>       0.06449190      -0.08014143       0.12997822 </v>
   <v>      -0.03623675       0.23930633       0.28312301 </v>
   <v>      -0.01770514      -0.44370021      -0.33355322 </v>
   <v>       0.10117443      -0.38735647       0.04233871 </v>
   <v>      -0.19760628      -0.03986549      -0.06066165 </v>
   <v>      -0.10213973       0.24146227       0.22475227 </v>
   <v>      -0.07202115      -0.59575458      -0.09424786 </v>
   <v>       0.30527194       0.21781728       0.04262105 </v>
   <v>       0.00067910       0.00567797       0.67951886 </v>
  </varray>
  <varray name="stress" >
   <v>       3.76512900      -0.17385274      -0.08567223 </v>
   <v>      -0.17385275       4.05208878      -0.01633796 </v>
   <v>      -0.08567221      -0.01633793       1.77966186 </v>
  </varray>
  <energy>
   <i name="e_fr_energy">   -331.54874577 </i>
   <i name="e_wo_entrp">   -331.54344020 </i>
   <i name="e_0_energy">     -0.01061115 </i>
  </energy>
  <time name="totalsc">    9.11    9.16</time>
 </calculation>
 <calculation>
  <scstep>
   <time name="dav">    0.92    0.95</time>
   <time name="total">    1.00    1.03</time>
   <energy>
    <i name="alphaZ">     96.04795369 </i>
    <i name="ewald">  15249.92759135 </i>
    <i name="hartreedc"> -21334.10826213 </i>
    <i name="XCdc">    551.62351022 </i>
    <i name="pawpsdc">  16573.49336285 </i>
    <i name="pawaedc"> -16775.89364681 </i>
    <i name="eentropy">     -0.01173612 </i>
    <i name="bandstr">  -1738.84715652 </i>
    <i name="atom">   7046.17475994 </i>
    <i name="e_fr_energy">   -331.59362353 </i>
    <i name="e_wo_entrp">   -331.58188741 </i>
    <i name="e_0_energy">   -331.58775547 </i>
   </energy>
  </scstep>
  <scstep>
   <time name="diag">    0.20    0.20</time>
   <time name="diis">    0.37    0.37</time>
   <time name="orth">    0.05    0.05</time>
   <time name="total">    0.69    0.69</time>
   <energy>
    <i name="e_fr_energy">   -331.62586163 </i>
    <i name="e_wo_entrp">   -331.61414175 </i>
    <i name="e_0_energy">   -331.62000169 </i>
   </energy>
  </scstep>
  <scstep>
   <time name="diag">    0.20    0.20</time>
   <time name="diis">    0.41    0.41</time>
   <time name="orth">    0.05    0.05</time>
   <time name="total">    0.73    0.73</time>
   <energy>
    <i name="e_fr_energy">   -331.62320936 </i>
    <i name="e_wo_entrp">   -331.61152471 </i>
    <i name="e_0_energy">   -331.61736704 </i>
   </energy>
  </scstep>
  <scstep>
   <time name="diag">    0.20    0.20</time>
   <time name="diis">    0.37    0.37</time>
   <time name="orth">    0.05    0.05</time>
   <time name="total">    0.69    0.70</time>
   <energy>
    <i name="e_fr_energy">   -331.62212560 </i>
    <i name="e_wo_entrp">   -331.61048243 </i>
    <i name="e_0_energy">   -331.61630402 </i>
   </energy>
  </scstep>
  <scstep>
   <time name="diag">    0.20    0.20</time>
   <time name="diis">    0.38    0.38</time>
   <time name="orth">    0.05    0.05</time>
   <time name="total">    0.70    0.70</time>
   <energy>
    <i name="e_fr_energy">   -331.62196021 </i>
    <i name="e_wo_entrp">   -331.61032243 </i>
    <i name="e_0_energy">   -331.61614132 </i>
   </energy>
  </scstep>
  <scstep>
   <time name="diag">    0.21    0.22</time>
   <time name="diis">    0.37    0.37</time>
   <time name="orth">    0.05    0.05</time>
   <time name="total">    0.70    0.72</time>
   <energy>
    <i name="e_fr_energy">   -331.62193875 </i>
    <i name="e_wo_entrp">   -331.61030301 </i>
    <i name="e_0_energy">   -331.61612088 </i>
   </energy>
  </scstep>
  <scstep>
   <time name="diag">    0.20    0.20</time>
   <time name="diis">    0.38    0.38</time>
   <time name="orth">    0.05    0.05</time>
   <time name="total">    0.70    0.70</time>
   <energy>
    <i name="e_fr_energy">   -331.62195277 </i>
    <i name="e_wo_entrp">   -331.61031536 </i>
    <i name="e_0_energy">   -331.61613407 </i>
   </energy>
  </scstep>
  <scstep>
   <time name="diag">    0.20    0.20</time>
   <time name="diis">    0.35    0.36</time>
   <time name="orth">    0.05    0.05</time>
   <time name="total">    0.68    0.68</time>
   <energy>
    <i name="e_fr_energy">   -331.62197064 </i>
    <i name="e_wo_entrp">   -331.61033199 </i>
    <i name="e_0_energy">   -331.61615132 </i>
   </energy>
  </scstep>
  <scstep>
   <time name="diag">    0.20    0.20</time>
   <time name="diis">    0.27    0.27</time>
   <time name="orth">    0.05    0.05</time>
   <time name="total">    0.60    0.60</time>
   <energy>
    <i name="e_fr_energy">   -331.62199889 </i>
    <i name="e_wo_entrp">   -331.61036127 </i>
    <i name="e_0_energy">   -331.61618008 </i>
   </energy>
  </scstep>
  <scstep>
   <time name="diag">    0.20    0.20</time>
   <time name="diis">    0.27    0.27</time>
   <time name="orth">    0.05    0.05</time>
   <time name="total">    0.59    0.59</time>
   <energy>
    <i name="e_fr_energy">   -331.62201809 </i>
    <i name="e_wo_entrp">   -331.61038056 </i>
    <i name="e_0_energy">   -331.61619932 </i>
   </energy>
  </scstep>
  <scstep>
   <time name="diag">    0.20    0.20</time>
   <time name="diis">    0.24    0.24</time>
   <time name="orth">    0.05    0.05</time>
   <time name="total">    0.56    0.57</time>
   <energy>
    <i name="e_fr_energy">   -331.62203799 </i>
    <i name="e_wo_entrp">   -331.61040051 </i>
    <i name="e_0_energy">   -331.61621925 </i>
   </energy>
  </scstep>
  <scstep>
   <time name="diag">    0.20    0.20</time>
   <time name="diis">    0.23    0.23</time>
   <time name="orth">    0.05    0.05</time>
   <time name="total">    0.56    0.56</time>
   <energy>
    <i name="e_fr_energy">   -331.62205182 </i>
    <i name="e_wo_entrp">   -331.61041439 </i>
    <i name="e_0_energy">   -331.61623311 </i>
   </energy>
  </scstep>
  <scstep>
   <time name="diag">    0.20    0.20</time>
   <time name="diis">    0.24    0.24</time>
   <time name="orth">    0.05    0.05</time>
   <time name="total">    0.57    0.57</time>
   <energy>
    <i name="e_fr_energy">   -331.62206068 </i>
    <i name="e_wo_entrp">   -331.61042332 </i>
    <i name="e_0_energy">   -331.61624200 </i>
   </energy>
  </scstep>
  <scstep>
   <time name="diag">    0.20    0.20</time>
   <time name="diis">    0.20    0.20</time>
   <time name="orth">    0.05    0.05</time>
   <time name="total">    0.53    0.53</time>
   <energy>
    <i name="e_fr_energy">   -331.62206618 </i>
    <i name="e_wo_entrp">   -331.61042873 </i>
    <i name="e_0_energy">   -331.61624746 </i>
   </energy>
  </scstep>
  <scstep>
   <time name="diag">    0.20    0.20</time>
   <time name="diis">    0.19    0.19</time>
   <time name="orth">    0.05    0.05</time>
   <time name="total">    0.51    0.51</time>
   <energy>
    <i name="e_fr_energy">   -331.62206778 </i>
    <i name="e_wo_entrp">   -331.61043034 </i>
    <i name="e_0_energy">   -331.61624906 </i>
   </energy>
  </scstep>
  <scstep>
   <time name="diag">    0.20    0.20</time>
   <time name="diis">    0.19    0.19</time>
   <time name="orth">    0.05    0.05</time>
   <time name="total">    0.48    0.49</time>
   <energy>
    <i name="alphaZ">     96.04795369 </i>
    <i name="ewald">  15249.92759135 </i>
    <i name="hartreedc"> -21343.42158807 </i>
    <i name="XCdc">    551.83558734 </i>
    <i name="pawpsdc">  16615.75683566 </i>
    <i name="pawaedc"> -16818.14488609 </i>
    <i name="eentropy">     -0.01163742 </i>
    <i name="bandstr">  -1729.78668469 </i>
    <i name="atom">   7046.17475994 </i>
    <i name="e_fr_energy">   -331.62206829 </i>
    <i name="e_wo_entrp">   -331.61043087 </i>
    <i name="e_0_energy">   -331.61624958 </i>
   </energy>
  </scstep>
  <structure>
   <crystal>
    <varray name="basis" >
     <v>      12.81472337       0.00320365       0.00483882 </v>
     <v>       0.00185046       7.37701877       0.00310663 </v>
     <v>       0.00570744       0.00632705      14.96833454 </v>
    </varray>
    <i name="volume">   1415.02280149 </i>
    <varray name="rec_basis" >
     <v>       0.07803526      -0.00001956      -0.00002975 </v>
     <v>      -0.00003387       0.13555615      -0.00005729 </v>
     <v>      -0.00002522      -0.00002813       0.06680772 </v>
    </varray>
   </crystal>
   <varray name="positions" >
    <v>       0.16694987       0.16579979       0.25088244 </v>
    <v>      -0.00004199       0.00004383       0.24994278 </v>
    <v>       0.05516677       0.16606391       0.25027202 </v>
    <v>       0.22265995      -0.00005269       0.25111025 </v>
    <v>       0.50015082       0.16684995       0.24496076 </v>
    <v>       0.33338899      -0.00004124       0.25138887 </v>
    <v>       0.38870264       0.16637128       0.24776314 </v>
    <v>       0.55546963      -0.00001142       0.24861087 </v>
    <v>       0.83312967       0.16629532       0.25093003 </v>
    <v>       0.66710201      -0.00000890       0.25102426 </v>
    <v>       0.72180062       0.16653924       0.24967340 </v>
    <v>       0.88911360       0.00011175       0.25073298 </v>
    <v>       0.16644154       0.49997988       0.25057962 </v>
    <v>       0.00010108       0.33390257       0.24992334 </v>
    <v>       0.05557860       0.50004546       0.25025864 </v>
    <v>       0.22240294       0.33323326       0.24929818 </v>
    <v>       0.50006160       0.49982577       0.23606108 </v>
    <v>       0.33333397       0.33255104       0.24425549 </v>
    <v>       0.38871483       0.49980156       0.24057198 </v>
    <v>       0.55546769       0.33355903       0.24075892 </v>
    <v>       0.83351705       0.50005883       0.25065013 </v>
    <v>       0.66685070       0.33212954       0.24398952 </v>
    <v>       0.72185786       0.49977092       0.24686724 </v>
    <v>       0.88859709       0.33335642       0.25041848 </v>
    <v>       0.16695135       0.83397768       0.25087961 </v>
    <v>       0.00006443       0.66586326       0.24995435 </v>
    <v>       0.05509400       0.83378993       0.25027727 </v>
    <v>       0.22228710       0.66652677       0.24931324 </v>
    <v>       0.50020753       0.83281100       0.24480117 </v>
    <v>       0.33328707       0.66740601       0.24411991 </v>
    <v>       0.38874573       0.83347009       0.24755103 </v>
    <v>       0.55555245       0.66670172       0.24028398 </v>
    <v>       0.83313388       0.83349944       0.25080777 </v>
    <v>       0.66670794       0.66778292       0.24383747 </v>
    <v>       0.72185042       0.83340830       0.24945820 </v>
    <v>       0.88863592       0.66634394       0.25039475 </v>
    <v>       0.50466471       0.50919388       0.42849682 </v>
   </varray>
  </structure>
  <varray name="forces" >
   <v>      -0.11260730       0.33925042      -0.06400220 </v>
   <v>       0.00441037      -0.04407072       0.12177410 </v>
   <v>       0.26587591       0.34543545       0.02609448 </v>
   <v>      -0.30370135      -0.01719390       0.07473581 </v>
   <v>      -0.04747442      -0.07559055       0.15708823 </v>
   <v>       0.28747312      -0.03365992      -0.25285278 </v>
   <v>       0.10076738       0.04504064      -0.23002258 </v>
   <v>       0.14513541      -0.02996966      -0.19093313 </v>
   <v>       0.18124939       0.17558750      -0.07137150 </v>
   <v>      -0.48802124      -0.02029179      -0.31709115 </v>
   <v>       0.27061964      -0.08426581      -0.02300457 </v>
   <v>      -0.44684429      -0.07641492       0.02933953 </v>
   <v>       0.40940126      -0.05460242      -0.20539996 </v>
   <v>      -0.03969626      -0.37657933       0.08941293 </v>
   <v>      -0.06978177      -0.05248785       0.06273920 </v>
   <v>      -0.34275989      -0.10345596      -0.06287779 </v>
   <v>      -0.00175441       0.07567537       0.40635762 </v>
   <v>       0.07503156       0.24671799       0.27263358 </v>
   <v>      -0.11665975       0.08145891      -0.22091362 </v>
   <v>       0.02793543      -0.26408925      -0.20315455 </v>
   <v>      -0.33363905      -0.10339241      -0.17552836 </v>
   <v>      -0.10479993       0.47862973       0.26834156 </v>
   <v>       0.14001588       0.11516918      -0.25934886 </v>
   <v>       0.07138823      -0.06700118       0.02751811 </v>
   <v>      -0.15863209      -0.32886009      -0.06023061 </v>
   <v>      -0.01676130       0.41429351       0.08234037 </v>
   <v>       0.28265683      -0.29478115       0.02736610 </v>
   <v>      -0.24738583       0.19202981      -0.08013937 </v>
   <v>      -0.07857670       0.20361666       0.12143162 </v>
   <v>       0.08442764      -0.34922623       0.27529819 </v>
   <v>       0.07290024      -0.02350681      -0.20635479 </v>
   <v>      -0.05949372       0.07375555      -0.14827764 </v>
   <v>       0.23418645      -0.13002744      -0.06563376 </v>
   <v>       0.05779001      -0.53061162       0.23551749 </v>
   <v>       0.22269412       0.07346381      -0.00848630 </v>
   <v>       0.03450763       0.19124659       0.02188025 </v>
   <v>       0.00012279       0.00870786       0.54575433 </v>
  </varray>
  <varray name="stress" >
   <v>       5.55139027      -0.17116693      -0.02751082 </v>
   <v>      -0.17116694       5.80468869       0.00731442 </v>
   <v>      -0.02751078       0.00731441       1.47008175 </v>
  </varray>
  <energy>
   <i name="e_fr_energy">   -331.62206829 </i>
   <i name="e_wo_entrp">   -331.61624958 </i>
   <i name="e_0_energy">     -0.01163742 </i>
  </energy>
  <time name="totalsc">   11.07   11.17</time>
 </calculation>
 <calculation>
  <scstep>
   <time name="dav">    1.10    1.10</time>
   <time name="total">    1.18    1.18</time>
   <energy>
    <i name="alphaZ">     96.04795369 </i>
    <i name="ewald">  15253.68242372 </i>
    <i name="hartreedc"> -21347.94829494 </i>
    <i name="XCdc">    551.83967810 </i>
    <i name="pawpsdc">  16615.75926785 </i>
    <i name="pawaedc"> -16818.14716206 </i>
    <i name="eentropy">     -0.01150985 </i>
    <i name="bandstr">  -1729.02018101 </i>
    <i name="atom">   7046.17475994 </i>
    <i name="e_fr_energy">   -331.62306455 </i>
    <i name="e_wo_entrp">   -331.61155470 </i>
    <i name="e_0_energy">   -331.61730963 </i>
   </energy>
  </scstep>
  <scstep>
   <time name="diag">    0.20    0.20</time>
   <time name="diis">    0.38    0.38</time>
   <time name="orth">    0.05    0.05</time>
   <time name="total">    0.71    0.71</time>
   <energy>
    <i name="e_fr_energy">   -331.62324369 </i>
    <i name="e_wo_entrp">   -331.61173066 </i>
    <i name="e_0_energy">   -331.61748717 </i>
   </energy>
  </scstep>
  <scstep>
   <time name="diag">    0.20    0.20</time>
   <time name="diis">    0.39    0.39</time>
   <time name="orth">    0.05    0.05</time>
   <time name="total">    0.72    0.72</time>
   <energy>
    <i name="e_fr_energy">   -331.62320306 </i>
    <i name="e_wo_entrp">   -331.61168513 </i>
    <i name="e_0_energy">   -331.61744409 </i>
   </energy>
  </scstep>
  <scstep>
   <time name="diag">    0.20    0.20</time>
   <time name="diis">    0.38    0.38</time>
   <time name="orth">    0.05    0.05</time>
   <time name="total">    0.70    0.70</time>
   <energy>
    <i name="e_fr_energy">   -331.62319747 </i>
    <i name="e_wo_entrp">   -331.61167646 </i>
    <i name="e_0_energy">   -331.61743696 </i>
   </energy>
  </scstep>
  <scstep>
   <time name="diag">    0.20    0.20</time>
   <time name="diis">    0.35    0.35</time>
   <time name="orth">    0.05    0.05</time>
   <time name="total">    0.68    0.68</time>
   <energy>
    <i name="e_fr_energy">   -331.62319533 </i>
    <i name="e_wo_entrp">   -331.61167330 </i>
    <i name="e_0_energy">   -331.61743431 </i>
   </energy>
  </scstep>
  <scstep>
   <time name="diag">    0.20    0.20</time>
   <time name="diis">    0.27    0.30</time>
   <time name="orth">    0.06    0.06</time>
   <time name="total">    0.57    0.61</time>
   <energy>
    <i name="alphaZ">     96.04795369 </i>
    <i name="ewald">  15253.68242372 </i>
    <i name="hartreedc"> -21347.10243533 </i>
    <i name="XCdc">    551.81737092 </i>
    <i name="pawpsdc">  16610.75580062 </i>
    <i name="pawaedc"> -16813.14547989 </i>
    <i name="eentropy">     -0.01152190 </i>
    <i name="bandstr">  -1729.84206728 </i>
    <i name="atom">   7046.17475994 </i>
    <i name="e_fr_energy">   -331.62319550 </i>
    <i name="e_wo_entrp">   -331.61167360 </i>
    <i name="e_0_energy">   -331.61743455 </i>
   </energy>
  </scstep>
  <structure>
   <crystal>
    <varray name="basis" >
     <v>      12.81564906       0.00325559       0.00489619 </v>
     <v>       0.00188040       7.37747480       0.00310551 </v>
     <v>       0.00577564       0.00632601      14.96632826 </v>
    </varray>
    <i name="volume">   1415.02280149 </i>
    <varray name="rec_basis" >
     <v>       0.07802962      -0.00001988      -0.00003010 </v>
     <v>      -0.00003441       0.13554777      -0.00005728 </v>
     <v>      -0.00002552      -0.00002812       0.06681668 </v>
    </varray>
   </crystal>
   <varray name="positions" >
    <v>       0.16695462       0.16592042       0.25087750 </v>
    <v>      -0.00004604       0.00002544       0.24992618 </v>
    <v>       0.05524610       0.16617547       0.25025886 </v>
    <v>       0.22263927      -0.00006087       0.25106283 </v>
    <v>       0.50014013       0.16678302       0.24501210 </v>
    <v>       0.33344351      -0.00004675       0.25138189 </v>
    <v>       0.38871769       0.16631892       0.24786394 </v>
    <v>       0.55552536      -0.00001198       0.24875574 </v>
    <v>       0.83313772       0.16635542       0.25092565 </v>
    <v>       0.66702724      -0.00000738       0.25103210 </v>
    <v>       0.72182973       0.16641779       0.24971965 </v>
    <v>       0.88898218       0.00008446       0.25069988 </v>
    <v>       0.16651506       0.49997078       0.25058485 </v>
    <v>       0.00009146       0.33385642       0.24991655 </v>
    <v>       0.05563138       0.50002457       0.25023206 </v>
    <v>       0.22231249       0.33326712       0.24937339 </v>
    <v>       0.50006710       0.49981899       0.23610743 </v>
    <v>       0.33332871       0.33258693       0.24429603 </v>
    <v>       0.38865448       0.49982784       0.24051062 </v>
    <v>       0.55546914       0.33338517       0.24067754 </v>
    <v>       0.83346873       0.50003689       0.25065033 </v>
    <v>       0.66686016       0.33219682       0.24403747 </v>
    <v>       0.72191949       0.49981113       0.24699717 </v>
    <v>       0.88856770       0.33341148       0.25040302 </v>
    <v>       0.16694700       0.83387451       0.25087404 </v>
    <v>       0.00005435       0.66594391       0.24994727 </v>
    <v>       0.05517389       0.83368919       0.25026391 </v>
    <v>       0.22221757       0.66650631       0.24938854 </v>
    <v>       0.50019956       0.83293229       0.24485369 </v>
    <v>       0.33327128       0.66731744       0.24416329 </v>
    <v>       0.38875714       0.83353246       0.24764588 </v>
    <v>       0.55554282       0.66682821       0.24021515 </v>
    <v>       0.83316180       0.83346766       0.25080763 </v>
    <v>       0.66675143       0.66768198       0.24388776 </v>
    <v>       0.72187866       0.83352963       0.24950282 </v>
    <v>       0.88859941       0.66631753       0.25038067 </v>
    <v>       0.50466176       0.50918079       0.42786658 </v>
   </varray>
  </structure>
  <varray name="forces" >
   <v>      -0.10571395       0.28461349      -0.06211461 </v>
   <v>       0.01003799      -0.03510664       0.11821279 </v>
   <v>       0.18778210       0.27861748       0.02521214 </v>
   <v>      -0.27851563      -0.00946560       0.08102292 </v>
   <v>      -0.03180107      -0.07850172       0.16194694 </v>
   <v>       0.21680498      -0.03173805      -0.23131873 </v>
   <v>       0.09156021       0.08486626      -0.24161174 </v>
   <v>       0.07976611      -0.02148377      -0.21040825 </v>
   <v>       0.15481360       0.14301831      -0.06986435 </v>
   <v>      -0.40711554      -0.02501155      -0.29802235 </v>
   <v>       0.23269132      -0.00725649      -0.03126041 </v>
   <v>      -0.31523727      -0.05874861       0.03387242 </v>
   <v>       0.33221986      -0.05176061      -0.19784765 </v>
   <v>      -0.02435267      -0.33015871       0.08449520 </v>
   <v>      -0.10950323      -0.03719143       0.06525236 </v>
   <v>      -0.24160033      -0.10852123      -0.08142478 </v>
   <v>      -0.00959663       0.07417450       0.37161460 </v>
   <v>       0.05077144       0.21774154       0.27176084 </v>
   <v>      -0.07731708       0.06113491      -0.20442124 </v>
   <v>       0.03231515      -0.18635955      -0.17521129 </v>
   <v>      -0.28142654      -0.08835145      -0.16368644 </v>
   <v>      -0.08673832       0.41840532       0.26991840 </v>
   <v>       0.08065233       0.08809344      -0.27681385 </v>
   <v>       0.09029373      -0.08348612       0.02831110 </v>
   <v>      -0.13445833      -0.28242042      -0.05760758 </v>
   <v>      -0.00628345       0.34576506       0.07756359 </v>
   <v>       0.20509692      -0.23220106       0.02824016 </v>
   <v>      -0.16976545       0.18974940      -0.09466089 </v>
   <v>      -0.06287410       0.17603432       0.12244755 </v>
   <v>       0.07366211      -0.28557169       0.27543029 </v>
   <v>       0.05660601      -0.06821191      -0.22577450 </v>
   <v>      -0.04455040       0.01762096      -0.12629780 </v>
   <v>       0.18795878      -0.11940429      -0.06514407 </v>
   <v>       0.03799722      -0.44584222       0.23563949 </v>
   <v>       0.19247524      -0.00229325      -0.02308122 </v>
   <v>       0.06942598       0.19734416       0.02794761 </v>
   <v>       0.00391890       0.01190724       0.55768334 </v>
  </varray>
  <varray name="stress" >
   <v>       5.34811675      -0.17559193      -0.02216788 </v>
   <v>      -0.17559192       5.61229500       0.01401774 </v>
   <v>      -0.02216786       0.01401773       1.48573427 </v>
  </varray>
  <energy>
   <i name="e_fr_energy">   -331.62319550 </i>
   <i name="e_wo_entrp">   -331.61743455 </i>
   <i name="e_0_energy">     -0.01152190 </i>
  </energy>
  <time name="totalsc">    5.32    5.38</time>
 </calculation>
 <calculation>
  <scstep>
   <time name="dav">    0.95    0.95</time>
   <time name="total">    1.03    1.03</time>
   <energy>
    <i name="alphaZ">     96.04795369 </i>
    <i name="ewald">  15147.02347889 </i>
    <i name="hartreedc"> -21245.76269026 </i>
    <i name="XCdc">    551.79023671 </i>
    <i name="pawpsdc">  16610.77298546 </i>
    <i name="pawaedc"> -16813.16175154 </i>
    <i name="eentropy">     -0.01319314 </i>
    <i name="bandstr">  -1724.54586283 </i>
    <i name="atom">   7046.17475994 </i>
    <i name="e_fr_energy">   -331.67408307 </i>
    <i name="e_wo_entrp">   -331.66088993 </i>
    <i name="e_0_energy">   -331.66748650 </i>
   </energy>
  </scstep>
  <scstep>
   <time name="diag">    0.20    0.20</time>
   <time name="diis">    0.37    0.37</time>
   <time name="orth">    0.05    0.05</time>
   <time name="total">    0.69    0.70</time>
   <energy>
    <i name="e_fr_energy">   -331.68728265 </i>
    <i name="e_wo_entrp">   -331.67416178 </i>
    <i name="e_0_energy">   -331.68072222 </i>
   </energy>
  </scstep>
  <scstep>
   <time name="diag">    0.20    0.20</time>
   <time name="diis">    0.40    0.40</time>
   <time name="orth">    0.04    0.07</time>
   <time name="total">    0.72    0.75</time>
   <energy>
    <i name="e_fr_energy">   -331.68628670 </i>
    <i name="e_wo_entrp">   -331.67321835 </i>
    <i name="e_0_energy">   -331.67975253 </i>
   </energy>
  </scstep>
  <scstep>
   <time name="diag">    0.20    0.20</time>
   <time name="diis">    0.37    0.37</time>
   <time name="orth">    0.05    0.05</time>
   <time name="total">    0.69    0.69</time>
   <energy>
    <i name="e_fr_energy">   -331.68591156 </i>
    <i name="e_wo_entrp">   -331.67288265 </i>
    <i name="e_0_energy">   -331.67939710 </i>
   </energy>
  </scstep>
  <scstep>
   <time name="diag">    0.20    0.20</time>
   <time name="diis">    0.38    0.38</time>
   <time name="orth">    0.05    0.05</time>
   <time name="total">    0.71    0.71</time>
   <energy>
    <i name="e_fr_energy">   -331.68588681 </i>
    <i name="e_wo_entrp">   -331.67286014 </i>
    <i name="e_0_energy">   -331.67937347 </i>
   </energy>
  </scstep>
  <scstep>
   <time name="diag">    0.20    0.20</time>
   <time name="diis">    0.37    0.37</time>
   <time name="orth">    0.05    0.05</time>
   <time name="total">    0.70    0.70</time>
   <energy>
    <i name="e_fr_energy">   -331.68591163 </i>
    <i name="e_wo_entrp">   -331.67287946 </i>
    <i name="e_0_energy">   -331.67939555 </i>
   </energy>
  </scstep>
  <scstep>
   <time name="diag">    0.20    0.20</time>
   <time name="diis">    0.36    0.36</time>
   <time name="orth">    0.05    0.05</time>
   <time name="total">    0.69    0.69</time>
   <energy>
    <i name="e_fr_energy">   -331.68592737 </i>
    <i name="e_wo_entrp">   -331.67289603 </i>
    <i name="e_0_energy">   -331.67941170 </i>
   </energy>
  </scstep>
  <scstep>
   <time name="diag">    0.20    0.20</time>
   <time name="diis">    0.27    0.27</time>
   <time name="orth">    0.05    0.05</time>
   <time name="total">    0.59    0.60</time>
   <energy>
    <i name="e_fr_energy">   -331.68594838 </i>
    <i name="e_wo_entrp">   -331.67291419 </i>
    <i name="e_0_energy">   -331.67943128 </i>
   </energy>
  </scstep>
  <scstep>
   <time name="diag">    0.20    0.20</time>
   <time name="diis">    0.24    0.24</time>
   <time name="orth">    0.05    0.05</time>
   <time name="total">    0.57    0.57</time>
   <energy>
    <i name="e_fr_energy">   -331.68595964 </i>
    <i name="e_wo_entrp">   -331.67292591 </i>
    <i name="e_0_energy">   -331.67944277 </i>
   </energy>
  </scstep>
  <scstep>
   <time name="diag">    0.20    0.20</time>
   <time name="diis">    0.27    0.27</time>
   <time name="orth">    0.05    0.05</time>
   <time name="total">    0.59    0.59</time>
   <energy>
    <i name="e_fr_energy">   -331.68598004 </i>
    <i name="e_wo_entrp">   -331.67294642 </i>
    <i name="e_0_energy">   -331.67946323 </i>
   </energy>
  </scstep>
  <scstep>
   <time name="diag">    0.24    0.24</time>
   <time name="diis">    0.24    0.24</time>
   <time name="orth">    0.05    0.05</time>
   <time name="total">    0.60    0.61</time>
   <energy>
    <i name="e_fr_energy">   -331.68598525 </i>
    <i name="e_wo_entrp">   -331.67295132 </i>
    <i name="e_0_energy">   -331.67946828 </i>
   </energy>
  </scstep>
  <scstep>
   <time name="diag">    0.20    0.20</time>
   <time name="diis">    0.23    0.23</time>
   <time name="orth">    0.05    0.05</time>
   <time name="total">    0.55    0.56</time>
   <energy>
    <i name="e_fr_energy">   -331.68598962 </i>
    <i name="e_wo_entrp">   -331.67295586 </i>
    <i name="e_0_energy">   -331.67947274 </i>
   </energy>
  </scstep>
  <scstep>
   <time name="diag">    0.20    0.20</time>
   <time name="diis">    0.21    0.21</time>
   <time name="orth">    0.07    0.07</time>
   <time name="total">    0.56    0.56</time>
   <energy>
    <i name="e_fr_energy">   -331.68599076 </i>
    <i name="e_wo_entrp">   -331.67295721 </i>
    <i name="e_0_energy">   -331.67947399 </i>
   </energy>
  </scstep>
  <scstep>
   <time name="diag">    0.20    0.20</time>
   <time name="diis">    0.19    0.19</time>
   <time name="orth">    0.05    0.05</time>
   <time name="total">    0.48    0.49</time>
   <energy>
    <i name="alphaZ">     96.04795369 </i>
    <i name="ewald">  15147.02347889 </i>
    <i name="hartreedc"> -21242.14927786 </i>
    <i name="XCdc">    551.66906708 </i>
    <i name="pawpsdc">  16583.95127901 </i>
    <i name="pawaedc"> -16786.31242274 </i>
    <i name="eentropy">     -0.01303367 </i>
    <i name="bandstr">  -1728.07779557 </i>
    <i name="atom">   7046.17475994 </i>
    <i name="e_fr_energy">   -331.68599123 </i>
    <i name="e_wo_entrp">   -331.67295755 </i>
    <i name="e_0_energy">   -331.67947439 </i>
   </energy>
  </scstep>
  <structure>
   <crystal>
    <varray name="basis" >
     <v>      12.81983626       0.00162420       0.00440498 </v>
     <v>       0.00094072       7.38147417       0.00316876 </v>
     <v>       0.00520801       0.00646263      14.95333265 </v>
    </varray>
    <i name="volume">   1415.02280149 </i>
    <varray name="rec_basis" >
     <v>       0.07800413      -0.00000993      -0.00002716 </v>
     <v>      -0.00001714       0.13547432      -0.00005854 </v>
     <v>      -0.00002297      -0.00002871       0.06687474 </v>
    </varray>
   </crystal>
   <varray name="positions" >
    <v>       0.16672109       0.16623402       0.25079984 </v>
    <v>      -0.00000434       0.00000575       0.25021538 </v>
    <v>       0.05518239       0.16651761       0.25037268 </v>
    <v>       0.22220509      -0.00004842       0.25145770 </v>
    <v>       0.50013585       0.16687974       0.24500466 </v>
    <v>       0.33357226      -0.00012483       0.25103094 </v>
    <v>       0.38881556       0.16689394       0.24690824 </v>
    <v>       0.55537846      -0.00008197       0.24761245 </v>
    <v>       0.83339780       0.16651568       0.25083190 </v>
    <v>       0.66663556      -0.00010021       0.25048861 </v>
    <v>       0.72212798       0.16705462       0.24941488 </v>
    <v>       0.88907936       0.00003300       0.25093750 </v>
    <v>       0.16676691       0.49984382       0.25022354 </v>
    <v>       0.00009615       0.33298172       0.25009587 </v>
    <v>       0.05512878       0.50001158       0.25048673 </v>
    <v>       0.22233113       0.33271284       0.24882682 </v>
    <v>       0.50001800       0.50010836       0.23647954 </v>
    <v>       0.33345671       0.33313355       0.24453174 </v>
    <v>       0.38883164       0.49989352       0.24050136 </v>
    <v>       0.55552494       0.33369718       0.24082659 </v>
    <v>       0.83317968       0.49985563       0.25037434 </v>
    <v>       0.66663790       0.33325690       0.24422967 </v>
    <v>       0.72174218       0.49989281       0.24582355 </v>
    <v>       0.88890516       0.33282659       0.25053489 </v>
    <v>       0.16670688       0.83347368       0.25080783 </v>
    <v>       0.00009672       0.66668362       0.25011599 </v>
    <v>       0.05514135       0.83344599       0.25038425 </v>
    <v>       0.22226311       0.66726523       0.24881897 </v>
    <v>       0.50011933       0.83287163       0.24477322 </v>
    <v>       0.33350191       0.66682562       0.24439006 </v>
    <v>       0.38880632       0.83296021       0.24674941 </v>
    <v>       0.55550795       0.66619926       0.24037797 </v>
    <v>       0.83337884       0.83323349       0.25069887 </v>
    <v>       0.66658912       0.66671103       0.24401013 </v>
    <v>       0.72210272       0.83286053       0.24922068 </v>
    <v>       0.88893455       0.66713438       0.25050421 </v>
    <v>       0.50468505       0.50929193       0.43223897 </v>
   </varray>
  </structure>
  <varray name="forces" >
   <v>      -0.00567446       0.11897104      -0.04424373 </v>
   <v>      -0.00956958      -0.02832015       0.12018172 </v>
   <v>       0.22204618       0.02842060       0.03416164 </v>
   <v>       0.02791226      -0.01973063      -0.01020177 </v>
   <v>       0.02216375       0.00999162      -0.01949374 </v>
   <v>      -0.00940470       0.01325527      -0.31981268 </v>
   <v>       0.02615016      -0.11224209      -0.02360418 </v>
   <v>       0.07526160      -0.00387883      -0.03391013 </v>
   <v>       0.04343526       0.02172896      -0.04957860 </v>
   <v>       0.03629990       0.01956398      -0.32118510 </v>
   <v>      -0.10343631      -0.15225812      -0.01447446 </v>
   <v>      -0.29199829      -0.03572112      -0.00302606 </v>
   <v>      -0.04649013       0.03816334      -0.19828453 </v>
   <v>      -0.03541001       0.07062771       0.10474085 </v>
   <v>       0.34185440      -0.05988695       0.01039815 </v>
   <v>      -0.18937140       0.18082310       0.02041701 </v>
   <v>      -0.00098325      -0.11687003       0.32390362 </v>
   <v>      -0.00924098       0.00755293       0.11521568 </v>
   <v>      -0.13454262       0.05638622      -0.09768719 </v>
   <v>      -0.09362243      -0.24574142      -0.12064581 </v>
   <v>       0.12606644       0.03772355      -0.19781444 </v>
   <v>       0.08714375      -0.05794994       0.12647325 </v>
   <v>       0.28775868       0.06346829      -0.01963057 </v>
   <v>      -0.20218496       0.19183862      -0.00618758 </v>
   <v>      -0.03645310      -0.05474497      -0.04093580 </v>
   <v>      -0.03239941       0.02641468       0.09839494 </v>
   <v>       0.22687787      -0.05444388       0.03531446 </v>
   <v>      -0.12484580      -0.24005727       0.01073361 </v>
   <v>       0.01654538       0.01820970      -0.03543779 </v>
   <v>      -0.07857353      -0.07465180       0.12498239 </v>
   <v>       0.04972028       0.13621791      -0.01635327 </v>
   <v>      -0.07217126       0.32023834      -0.07578354 </v>
   <v>       0.06611734       0.02583149      -0.03969205 </v>
   <v>       0.14875000      -0.02764946       0.11264382 </v>
   <v>      -0.09166844       0.14069308      -0.00624253 </v>
   <v>      -0.24045354      -0.25534580      -0.01543916 </v>
   <v>       0.00439098       0.01337205       0.47210356 </v>
  </varray>
  <varray name="stress" >
   <v>       4.27907346       0.02843305      -0.03957606 </v>
   <v>       0.02843303       4.47669512       0.01017713 </v>
   <v>      -0.03957604       0.01017713       1.29484142 </v>
  </varray>
  <energy>
   <i name="e_fr_energy">   -331.68599123 </i>
   <i name="e_wo_entrp">   -331.67947439 </i>
   <i name="e_0_energy">     -0.01303367 </i>
  </energy>
  <time name="totalsc">    9.95   10.02</time>
 </calculation>
 <calculation>
  <scstep>
   <time name="dav">    0.84    0.84</time>
   <time name="total">    0.91    0.92</time>
   <energy>
    <i name="alphaZ">     96.04795369 </i>
    <i name="ewald">  15104.02854731 </i>
    <i name="hartreedc"> -21201.31461962 </i>
    <i name="XCdc">    551.65801447 </i>
    <i name="pawpsdc">  16583.95435633 </i>
    <i name="pawaedc"> -16786.31543175 </i>
    <i name="eentropy">     -0.01363998 </i>
    <i name="bandstr">  -1725.91061471 </i>
    <i name="atom">   7046.17475994 </i>
    <i name="e_fr_energy">   -331.69067433 </i>
    <i name="e_wo_entrp">   -331.67703435 </i>
    <i name="e_0_energy">   -331.68385434 </i>
   </energy>
  </scstep>
  <scstep>
   <time name="diag">    0.20    0.20</time>
   <time name="diis">    0.37    0.37</time>
   <time name="orth">    0.05    0.05</time>
   <time name="total">    0.69    0.70</time>
   <energy>
    <i name="e_fr_energy">   -331.69203402 </i>
    <i name="e_wo_entrp">   -331.67844182 </i>
    <i name="e_0_energy">   -331.68523792 </i>
   </energy>
  </scstep>
  <scstep>
   <time name="diag">    0.20    0.20</time>
   <time name="diis">    0.40    0.40</time>
   <time name="orth">    0.05    0.05</time>
   <time name="total">    0.72    0.73</time>
   <energy>
    <i name="e_fr_energy">   -331.69184933 </i>
    <i name="e_wo_entrp">   -331.67827638 </i>
    <i name="e_0_energy">   -331.68506286 </i>
   </energy>
  </scstep>
  <scstep>
   <time name="diag">    0.20    0.20</time>
   <time name="diis">    0.37    0.37</time>
   <time name="orth">    0.05    0.05</time>
   <time name="total">    0.69    0.69</time>
   <energy>
    <i name="e_fr_energy">   -331.69179462 </i>
    <i name="e_wo_entrp">   -331.67823762 </i>
    <i name="e_0_energy">   -331.68501612 </i>
   </energy>
  </scstep>
  <scstep>
   <time name="diag">    0.20    0.20</time>
   <time name="diis">    0.38    0.38</time>
   <time name="orth">    0.05    0.05</time>
   <time name="total">    0.70    0.70</time>
   <energy>
    <i name="e_fr_energy">   -331.69178875 </i>
    <i name="e_wo_entrp">   -331.67823218 </i>
    <i name="e_0_energy">   -331.68501046 </i>
   </energy>
  </scstep>
  <scstep>
   <time name="diag">    0.20    0.22</time>
   <time name="diis">    0.40    0.40</time>
   <time name="orth">    0.05    0.05</time>
   <time name="total">    0.72    0.75</time>
   <energy>
    <i name="e_fr_energy">   -331.69179254 </i>
    <i name="e_wo_entrp">   -331.67823458 </i>
    <i name="e_0_energy">   -331.68501356 </i>
   </energy>
  </scstep>
  <scstep>
   <time name="diag">    0.20    0.20</time>
   <time name="diis">    0.25    0.25</time>
   <time name="orth">    0.05    0.05</time>
   <time name="total">    0.57    0.58</time>
   <energy>
    <i name="e_fr_energy">   -331.69179588 </i>
    <i name="e_wo_entrp">   -331.67823806 </i>
    <i name="e_0_energy">   -331.68501697 </i>
   </energy>
  </scstep>
  <scstep>
   <time name="diag">    0.20    0.20</time>
   <time name="diis">    0.30    0.30</time>
   <time name="orth">    0.05    0.05</time>
   <time name="total">    0.62    0.62</time>
   <energy>
    <i name="e_fr_energy">   -331.69180024 </i>
    <i name="e_wo_entrp">   -331.67824139 </i>
    <i name="e_0_energy">   -331.68502082 </i>
   </energy>
  </scstep>
  <scstep>
   <time name="diag">    0.20    0.20</time>
   <time name="diis">    0.24    0.24</time>
   <time name="orth">    0.05    0.05</time>
   <time name="total">    0.56    0.56</time>
   <energy>
    <i name="e_fr_energy">   -331.69180210 </i>
    <i name="e_wo_entrp">   -331.67824334 </i>
    <i name="e_0_energy">   -331.68502272 </i>
   </energy>
  </scstep>
  <scstep>
   <time name="diag">    0.20    0.20</time>
   <time name="diis">    0.23    0.23</time>
   <time name="orth">    0.05    0.05</time>
   <time name="total">    0.55    0.56</time>
   <energy>
    <i name="e_fr_energy">   -331.69180638 </i>
    <i name="e_wo_entrp">   -331.67824773 </i>
    <i name="e_0_energy">   -331.68502706 </i>
   </energy>
  </scstep>
  <scstep>
   <time name="diag">    0.20    0.20</time>
   <time name="diis">    0.20    0.20</time>
   <time name="orth">    0.05    0.05</time>
   <time name="total">    0.52    0.53</time>
   <energy>
    <i name="e_fr_energy">   -331.69180795 </i>
    <i name="e_wo_entrp">   -331.67824918 </i>
    <i name="e_0_energy">   -331.68502857 </i>
   </energy>
  </scstep>
  <scstep>
   <time name="diag">    0.20    0.20</time>
   <time name="diis">    0.22    0.22</time>
   <time name="orth">    0.05    0.05</time>
   <time name="total">    0.51    0.54</time>
   <energy>
    <i name="alphaZ">     96.04795369 </i>
    <i name="ewald">  15104.02854731 </i>
    <i name="hartreedc"> -21199.86459559 </i>
    <i name="XCdc">    551.60873769 </i>
    <i name="pawpsdc">  16573.06139229 </i>
    <i name="pawaedc"> -16775.41261494 </i>
    <i name="eentropy">     -0.01355878 </i>
    <i name="bandstr">  -1727.32243053 </i>
    <i name="atom">   7046.17475994 </i>
    <i name="e_fr_energy">   -331.69180893 </i>
    <i name="e_wo_entrp">   -331.67825015 </i>
    <i name="e_0_energy">   -331.68502954 </i>
   </energy>
  </scstep>
  <structure>
   <crystal>
    <varray name="basis" >
     <v>      12.82153268       0.00096382       0.00420614 </v>
     <v>       0.00056035       7.38309394       0.00319437 </v>
     <v>       0.00497824       0.00651794      14.94807376 </v>
    </varray>
    <i name="volume">   1415.02280149 </i>
    <varray name="rec_basis" >
     <v>       0.07799380      -0.00000591      -0.00002597 </v>
     <v>      -0.00001016       0.13544460      -0.00005906 </v>
     <v>      -0.00002194      -0.00002894       0.06689827 </v>
    </varray>
   </crystal>
   <varray name="positions" >
    <v>       0.16662660       0.16636088       0.25076837 </v>
    <v>       0.00001254      -0.00000221       0.25033255 </v>
    <v>       0.05515662       0.16665603       0.25041879 </v>
    <v>       0.22202941      -0.00004342       0.25161767 </v>
    <v>       0.50013412       0.16691887       0.24500164 </v>
    <v>       0.33362435      -0.00015640       0.25088875 </v>
    <v>       0.38885516       0.16712659       0.24652104 </v>
    <v>       0.55531900      -0.00011030       0.24714925 </v>
    <v>       0.83350305       0.16658054       0.25079392 </v>
    <v>       0.66647704      -0.00013780       0.25026841 </v>
    <v>       0.72224868       0.16731230       0.24929141 </v>
    <v>       0.88911868       0.00001218       0.25103377 </v>
    <v>       0.16686881       0.49979248       0.25007716 </v>
    <v>       0.00009802       0.33262784       0.25016852 </v>
    <v>       0.05492540       0.50000627       0.25058990 </v>
    <v>       0.22233865       0.33248860       0.24860538 </v>
    <v>       0.49999815       0.50022542       0.23663029 </v>
    <v>       0.33350853       0.33335472       0.24462724 </v>
    <v>       0.38890333       0.49992010       0.24049761 </v>
    <v>       0.55554754       0.33382341       0.24088698 </v>
    <v>       0.83306270       0.49978228       0.25026252 </v>
    <v>       0.66654799       0.33368576       0.24430754 </v>
    <v>       0.72167041       0.49992584       0.24534806 </v>
    <v>       0.88904171       0.33258999       0.25058833 </v>
    <v>       0.16660970       0.83331149       0.25078100 </v>
    <v>       0.00011389       0.66698289       0.25018435 </v>
    <v>       0.05512817       0.83334760       0.25043301 </v>
    <v>       0.22228155       0.66757228       0.24858821 </v>
    <v>       0.50008686       0.83284709       0.24474062 </v>
    <v>       0.33359522       0.66662666       0.24448194 </v>
    <v>       0.38882619       0.83272870       0.24638622 </v>
    <v>       0.55549383       0.66594479       0.24044393 </v>
    <v>       0.83346667       0.83313877       0.25065482 </v>
    <v>       0.66652341       0.66631818       0.24405971 </v>
    <v>       0.72219336       0.83258984       0.24910638 </v>
    <v>       0.88907020       0.66746489       0.25055426 </v>
    <v>       0.50469455       0.50933687       0.43401044 </v>
   </varray>
  </structure>
  <varray name="forces" >
   <v>       0.03216152       0.05256379      -0.03372392 </v>
   <v>      -0.01888947      -0.02327723       0.12059430 </v>
   <v>       0.24115785      -0.07513290       0.03506096 </v>
   <v>       0.15631708      -0.02093171      -0.06296731 </v>
   <v>       0.04228710       0.05023538      -0.09072752 </v>
   <v>      -0.11356389       0.03419864      -0.35476390 </v>
   <v>      -0.00052981      -0.19449916       0.05961006 </v>
   <v>       0.07394435       0.00835780       0.04288519 </v>
   <v>      -0.01446934      -0.02011323      -0.03522516 </v>
   <v>       0.20627087       0.03337612      -0.33120106 </v>
   <v>      -0.22785163      -0.20323209       0.00123958 </v>
   <v>      -0.27707323      -0.03287445      -0.02083791 </v>
   <v>      -0.18984995       0.07636770      -0.20031789 </v>
   <v>      -0.04324213       0.23580841       0.10909303 </v>
   <v>       0.52322992      -0.06828527      -0.01961273 </v>
   <v>      -0.15920752       0.29169489       0.05591662 </v>
   <v>      -0.00028839      -0.20545040       0.30896741 </v>
   <v>      -0.03589463      -0.09902149       0.05297130 </v>
   <v>      -0.15474971       0.05640759      -0.05542418 </v>
   <v>      -0.14819584      -0.27406729      -0.09218834 </v>
   <v>       0.26988431       0.08482423      -0.21180341 </v>
   <v>       0.15467632      -0.24478032       0.07262191 </v>
   <v>       0.38161573       0.05014333       0.09787274 </v>
   <v>      -0.31088270       0.30018060      -0.02231360 </v>
   <v>       0.00134881       0.03430837      -0.03574716 </v>
   <v>      -0.04786351      -0.09967861       0.10615573 </v>
   <v>       0.23673780       0.02671010       0.03354915 </v>
   <v>      -0.10321097      -0.41035321       0.04853594 </v>
   <v>       0.04816145      -0.04255680      -0.09913303 </v>
   <v>      -0.14294945       0.01467312       0.06456458 </v>
   <v>       0.05134297       0.22145424       0.05718854 </v>
   <v>      -0.08189486       0.43924006      -0.05328259 </v>
   <v>       0.00882008       0.08327370      -0.02617054 </v>
   <v>       0.18630854       0.13783429       0.06080540 </v>
   <v>      -0.19485266       0.19741578       0.00299962 </v>
   <v>      -0.35113504      -0.42537319      -0.03264003 </v>
   <v>       0.00233004       0.01055924       0.44744819 </v>
  </varray>
  <varray name="stress" >
   <v>       3.82164499       0.11599999      -0.01275523 </v>
   <v>       0.11600002       4.09075441       0.03238795 </v>
   <v>      -0.01275525       0.03238797       1.17625474 </v>
  </varray>
  <energy>
   <i name="e_fr_energy">   -331.69180893 </i>
   <i name="e_wo_entrp">   -331.68502954 </i>
   <i name="e_0_energy">     -0.01355878 </i>
  </energy>
  <time name="totalsc">    8.56    8.64</time>
 </calculation>
 <calculation>
  <scstep>
   <time name="dav">    0.88    0.88</time>
   <time name="total">    0.95    0.95</time>
   <energy>
    <i name="alphaZ">     96.04795369 </i>
    <i name="ewald">  14949.12855167 </i>
    <i name="hartreedc"> -21056.35195263 </i>
    <i name="XCdc">    551.57682281 </i>
    <i name="pawpsdc">  16573.06443737 </i>
    <i name="pawaedc"> -16775.41520916 </i>
    <i name="eentropy">     -0.01306751 </i>
    <i name="bandstr">  -1715.94354116 </i>
    <i name="atom">   7046.17475994 </i>
    <i name="e_fr_energy">   -331.73124499 </i>
    <i name="e_wo_entrp">   -331.71817747 </i>
    <i name="e_0_energy">   -331.72471123 </i>
   </energy>
  </scstep>
  <scstep>
   <time name="diag">    0.20    0.20</time>
   <time name="diis">    0.37    0.37</time>
   <time name="orth">    0.05    0.05</time>
   <time name="total">    0.70    0.70</time>
   <energy>
    <i name="e_fr_energy">   -331.74468088 </i>
    <i name="e_wo_entrp">   -331.73157275 </i>
    <i name="e_0_energy">   -331.73812681 </i>
   </energy>
  </scstep>
  <scstep>
   <time name="diag">    0.20    0.20</time>
   <time name="diis">    0.38    0.38</time>
   <time name="orth">    0.05    0.05</time>
   <time name="total">    0.70    0.70</time>
   <energy>
    <i name="e_fr_energy">   -331.74214411 </i>
    <i name="e_wo_entrp">   -331.72904015 </i>
    <i name="e_0_energy">   -331.73559213 </i>
   </energy>
  </scstep>
  <scstep>
   <time name="diag">    0.20    0.20</time>
   <time name="diis">    0.37    0.37</time>
   <time name="orth">    0.05    0.05</time>
   <time name="total">    0.69    0.70</time>
   <energy>
    <i name="e_fr_energy">   -331.74122993 </i>
    <i name="e_wo_entrp">   -331.72812823 </i>
    <i name="e_0_energy">   -331.73467908 </i>
   </energy>
  </scstep>
  <scstep>
   <time name="diag">    0.20    0.20</time>
   <time name="diis">    0.41    0.41</time>
   <time name="orth">    0.05    0.05</time>
   <time name="total">    0.73    0.74</time>
   <energy>
    <i name="e_fr_energy">   -331.74126168 </i>
    <i name="e_wo_entrp">   -331.72815704 </i>
    <i name="e_0_energy">   -331.73470936 </i>
   </energy>
  </scstep>
  <scstep>
   <time name="diag">    0.20    0.20</time>
   <time name="diis">    0.38    0.38</time>
   <time name="orth">    0.05    0.05</time>
   <time name="total">    0.70    0.71</time>
   <energy>
    <i name="e_fr_energy">   -331.74134139 </i>
    <i name="e_wo_entrp">   -331.72823652 </i>
    <i name="e_0_energy">   -331.73478896 </i>
   </energy>
  </scstep>
  <scstep>
   <time name="diag">    0.20    0.20</time>
   <time name="diis">    0.38    0.37</time>
   <time name="orth">    0.05    0.05</time>
   <time name="total">    0.70    0.70</time>
   <energy>
    <i name="e_fr_energy">   -331.74140825 </i>
    <i name="e_wo_entrp">   -331.72830397 </i>
    <i name="e_0_energy">   -331.73485611 </i>
   </energy>
  </scstep>
  <scstep>
   <time name="diag">    0.20    0.20</time>
   <time name="diis">    0.29    0.29</time>
   <time name="orth">    0.05    0.05</time>
   <time name="total">    0.61    0.62</time>
   <energy>
    <i name="e_fr_energy">   -331.74147506 </i>
    <i name="e_wo_entrp">   -331.72837052 </i>
    <i name="e_0_energy">   -331.73492279 </i>
   </energy>
  </scstep>
  <scstep>
   <time name="diag">    0.23    0.23</time>
   <time name="diis">    0.27    0.27</time>
   <time name="orth">    0.13    0.13</time>
   <time name="total">    0.70    0.70</time>
   <energy>
    <i name="e_fr_energy">   -331.74153361 </i>
    <i name="e_wo_entrp">   -331.72842868 </i>
    <i name="e_0_energy">   -331.73498114 </i>
   </energy>
  </scstep>
  <scstep>
   <time name="diag">    0.29    0.29</time>
   <time name="diis">    0.27    0.27</time>
   <time name="orth">    0.05    0.05</time>
   <time name="total">    0.68    0.68</time>
   <energy>
    <i name="e_fr_energy">   -331.74156354 </i>
    <i name="e_wo_entrp">   -331.72845881 </i>
    <i name="e_0_energy">   -331.73501118 </i>
   </energy>
  </scstep>
  <scstep>
   <time name="diag">    0.20    0.20</time>
   <time name="diis">    0.24    0.24</time>
   <time name="orth">    0.05    0.05</time>
   <time name="total">    0.56    0.57</time>
   <energy>
    <i name="e_fr_energy">   -331.74157161 </i>
    <i name="e_wo_entrp">   -331.72846692 </i>
    <i name="e_0_energy">   -331.73501927 </i>
   </energy>
  </scstep>
  <scstep>
   <time name="diag">    0.20    0.20</time>
   <time name="diis">    0.24    0.24</time>
   <time name="orth">    0.05    0.05</time>
   <time name="total">    0.56    0.56</time>
   <energy>
    <i name="e_fr_energy">   -331.74157615 </i>
    <i name="e_wo_entrp">   -331.72847136 </i>
    <i name="e_0_energy">   -331.73502376 </i>
   </energy>
  </scstep>
  <scstep>
   <time name="diag">    0.20    0.20</time>
   <time name="diis">    0.22    0.22</time>
   <time name="orth">    0.05    0.05</time>
   <time name="total">    0.54    0.55</time>
   <energy>
    <i name="e_fr_energy">   -331.74157880 </i>
    <i name="e_wo_entrp">   -331.72847401 </i>
    <i name="e_0_energy">   -331.73502641 </i>
   </energy>
  </scstep>
  <scstep>
   <time name="diag">    0.20    0.20</time>
   <time name="diis">    0.20    0.20</time>
   <time name="orth">    0.05    0.05</time>
   <time name="total">    0.53    0.53</time>
   <energy>
    <i name="e_fr_energy">   -331.74158003 </i>
    <i name="e_wo_entrp">   -331.72847527 </i>
    <i name="e_0_energy">   -331.73502765 </i>
   </energy>
  </scstep>
  <scstep>
   <time name="diag">    0.20    0.20</time>
   <time name="diis">    0.17    0.17</time>
   <time name="orth">    0.05    0.05</time>
   <time name="total">    0.46    0.47</time>
   <energy>
    <i name="alphaZ">     96.04795369 </i>
    <i name="ewald">  14949.12855167 </i>
    <i name="hartreedc"> -21046.76262594 </i>
    <i name="XCdc">    551.29590366 </i>
    <i name="pawpsdc">  16509.96903583 </i>
    <i name="pawaedc"> -16712.27968465 </i>
    <i name="eentropy">     -0.01310476 </i>
    <i name="bandstr">  -1725.30236996 </i>
    <i name="atom">   7046.17475994 </i>
    <i name="e_fr_energy">   -331.74158052 </i>
    <i name="e_wo_entrp">   -331.72847576 </i>
    <i name="e_0_energy">   -331.73502814 </i>
   </energy>
  </scstep>
  <structure>
   <crystal>
    <varray name="basis" >
     <v>      12.83136943       0.00044875       0.00367478 </v>
     <v>       0.00026337       7.39135140       0.00339138 </v>
     <v>       0.00437151       0.00693613      14.91992736 </v>
    </varray>
    <i name="volume">   1415.02280149 </i>
    <varray name="rec_basis" >
     <v>       0.07793401      -0.00000277      -0.00002283 </v>
     <v>      -0.00000471       0.13529329      -0.00006290 </v>
     <v>      -0.00001919      -0.00003075       0.06702447 </v>
    </varray>
   </crystal>
   <varray name="positions" >
    <v>       0.16648751       0.16681507       0.25064312 </v>
    <v>       0.00001117      -0.00009990       0.25079024 </v>
    <v>       0.05558091       0.16669383       0.25057767 </v>
    <v>       0.22196281      -0.00010497       0.25185414 </v>
    <v>       0.50021456       0.16717661       0.24484031 </v>
    <v>       0.33351064      -0.00010555       0.24997782 </v>
    <v>       0.38893921       0.16695464       0.24579035 </v>
    <v>       0.55533823      -0.00014238       0.24622642 </v>
    <v>       0.83370048       0.16665053       0.25065219 </v>
    <v>       0.66654686      -0.00010288       0.24922975 </v>
    <v>       0.72205492       0.16716410       0.24902832 </v>
    <v>       0.88865211      -0.00014599       0.25120540 </v>
    <v>       0.16671031       0.49994632       0.24942071 </v>
    <v>       0.00001590       0.33268173       0.25051071 </v>
    <v>       0.05552906       0.49975886       0.25077803 </v>
    <v>       0.22203804       0.33301424       0.24822452 </v>
    <v>       0.49995475       0.49976684       0.23748171 </v>
    <v>       0.33354849       0.33348788       0.24492305 </v>
    <v>       0.38874964       0.50017222       0.24039503 </v>
    <v>       0.55530144       0.33314819       0.24085982 </v>
    <v>       0.83334823       0.49991787       0.24966052 </v>
    <v>       0.66666245       0.33376168       0.24459895 </v>
    <v>       0.72227512       0.50016978       0.24449240 </v>
    <v>       0.88871676       0.33311856       0.25066511 </v>
    <v>       0.16640354       0.83308149       0.25066231 </v>
    <v>       0.00005556       0.66728154       0.25051253 </v>
    <v>       0.05557071       0.83322830       0.25059493 </v>
    <v>       0.22211594       0.66681464       0.24817521 </v>
    <v>       0.50011294       0.83264748       0.24450139 </v>
    <v>       0.33351138       0.66624976       0.24478972 </v>
    <v>       0.38897091       0.83299606       0.24570266 </v>
    <v>       0.55530053       0.66691527       0.24049459 </v>
    <v>       0.83367295       0.83322292       0.25051537 </v>
    <v>       0.66675268       0.66594995       0.24426985 </v>
    <v>       0.72200055       0.83269014       0.24886569 </v>
    <v>       0.88866341       0.66670599       0.25060671 </v>
    <v>       0.50471938       0.50946920       0.43858273 </v>
   </varray>
  </structure>
  <varray name="forces" >
   <v>       0.29033035      -0.06952467       0.00818376 </v>
   <v>       0.01835174       0.03210123       0.08403016 </v>
   <v>      -0.26634019      -0.10159410       0.05026534 </v>
   <v>       0.11864555       0.02026733      -0.19197652 </v>
   <v>      -0.05461030      -0.24861266      -0.19263345 </v>
   <v>      -0.04260481      -0.00004424      -0.28368794 </v>
   <v>      -0.13588725      -0.02619258       0.15124589 </v>
   <v>       0.06814474       0.04776686       0.10139278 </v>
   <v>      -0.32131588       0.03640304      -0.01111579 </v>
   <v>       0.04049890      -0.01300961      -0.20253445 </v>
   <v>      -0.01108030      -0.08513992      -0.02913411 </v>
   <v>       0.22693462       0.04632578      -0.02418854 </v>
   <v>      -0.00998520      -0.03021742      -0.12391105 </v>
   <v>       0.08137301       0.23806694       0.09320611 </v>
   <v>      -0.09640203       0.11303107      -0.06583143 </v>
   <v>       0.09314880       0.09638089       0.08357715 </v>
   <v>      -0.01553644       0.12585947       0.15283943 </v>
   <v>      -0.14917377      -0.14948973      -0.09592861 </v>
   <v>      -0.01199349      -0.12792938       0.11411431 </v>
   <v>       0.15495354       0.10254171       0.03664544 </v>
   <v>       0.02365121       0.00382315      -0.16568518 </v>
   <v>       0.11498163      -0.24067009      -0.07943020 </v>
   <v>       0.03205761      -0.13262506       0.26759045 </v>
   <v>       0.05365114       0.01715093      -0.04261122 </v>
   <v>       0.36798932       0.00454342      -0.00288989 </v>
   <v>       0.05246167      -0.36065236       0.09072571 </v>
   <v>      -0.26878172       0.08230531       0.05008186 </v>
   <v>      -0.00891479      -0.05729240       0.08951185 </v>
   <v>       0.00495972       0.22351489      -0.16994896 </v>
   <v>      -0.11002142       0.28381572      -0.08050574 </v>
   <v>      -0.20810198      -0.00785358       0.13467007 </v>
   <v>       0.15507866      -0.23340648       0.03819707 </v>
   <v>      -0.34880554      -0.10057486       0.00271994 </v>
   <v>      -0.00118141       0.39198517      -0.06984872 </v>
   <v>       0.04607521       0.09327877      -0.03863012 </v>
   <v>       0.11299851       0.01248135      -0.04937488 </v>
   <v>       0.00445058       0.01318611       0.37086947 </v>
  </varray>
  <varray name="stress" >
   <v>       1.45616185       0.09370935      -0.00959261 </v>
   <v>       0.09370935       1.26337612       0.00094515 </v>
   <v>      -0.00959260       0.00094515       1.02319242 </v>
  </varray>
  <energy>
   <i name="e_fr_energy">   -331.74158052 </i>
   <i name="e_wo_entrp">   -331.73502814 </i>
   <i name="e_0_energy">     -0.01310476 </i>
  </energy>
  <time name="totalsc">   10.66   10.74</time>
 </calculation>
 <calculation>
  <scstep>
   <time name="dav">    0.88    0.88</time>
   <time name="total">    0.96    0.96</time>
   <energy>
    <i name="alphaZ">     96.04795369 </i>
    <i name="ewald">  14925.25538691 </i>
    <i name="hartreedc"> -21024.64957195 </i>
    <i name="XCdc">    551.29096019 </i>
    <i name="pawpsdc">  16509.97658933 </i>
    <i name="pawaedc"> -16712.28721785 </i>
    <i name="eentropy">     -0.01303172 </i>
    <i name="bandstr">  -1723.53836395 </i>
    <i name="atom">   7046.17475994 </i>
    <i name="e_fr_energy">   -331.74253541 </i>
    <i name="e_wo_entrp">   -331.72950369 </i>
    <i name="e_0_energy">   -331.73601955 </i>
   </energy>
  </scstep>
  <scstep>
   <time name="diag">    0.31    0.31</time>
   <time name="diis">    0.37    0.37</time>
   <time name="orth">    0.05    0.05</time>
   <time name="total">    0.80    0.80</time>
   <energy>
    <i name="e_fr_energy">   -331.74268830 </i>
    <i name="e_wo_entrp">   -331.72965313 </i>
    <i name="e_0_energy">   -331.73617072 </i>
   </energy>
  </scstep>
  <scstep>
   <time name="diag">    0.20    0.20</time>
   <time name="diis">    0.37    0.37</time>
   <time name="orth">    0.05    0.05</time>
   <time name="total">    0.70    0.70</time>
   <energy>
    <i name="e_fr_energy">   -331.74260940 </i>
    <i name="e_wo_entrp">   -331.72957559 </i>
    <i name="e_0_energy">   -331.73609249 </i>
   </energy>
  </scstep>
  <scstep>
   <time name="diag">    0.20    0.20</time>
   <time name="diis">    0.34    0.38</time>
   <time name="orth">    0.05    0.05</time>
   <time name="total">    0.66    0.70</time>
   <energy>
    <i name="e_fr_energy">   -331.74259676 </i>
    <i name="e_wo_entrp">   -331.72956328 </i>
    <i name="e_0_energy">   -331.73608002 </i>
   </energy>
  </scstep>
  <scstep>
   <time name="diag">    0.20    0.20</time>
   <time name="diis">    0.36    0.37</time>
   <time name="orth">    0.05    0.05</time>
   <time name="total">    0.64    0.66</time>
   <energy>
    <i name="alphaZ">     96.04795369 </i>
    <i name="ewald">  14925.25538691 </i>
    <i name="hartreedc"> -21023.37713787 </i>
    <i name="XCdc">    551.24944330 </i>
    <i name="pawpsdc">  16500.28229896 </i>
    <i name="pawaedc"> -16702.58809452 </i>
    <i name="eentropy">     -0.01303409 </i>
    <i name="bandstr">  -1724.77417383 </i>
    <i name="atom">   7046.17475994 </i>
    <i name="e_fr_energy">   -331.74259750 </i>
    <i name="e_wo_entrp">   -331.72956341 </i>
    <i name="e_0_energy">   -331.73608045 </i>
   </energy>
  </scstep>
  <structure>
   <crystal>
    <varray name="basis" >
     <v>      12.83289390       0.00036903       0.00359255 </v>
     <v>       0.00021740       7.39263057       0.00342187 </v>
     <v>       0.00427761       0.00700086      14.91557364 </v>
    </varray>
    <i name="volume">   1415.02280149 </i>
    <varray name="rec_basis" >
     <v>       0.07792475      -0.00000228      -0.00002235 </v>
     <v>      -0.00000387       0.13526988      -0.00006349 </v>
     <v>      -0.00001877      -0.00003103       0.06704404 </v>
    </varray>
   </crystal>
   <varray name="positions" >
    <v>       0.16646600       0.16688528       0.25062370 </v>
    <v>       0.00001096      -0.00011500       0.25086121 </v>
    <v>       0.05564652       0.16669967       0.25060231 </v>
    <v>       0.22195251      -0.00011449       0.25189081 </v>
    <v>       0.50022700       0.16721646       0.24481530 </v>
    <v>       0.33349305      -0.00009769       0.24983657 </v>
    <v>       0.38895220       0.16692807       0.24567705 </v>
    <v>       0.55534119      -0.00014733       0.24608332 </v>
    <v>       0.83373102       0.16666135       0.25063021 </v>
    <v>       0.66655765      -0.00009747       0.24906870 </v>
    <v>       0.72202495       0.16714119       0.24898753 </v>
    <v>       0.88857995      -0.00017045       0.25123201 </v>
    <v>       0.16668579       0.49997010       0.24931892 </v>
    <v>       0.00000321       0.33269006       0.25056377 </v>
    <v>       0.05562241       0.49972062       0.25080720 </v>
    <v>       0.22199155       0.33309550       0.24816546 </v>
    <v>       0.49994804       0.49969594       0.23761374 </v>
    <v>       0.33355467       0.33350847       0.24496891 </v>
    <v>       0.38872587       0.50021119       0.24037913 </v>
    <v>       0.55526338       0.33304381       0.24085561 </v>
    <v>       0.83339239       0.49993884       0.24956717 </v>
    <v>       0.66668015       0.33377341       0.24464414 </v>
    <v>       0.72236864       0.50020751       0.24435973 </v>
    <v>       0.88866651       0.33320027       0.25067701 </v>
    <v>       0.16637165       0.83304594       0.25064390 </v>
    <v>       0.00004654       0.66732771       0.25056342 </v>
    <v>       0.05563915       0.83320986       0.25062003 </v>
    <v>       0.22209032       0.66669752       0.24811117 </v>
    <v>       0.50011697       0.83261662       0.24446430 </v>
    <v>       0.33349842       0.66619148       0.24483745 </v>
    <v>       0.38899329       0.83303740       0.24559667 </v>
    <v>       0.55527065       0.66706530       0.24050244 </v>
    <v>       0.83370485       0.83323594       0.25049375 </v>
    <v>       0.66678814       0.66589302       0.24430243 </v>
    <v>       0.72197073       0.83270565       0.24882837 </v>
    <v>       0.88860050       0.66658866       0.25061484 </v>
    <v>       0.50472325       0.50948961       0.43929170 </v>
   </varray>
  </structure>
  <varray name="forces" >
   <v>       0.32844177      -0.08717568       0.01272273 </v>
   <v>       0.02373039       0.03312981       0.07591903 </v>
   <v>      -0.34636760      -0.10260020       0.05153442 </v>
   <v>       0.11381795       0.02838253      -0.21528958 </v>
   <v>      -0.06927703      -0.29519513      -0.21011611 </v>
   <v>      -0.03573893      -0.00502184      -0.27283424 </v>
   <v>      -0.15576319      -0.00021296       0.16400875 </v>
   <v>       0.06827578       0.05232958       0.10701494 </v>
   <v>      -0.37111083       0.04987231      -0.00520595 </v>
   <v>       0.01558399      -0.01918312      -0.19246235 </v>
   <v>       0.02943887      -0.06310771      -0.03077507 </v>
   <v>       0.30181020       0.05790142      -0.02598983 </v>
   <v>       0.01464876      -0.05101385      -0.10572897 </v>
   <v>       0.10478580       0.23942914       0.08960598 </v>
   <v>      -0.19112728       0.13876194      -0.07241340 </v>
   <v>       0.13009336       0.06435223       0.08616924 </v>
   <v>      -0.01695239       0.17010071       0.13493137 </v>
   <v>      -0.16768922      -0.15837454      -0.11805283 </v>
   <v>       0.00998725      -0.15600264       0.13940581 </v>
   <v>       0.19685418       0.15718293       0.05504224 </v>
   <v>      -0.00679461      -0.00880332      -0.15743516 </v>
   <v>       0.10878452      -0.23892488      -0.10255071 </v>
   <v>      -0.02396545      -0.16102053       0.29838875 </v>
   <v>       0.10700796      -0.02422687      -0.04709708 </v>
   <v>       0.42451293       0.00340622       0.00344377 </v>
   <v>       0.06789171      -0.39937611       0.08870252 </v>
   <v>      -0.34499866       0.09086798       0.05381027 </v>
   <v>       0.00199875      -0.00505824       0.09243639 </v>
   <v>      -0.00214675       0.27013129      -0.17929946 </v>
   <v>      -0.10811832       0.32894731      -0.10162833 </v>
   <v>      -0.25053218      -0.03831591       0.15003328 </v>
   <v>       0.18738777      -0.33951127       0.05077582 </v>
   <v>      -0.40319667      -0.12861540       0.00513313 </v>
   <v>      -0.02600143       0.42603323      -0.08918614 </v>
   <v>       0.08601339       0.07961448      -0.04435495 </v>
   <v>       0.19359063       0.07996898      -0.04984689 </v>
   <v>       0.00512461       0.01132807       0.36118860 </v>
  </varray>
  <varray name="stress" >
   <v>       1.09977583       0.08969649      -0.02773919 </v>
   <v>       0.08969649       0.84871518       0.00767331 </v>
   <v>      -0.02773920       0.00767331       0.92514237 </v>
  </varray>
  <energy>
   <i name="e_fr_energy">   -331.74259750 </i>
   <i name="e_wo_entrp">   -331.73608045 </i>
   <i name="e_0_energy">     -0.01303409 </i>
  </energy>
  <time name="totalsc">    4.53    4.59</time>
 </calculation>
 <calculation>
  <scstep>
   <time name="dav">    0.84    0.84</time>
   <time name="total">    0.91    0.92</time>
   <energy>
    <i name="alphaZ">     96.04795369 </i>
    <i name="ewald">  14787.26068604 </i>
    <i name="hartreedc"> -20894.95277559 </i>
    <i name="XCdc">    551.22144925 </i>
    <i name="pawpsdc">  16499.99780023 </i>
    <i name="pawaedc"> -16702.30197232 </i>
    <i name="eentropy">     -0.01268918 </i>
    <i name="bandstr">  -1715.20534441 </i>
    <i name="atom">   7046.17475994 </i>
    <i name="e_fr_energy">   -331.77013234 </i>
    <i name="e_wo_entrp">   -331.75744317 </i>
    <i name="e_0_energy">   -331.76378775 </i>
   </energy>
  </scstep>
  <scstep>
   <time name="diag">    0.20    0.20</time>
   <time name="diis">    0.37    0.37</time>
   <time name="orth">    0.05    0.05</time>
   <time name="total">    0.69    0.70</time>
   <energy>
    <i name="e_fr_energy">   -331.78364352 </i>
    <i name="e_wo_entrp">   -331.77070126 </i>
    <i name="e_0_energy">   -331.77717239 </i>
   </energy>
  </scstep>
  <scstep>
   <time name="diag">    0.20    0.20</time>
   <time name="diis">    0.38    0.38</time>
   <time name="orth">    0.05    0.05</time>
   <time name="total">    0.70    0.71</time>
   <energy>
    <i name="e_fr_energy">   -331.78156373 </i>
    <i name="e_wo_entrp">   -331.76861320 </i>
    <i name="e_0_energy">   -331.77508847 </i>
   </energy>
  </scstep>
  <scstep>
   <time name="diag">    0.20    0.20</time>
   <time name="diis">    0.37    0.38</time>
   <time name="orth">    0.05    0.05</time>
   <time name="total">    0.70    0.70</time>
   <energy>
    <i name="e_fr_energy">   -331.78076803 </i>
    <i name="e_wo_entrp">   -331.76782538 </i>
    <i name="e_0_energy">   -331.77429671 </i>
   </energy>
  </scstep>
  <scstep>
   <time name="diag">    0.24    0.24</time>
   <time name="diis">    0.38    0.38</time>
   <time name="orth">    0.05    0.05</time>
   <time name="total">    0.73    0.74</time>
   <energy>
    <i name="e_fr_energy">   -331.78077604 </i>
    <i name="e_wo_entrp">   -331.76783410 </i>
    <i name="e_0_energy">   -331.77430507 </i>
   </energy>
  </scstep>
  <scstep>
   <time name="diag">    0.20    0.20</time>
   <time name="diis">    0.38    0.38</time>
   <time name="orth">    0.05    0.05</time>
   <time name="total">    0.70    0.70</time>
   <energy>
    <i name="e_fr_energy">   -331.78084719 </i>
    <i name="e_wo_entrp">   -331.76790725 </i>
    <i name="e_0_energy">   -331.77437722 </i>
   </energy>
  </scstep>
  <scstep>
   <time name="diag">    0.23    0.23</time>
   <time name="diis">    0.37    0.37</time>
   <time name="orth">    0.05    0.05</time>
   <time name="total">    0.72    0.72</time>
   <energy>
    <i name="e_fr_energy">   -331.78090278 </i>
    <i name="e_wo_entrp">   -331.76796179 </i>
    <i name="e_0_energy">   -331.77443229 </i>
   </energy>
  </scstep>
  <scstep>
   <time name="diag">    0.20    0.20</time>
   <time name="diis">    0.30    0.30</time>
   <time name="orth">    0.05    0.05</time>
   <time name="total">    0.62    0.62</time>
   <energy>
    <i name="e_fr_energy">   -331.78096324 </i>
    <i name="e_wo_entrp">   -331.76802274 </i>
    <i name="e_0_energy">   -331.77449299 </i>
   </energy>
  </scstep>
  <scstep>
   <time name="diag">    0.20    0.20</time>
   <time name="diis">    0.27    0.27</time>
   <time name="orth">    0.05    0.05</time>
   <time name="total">    0.59    0.59</time>
   <energy>
    <i name="e_fr_energy">   -331.78100245 </i>
    <i name="e_wo_entrp">   -331.76806154 </i>
    <i name="e_0_energy">   -331.77453200 </i>
   </energy>
  </scstep>
  <scstep>
   <time name="diag">    0.20    0.20</time>
   <time name="diis">    0.27    0.27</time>
   <time name="orth">    0.05    0.05</time>
   <time name="total">    0.59    0.59</time>
   <energy>
    <i name="e_fr_energy">   -331.78103897 </i>
    <i name="e_wo_entrp">   -331.76809830 </i>
    <i name="e_0_energy">   -331.77456863 </i>
   </energy>
  </scstep>
  <scstep>
   <time name="diag">    0.20    0.20</time>
   <time name="diis">    0.25    0.25</time>
   <time name="orth">    0.05    0.05</time>
   <time name="total">    0.57    0.57</time>
   <energy>
    <i name="e_fr_energy">   -331.78104601 </i>
    <i name="e_wo_entrp">   -331.76810529 </i>
    <i name="e_0_energy">   -331.77457565 </i>
   </energy>
  </scstep>
  <scstep>
   <time name="diag">    0.20    0.20</time>
   <time name="diis">    0.23    0.23</time>
   <time name="orth">    0.05    0.05</time>
   <time name="total">    0.55    0.55</time>
   <energy>
    <i name="e_fr_energy">   -331.78105059 </i>
    <i name="e_wo_entrp">   -331.76810977 </i>
    <i name="e_0_energy">   -331.77458018 </i>
   </energy>
  </scstep>
  <scstep>
   <time name="diag">    0.20    0.20</time>
   <time name="diis">    0.23    0.23</time>
   <time name="orth">    0.05    0.05</time>
   <time name="total">    0.55    0.55</time>
   <energy>
    <i name="e_fr_energy">   -331.78105333 </i>
    <i name="e_wo_entrp">   -331.76811253 </i>
    <i name="e_0_energy">   -331.77458293 </i>
   </energy>
  </scstep>
  <scstep>
   <time name="diag">    0.20    0.20</time>
   <time name="diis">    0.21    0.21</time>
   <time name="orth">    0.05    0.05</time>
   <time name="total">    0.53    0.54</time>
   <energy>
    <i name="e_fr_energy">   -331.78105451 </i>
    <i name="e_wo_entrp">   -331.76811374 </i>
    <i name="e_0_energy">   -331.77458412 </i>
   </energy>
  </scstep>
  <scstep>
   <time name="diag">    0.20    0.20</time>
   <time name="diis">    0.18    0.18</time>
   <time name="orth">    0.05    0.05</time>
   <time name="total">    0.47    0.47</time>
   <energy>
    <i name="alphaZ">     96.04795369 </i>
    <i name="ewald">  14787.26068604 </i>
    <i name="hartreedc"> -20886.64955586 </i>
    <i name="XCdc">    550.98153234 </i>
    <i name="pawpsdc">  16445.70010757 </i>
    <i name="pawaedc"> -16647.97140441 </i>
    <i name="eentropy">     -0.01294076 </i>
    <i name="bandstr">  -1723.31219340 </i>
    <i name="atom">   7046.17475994 </i>
    <i name="e_fr_energy">   -331.78105484 </i>
    <i name="e_wo_entrp">   -331.76811408 </i>
    <i name="e_0_energy">   -331.77458446 </i>
   </energy>
  </scstep>
  <structure>
   <crystal>
    <varray name="basis" >
     <v>      12.84217441       0.00057573       0.00294877 </v>
     <v>       0.00033622       7.39912517       0.00361870 </v>
     <v>       0.00353923       0.00741527      14.89171207 </v>
    </varray>
    <i name="volume">   1415.02280149 </i>
    <varray name="rec_basis" >
     <v>       0.07786844      -0.00000353      -0.00001850 </v>
     <v>      -0.00000604       0.13515115      -0.00006730 </v>
     <v>      -0.00001542      -0.00003284       0.06715147 </v>
    </varray>
   </crystal>
   <varray name="positions" >
    <v>       0.16694569       0.16699142       0.25053805 </v>
    <v>       0.00005288      -0.00009266       0.25136504 </v>
    <v>       0.05537359       0.16640794       0.25081679 </v>
    <v>       0.22210342      -0.00007636       0.25175343 </v>
    <v>       0.50016883       0.16650248       0.24435148 </v>
    <v>       0.33333283      -0.00007041       0.24864359 </v>
    <v>       0.38873976       0.16678299       0.24531832 </v>
    <v>       0.55548121      -0.00000940       0.24547368 </v>
    <v>       0.83322280       0.16687733       0.25050292 </v>
    <v>       0.66664459      -0.00012829       0.24789377 </v>
    <v>       0.72191583       0.16681801       0.24871803 </v>
    <v>       0.88873649      -0.00012065       0.25133568 </v>
    <v>       0.16657942       0.49993852       0.24860123 </v>
    <v>       0.00012454       0.33348982       0.25099156 </v>
    <v>       0.05578194       0.49995065       0.25085243 </v>
    <v>       0.22197546       0.33373912       0.24797939 </v>
    <v>       0.49988079       0.49984723       0.23854108 </v>
    <v>       0.33328379       0.33312112       0.24503365 </v>
    <v>       0.38861497       0.49993071       0.24051068 </v>
    <v>       0.55541428       0.33297278       0.24091855 </v>
    <v>       0.83361971       0.50002512       0.24881452 </v>
    <v>       0.66697381       0.33308409       0.24472933 </v>
    <v>       0.72283238       0.49990422       0.24410583 </v>
    <v>       0.88858818       0.33356730       0.25066801 </v>
    <v>       0.16696950       0.83286371       0.25054918 </v>
    <v>       0.00012087       0.66631916       0.25097849 </v>
    <v>       0.05538401       0.83339619       0.25084049 </v>
    <v>       0.22195489       0.66604594       0.24790797 </v>
    <v>       0.50013503       0.83330096       0.24398262 </v>
    <v>       0.33323178       0.66691236       0.24493754 </v>
    <v>       0.38865970       0.83314073       0.24525585 </v>
    <v>       0.55544873       0.66680904       0.24062455 </v>
    <v>       0.83314580       0.83290116       0.25038468 </v>
    <v>       0.66693334       0.66692720       0.24433969 </v>
    <v>       0.72196512       0.83304080       0.24855638 </v>
    <v>       0.88861069       0.66620419       0.25058097 </v>
    <v>       0.50475342       0.50963553       0.44370455 </v>
   </varray>
  </structure>
  <varray name="forces" >
   <v>      -0.14552539      -0.07091410       0.03738644 </v>
   <v>      -0.09070739      -0.01156744      -0.00861499 </v>
   <v>       0.03948630       0.17817146       0.08523665 </v>
   <v>       0.10694970      -0.00081815      -0.28867672 </v>
   <v>      -0.05904096       0.11413439      -0.17509071 </v>
   <v>       0.04165513       0.02991447      -0.10880715 </v>
   <v>      -0.05353641      -0.06407995       0.10942943 </v>
   <v>       0.02412609      -0.06125660       0.03817683 </v>
   <v>       0.09848546      -0.04333412       0.01858016 </v>
   <v>      -0.03759538       0.03023225      -0.03543304 </v>
   <v>       0.05746302      -0.09841838      -0.09285686 </v>
   <v>      -0.06806233      -0.00062048      -0.01051192 </v>
   <v>       0.07048311      -0.01369231       0.01063020 </v>
   <v>      -0.00241607      -0.12733907       0.03197093 </v>
   <v>      -0.20319341      -0.02067831      -0.07616979 </v>
   <v>       0.08363129      -0.23458523       0.05672042 </v>
   <v>       0.05890670       0.01435750       0.04306401 </v>
   <v>       0.03677621       0.08812945      -0.16897079 </v>
   <v>      -0.04390055       0.02517457       0.23921043 </v>
   <v>       0.09186803       0.05255797       0.13114566 </v>
   <v>      -0.10162554      -0.05639325      -0.04630451 </v>
   <v>      -0.06371493       0.12095653      -0.16513774 </v>
   <v>      -0.36936924       0.04085909       0.30932188 </v>
   <v>       0.17535306      -0.18300426      -0.06444769 </v>
   <v>      -0.16557981       0.05585870       0.03143379 </v>
   <v>       0.00367735       0.14014523       0.02703161 </v>
   <v>       0.04357442      -0.17204199       0.08113422 </v>
   <v>       0.09997245       0.27387636       0.06253977 </v>
   <v>      -0.04603388      -0.07794025      -0.13432959 </v>
   <v>       0.05559245      -0.15862090      -0.16109176 </v>
   <v>      -0.01337445       0.05935596       0.08685320 </v>
   <v>       0.05008571      -0.01568925       0.10785705 </v>
   <v>       0.17828577       0.04914157       0.02763783 </v>
   <v>      -0.01595690      -0.18592068      -0.12315586 </v>
   <v>       0.00068451       0.07942145      -0.11544399 </v>
   <v>       0.15673984       0.23211838      -0.06732044 </v>
   <v>       0.00583602       0.01250938       0.30700305 </v>
  </varray>
  <varray name="stress" >
   <v>      -0.90477322      -0.06418731       0.00566379 </v>
   <v>      -0.06418734      -1.46246990      -0.00083483 </v>
   <v>       0.00566379      -0.00083486       0.87640516 </v>
  </varray>
  <energy>
   <i name="e_fr_energy">   -331.78105484 </i>
   <i name="e_wo_entrp">   -331.77458446 </i>
   <i name="e_0_energy">     -0.01294076 </i>
  </energy>
  <time name="totalsc">   10.42   10.50</time>
 </calculation>
 <calculation>
  <scstep>
   <time name="dav">    0.93    0.93</time>
   <time name="total">    1.09    1.09</time>
   <energy>
    <i name="alphaZ">     96.04795369 </i>
    <i name="ewald">  14779.01031991 </i>
    <i name="hartreedc"> -20878.97500398 </i>
    <i name="XCdc">    550.97993450 </i>
    <i name="pawpsdc">  16445.71080985 </i>
    <i name="pawaedc"> -16647.98205561 </i>
    <i name="eentropy">     -0.01292248 </i>
    <i name="bandstr">  -1722.73496010 </i>
    <i name="atom">   7046.17475994 </i>
    <i name="e_fr_energy">   -331.78116429 </i>
    <i name="e_wo_entrp">   -331.76824182 </i>
    <i name="e_0_energy">   -331.77470306 </i>
   </energy>
  </scstep>
  <scstep>
   <time name="diag">    0.20    0.20</time>
   <time name="diis">    0.37    0.37</time>
   <time name="orth">    0.05    0.05</time>
   <time name="total">    0.69    0.70</time>
   <energy>
    <i name="e_fr_energy">   -331.78118894 </i>
    <i name="e_wo_entrp">   -331.76825626 </i>
    <i name="e_0_energy">   -331.77472260 </i>
   </energy>
  </scstep>
  <scstep>
   <time name="diag">    0.20    0.20</time>
   <time name="diis">    0.38    0.38</time>
   <time name="orth">    0.05    0.05</time>
   <time name="total">    0.70    0.70</time>
   <energy>
    <i name="e_fr_energy">   -331.78117914 </i>
    <i name="e_wo_entrp">   -331.76824619 </i>
    <i name="e_0_energy">   -331.77471266 </i>
   </energy>
  </scstep>
  <scstep>
   <time name="diag">    0.20    0.20</time>
   <time name="diis">    0.30    0.33</time>
   <time name="orth">    0.05    0.05</time>
   <time name="total">    0.62    0.65</time>
   <energy>
    <i name="e_fr_energy">   -331.78117739 </i>
    <i name="e_wo_entrp">   -331.76824522 </i>
    <i name="e_0_energy">   -331.77471130 </i>
   </energy>
  </scstep>
  <scstep>
   <time name="diag">    0.20    0.20</time>
   <time name="diis">    0.24    0.24</time>
   <time name="orth">    0.05    0.05</time>
   <time name="total">    0.53    0.53</time>
   <energy>
    <i name="alphaZ">     96.04795369 </i>
    <i name="ewald">  14779.01031991 </i>
    <i name="hartreedc"> -20878.55204945 </i>
    <i name="XCdc">    550.96607844 </i>
    <i name="pawpsdc">  16442.46119852 </i>
    <i name="pawaedc"> -16644.73038335 </i>
    <i name="eentropy">     -0.01293215 </i>
    <i name="bandstr">  -1723.14612276 </i>
    <i name="atom">   7046.17475994 </i>
    <i name="e_fr_energy">   -331.78117721 </i>
    <i name="e_wo_entrp">   -331.76824505 </i>
    <i name="e_0_energy">   -331.77471113 </i>
   </energy>
  </scstep>
  <structure>
   <crystal>
    <varray name="basis" >
     <v>      12.84273208       0.00058814       0.00291012 </v>
     <v>       0.00034335       7.39951537       0.00363051 </v>
     <v>       0.00349490       0.00744014      14.89028018 </v>
    </varray>
    <i name="volume">   1415.02280149 </i>
    <varray name="rec_basis" >
     <v>       0.07786506      -0.00000360      -0.00001827 </v>
     <v>      -0.00000617       0.13514402      -0.00006753 </v>
     <v>      -0.00001522      -0.00003295       0.06715792 </v>
    </varray>
   </crystal>
   <varray name="positions" >
    <v>       0.16697447       0.16699778       0.25053291 </v>
    <v>       0.00005540      -0.00009132       0.25139534 </v>
    <v>       0.05535722       0.16639044       0.25082969 </v>
    <v>       0.22211247      -0.00007407       0.25174517 </v>
    <v>       0.50016534       0.16645965       0.24432359 </v>
    <v>       0.33332322      -0.00006877       0.24857186 </v>
    <v>       0.38872702       0.16677429       0.24529675 </v>
    <v>       0.55548960      -0.00000113       0.24543702 </v>
    <v>       0.83319231       0.16689028       0.25049526 </v>
    <v>       0.66664980      -0.00013014       0.24782312 </v>
    <v>       0.72190928       0.16679863       0.24870182 </v>
    <v>       0.88874588      -0.00011766       0.25134192 </v>
    <v>       0.16657304       0.49993662       0.24855807 </v>
    <v>       0.00013182       0.33353779       0.25101728 </v>
    <v>       0.05579151       0.49996444       0.25085515 </v>
    <v>       0.22197450       0.33377773       0.24796820 </v>
    <v>       0.49987676       0.49985630       0.23859684 </v>
    <v>       0.33326754       0.33309788       0.24503754 </v>
    <v>       0.38860832       0.49991388       0.24051859 </v>
    <v>       0.55542333       0.33296852       0.24092233 </v>
    <v>       0.83363334       0.50003029       0.24876926 </v>
    <v>       0.66699143       0.33304275       0.24473446 </v>
    <v>       0.72286020       0.49988602       0.24409056 </v>
    <v>       0.88858348       0.33358931       0.25066747 </v>
    <v>       0.16700536       0.83285278       0.25054349 </v>
    <v>       0.00012533       0.66625867       0.25100345 </v>
    <v>       0.05536870       0.83340737       0.25085375 </v>
    <v>       0.22194676       0.66600686       0.24789575 </v>
    <v>       0.50013611       0.83334201       0.24395366 </v>
    <v>       0.33321579       0.66695560       0.24494356 </v>
    <v>       0.38863969       0.83314693       0.24523535 </v>
    <v>       0.55545942       0.66679367       0.24063189 </v>
    <v>       0.83311226       0.83288108       0.25037812 </v>
    <v>       0.66694205       0.66698923       0.24434193 </v>
    <v>       0.72196479       0.83306090       0.24854002 </v>
    <v>       0.88861130       0.66618113       0.25057893 </v>
    <v>       0.50475524       0.50964426       0.44396989 </v>
   </varray>
  </structure>
  <varray name="forces" >
   <v>      -0.17588000      -0.06921294       0.03953169 </v>
   <v>      -0.09251046      -0.01191392      -0.01776627 </v>
   <v>       0.06248522       0.19502230       0.08787995 </v>
   <v>       0.10779247      -0.00195245      -0.29322341 </v>
   <v>      -0.05806537       0.13742828      -0.17444636 </v>
   <v>       0.04207404       0.03427124      -0.09556920 </v>
   <v>      -0.04919760      -0.06868594       0.10897249 </v>
   <v>       0.02221899      -0.06738595       0.03245539 </v>
   <v>       0.12568192      -0.04765022       0.02010366 </v>
   <v>      -0.04011657       0.03346749      -0.02844037 </v>
   <v>       0.05936240      -0.10072366      -0.09684415 </v>
   <v>      -0.09363299      -0.00292078      -0.01025179 </v>
   <v>       0.07701293      -0.01492926       0.01931849 </v>
   <v>      -0.00970882      -0.15015150       0.02640207 </v>
   <v>      -0.20540767      -0.03296384      -0.07764944 </v>
   <v>       0.08132966      -0.25080166       0.05457805 </v>
   <v>       0.06375590       0.00611313       0.03781414 </v>
   <v>       0.04844797       0.10166785      -0.17111375 </v>
   <v>      -0.04590680       0.03588753       0.24576637 </v>
   <v>       0.08424681       0.04524300       0.13882593 </v>
   <v>      -0.10796181      -0.06121722      -0.03865722 </v>
   <v>      -0.07177279       0.14156652      -0.16793415 </v>
   <v>      -0.38665690       0.05255438       0.30974299 </v>
   <v>       0.17989313      -0.19154349      -0.06520946 </v>
   <v>      -0.19834822       0.05846680       0.03296441 </v>
   <v>      -0.00108247       0.17724058       0.02080702 </v>
   <v>       0.06542388      -0.19009305       0.08087401 </v>
   <v>       0.10591373       0.28894104       0.06044958 </v>
   <v>      -0.05191177      -0.09863202      -0.12988496 </v>
   <v>       0.06452182      -0.18452292      -0.16378992 </v>
   <v>       0.00082694       0.06507894       0.08301287 </v>
   <v>       0.04335658       0.00263054       0.11181343 </v>
   <v>       0.21218259       0.05861852       0.02899481 </v>
   <v>      -0.01767943      -0.22257197      -0.12392285 </v>
   <v>      -0.00398756       0.08007307      -0.11974586 </v>
   <v>       0.15580563       0.24047676      -0.06785505 </v>
   <v>       0.00749460       0.01312482       0.30199684 </v>
  </varray>
  <varray name="stress" >
   <v>      -1.02033189      -0.06649306       0.00122390 </v>
   <v>      -0.06649306      -1.59972741       0.00561466 </v>
   <v>       0.00122391       0.00561466       0.86355168 </v>
  </varray>
  <energy>
   <i name="e_fr_energy">   -331.78117721 </i>
   <i name="e_wo_entrp">   -331.77471113 </i>
   <i name="e_0_energy">     -0.01293215 </i>
  </energy>
  <time name="totalsc">    4.38    4.44</time>
 </calculation>
 <calculation>
  <scstep>
   <time name="dav">    0.84    0.84</time>
   <time name="total">    0.91    0.92</time>
   <energy>
    <i name="alphaZ">     96.04795369 </i>
    <i name="ewald">  14726.20500257 </i>
    <i name="hartreedc"> -20826.68484303 </i>
    <i name="XCdc">    550.95524515 </i>
    <i name="pawpsdc">  16442.39385380 </i>
    <i name="pawaedc"> -16644.66306996 </i>
    <i name="eentropy">     -0.01328382 </i>
    <i name="bandstr">  -1722.21771893 </i>
    <i name="atom">   7046.17475994 </i>
    <i name="e_fr_energy">   -331.80210059 </i>
    <i name="e_wo_entrp">   -331.78881677 </i>
    <i name="e_0_energy">   -331.79545868 </i>
   </energy>
  </scstep>
  <scstep>
   <time name="diag">    0.20    0.20</time>
   <time name="diis">    0.37    0.37</time>
   <time name="orth">    0.05    0.05</time>
   <time name="total">    0.69    0.69</time>
   <energy>
    <i name="e_fr_energy">   -331.80846545 </i>
    <i name="e_wo_entrp">   -331.79519251 </i>
    <i name="e_0_energy">   -331.80182898 </i>
   </energy>
  </scstep>
  <scstep>
   <time name="diag">    0.20    0.20</time>
   <time name="diis">    0.40    0.40</time>
   <time name="orth">    0.05    0.05</time>
   <time name="total">    0.72    0.72</time>
   <energy>
    <i name="e_fr_energy">   -331.80811183 </i>
    <i name="e_wo_entrp">   -331.79483244 </i>
    <i name="e_0_energy">   -331.80147214 </i>
   </energy>
  </scstep>
  <scstep>
   <time name="diag">    0.20    0.20</time>
   <time name="diis">    0.37    0.37</time>
   <time name="orth">    0.05    0.05</time>
   <time name="total">    0.69    0.70</time>
   <energy>
    <i name="e_fr_energy">   -331.80804587 </i>
    <i name="e_wo_entrp">   -331.79475567 </i>
    <i name="e_0_energy">   -331.80140077 </i>
   </energy>
  </scstep>
  <scstep>
   <time name="diag">    0.24    0.24</time>
   <time name="diis">    0.38    0.38</time>
   <time name="orth">    0.05    0.05</time>
   <time name="total">    0.74    0.74</time>
   <energy>
    <i name="e_fr_energy">   -331.80801962 </i>
    <i name="e_wo_entrp">   -331.79473408 </i>
    <i name="e_0_energy">   -331.80137685 </i>
   </energy>
  </scstep>
  <scstep>
   <time name="diag">    0.20    0.20</time>
   <time name="diis">    0.37    0.37</time>
   <time name="orth">    0.05    0.05</time>
   <time name="total">    0.69    0.70</time>
   <energy>
    <i name="e_fr_energy">   -331.80802404 </i>
    <i name="e_wo_entrp">   -331.79473710 </i>
    <i name="e_0_energy">   -331.80138057 </i>
   </energy>
  </scstep>
  <scstep>
   <time name="diag">    0.20    0.20</time>
   <time name="diis">    0.36    0.36</time>
   <time name="orth">    0.05    0.05</time>
   <time name="total">    0.65    0.65</time>
   <energy>
    <i name="alphaZ">     96.04795369 </i>
    <i name="ewald">  14726.20500257 </i>
    <i name="hartreedc"> -20826.42934852 </i>
    <i name="XCdc">    550.93864076 </i>
    <i name="pawpsdc">  16438.84146411 </i>
    <i name="pawaedc"> -16641.10035349 </i>
    <i name="eentropy">     -0.01328675 </i>
    <i name="bandstr">  -1722.47285616 </i>
    <i name="atom">   7046.17475994 </i>
    <i name="e_fr_energy">   -331.80802387 </i>
    <i name="e_wo_entrp">   -331.79473711 </i>
    <i name="e_0_energy">   -331.80138049 </i>
   </energy>
  </scstep>
  <structure>
   <crystal>
    <varray name="basis" >
     <v>      12.84521008       0.00023253       0.00253171 </v>
     <v>       0.00013840       7.39922609       0.00377601 </v>
     <v>       0.00305714       0.00773368      14.88798977 </v>
    </varray>
    <i name="volume">   1415.02280149 </i>
    <varray name="rec_basis" >
     <v>       0.07785003      -0.00000145      -0.00001599 </v>
     <v>      -0.00000243       0.13514931      -0.00007020 </v>
     <v>      -0.00001324      -0.00003428       0.06716826 </v>
    </varray>
   </crystal>
   <varray name="positions" >
    <v>       0.16694187       0.16684139       0.25054367 </v>
    <v>      -0.00008907      -0.00011574       0.25167298 </v>
    <v>       0.05530670       0.16683527       0.25109885 </v>
    <v>       0.22240188      -0.00005676       0.25119737 </v>
    <v>       0.50002355       0.16646582       0.24376578 </v>
    <v>       0.33330349       0.00005715       0.24769652 </v>
    <v>       0.38850803       0.16646742       0.24525172 </v>
    <v>       0.55561513      -0.00013244       0.24511853 </v>
    <v>       0.83311545       0.16686910       0.25044983 </v>
    <v>       0.66662873      -0.00004204       0.24706509 </v>
    <v>       0.72195227       0.16628217       0.24838497 </v>
    <v>       0.88866872      -0.00009680       0.25138863 </v>
    <v>       0.16665003       0.49986991       0.24815313 </v>
    <v>       0.00018745       0.33354324       0.25131881 </v>
    <v>       0.05551093       0.49999875       0.25075971 </v>
    <v>       0.22211409       0.33336786       0.24794189 </v>
    <v>       0.49995314       0.49996724       0.23921944 </v>
    <v>       0.33319260       0.33318773       0.24480572 </v>
    <v>       0.38845679       0.49985811       0.24098765 </v>
    <v>       0.55566931       0.33306949       0.24118033 </v>
    <v>       0.83357269       0.49988751       0.24825140 </v>
    <v>       0.66703747       0.33307699       0.24452012 </v>
    <v>       0.72243077       0.49986952       0.24442716 </v>
    <v>       0.88886644       0.33320108       0.25055881 </v>
    <v>       0.16700302       0.83292879       0.25053826 </v>
    <v>       0.00016833       0.66621309       0.25128815 </v>
    <v>       0.05533438       0.83291416       0.25111573 </v>
    <v>       0.22205922       0.66653327       0.24786791 </v>
    <v>       0.50005175       0.83344208       0.24345575 </v>
    <v>       0.33317294       0.66680407       0.24474501 </v>
    <v>       0.38843922       0.83341676       0.24515995 </v>
    <v>       0.55564679       0.66664676       0.24088306 </v>
    <v>       0.83316345       0.83286521       0.25035771 </v>
    <v>       0.66699755       0.66690601       0.24416844 </v>
    <v>       0.72195411       0.83351914       0.24818526 </v>
    <v>       0.88890357       0.66671493       0.25045067 </v>
    <v>       0.50478729       0.50977376       0.44712598 </v>
   </varray>
  </structure>
  <varray name="forces" >
   <v>      -0.12567357      -0.07152873       0.01620176 </v>
   <v>       0.04383106      -0.01208534      -0.02992106 </v>
   <v>       0.11952599      -0.07235422       0.08770009 </v>
   <v>      -0.19446961      -0.00978384      -0.25378850 </v>
   <v>       0.03564012       0.10407563      -0.04899403 </v>
   <v>       0.03849762      -0.04004106       0.01175266 </v>
   <v>       0.13581111       0.14214322      -0.02996533 </v>
   <v>      -0.18335428       0.02491517      -0.07654403 </v>
   <v>       0.18403974      -0.12180170       0.00669957 </v>
   <v>       0.01700613      -0.02463386       0.04683172 </v>
   <v>       0.05928601       0.18230834      -0.13040236 </v>
   <v>      -0.07684350      -0.00864533       0.01479088 </v>
   <v>       0.00044985       0.02741004       0.10576557 </v>
   <v>      -0.05198183      -0.11466165      -0.02872597 </v>
   <v>       0.07496241      -0.06692761      -0.04922154 </v>
   <v>      -0.06392919      -0.05034522      -0.01084317 </v>
   <v>       0.04701649      -0.05779418       0.04253721 </v>
   <v>       0.08960005      -0.01234716      -0.07813866 </v>
   <v>       0.09177201       0.05677093       0.18551086 </v>
   <v>      -0.14336091      -0.00250817       0.07682415 </v>
   <v>       0.01159501       0.02875512       0.06621675 </v>
   <v>      -0.08524237       0.00340418      -0.07004117 </v>
   <v>       0.00276594       0.03575595       0.17899938 </v>
   <v>      -0.09547437      -0.00256732      -0.06980620 </v>
   <v>      -0.17188146       0.11700372       0.01300873 </v>
   <v>      -0.03474809       0.18125177      -0.03135119 </v>
   <v>       0.10555683       0.08324831       0.08342341 </v>
   <v>       0.00249638      -0.00280480       0.00555471 </v>
   <v>      -0.00558965      -0.13279716      -0.01860279 </v>
   <v>       0.08196354      -0.04707256      -0.08405160 </v>
   <v>       0.17814865      -0.08970380      -0.04406725 </v>
   <v>      -0.13054512       0.09169958       0.07820325 </v>
   <v>       0.15843720       0.15966932       0.00244850 </v>
   <v>      -0.05782499      -0.07616932      -0.05467111 </v>
   <v>       0.05804147      -0.15137646      -0.13276255 </v>
   <v>      -0.11870359      -0.07895115      -0.06001708 </v>
   <v>       0.00317895       0.00848936       0.27944639 </v>
  </varray>
  <varray name="stress" >
   <v>      -1.30257884      -0.05969839      -0.01566658 </v>
   <v>      -0.05969840      -1.63642072       0.00708451 </v>
   <v>      -0.01566658       0.00708452       0.78463661 </v>
  </varray>
  <energy>
   <i name="e_fr_energy">   -331.80802387 </i>
   <i name="e_wo_entrp">   -331.80138049 </i>
   <i name="e_0_energy">     -0.01328675 </i>
  </energy>
  <time name="totalsc">    6.00    6.03</time>
 </calculation>
 <calculation>
  <scstep>
   <time name="dav">    1.01    1.01</time>
   <time name="total">    1.09    1.09</time>
   <energy>
    <i name="alphaZ">     96.04795369 </i>
    <i name="ewald">  14700.03954301 </i>
    <i name="hartreedc"> -20800.76284508 </i>
    <i name="XCdc">    550.93287397 </i>
    <i name="pawpsdc">  16438.83723200 </i>
    <i name="pawaedc"> -16641.09707121 </i>
    <i name="eentropy">     -0.01346101 </i>
    <i name="bandstr">  -1721.96882073 </i>
    <i name="atom">   7046.17475994 </i>
    <i name="e_fr_energy">   -331.80983540 </i>
    <i name="e_wo_entrp">   -331.79637439 </i>
    <i name="e_0_energy">   -331.80310490 </i>
   </energy>
  </scstep>
  <scstep>
   <time name="diag">    0.20    0.20</time>
   <time name="diis">    0.37    0.37</time>
   <time name="orth">    0.05    0.05</time>
   <time name="total">    0.69    0.69</time>
   <energy>
    <i name="e_fr_energy">   -331.81105678 </i>
    <i name="e_wo_entrp">   -331.79760298 </i>
    <i name="e_0_energy">   -331.80432988 </i>
   </energy>
  </scstep>
  <scstep>
   <time name="diag">    0.20    0.20</time>
   <time name="diis">    0.39    0.39</time>
   <time name="orth">    0.05    0.05</time>
   <time name="total">    0.72    0.72</time>
   <energy>
    <i name="e_fr_energy">   -331.81096938 </i>
    <i name="e_wo_entrp">   -331.79751210 </i>
    <i name="e_0_energy">   -331.80424074 </i>
   </energy>
  </scstep>
  <scstep>
   <time name="diag">    0.20    0.20</time>
   <time name="diis">    0.36    0.36</time>
   <time name="orth">    0.05    0.05</time>
   <time name="total">    0.68    0.69</time>
   <energy>
    <i name="e_fr_energy">   -331.81096576 </i>
    <i name="e_wo_entrp">   -331.79750465 </i>
    <i name="e_0_energy">   -331.80423520 </i>
   </energy>
  </scstep>
  <scstep>
   <time name="diag">    0.20    0.20</time>
   <time name="diis">    0.37    0.37</time>
   <time name="orth">    0.05    0.05</time>
   <time name="total">    0.70    0.70</time>
   <energy>
    <i name="e_fr_energy">   -331.81096028 </i>
    <i name="e_wo_entrp">   -331.79750073 </i>
    <i name="e_0_energy">   -331.80423050 </i>
   </energy>
  </scstep>
  <scstep>
   <time name="diag">    0.32    0.33</time>
   <time name="diis">    0.31    0.31</time>
   <time name="orth">    0.05    0.05</time>
   <time name="total">    0.76    0.77</time>
   <energy>
    <i name="e_fr_energy">   -331.81096228 </i>
    <i name="e_wo_entrp">   -331.79750234 </i>
    <i name="e_0_energy">   -331.80423231 </i>
   </energy>
  </scstep>
  <scstep>
   <time name="diag">    0.20    0.20</time>
   <time name="diis">    0.24    0.24</time>
   <time name="orth">    0.05    0.05</time>
   <time name="total">    0.53    0.54</time>
   <energy>
    <i name="alphaZ">     96.04795369 </i>
    <i name="ewald">  14700.03954301 </i>
    <i name="hartreedc"> -20800.67472702 </i>
    <i name="XCdc">    550.92439816 </i>
    <i name="pawpsdc">  16436.84690695 </i>
    <i name="pawaedc"> -16639.10154233 </i>
    <i name="eentropy">     -0.01345991 </i>
    <i name="bandstr">  -1722.05479565 </i>
    <i name="atom">   7046.17475994 </i>
    <i name="e_fr_energy">   -331.81096316 </i>
    <i name="e_wo_entrp">   -331.79750325 </i>
    <i name="e_0_energy">   -331.80423321 </i>
   </energy>
  </scstep>
  <structure>
   <crystal>
    <varray name="basis" >
     <v>      12.84644123       0.00005587       0.00234372 </v>
     <v>       0.00003659       7.39908244       0.00384828 </v>
     <v>       0.00283966       0.00787950      14.88685204 </v>
    </varray>
    <i name="volume">   1415.02280149 </i>
    <varray name="rec_basis" >
     <v>       0.07784257      -0.00000038      -0.00001485 </v>
     <v>      -0.00000057       0.13515193      -0.00007153 </v>
     <v>      -0.00001226      -0.00003494       0.06717339 </v>
    </varray>
   </crystal>
   <varray name="positions" >
    <v>       0.16692567       0.16676370       0.25054902 </v>
    <v>      -0.00016083      -0.00012788       0.25181093 </v>
    <v>       0.05528161       0.16705626       0.25123258 </v>
    <v>       0.22254562      -0.00004815       0.25092520 </v>
    <v>       0.49995312       0.16646889       0.24348861 </v>
    <v>       0.33329368       0.00011973       0.24726159 </v>
    <v>       0.38839925       0.16631497       0.24522934 </v>
    <v>       0.55567747      -0.00019767       0.24496028 </v>
    <v>       0.83307727       0.16685857       0.25042726 </v>
    <v>       0.66661826       0.00000174       0.24668845 </v>
    <v>       0.72197361       0.16602560       0.24822753 </v>
    <v>       0.88863039      -0.00008644       0.25141184 </v>
    <v>       0.16668826       0.49983678       0.24795193 </v>
    <v>       0.00021508       0.33354594       0.25146863 </v>
    <v>       0.05537157       0.50001580       0.25071229 </v>
    <v>       0.22218343       0.33316424       0.24792882 </v>
    <v>       0.49999109       0.50002235       0.23952878 </v>
    <v>       0.33315538       0.33323238       0.24469053 </v>
    <v>       0.38838153       0.49983039       0.24122070 </v>
    <v>       0.55579150       0.33311965       0.24130852 </v>
    <v>       0.83354256       0.49981658       0.24799409 </v>
    <v>       0.66706033       0.33309402       0.24441362 </v>
    <v>       0.72221748       0.49986130       0.24459440 </v>
    <v>       0.88900698       0.33300820       0.25050483 </v>
    <v>       0.16700185       0.83296655       0.25053567 </v>
    <v>       0.00018969       0.66619044       0.25142961 </v>
    <v>       0.05531733       0.83266913       0.25124590 </v>
    <v>       0.22211507       0.66679479       0.24785408 </v>
    <v>       0.50000985       0.83349181       0.24320835 </v>
    <v>       0.33315166       0.66672880       0.24464635 </v>
    <v>       0.38833965       0.83355081       0.24512247 </v>
    <v>       0.55573986       0.66657378       0.24100786 </v>
    <v>       0.83318888       0.83285734       0.25034758 </v>
    <v>       0.66702511       0.66686466       0.24408225 </v>
    <v>       0.72194880       0.83374680       0.24800899 </v>
    <v>       0.88904874       0.66698013       0.25038695 </v>
    <v>       0.50480327       0.50983803       0.44869414 </v>
   </varray>
  </structure>
  <varray name="forces" >
   <v>      -0.10480032      -0.07284829       0.00305623 </v>
   <v>       0.11870893      -0.00571103      -0.03307983 </v>
   <v>       0.15051699      -0.20269544       0.09609804 </v>
   <v>      -0.33032138      -0.01108767      -0.23029866 </v>
   <v>       0.07766593       0.07755240       0.01857628 </v>
   <v>       0.02646444      -0.07466694       0.06662643 </v>
   <v>       0.22573882       0.23682241      -0.09567355 </v>
   <v>      -0.27891121       0.06665718      -0.13675205 </v>
   <v>       0.21393959      -0.15611588       0.00000155 </v>
   <v>       0.04067084      -0.05324680       0.08234369 </v>
   <v>       0.05719540       0.31565974      -0.14943914 </v>
   <v>      -0.06754734      -0.01039610       0.02786092 </v>
   <v>      -0.03369392       0.05061765       0.14937353 </v>
   <v>      -0.06622849      -0.09705914      -0.06094440 </v>
   <v>       0.21325778      -0.08343661      -0.03593784 </v>
   <v>      -0.13593146       0.04998746      -0.03703819 </v>
   <v>       0.04361592      -0.09528806       0.00617932 </v>
   <v>       0.11175758      -0.06730797      -0.02554769 </v>
   <v>       0.16783743       0.05766354       0.14659065 </v>
   <v>      -0.26347336      -0.02606933       0.05150257 </v>
   <v>       0.06447496       0.07102052       0.12327888 </v>
   <v>      -0.08921346      -0.06587339      -0.02789569 </v>
   <v>       0.17650423       0.02795435       0.12419163 </v>
   <v>      -0.23468283       0.09734140      -0.06595236 </v>
   <v>      -0.15708036       0.14028632      -0.00207630 </v>
   <v>      -0.04554186       0.17686601      -0.06318070 </v>
   <v>       0.12946178       0.21885212       0.08840740 </v>
   <v>      -0.04969359      -0.13913155      -0.02540261 </v>
   <v>       0.01342298      -0.14546798       0.03735865 </v>
   <v>       0.08406379       0.02099084      -0.03049388 </v>
   <v>       0.26243823      -0.16386947      -0.09730492 </v>
   <v>      -0.21870286       0.13882972       0.05738950 </v>
   <v>       0.13318590       0.21044199      -0.00983943 </v>
   <v>      -0.07686278      -0.00320831      -0.02164215 </v>
   <v>       0.08651864      -0.26524058      -0.13880990 </v>
   <v>      -0.25106531      -0.23117833      -0.05876173 </v>
   <v>       0.00631038       0.01235521       0.26723576 </v>
  </varray>
  <varray name="stress" >
   <v>      -1.44185509      -0.03944216      -0.00559325 </v>
   <v>      -0.03944216      -1.64645777      -0.01225724 </v>
   <v>      -0.00559326      -0.01225722       0.71290825 </v>
  </varray>
  <energy>
   <i name="e_fr_energy">   -331.81096316 </i>
   <i name="e_wo_entrp">   -331.80423321 </i>
   <i name="e_0_energy">     -0.01345991 </i>
  </energy>
  <time name="totalsc">    5.97    6.01</time>
 </calculation>
 <calculation>
  <scstep>
   <time name="dav">    0.84    0.84</time>
   <time name="total">    0.91    0.92</time>
   <energy>
    <i name="alphaZ">     96.04795369 </i>
    <i name="ewald">  14680.82490096 </i>
    <i name="hartreedc"> -20778.83669362 </i>
    <i name="XCdc">    550.91713647 </i>
    <i name="pawpsdc">  16436.84497081 </i>
    <i name="pawaedc"> -16639.10076276 </i>
    <i name="eentropy">     -0.01205644 </i>
    <i name="bandstr">  -1724.68907266 </i>
    <i name="atom">   7046.17475994 </i>
    <i name="e_fr_energy">   -331.82886361 </i>
    <i name="e_wo_entrp">   -331.81680717 </i>
    <i name="e_0_energy">   -331.82283539 </i>
   </energy>
  </scstep>
  <scstep>
   <time name="diag">    0.20    0.20</time>
   <time name="diis">    0.36    0.38</time>
   <time name="orth">    0.05    0.05</time>
   <time name="total">    0.68    0.70</time>
   <energy>
    <i name="e_fr_energy">   -331.83304847 </i>
    <i name="e_wo_entrp">   -331.82088515 </i>
    <i name="e_0_energy">   -331.82696681 </i>
   </energy>
  </scstep>
  <scstep>
   <time name="diag">    0.20    0.20</time>
   <time name="diis">    0.39    0.39</time>
   <time name="orth">    0.05    0.05</time>
   <time name="total">    0.72    0.72</time>
   <energy>
    <i name="e_fr_energy">   -331.83266553 </i>
    <i name="e_wo_entrp">   -331.82044487 </i>
    <i name="e_0_energy">   -331.82655520 </i>
   </energy>
  </scstep>
  <scstep>
   <time name="diag">    0.20    0.20</time>
   <time name="diis">    0.36    0.36</time>
   <time name="orth">    0.05    0.05</time>
   <time name="total">    0.69    0.69</time>
   <energy>
    <i name="e_fr_energy">   -331.83253781 </i>
    <i name="e_wo_entrp">   -331.82025159 </i>
    <i name="e_0_energy">   -331.82639470 </i>
   </energy>
  </scstep>
  <scstep>
   <time name="diag">    0.19    0.20</time>
   <time name="diis">    0.37    0.39</time>
   <time name="orth">    0.05    0.05</time>
   <time name="total">    0.69    0.72</time>
   <energy>
    <i name="e_fr_energy">   -331.83251428 </i>
    <i name="e_wo_entrp">   -331.82023599 </i>
    <i name="e_0_energy">   -331.82637514 </i>
   </energy>
  </scstep>
  <scstep>
   <time name="diag">    0.21    0.21</time>
   <time name="diis">    0.36    0.36</time>
   <time name="orth">    0.05    0.05</time>
   <time name="total">    0.69    0.70</time>
   <energy>
    <i name="e_fr_energy">   -331.83251266 </i>
    <i name="e_wo_entrp">   -331.82023582 </i>
    <i name="e_0_energy">   -331.82637424 </i>
   </energy>
  </scstep>
  <scstep>
   <time name="diag">    0.20    0.20</time>
   <time name="diis">    0.30    0.30</time>
   <time name="orth">    0.05    0.05</time>
   <time name="total">    0.63    0.63</time>
   <energy>
    <i name="e_fr_energy">   -331.83251415 </i>
    <i name="e_wo_entrp">   -331.82023735 </i>
    <i name="e_0_energy">   -331.82637575 </i>
   </energy>
  </scstep>
  <scstep>
   <time name="diag">    0.20    0.20</time>
   <time name="diis">    0.24    0.24</time>
   <time name="orth">    0.05    0.05</time>
   <time name="total">    0.57    0.57</time>
   <energy>
    <i name="e_fr_energy">   -331.83251712 </i>
    <i name="e_wo_entrp">   -331.82024269 </i>
    <i name="e_0_energy">   -331.82637990 </i>
   </energy>
  </scstep>
  <scstep>
   <time name="diag">    0.20    0.20</time>
   <time name="diis">    0.24    0.24</time>
   <time name="orth">    0.07    0.07</time>
   <time name="total">    0.60    0.60</time>
   <energy>
    <i name="e_fr_energy">   -331.83252091 </i>
    <i name="e_wo_entrp">   -331.82024599 </i>
    <i name="e_0_energy">   -331.82638345 </i>
   </energy>
  </scstep>
  <scstep>
   <time name="diag">    0.21    0.21</time>
   <time name="diis">    0.24    0.24</time>
   <time name="orth">    0.05    0.05</time>
   <time name="total">    0.57    0.57</time>
   <energy>
    <i name="e_fr_energy">   -331.83252540 </i>
    <i name="e_wo_entrp">   -331.82025043 </i>
    <i name="e_0_energy">   -331.82638791 </i>
   </energy>
  </scstep>
  <scstep>
   <time name="diag">    0.20    0.20</time>
   <time name="diis">    0.21    0.21</time>
   <time name="orth">    0.05    0.05</time>
   <time name="total">    0.54    0.54</time>
   <energy>
    <i name="e_fr_energy">   -331.83252787 </i>
    <i name="e_wo_entrp">   -331.82025283 </i>
    <i name="e_0_energy">   -331.82639035 </i>
   </energy>
  </scstep>
  <scstep>
   <time name="diag">    0.20    0.20</time>
   <time name="diis">    0.23    0.23</time>
   <time name="orth">    0.05    0.05</time>
   <time name="total">    0.56    0.57</time>
   <energy>
    <i name="e_fr_energy">   -331.83253140 </i>
    <i name="e_wo_entrp">   -331.82025623 </i>
    <i name="e_0_energy">   -331.82639381 </i>
   </energy>
  </scstep>
  <scstep>
   <time name="diag">    0.20    0.20</time>
   <time name="diis">    0.19    0.19</time>
   <time name="orth">    0.05    0.05</time>
   <time name="total">    0.51    0.52</time>
   <energy>
    <i name="e_fr_energy">   -331.83253316 </i>
    <i name="e_wo_entrp">   -331.82025786 </i>
    <i name="e_0_energy">   -331.82639551 </i>
   </energy>
  </scstep>
  <scstep>
   <time name="diag">    0.20    0.20</time>
   <time name="diis">    0.20    0.20</time>
   <time name="orth">    0.05    0.05</time>
   <time name="total">    0.52    0.52</time>
   <energy>
    <i name="e_fr_energy">   -331.83253429 </i>
    <i name="e_wo_entrp">   -331.82025917 </i>
    <i name="e_0_energy">   -331.82639673 </i>
   </energy>
  </scstep>
  <scstep>
   <time name="diag">    0.20    0.20</time>
   <time name="diis">    0.17    0.17</time>
   <time name="orth">    0.05    0.05</time>
   <time name="total">    0.46    0.46</time>
   <energy>
    <i name="alphaZ">     96.04795369 </i>
    <i name="ewald">  14680.82490096 </i>
    <i name="hartreedc"> -20782.11824675 </i>
    <i name="XCdc">    550.99411583 </i>
    <i name="pawpsdc">  16453.15878831 </i>
    <i name="pawaedc"> -16655.41492071 </i>
    <i name="eentropy">     -0.01227509 </i>
    <i name="bandstr">  -1721.48761075 </i>
    <i name="atom">   7046.17475994 </i>
    <i name="e_fr_energy">   -331.83253458 </i>
    <i name="e_wo_entrp">   -331.82025948 </i>
    <i name="e_0_energy">   -331.82639703 </i>
   </energy>
  </scstep>
  <structure>
   <crystal>
    <varray name="basis" >
     <v>      12.84519617      -0.00041443       0.00202258 </v>
     <v>      -0.00023440       7.39645009       0.00392941 </v>
     <v>       0.00246571       0.00803631      14.89359371 </v>
    </varray>
    <i name="volume">   1415.02280149 </i>
    <varray name="rec_basis" >
     <v>       0.07785012       0.00000247      -0.00001289 </v>
     <v>       0.00000437       0.13520003      -0.00007295 </v>
     <v>      -0.00001057      -0.00003567       0.06714298 </v>
    </varray>
   </crystal>
   <varray name="positions" >
    <v>       0.16677016       0.16648471       0.25056076 </v>
    <v>      -0.00012608      -0.00015922       0.25199204 </v>
    <v>       0.05542907       0.16696620       0.25154555 </v>
    <v>       0.22236124      -0.00005824       0.25025127 </v>
    <v>       0.49993896       0.16664085       0.24307333 </v>
    <v>       0.33331110       0.00005698       0.24665019 </v>
    <v>       0.38850875       0.16658615       0.24509154 </v>
    <v>       0.55542912      -0.00015625       0.24456537 </v>
    <v>       0.83328292       0.16650557       0.25039186 </v>
    <v>       0.66665227      -0.00004437       0.24618538 </v>
    <v>       0.72207813       0.16630332       0.24782011 </v>
    <v>       0.88848637      -0.00009261       0.25147814 </v>
    <v>       0.16670641       0.49989370       0.24779605 </v>
    <v>       0.00017627       0.33334105       0.25163862 </v>
    <v>       0.05541755       0.49986275       0.25059935 </v>
    <v>       0.22212352       0.33295237       0.24786862 </v>
    <v>       0.50010480       0.49990347       0.24002110 </v>
    <v>       0.33323568       0.33315742       0.24448235 </v>
    <v>       0.38847172       0.49991098       0.24174355 </v>
    <v>       0.55565621       0.33314215       0.24156502 </v>
    <v>       0.83357526       0.49985817       0.24772214 </v>
    <v>       0.66698548       0.33297880       0.24421660 </v>
    <v>       0.72210177       0.49990849       0.24498994 </v>
    <v>       0.88893627       0.33291531       0.25034943 </v>
    <v>       0.16680503       0.83332819       0.25052932 </v>
    <v>       0.00016671       0.66653614       0.25158393 </v>
    <v>       0.05545125       0.83275604       0.25154482 </v>
    <v>       0.22214107       0.66690552       0.24780524 </v>
    <v>       0.49996072       0.83325631       0.24286006 </v>
    <v>       0.33322261       0.66665590       0.24445878 </v>
    <v>       0.38850916       0.83340818       0.24495945 </v>
    <v>       0.55561445       0.66675835       0.24126524 </v>
    <v>       0.83339412       0.83329854       0.25032098 </v>
    <v>       0.66697296       0.66679287       0.24392376 </v>
    <v>       0.72204790       0.83353270       0.24758369 </v>
    <v>       0.88896498       0.66689829       0.25022413 </v>
    <v>       0.50483615       0.50996521       0.45144231 </v>
   </varray>
  </structure>
  <varray name="forces" >
   <v>       0.02921151       0.03800878      -0.04058542 </v>
   <v>       0.11551345       0.01269071      -0.01543083 </v>
   <v>      -0.03080318      -0.23907128       0.07740679 </v>
   <v>      -0.22658252      -0.00483931      -0.14620870 </v>
   <v>       0.06452015      -0.00007256       0.09538097 </v>
   <v>       0.03659305      -0.04419634       0.09550047 </v>
   <v>       0.12358330       0.08250466      -0.15745541 </v>
   <v>      -0.11278177       0.03956998      -0.16269387 </v>
   <v>       0.02749543       0.03955162      -0.02620579 </v>
   <v>       0.01768730      -0.02898429       0.08096737 </v>
   <v>       0.02969624       0.12888077      -0.13002210 </v>
   <v>       0.15157424       0.00117205       0.03532936 </v>
   <v>       0.01509612       0.00227567       0.17429487 </v>
   <v>      -0.01843669      -0.02102669      -0.09524131 </v>
   <v>       0.09776510       0.02073118       0.00686431 </v>
   <v>      -0.09308031       0.10056798      -0.05566752 </v>
   <v>      -0.03294130       0.00378292       0.02036984 </v>
   <v>       0.02796411      -0.00089821       0.05085449 </v>
   <v>       0.12702375      -0.00845288       0.06441700 </v>
   <v>      -0.12638644      -0.03227240       0.00000197 </v>
   <v>      -0.00676845       0.01678128       0.17373362 </v>
   <v>      -0.05435779       0.01636259       0.03769878 </v>
   <v>       0.18390706      -0.01070533       0.00123834 </v>
   <v>      -0.14530814       0.10785979      -0.04151334 </v>
   <v>       0.03663282      -0.03165509      -0.04233906 </v>
   <v>      -0.00779938      -0.03749737      -0.09329718 </v>
   <v>      -0.04125674       0.26516906       0.07081279 </v>
   <v>      -0.08834119      -0.11247519      -0.05104013 </v>
   <v>       0.03875481      -0.01691896       0.09885704 </v>
   <v>       0.05047967       0.05071528       0.03881510 </v>
   <v>       0.08892120      -0.09049462      -0.14138118 </v>
   <v>      -0.08258647       0.00733372       0.01182914 </v>
   <v>      -0.05768846      -0.03865168      -0.04136338 </v>
   <v>      -0.06612976       0.01864497       0.03285719 </v>
   <v>       0.06892090      -0.12583931      -0.11673533 </v>
   <v>      -0.14629763      -0.11731786      -0.03476687 </v>
   <v>       0.00620600       0.00876638       0.22471800 </v>
  </varray>
  <varray name="stress" >
   <v>      -0.90101869       0.04899366      -0.01773014 </v>
   <v>       0.04899365      -0.92975407      -0.00012832 </v>
   <v>      -0.01773010      -0.00012830       0.61436389 </v>
  </varray>
  <energy>
   <i name="e_fr_energy">   -331.83253458 </i>
   <i name="e_wo_entrp">   -331.82639703 </i>
   <i name="e_0_energy">     -0.01227509 </i>
  </energy>
  <time name="totalsc">   10.11   10.20</time>
 </calculation>
 <calculation>
  <scstep>
   <time name="dav">    0.84    0.84</time>
   <time name="total">    0.92    0.92</time>
   <energy>
    <i name="alphaZ">     96.04795369 </i>
    <i name="ewald">  14662.53827376 </i>
    <i name="hartreedc"> -20761.31384226 </i>
    <i name="XCdc">    550.98574611 </i>
    <i name="pawpsdc">  16453.15381030 </i>
    <i name="pawaedc"> -16655.40993311 </i>
    <i name="eentropy">     -0.01084246 </i>
    <i name="bandstr">  -1724.00032333 </i>
    <i name="atom">   7046.17475994 </i>
    <i name="e_fr_energy">   -331.83439737 </i>
    <i name="e_wo_entrp">   -331.82355491 </i>
    <i name="e_0_energy">   -331.82897614 </i>
   </energy>
  </scstep>
  <scstep>
   <time name="diag">    0.20    0.20</time>
   <time name="diis">    0.38    0.38</time>
   <time name="orth">    0.05    0.05</time>
   <time name="total">    0.70    0.70</time>
   <energy>
    <i name="e_fr_energy">   -331.83816084 </i>
    <i name="e_wo_entrp">   -331.82720662 </i>
    <i name="e_0_energy">   -331.83268373 </i>
   </energy>
  </scstep>
  <scstep>
   <time name="diag">    0.20    0.20</time>
   <time name="diis">    0.39    0.39</time>
   <time name="orth">    0.05    0.05</time>
   <time name="total">    0.72    0.72</time>
   <energy>
    <i name="e_fr_energy">   -331.83781388 </i>
    <i name="e_wo_entrp">   -331.82680347 </i>
    <i name="e_0_energy">   -331.83230868 </i>
   </energy>
  </scstep>
  <scstep>
   <time name="diag">    0.20    0.20</time>
   <time name="diis">    0.42    0.45</time>
   <time name="orth">    0.06    0.06</time>
   <time name="total">    0.75    0.78</time>
   <energy>
    <i name="e_fr_energy">   -331.83770721 </i>
    <i name="e_wo_entrp">   -331.82663530 </i>
    <i name="e_0_energy">   -331.83217125 </i>
   </energy>
  </scstep>
  <scstep>
   <time name="diag">    0.20    0.20</time>
   <time name="diis">    0.38    0.38</time>
   <time name="orth">    0.05    0.05</time>
   <time name="total">    0.70    0.71</time>
   <energy>
    <i name="e_fr_energy">   -331.83768678 </i>
    <i name="e_wo_entrp">   -331.82662222 </i>
    <i name="e_0_energy">   -331.83215450 </i>
   </energy>
  </scstep>
  <scstep>
   <time name="diag">    0.20    0.20</time>
   <time name="diis">    0.43    0.43</time>
   <time name="orth">    0.05    0.05</time>
   <time name="total">    0.76    0.76</time>
   <energy>
    <i name="e_fr_energy">   -331.83768659 </i>
    <i name="e_wo_entrp">   -331.82662348 </i>
    <i name="e_0_energy">   -331.83215504 </i>
   </energy>
  </scstep>
  <scstep>
   <time name="diag">    0.20    0.20</time>
   <time name="diis">    0.29    0.29</time>
   <time name="orth">    0.05    0.05</time>
   <time name="total">    0.62    0.62</time>
   <energy>
    <i name="e_fr_energy">   -331.83768848 </i>
    <i name="e_wo_entrp">   -331.82662533 </i>
    <i name="e_0_energy">   -331.83215690 </i>
   </energy>
  </scstep>
  <scstep>
   <time name="diag">    0.20    0.20</time>
   <time name="diis">    0.25    0.25</time>
   <time name="orth">    0.05    0.05</time>
   <time name="total">    0.57    0.57</time>
   <energy>
    <i name="e_fr_energy">   -331.83769161 </i>
    <i name="e_wo_entrp">   -331.82663070 </i>
    <i name="e_0_energy">   -331.83216115 </i>
   </energy>
  </scstep>
  <scstep>
   <time name="diag">    0.20    0.20</time>
   <time name="diis">    0.24    0.24</time>
   <time name="orth">    0.05    0.05</time>
   <time name="total">    0.56    0.57</time>
   <energy>
    <i name="e_fr_energy">   -331.83769507 </i>
    <i name="e_wo_entrp">   -331.82663363 </i>
    <i name="e_0_energy">   -331.83216435 </i>
   </energy>
  </scstep>
  <scstep>
   <time name="diag">    0.20    0.20</time>
   <time name="diis">    0.24    0.24</time>
   <time name="orth">    0.05    0.05</time>
   <time name="total">    0.57    0.57</time>
   <energy>
    <i name="e_fr_energy">   -331.83769907 </i>
    <i name="e_wo_entrp">   -331.82663764 </i>
    <i name="e_0_energy">   -331.83216835 </i>
   </energy>
  </scstep>
  <scstep>
   <time name="diag">    0.20    0.20</time>
   <time name="diis">    0.21    0.21</time>
   <time name="orth">    0.05    0.05</time>
   <time name="total">    0.54    0.54</time>
   <energy>
    <i name="e_fr_energy">   -331.83770110 </i>
    <i name="e_wo_entrp">   -331.82663960 </i>
    <i name="e_0_energy">   -331.83217035 </i>
   </energy>
  </scstep>
  <scstep>
   <time name="diag">    0.20    0.20</time>
   <time name="diis">    0.22    0.22</time>
   <time name="orth">    0.05    0.05</time>
   <time name="total">    0.55    0.55</time>
   <energy>
    <i name="e_fr_energy">   -331.83770407 </i>
    <i name="e_wo_entrp">   -331.82664242 </i>
    <i name="e_0_energy">   -331.83217325 </i>
   </energy>
  </scstep>
  <scstep>
   <time name="diag">    0.21    0.21</time>
   <time name="diis">    0.19    0.19</time>
   <time name="orth">    0.05    0.05</time>
   <time name="total">    0.53    0.53</time>
   <energy>
    <i name="e_fr_energy">   -331.83770553 </i>
    <i name="e_wo_entrp">   -331.82664377 </i>
    <i name="e_0_energy">   -331.83217465 </i>
   </energy>
  </scstep>
  <scstep>
   <time name="diag">    0.20    0.20</time>
   <time name="diis">    0.19    0.19</time>
   <time name="orth">    0.05    0.05</time>
   <time name="total">    0.51    0.52</time>
   <energy>
    <i name="e_fr_energy">   -331.83770660 </i>
    <i name="e_wo_entrp">   -331.82664502 </i>
    <i name="e_0_energy">   -331.83217581 </i>
   </energy>
  </scstep>
  <scstep>
   <time name="diag">    0.20    0.20</time>
   <time name="diis">    0.17    0.17</time>
   <time name="orth">    0.05    0.05</time>
   <time name="total">    0.46    0.46</time>
   <energy>
    <i name="alphaZ">     96.04795369 </i>
    <i name="ewald">  14662.53827376 </i>
    <i name="hartreedc"> -20764.36463726 </i>
    <i name="XCdc">    551.05863725 </i>
    <i name="pawpsdc">  16468.55600345 </i>
    <i name="pawaedc"> -16670.81290398 </i>
    <i name="eentropy">     -0.01106157 </i>
    <i name="bandstr">  -1721.02473212 </i>
    <i name="atom">   7046.17475994 </i>
    <i name="e_fr_energy">   -331.83770684 </i>
    <i name="e_wo_entrp">   -331.82664527 </i>
    <i name="e_0_energy">   -331.83217605 </i>
   </energy>
  </scstep>
  <structure>
   <crystal>
    <varray name="basis" >
     <v>      12.84400886      -0.00086345       0.00171598 </v>
     <v>      -0.00049311       7.39393771       0.00400685 </v>
     <v>       0.00210870       0.00818601      14.90003174 </v>
    </varray>
    <i name="volume">   1415.02280149 </i>
    <varray name="rec_basis" >
     <v>       0.07785731       0.00000520      -0.00001102 </v>
     <v>       0.00000910       0.13524597      -0.00007430 </v>
     <v>      -0.00000897      -0.00003637       0.06711397 </v>
    </varray>
   </crystal>
   <varray name="positions" >
    <v>       0.16662167       0.16621825       0.25057196 </v>
    <v>      -0.00009291      -0.00018915       0.25216488 </v>
    <v>       0.05556987       0.16688019       0.25184423 </v>
    <v>       0.22218518      -0.00006787       0.24960814 </v>
    <v>       0.49992544       0.16680508       0.24267702 </v>
    <v>       0.33332771      -0.00000294       0.24606674 </v>
    <v>       0.38861331       0.16684516       0.24496005 </v>
    <v>       0.55519199      -0.00011669       0.24418850 </v>
    <v>       0.83347927       0.16616845       0.25035809 </v>
    <v>       0.66668473      -0.00008839       0.24570530 </v>
    <v>       0.72217793       0.16656858       0.24743130 </v>
    <v>       0.88834886      -0.00009852       0.25154141 </v>
    <v>       0.16672373       0.49994807       0.24764730 </v>
    <v>       0.00013921       0.33314537       0.25180084 </v>
    <v>       0.05546145       0.49971660       0.25049157 </v>
    <v>       0.22206632       0.33275002       0.24781118 </v>
    <v>       0.50021339       0.49978993       0.24049092 </v>
    <v>       0.33331235       0.33308584       0.24428368 </v>
    <v>       0.38855785       0.49998794       0.24224250 </v>
    <v>       0.55552705       0.33316363       0.24180978 </v>
    <v>       0.83360647       0.49989789       0.24746262 </v>
    <v>       0.66691400       0.33286876       0.24402858 </v>
    <v>       0.72199129       0.49995355       0.24536739 </v>
    <v>       0.88886874       0.33282658       0.25020113 </v>
    <v>       0.16661712       0.83367357       0.25052325 </v>
    <v>       0.00014478       0.66686631       0.25173119 </v>
    <v>       0.05557914       0.83283905       0.25183007 </v>
    <v>       0.22216590       0.66701127       0.24775863 </v>
    <v>       0.49991380       0.83303140       0.24252768 </v>
    <v>       0.33329035       0.66658628       0.24427978 </v>
    <v>       0.38867101       0.83327197       0.24480388 </v>
    <v>       0.55549472       0.66693462       0.24151085 </v>
    <v>       0.83359010       0.83371992       0.25029560 </v>
    <v>       0.66692316       0.66672431       0.24377251 </v>
    <v>       0.72214251       0.83332823       0.24717783 </v>
    <v>       0.88888498       0.66682013       0.25006875 </v>
    <v>       0.50486763       0.51008661       0.45406487 </v>
   </varray>
  </structure>
  <varray name="forces" >
   <v>       0.16821024       0.14465803      -0.07462629 </v>
   <v>       0.10620975       0.03274639      -0.00607852 </v>
   <v>      -0.21579000      -0.26619276       0.05407905 </v>
   <v>      -0.10416175      -0.00701830      -0.03936119 </v>
   <v>       0.04768651      -0.06490050       0.17785691 </v>
   <v>       0.04456583      -0.01406893       0.13588279 </v>
   <v>       0.01244333      -0.07063069      -0.21645614 </v>
   <v>       0.06920565       0.02309751      -0.18867735 </v>
   <v>      -0.13989503       0.21391008      -0.06021493 </v>
   <v>      -0.01405282      -0.00892057       0.09102396 </v>
   <v>      -0.00265882      -0.05252935      -0.10849836 </v>
   <v>       0.36643639       0.01112388       0.03987659 </v>
   <v>       0.05705250      -0.04200488       0.20504746 </v>
   <v>       0.02540740       0.05889253      -0.11709659 </v>
   <v>      -0.00682032       0.11800274       0.04239186 </v>
   <v>      -0.05514142       0.14969811      -0.08306272 </v>
   <v>      -0.08811370       0.10936686       0.02007369 </v>
   <v>      -0.05580343       0.05688726       0.11901265 </v>
   <v>       0.10882649      -0.05728231      -0.03035132 </v>
   <v>      -0.00735073      -0.04422029      -0.05783214 </v>
   <v>      -0.07137843      -0.02610502       0.21422931 </v>
   <v>      -0.02456097       0.09612329       0.09723055 </v>
   <v>       0.19094801      -0.05681617      -0.12931389 </v>
   <v>      -0.06422131       0.10779296      -0.02098739 </v>
   <v>       0.22600453      -0.19328018      -0.07205377 </v>
   <v>       0.02870513      -0.23509313      -0.12065872 </v>
   <v>      -0.20985517       0.30158970       0.04504884 </v>
   <v>      -0.13009041      -0.09592250      -0.07677410 </v>
   <v>       0.05723199       0.10279235       0.15728257 </v>
   <v>       0.01501763       0.08052129       0.10143908 </v>
   <v>      -0.06956834      -0.03457098      -0.19325929 </v>
   <v>       0.01662797      -0.11946924      -0.03266494 </v>
   <v>      -0.23087446      -0.27290128      -0.08341261 </v>
   <v>      -0.05583707       0.04465988       0.08947545 </v>
   <v>       0.04416129       0.00198436      -0.08646943 </v>
   <v>      -0.04245369      -0.00415447      -0.00508036 </v>
   <v>       0.00388723       0.01223432       0.21297932 </v>
  </varray>
  <varray name="stress" >
   <v>      -0.41570227       0.11163489      -0.04614784 </v>
   <v>       0.11163488      -0.17289217      -0.00453955 </v>
   <v>      -0.04614784      -0.00453952       0.46796296 </v>
  </varray>
  <energy>
   <i name="e_fr_energy">   -331.83770684 </i>
   <i name="e_wo_entrp">   -331.83217605 </i>
   <i name="e_0_energy">     -0.01106157 </i>
  </energy>
  <time name="totalsc">   10.21   10.28</time>
 </calculation>
 <calculation>
  <scstep>
   <time name="dav">    0.88    0.88</time>
   <time name="total">    0.95    0.96</time>
   <energy>
    <i name="alphaZ">     96.04795369 </i>
    <i name="ewald">  14651.50274075 </i>
    <i name="hartreedc"> -20749.51128429 </i>
    <i name="XCdc">    551.05191909 </i>
    <i name="pawpsdc">  16468.55038698 </i>
    <i name="pawaedc"> -16670.80726793 </i>
    <i name="eentropy">     -0.00945515 </i>
    <i name="bandstr">  -1724.84859268 </i>
    <i name="atom">   7046.17475994 </i>
    <i name="e_fr_energy">   -331.84883960 </i>
    <i name="e_wo_entrp">   -331.83938445 </i>
    <i name="e_0_energy">   -331.84411203 </i>
   </energy>
  </scstep>
  <scstep>
   <time name="diag">    0.20    0.20</time>
   <time name="diis">    0.37    0.37</time>
   <time name="orth">    0.05    0.05</time>
   <time name="total">    0.69    0.70</time>
   <energy>
    <i name="e_fr_energy">   -331.85316824 </i>
    <i name="e_wo_entrp">   -331.84358340 </i>
    <i name="e_0_energy">   -331.84837582 </i>
   </energy>
  </scstep>
  <scstep>
   <time name="diag">    0.20    0.20</time>
   <time name="diis">    0.40    0.40</time>
   <time name="orth">    0.05    0.05</time>
   <time name="total">    0.72    0.73</time>
   <energy>
    <i name="e_fr_energy">   -331.85258847 </i>
    <i name="e_wo_entrp">   -331.84295081 </i>
    <i name="e_0_energy">   -331.84776964 </i>
   </energy>
  </scstep>
  <scstep>
   <time name="diag">    0.20    0.20</time>
   <time name="diis">    0.36    0.36</time>
   <time name="orth">    0.05    0.05</time>
   <time name="total">    0.68    0.69</time>
   <energy>
    <i name="e_fr_energy">   -331.85239422 </i>
    <i name="e_wo_entrp">   -331.84270618 </i>
    <i name="e_0_energy">   -331.84755020 </i>
   </energy>
  </scstep>
  <scstep>
   <time name="diag">    0.21    0.21</time>
   <time name="diis">    0.46    0.46</time>
   <time name="orth">    0.05    0.05</time>
   <time name="total">    0.83    0.83</time>
   <energy>
    <i name="e_fr_energy">   -331.85237114 </i>
    <i name="e_wo_entrp">   -331.84268575 </i>
    <i name="e_0_energy">   -331.84752844 </i>
   </energy>
  </scstep>
  <scstep>
   <time name="diag">    0.21    0.21</time>
   <time name="diis">    0.37    0.37</time>
   <time name="orth">    0.05    0.05</time>
   <time name="total">    0.74    0.75</time>
   <energy>
    <i name="e_fr_energy">   -331.85237199 </i>
    <i name="e_wo_entrp">   -331.84268742 </i>
    <i name="e_0_energy">   -331.84752970 </i>
   </energy>
  </scstep>
  <scstep>
   <time name="diag">    0.20    0.20</time>
   <time name="diis">    0.33    0.33</time>
   <time name="orth">    0.05    0.05</time>
   <time name="total">    0.66    0.66</time>
   <energy>
    <i name="e_fr_energy">   -331.85237707 </i>
    <i name="e_wo_entrp">   -331.84269278 </i>
    <i name="e_0_energy">   -331.84753493 </i>
   </energy>
  </scstep>
  <scstep>
   <time name="diag">    0.20    0.20</time>
   <time name="diis">    0.25    0.25</time>
   <time name="orth">    0.05    0.05</time>
   <time name="total">    0.58    0.58</time>
   <energy>
    <i name="e_fr_energy">   -331.85238401 </i>
    <i name="e_wo_entrp">   -331.84270198 </i>
    <i name="e_0_energy">   -331.84754300 </i>
   </energy>
  </scstep>
  <scstep>
   <time name="diag">    0.20    0.20</time>
   <time name="diis">    0.24    0.24</time>
   <time name="orth">    0.05    0.05</time>
   <time name="total">    0.57    0.57</time>
   <energy>
    <i name="e_fr_energy">   -331.85239079 </i>
    <i name="e_wo_entrp">   -331.84270811 </i>
    <i name="e_0_energy">   -331.84754945 </i>
   </energy>
  </scstep>
  <scstep>
   <time name="diag">    0.20    0.20</time>
   <time name="diis">    0.24    0.24</time>
   <time name="orth">    0.05    0.05</time>
   <time name="total">    0.57    0.57</time>
   <energy>
    <i name="e_fr_energy">   -331.85239829 </i>
    <i name="e_wo_entrp">   -331.84271543 </i>
    <i name="e_0_energy">   -331.84755686 </i>
   </energy>
  </scstep>
  <scstep>
   <time name="diag">    0.20    0.20</time>
   <time name="diis">    0.23    0.23</time>
   <time name="orth">    0.06    0.06</time>
   <time name="total">    0.57    0.57</time>
   <energy>
    <i name="e_fr_energy">   -331.85240197 </i>
    <i name="e_wo_entrp">   -331.84271917 </i>
    <i name="e_0_energy">   -331.84756057 </i>
   </energy>
  </scstep>
  <scstep>
   <time name="diag">    0.20    0.20</time>
   <time name="diis">    0.21    0.21</time>
   <time name="orth">    0.05    0.05</time>
   <time name="total">    0.62    0.63</time>
   <energy>
    <i name="e_fr_energy">   -331.85240647 </i>
    <i name="e_wo_entrp">   -331.84272354 </i>
    <i name="e_0_energy">   -331.84756501 </i>
   </energy>
  </scstep>
  <scstep>
   <time name="diag">    0.20    0.20</time>
   <time name="diis">    0.19    0.19</time>
   <time name="orth">    0.05    0.05</time>
   <time name="total">    0.52    0.52</time>
   <energy>
    <i name="e_fr_energy">   -331.85240896 </i>
    <i name="e_wo_entrp">   -331.84272593 </i>
    <i name="e_0_energy">   -331.84756745 </i>
   </energy>
  </scstep>
  <scstep>
   <time name="diag">    0.20    0.20</time>
   <time name="diis">    0.22    0.22</time>
   <time name="orth">    0.05    0.05</time>
   <time name="total">    0.55    0.55</time>
   <energy>
    <i name="e_fr_energy">   -331.85241044 </i>
    <i name="e_wo_entrp">   -331.84272756 </i>
    <i name="e_0_energy">   -331.84756900 </i>
   </energy>
  </scstep>
  <scstep>
   <time name="diag">    0.20    0.20</time>
   <time name="diis">    0.17    0.17</time>
   <time name="orth">    0.05    0.05</time>
   <time name="total">    0.46    0.47</time>
   <energy>
    <i name="alphaZ">     96.04795369 </i>
    <i name="ewald">  14651.50274075 </i>
    <i name="hartreedc"> -20753.81739826 </i>
    <i name="XCdc">    551.15899524 </i>
    <i name="pawpsdc">  16491.66081830 </i>
    <i name="pawaedc"> -16693.92200983 </i>
    <i name="eentropy">     -0.00968286 </i>
    <i name="bandstr">  -1720.64858773 </i>
    <i name="atom">   7046.17475994 </i>
    <i name="e_fr_energy">   -331.85241075 </i>
    <i name="e_wo_entrp">   -331.84272789 </i>
    <i name="e_0_energy">   -331.84756932 </i>
   </energy>
  </scstep>
  <structure>
   <crystal>
    <varray name="basis" >
     <v>      12.84067187      -0.00064797       0.00115044 </v>
     <v>      -0.00036932       7.39106049       0.00406763 </v>
     <v>       0.00145094       0.00830004      14.90970571 </v>
    </varray>
    <i name="volume">   1415.02280149 </i>
    <varray name="rec_basis" >
     <v>       0.07787755       0.00000390      -0.00000758 </v>
     <v>       0.00000683       0.13529862      -0.00007532 </v>
     <v>      -0.00000601      -0.00003691       0.06707043 </v>
    </varray>
   </crystal>
   <varray name="positions" >
    <v>       0.16672656       0.16633174       0.25048755 </v>
    <v>       0.00009629      -0.00013402       0.25232445 </v>
    <v>       0.05538716       0.16611299       0.25220258 </v>
    <v>       0.22186057      -0.00009519       0.24893525 </v>
    <v>       0.49998279       0.16679729       0.24252001 </v>
    <v>       0.33340966      -0.00009732       0.24567498 </v>
    <v>       0.38873304       0.16691504       0.24455687 </v>
    <v>       0.55506461      -0.00001875       0.24358306 </v>
    <v>       0.83346266       0.16639128       0.25024852 </v>
    <v>       0.66669536      -0.00015409       0.24535647 </v>
    <v>       0.72227070       0.16669087       0.24691657 </v>
    <v>       0.88875747      -0.00007568       0.25165343 </v>
    <v>       0.16682482       0.49989258       0.24776463 </v>
    <v>       0.00014090       0.33310718       0.25180862 </v>
    <v>       0.05549389       0.49987801       0.25044116 </v>
    <v>       0.22192939       0.33293854       0.24764959 </v>
    <v>       0.50018832       0.49996078       0.24097138 </v>
    <v>       0.33330409       0.33316243       0.24424297 </v>
    <v>       0.38880223       0.49991544       0.24268697 </v>
    <v>       0.55539106       0.33307093       0.24197311 </v>
    <v>       0.83353112       0.49986903       0.24748441 </v>
    <v>       0.66680841       0.33300888       0.24397040 </v>
    <v>       0.72216664       0.49985148       0.24556806 </v>
    <v>       0.88870837       0.33301749       0.25003071 </v>
    <v>       0.16676924       0.83351194       0.25042562 </v>
    <v>       0.00016599       0.66658257       0.25172014 </v>
    <v>       0.05539276       0.83369405       0.25216354 </v>
    <v>       0.22199760       0.66686746       0.24761573 </v>
    <v>       0.49995293       0.83307727       0.24240623 </v>
    <v>       0.33337816       0.66672552       0.24423569 </v>
    <v>       0.38872497       0.83305145       0.24440695 </v>
    <v>       0.55540331       0.66679860       0.24170711 </v>
    <v>       0.83343857       0.83342739       0.25016493 </v>
    <v>       0.66679234       0.66677244       0.24374009 </v>
    <v>       0.72229947       0.83313534       0.24667461 </v>
    <v>       0.88874471       0.66673372       0.24991184 </v>
    <v>       0.50490391       0.51023534       0.45687576 </v>
   </varray>
  </structure>
  <varray name="forces" >
   <v>      -0.03662769       0.07745397      -0.09183608 </v>
   <v>      -0.05733078       0.02288945       0.04799994 </v>
   <v>       0.01214215       0.19310788      -0.01026028 </v>
   <v>       0.22594203       0.01105423       0.03336152 </v>
   <v>       0.00533155      -0.04080139       0.13881884 </v>
   <v>      -0.06552542       0.02593559       0.07406767 </v>
   <v>      -0.11128818      -0.11443814      -0.16199121 </v>
   <v>       0.19989502      -0.03456366      -0.10233489 </v>
   <v>      -0.01674247       0.07103804      -0.07903039 </v>
   <v>       0.02387953       0.02672228       0.02482747 </v>
   <v>      -0.12935836      -0.11551583      -0.05742689 </v>
   <v>      -0.02119841      -0.01694968       0.00051319 </v>
   <v>      -0.05501886       0.00671632       0.17714983 </v>
   <v>      -0.00833350      -0.01666382      -0.10661616 </v>
   <v>      -0.00116477      -0.01288364       0.06651472 </v>
   <v>       0.08882106       0.06134806      -0.04855955 </v>
   <v>      -0.03061558      -0.01710816       0.00722630 </v>
   <v>      -0.02523984       0.04326071       0.11973929 </v>
   <v>      -0.11613962       0.00967207      -0.08557069 </v>
   <v>       0.07568671       0.03681622      -0.05643569 </v>
   <v>      -0.02153282       0.00541612       0.18756397 </v>
   <v>       0.04590967       0.04379100       0.10389141 </v>
   <v>      -0.05529777       0.02129743      -0.17133978 </v>
   <v>       0.07383487       0.06610136       0.02301359 </v>
   <v>      -0.05341877      -0.11094647      -0.08622317 </v>
   <v>      -0.01569889       0.05028696      -0.10582599 </v>
   <v>       0.02168494      -0.21828573      -0.01638361 </v>
   <v>       0.07344224      -0.05245865      -0.05400486 </v>
   <v>       0.03627705       0.06363282       0.11368268 </v>
   <v>      -0.05666507      -0.05865577       0.10206086 </v>
   <v>      -0.09515647       0.08287798      -0.13812799 </v>
   <v>       0.06796915      -0.02201731      -0.02787444 </v>
   <v>       0.02314172      -0.08524815      -0.09046424 </v>
   <v>       0.08776904      -0.04106635       0.09418190 </v>
   <v>      -0.15251270       0.07691669      -0.03610230 </v>
   <v>       0.05946550      -0.04768498       0.03438135 </v>
   <v>       0.00367375       0.00895256       0.17741370 </v>
  </varray>
  <varray name="stress" >
   <v>       0.49160724       0.09488335      -0.02792157 </v>
   <v>       0.09488335       0.85766982      -0.00991013 </v>
   <v>      -0.02792158      -0.00991012       0.42551597 </v>
  </varray>
  <energy>
   <i name="e_fr_energy">   -331.85241075 </i>
   <i name="e_wo_entrp">   -331.84756932 </i>
   <i name="e_0_energy">     -0.00968286 </i>
  </energy>
  <time name="totalsc">   10.48   10.54</time>
 </calculation>
 <calculation>
  <scstep>
   <time name="dav">    0.94    0.95</time>
   <time name="total">    1.02    1.03</time>
   <energy>
    <i name="alphaZ">     96.04795369 </i>
    <i name="ewald">  14650.49781407 </i>
    <i name="hartreedc"> -20752.46207009 </i>
    <i name="XCdc">    551.15840439 </i>
    <i name="pawpsdc">  16491.65807103 </i>
    <i name="pawaedc"> -16693.91925836 </i>
    <i name="eentropy">     -0.00953948 </i>
    <i name="bandstr">  -1720.99863518 </i>
    <i name="atom">   7046.17475994 </i>
    <i name="e_fr_energy">   -331.85249999 </i>
    <i name="e_wo_entrp">   -331.84296051 </i>
    <i name="e_0_energy">   -331.84773025 </i>
   </energy>
  </scstep>
  <scstep>
   <time name="diag">    0.20    0.20</time>
   <time name="diis">    0.37    0.37</time>
   <time name="orth">    0.05    0.05</time>
   <time name="total">    0.69    0.70</time>
   <energy>
    <i name="e_fr_energy">   -331.85252564 </i>
    <i name="e_wo_entrp">   -331.84297669 </i>
    <i name="e_0_energy">   -331.84775116 </i>
   </energy>
  </scstep>
  <scstep>
   <time name="diag">    0.20    0.20</time>
   <time name="diis">    0.37    0.37</time>
   <time name="orth">    0.05    0.05</time>
   <time name="total">    0.70    0.70</time>
   <energy>
    <i name="e_fr_energy">   -331.85252046 </i>
    <i name="e_wo_entrp">   -331.84296415 </i>
    <i name="e_0_energy">   -331.84774230 </i>
   </energy>
  </scstep>
  <scstep>
   <time name="diag">    0.20    0.20</time>
   <time name="diis">    0.26    0.26</time>
   <time name="orth">    0.05    0.05</time>
   <time name="total">    0.55    0.55</time>
   <energy>
    <i name="alphaZ">     96.04795369 </i>
    <i name="ewald">  14650.49781407 </i>
    <i name="hartreedc"> -20752.74973749 </i>
    <i name="XCdc">    551.16724809 </i>
    <i name="pawpsdc">  16493.61662861 </i>
    <i name="pawaedc"> -16695.87791860 </i>
    <i name="eentropy">     -0.00955793 </i>
    <i name="bandstr">  -1720.71971035 </i>
    <i name="atom">   7046.17475994 </i>
    <i name="e_fr_energy">   -331.85251997 </i>
    <i name="e_wo_entrp">   -331.84296204 </i>
    <i name="e_0_energy">   -331.84774101 </i>
   </energy>
  </scstep>
  <structure>
   <crystal>
    <varray name="basis" >
     <v>      12.84036554      -0.00062818       0.00109850 </v>
     <v>      -0.00035795       7.39079632       0.00407321 </v>
     <v>       0.00139053       0.00831051      14.91059434 </v>
    </varray>
    <i name="volume">   1415.02280149 </i>
    <varray name="rec_basis" >
     <v>       0.07787940       0.00000378      -0.00000726 </v>
     <v>       0.00000663       0.13530346      -0.00007541 </v>
     <v>      -0.00000574      -0.00003696       0.06706643 </v>
    </varray>
   </crystal>
   <varray name="positions" >
    <v>       0.16673619       0.16634216       0.25047980 </v>
    <v>       0.00011367      -0.00012896       0.25233909 </v>
    <v>       0.05537038       0.16604250       0.25223548 </v>
    <v>       0.22183075      -0.00009770       0.24887349 </v>
    <v>       0.49998806       0.16679658       0.24250560 </v>
    <v>       0.33341719      -0.00010599       0.24563903 </v>
    <v>       0.38874404       0.16692146       0.24451986 </v>
    <v>       0.55505291      -0.00000975       0.24352749 </v>
    <v>       0.83346113       0.16641176       0.25023846 </v>
    <v>       0.66669634      -0.00016013       0.24532445 </v>
    <v>       0.72227922       0.16670211       0.24686932 </v>
    <v>       0.88879501      -0.00007358       0.25166371 </v>
    <v>       0.16683411       0.49988748       0.24777540 </v>
    <v>       0.00014106       0.33310367       0.25180933 </v>
    <v>       0.05549687       0.49989284       0.25043654 </v>
    <v>       0.22191681       0.33295587       0.24763476 </v>
    <v>       0.50018602       0.49997647       0.24101547 </v>
    <v>       0.33330333       0.33316947       0.24423924 </v>
    <v>       0.38882468       0.49990877       0.24272776 </v>
    <v>       0.55537857       0.33306242       0.24198810 </v>
    <v>       0.83352420       0.49986638       0.24748641 </v>
    <v>       0.66679871       0.33302176       0.24396506 </v>
    <v>       0.72218275       0.49984210       0.24558648 </v>
    <v>       0.88869364       0.33303503       0.25001507 </v>
    <v>       0.16678322       0.83349709       0.25041666 </v>
    <v>       0.00016794       0.66655650       0.25171912 </v>
    <v>       0.05537564       0.83377261       0.25219414 </v>
    <v>       0.22198214       0.66685425       0.24760262 </v>
    <v>       0.49995652       0.83308149       0.24239508 </v>
    <v>       0.33338622       0.66673831       0.24423165 </v>
    <v>       0.38872992       0.83303119       0.24437052 </v>
    <v>       0.55539491       0.66678611       0.24172512 </v>
    <v>       0.83342465       0.83340051       0.25015294 </v>
    <v>       0.66678032       0.66677687       0.24373711 </v>
    <v>       0.72231389       0.83311761       0.24662843 </v>
    <v>       0.88873182       0.66672578       0.24989743 </v>
    <v>       0.50490725       0.51024900       0.45713375 </v>
   </varray>
  </structure>
  <varray name="forces" >
   <v>      -0.05738564       0.06865901      -0.09612298 </v>
   <v>      -0.07249382       0.02060177       0.05314125 </v>
   <v>       0.03097064       0.23364583      -0.01473556 </v>
   <v>       0.25851479       0.00927801       0.03915722 </v>
   <v>       0.00149685      -0.03826237       0.13457293 </v>
   <v>      -0.07399676       0.02984625       0.07289789 </v>
   <v>      -0.12309875      -0.11901151      -0.15954021 </v>
   <v>       0.21180468      -0.03989542      -0.09790789 </v>
   <v>      -0.00569870       0.05833568      -0.08133165 </v>
   <v>       0.02696828       0.03021260       0.01750162 </v>
   <v>      -0.13915792      -0.11778587      -0.04853112 </v>
   <v>      -0.05474436      -0.01855310      -0.00198108 </v>
   <v>      -0.06982038       0.01208654       0.17449896 </v>
   <v>      -0.01138855      -0.02289561      -0.10562485 </v>
   <v>      -0.00062262      -0.02404240       0.06814733 </v>
   <v>       0.10113484       0.05491606      -0.04648306 </v>
   <v>      -0.02215691      -0.03620892       0.00813714 </v>
   <v>      -0.02239506       0.04215929       0.11951336 </v>
   <v>      -0.14012188       0.01884735      -0.08936185 </v>
   <v>       0.08810322       0.04722546      -0.05551108 </v>
   <v>      -0.01742219       0.00817309       0.18503828 </v>
   <v>       0.05196299       0.03942140       0.10409776 </v>
   <v>      -0.07719054       0.02849860      -0.17437323 </v>
   <v>       0.09235481       0.06258276       0.02726620 </v>
   <v>      -0.07856039      -0.10315258      -0.08796932 </v>
   <v>      -0.02010701       0.07592809      -0.10443417 </v>
   <v>       0.04084589      -0.26363636      -0.02095246 </v>
   <v>       0.09107852      -0.04970618      -0.05257820 </v>
   <v>       0.03431466       0.06021396       0.10931665 </v>
   <v>      -0.06252246      -0.07086139       0.10217820 </v>
   <v>      -0.09823939       0.09345385      -0.13231867 </v>
   <v>       0.07256553      -0.01331283      -0.02716380 </v>
   <v>       0.04601546      -0.06908040      -0.09194523 </v>
   <v>       0.09943976      -0.04945700       0.09445570 </v>
   <v>      -0.17101462       0.08365451      -0.03297320 </v>
   <v>       0.06711313      -0.05120133       0.03633960 </v>
   <v>       0.00345391       0.00932319       0.17557951 </v>
  </varray>
  <varray name="stress" >
   <v>       0.57368524       0.09776002      -0.02486618 </v>
   <v>       0.09776000       0.93364611      -0.01295211 </v>
   <v>      -0.02486618      -0.01295211       0.46328580 </v>
  </varray>
  <energy>
   <i name="e_fr_energy">   -331.85251997 </i>
   <i name="e_wo_entrp">   -331.84774101 </i>
   <i name="e_0_energy">     -0.00955793 </i>
  </energy>
  <time name="totalsc">    3.72    3.74</time>
 </calculation>
 <calculation>
  <scstep>
   <time name="dav">    0.84    0.84</time>
   <time name="total">    0.91    0.92</time>
   <energy>
    <i name="alphaZ">     96.04795369 </i>
    <i name="ewald">  14637.98765161 </i>
    <i name="hartreedc"> -20738.95334427 </i>
    <i name="XCdc">    551.16394211 </i>
    <i name="pawpsdc">  16493.80800723 </i>
    <i name="pawaedc"> -16696.06941532 </i>
    <i name="eentropy">     -0.01040861 </i>
    <i name="bandstr">  -1722.01205014 </i>
    <i name="atom">   7046.17475994 </i>
    <i name="e_fr_energy">   -331.86290377 </i>
    <i name="e_wo_entrp">   -331.85249516 </i>
    <i name="e_0_energy">   -331.85769946 </i>
   </energy>
  </scstep>
  <scstep>
   <time name="diag">    0.20    0.20</time>
   <time name="diis">    0.38    0.38</time>
   <time name="orth">    0.05    0.05</time>
   <time name="total">    0.71    0.71</time>
   <energy>
    <i name="e_fr_energy">   -331.86420846 </i>
    <i name="e_wo_entrp">   -331.85381050 </i>
    <i name="e_0_energy">   -331.85900948 </i>
   </energy>
  </scstep>
  <scstep>
   <time name="diag">    0.20    0.20</time>
   <time name="diis">    0.39    0.39</time>
   <time name="orth">    0.05    0.05</time>
   <time name="total">    0.71    0.72</time>
   <energy>
    <i name="e_fr_energy">   -331.86405654 </i>
    <i name="e_wo_entrp">   -331.85369621 </i>
    <i name="e_0_energy">   -331.85887638 </i>
   </energy>
  </scstep>
  <scstep>
   <time name="diag">    0.20    0.20</time>
   <time name="diis">    0.40    0.40</time>
   <time name="orth">    0.05    0.05</time>
   <time name="total">    0.73    0.73</time>
   <energy>
    <i name="e_fr_energy">   -331.86403870 </i>
    <i name="e_wo_entrp">   -331.85370363 </i>
    <i name="e_0_energy">   -331.85887117 </i>
   </energy>
  </scstep>
  <scstep>
   <time name="diag">    0.20    0.20</time>
   <time name="diis">    0.38    0.38</time>
   <time name="orth">    0.05    0.05</time>
   <time name="total">    0.71    0.71</time>
   <energy>
    <i name="e_fr_energy">   -331.86403339 </i>
    <i name="e_wo_entrp">   -331.85369715 </i>
    <i name="e_0_energy">   -331.85886527 </i>
   </energy>
  </scstep>
  <scstep>
   <time name="diag">    0.23    0.23</time>
   <time name="diis">    0.32    0.32</time>
   <time name="orth">    0.05    0.05</time>
   <time name="total">    0.64    0.65</time>
   <energy>
    <i name="alphaZ">     96.04795369 </i>
    <i name="ewald">  14637.98765161 </i>
    <i name="hartreedc"> -20740.32582410 </i>
    <i name="XCdc">    551.20063536 </i>
    <i name="pawpsdc">  16502.54336912 </i>
    <i name="pawaedc"> -16704.80498654 </i>
    <i name="eentropy">     -0.01033648 </i>
    <i name="bandstr">  -1720.67725662 </i>
    <i name="atom">   7046.17475994 </i>
    <i name="e_fr_energy">   -331.86403402 </i>
    <i name="e_wo_entrp">   -331.85369754 </i>
    <i name="e_0_energy">   -331.85886578 </i>
   </energy>
  </scstep>
  <structure>
   <crystal>
    <varray name="basis" >
     <v>      12.83825180       0.00005581       0.00067624 </v>
     <v>       0.00003566       7.39034368       0.00405817 </v>
     <v>       0.00090012       0.00827786      14.91396252 </v>
    </varray>
    <i name="volume">   1415.02280149 </i>
    <varray name="rec_basis" >
     <v>       0.07789223      -0.00000037      -0.00000470 </v>
     <v>      -0.00000058       0.13531175      -0.00007510 </v>
     <v>      -0.00000353      -0.00003682       0.06705128 </v>
    </varray>
   </crystal>
   <varray name="positions" >
    <v>       0.16670072       0.16657710       0.25031411 </v>
    <v>       0.00009639      -0.00004835       0.25248546 </v>
    <v>       0.05532831       0.16628121       0.25239010 </v>
    <v>       0.22206243      -0.00008671       0.24859769 </v>
    <v>       0.50001815       0.16669247       0.24260399 </v>
    <v>       0.33334552      -0.00007385       0.24554346 </v>
    <v>       0.38861679       0.16664420       0.24411736 </v>
    <v>       0.55531006      -0.00006640       0.24310667 </v>
    <v>       0.83344449       0.16667280       0.25007975 </v>
    <v>       0.66674212      -0.00011300       0.24517785 </v>
    <v>       0.72211466       0.16645335       0.24655668 </v>
    <v>       0.88891104      -0.00011104       0.25171553 </v>
    <v>       0.16677803       0.49989189       0.24805869 </v>
    <v>       0.00012474       0.33302535       0.25167612 </v>
    <v>       0.05551168       0.49990824       0.25050049 </v>
    <v>       0.22200263       0.33319125       0.24749599 </v>
    <v>       0.50014048       0.49996470       0.24125922 </v>
    <v>       0.33326556       0.33331683       0.24437448 </v>
    <v>       0.38873236       0.49992298       0.24282755 </v>
    <v>       0.55544523       0.33314105       0.24199531 </v>
    <v>       0.83346132       0.49987347       0.24773700 </v>
    <v>       0.66682568       0.33319285       0.24407181 </v>
    <v>       0.72215170       0.49986733       0.24545767 </v>
    <v>       0.88875484       0.33329154       0.24996768 </v>
    <v>       0.16673879       0.83314873       0.25025527 </v>
    <v>       0.00014798       0.66661750       0.25157825 </v>
    <v>       0.05534661       0.83349814       0.25232897 </v>
    <v>       0.22203757       0.66665439       0.24746509 </v>
    <v>       0.50002720       0.83326119       0.24247790 </v>
    <v>       0.33333468       0.66662036       0.24434285 </v>
    <v>       0.38860818       0.83316879       0.24400620 </v>
    <v>       0.55545982       0.66668523       0.24178514 </v>
    <v>       0.83342036       0.83307775       0.24997031 </v>
    <v>       0.66686653       0.66667071       0.24384392 </v>
    <v>       0.72213254       0.83324284       0.24634141 </v>
    <v>       0.88876476       0.66654976       0.24986845 </v>
    <v>       0.50493013       0.51034538       0.45872559 </v>
   </varray>
  </structure>
  <varray name="forces" >
   <v>       0.03301600      -0.00229350      -0.08366997 </v>
   <v>      -0.01985195      -0.01861150       0.05402526 </v>
   <v>       0.07211242       0.13486897      -0.06226183 </v>
   <v>      -0.02396362      -0.00501135       0.06598223 </v>
   <v>      -0.00348497      -0.01905856       0.04135262 </v>
   <v>      -0.02854851      -0.00171177      -0.01233743 </v>
   <v>      -0.01816649       0.02716346      -0.06565295 </v>
   <v>       0.03649297       0.00997021       0.02098101 </v>
   <v>      -0.01128947      -0.05015141      -0.07991185 </v>
   <v>      -0.00894504      -0.00620272      -0.03267453 </v>
   <v>       0.01974384       0.06431419       0.00194253 </v>
   <v>      -0.16427507      -0.00389931      -0.04031975 </v>
   <v>      -0.04444919       0.01512459       0.11048817 </v>
   <v>       0.00042587       0.08328818      -0.06344915 </v>
   <v>      -0.01516109      -0.03348101       0.04732750 </v>
   <v>       0.01002606      -0.01614711       0.00812155 </v>
   <v>      -0.02108980      -0.02003769      -0.01879951 </v>
   <v>       0.01766790      -0.05283061       0.05290222 </v>
   <v>      -0.03931980       0.00808347      -0.05842588 </v>
   <v>       0.01603745       0.00766346      -0.01312588 </v>
   <v>       0.00889700       0.01631132       0.11573177 </v>
   <v>       0.02415646      -0.06575206       0.04299491 </v>
   <v>      -0.00142987       0.01671893      -0.09906107 </v>
   <v>       0.02289307      -0.03524311       0.03427637 </v>
   <v>       0.00749192       0.03114973      -0.07816791 </v>
   <v>      -0.01388456      -0.00786842      -0.05907394 </v>
   <v>       0.07579548      -0.13729078      -0.06442331 </v>
   <v>       0.01373275      -0.01762771       0.00888900 </v>
   <v>      -0.00722090      -0.02451928       0.02764085 </v>
   <v>      -0.01839599       0.00513960       0.04431750 </v>
   <v>       0.01650770       0.01745373      -0.04269113 </v>
   <v>       0.01457388       0.03006356      -0.00375038 </v>
   <v>       0.01761537       0.06044182      -0.07315768 </v>
   <v>       0.00170501       0.00852668       0.04096454 </v>
   <v>       0.02245859      -0.02161453       0.02305651 </v>
   <v>       0.00670441      -0.00542161       0.03850870 </v>
   <v>       0.00142217       0.00849214       0.17145090 </v>
  </varray>
  <varray name="stress" >
   <v>       0.95530112      -0.01183035      -0.04312161 </v>
   <v>      -0.01183035       1.24030314      -0.00228160 </v>
   <v>      -0.04312158      -0.00228158       0.46706717 </v>
  </varray>
  <energy>
   <i name="e_fr_energy">   -331.86403402 </i>
   <i name="e_wo_entrp">   -331.85886578 </i>
   <i name="e_0_energy">     -0.01033648 </i>
  </energy>
  <time name="totalsc">    5.18    5.20</time>
 </calculation>
 <calculation>
  <scstep>
   <time name="dav">    0.86    0.86</time>
   <time name="total">    0.93    0.94</time>
   <energy>
    <i name="alphaZ">     96.04795369 </i>
    <i name="ewald">  14631.31998653 </i>
    <i name="hartreedc"> -20733.01273724 </i>
    <i name="XCdc">    551.19857380 </i>
    <i name="pawpsdc">  16502.47212920 </i>
    <i name="pawaedc"> -16704.73371108 </i>
    <i name="eentropy">     -0.01079536 </i>
    <i name="bandstr">  -1721.32131513 </i>
    <i name="atom">   7046.17475994 </i>
    <i name="e_fr_energy">   -331.86515566 </i>
    <i name="e_wo_entrp">   -331.85436030 </i>
    <i name="e_0_energy">   -331.85975798 </i>
   </energy>
  </scstep>
  <scstep>
   <time name="diag">    0.20    0.20</time>
   <time name="diis">    0.37    0.37</time>
   <time name="orth">    0.05    0.05</time>
   <time name="total">    0.69    0.69</time>
   <energy>
    <i name="e_fr_energy">   -331.86549874 </i>
    <i name="e_wo_entrp">   -331.85470818 </i>
    <i name="e_0_energy">   -331.86010346 </i>
   </energy>
  </scstep>
  <scstep>
   <time name="diag">    0.20    0.20</time>
   <time name="diis">    0.39    0.39</time>
   <time name="orth">    0.05    0.05</time>
   <time name="total">    0.71    0.72</time>
   <energy>
    <i name="e_fr_energy">   -331.86545684 </i>
    <i name="e_wo_entrp">   -331.85468857 </i>
    <i name="e_0_energy">   -331.86007270 </i>
   </energy>
  </scstep>
  <scstep>
   <time name="diag">    0.20    0.20</time>
   <time name="diis">    0.37    0.37</time>
   <time name="orth">    0.05    0.05</time>
   <time name="total">    0.70    0.74</time>
   <energy>
    <i name="e_fr_energy">   -331.86545399 </i>
    <i name="e_wo_entrp">   -331.85469717 </i>
    <i name="e_0_energy">   -331.86007558 </i>
   </energy>
  </scstep>
  <scstep>
   <time name="diag">    0.27    0.27</time>
   <time name="diis">    0.35    0.35</time>
   <time name="orth">    0.05    0.05</time>
   <time name="total">    0.71    0.71</time>
   <energy>
    <i name="alphaZ">     96.04795369 </i>
    <i name="ewald">  14631.31998653 </i>
    <i name="hartreedc"> -20733.79698371 </i>
    <i name="XCdc">    551.21840726 </i>
    <i name="pawpsdc">  16506.83566996 </i>
    <i name="pawaedc"> -16709.09828929 </i>
    <i name="eentropy">     -0.01075712 </i>
    <i name="bandstr">  -1720.55620089 </i>
    <i name="atom">   7046.17475994 </i>
    <i name="e_fr_energy">   -331.86545364 </i>
    <i name="e_wo_entrp">   -331.85469652 </i>
    <i name="e_0_energy">   -331.86007508 </i>
   </energy>
  </scstep>
  <structure>
   <crystal>
    <varray name="basis" >
     <v>      12.83712434       0.00042070       0.00045098 </v>
     <v>       0.00024563       7.39010230       0.00405015 </v>
     <v>       0.00063850       0.00826045      14.91575952 </v>
    </varray>
    <i name="volume">   1415.02280149 </i>
    <varray name="rec_basis" >
     <v>       0.07789907      -0.00000259      -0.00000333 </v>
     <v>      -0.00000443       0.13531617      -0.00007494 </v>
     <v>      -0.00000235      -0.00003674       0.06704320 </v>
    </varray>
   </crystal>
   <varray name="positions" >
    <v>       0.16668179       0.16670244       0.25022574 </v>
    <v>       0.00008716      -0.00000535       0.25256352 </v>
    <v>       0.05530586       0.16640857       0.25247257 </v>
    <v>       0.22218604      -0.00008086       0.24845060 </v>
    <v>       0.50003421       0.16663693       0.24265646 </v>
    <v>       0.33330728      -0.00005670       0.24549248 </v>
    <v>       0.38854889       0.16649628       0.24390269 </v>
    <v>       0.55544725      -0.00009663       0.24288224 </v>
    <v>       0.83343560       0.16681206       0.24999510 </v>
    <v>       0.66676654      -0.00008786       0.24509965 </v>
    <v>       0.72202685       0.16632064       0.24638992 </v>
    <v>       0.88897296      -0.00013103       0.25174317 </v>
    <v>       0.16674812       0.49989424       0.24820978 </v>
    <v>       0.00011603       0.33298357       0.25160507 </v>
    <v>       0.05551958       0.49991646       0.25053460 </v>
    <v>       0.22204842       0.33331683       0.24742198 </v>
    <v>       0.50011618       0.49995843       0.24138922 </v>
    <v>       0.33324542       0.33339545       0.24444661 </v>
    <v>       0.38868310       0.49993056       0.24288077 </v>
    <v>       0.55548079       0.33318300       0.24199915 </v>
    <v>       0.83342778       0.49987726       0.24787065 </v>
    <v>       0.66684006       0.33328413       0.24412875 </v>
    <v>       0.72213513       0.49988079       0.24538897 </v>
    <v>       0.88878749       0.33342838       0.24994240 </v>
    <v>       0.16671509       0.83296289       0.25016918 </v>
    <v>       0.00013732       0.66665004       0.25150311 </v>
    <v>       0.05533113       0.83335171       0.25240088 </v>
    <v>       0.22206715       0.66654776       0.24739174 </v>
    <v>       0.50006491       0.83335706       0.24252206 </v>
    <v>       0.33330719       0.66655744       0.24440216 </v>
    <v>       0.38854321       0.83324221       0.24381189 </v>
    <v>       0.55549446       0.66663142       0.24181714 </v>
    <v>       0.83341808       0.83290556       0.24987290 </v>
    <v>       0.66691253       0.66661407       0.24390089 </v>
    <v>       0.72203577       0.83330965       0.24618833 </v>
    <v>       0.88878233       0.66645586       0.24985299 </v>
    <v>       0.50494236       0.51039680       0.45957460 </v>
   </varray>
  </structure>
  <varray name="forces" >
   <v>       0.07596958      -0.04103154      -0.07974442 </v>
   <v>       0.00871545      -0.05373221       0.05961344 </v>
   <v>       0.10157472       0.07736013      -0.08542660 </v>
   <v>      -0.17555980      -0.01641677       0.08089959 </v>
   <v>      -0.00739563      -0.00834147      -0.00821982 </v>
   <v>      -0.00915357      -0.01808566      -0.05977658 </v>
   <v>       0.04386750       0.11189540       0.00864873 </v>
   <v>      -0.04705861       0.03287211       0.06915448 </v>
   <v>      -0.01429275      -0.10253744      -0.07521395 </v>
   <v>      -0.02795257      -0.02433562      -0.05952155 </v>
   <v>       0.11133625       0.16664469       0.03412149 </v>
   <v>      -0.22162531       0.00529271      -0.05886292 </v>
   <v>      -0.03033048       0.02405712       0.07595446 </v>
   <v>       0.00115845       0.13937175      -0.04058004 </v>
   <v>      -0.02414445      -0.03782626       0.03900074 </v>
   <v>      -0.03679678      -0.05364634       0.03769709 </v>
   <v>      -0.02196197      -0.01063683      -0.02925828 </v>
   <v>       0.04299991      -0.10607938       0.01921805 </v>
   <v>       0.01898976       0.00619769      -0.04514974 </v>
   <v>      -0.02379487      -0.01120085       0.00849232 </v>
   <v>       0.02546725       0.03065816       0.06605780 </v>
   <v>       0.00114820      -0.11715251       0.01146352 </v>
   <v>       0.03987702       0.01086761      -0.06194147 </v>
   <v>      -0.01913229      -0.09351696       0.04206621 </v>
   <v>       0.04701826       0.09776709      -0.08021403 </v>
   <v>      -0.01393322      -0.05215508      -0.03581950 </v>
   <v>       0.08674332      -0.07070014      -0.09010056 </v>
   <v>      -0.02638089       0.00099795       0.03395520 </v>
   <v>      -0.03061809      -0.06923845      -0.01560908 </v>
   <v>       0.00949790       0.04942482       0.01532503 </v>
   <v>       0.07559498      -0.03468641       0.01351876 </v>
   <v>      -0.01362032       0.05141888       0.01405503 </v>
   <v>       0.00310721       0.12839622      -0.06433774 </v>
   <v>      -0.04839864       0.04232830       0.01272638 </v>
   <v>       0.11842132      -0.07644109       0.04403627 </v>
   <v>      -0.02164160       0.01390061       0.03814720 </v>
   <v>       0.00230478       0.00830978       0.16562451 </v>
  </varray>
  <varray name="stress" >
   <v>       1.10183360      -0.06589180      -0.05550598 </v>
   <v>      -0.06589181       1.41564467      -0.00211680 </v>
   <v>      -0.05550597      -0.00211683       0.44847171 </v>
  </varray>
  <energy>
   <i name="e_fr_energy">   -331.86545364 </i>
   <i name="e_wo_entrp">   -331.86007508 </i>
   <i name="e_0_energy">     -0.01075712 </i>
  </energy>
  <time name="totalsc">    4.60    4.66</time>
 </calculation>
 <calculation>
  <scstep>
   <time name="dav">    0.84    0.84</time>
   <time name="total">    0.91    0.92</time>
   <energy>
    <i name="alphaZ">     96.04795369 </i>
    <i name="ewald">  14607.25187690 </i>
    <i name="hartreedc"> -20710.54285271 </i>
    <i name="XCdc">    551.21368361 </i>
    <i name="pawpsdc">  16506.89892413 </i>
    <i name="pawaedc"> -16709.16097324 </i>
    <i name="eentropy">     -0.01171356 </i>
    <i name="bandstr">  -1719.74213443 </i>
    <i name="atom">   7046.17475994 </i>
    <i name="e_fr_energy">   -331.87047568 </i>
    <i name="e_wo_entrp">   -331.85876212 </i>
    <i name="e_0_energy">   -331.86461890 </i>
   </energy>
  </scstep>
  <scstep>
   <time name="diag">    0.20    0.20</time>
   <time name="diis">    0.37    0.37</time>
   <time name="orth">    0.05    0.05</time>
   <time name="total">    0.70    0.70</time>
   <energy>
    <i name="e_fr_energy">   -331.87133918 </i>
    <i name="e_wo_entrp">   -331.85969048 </i>
    <i name="e_0_energy">   -331.86551483 </i>
   </energy>
  </scstep>
  <scstep>
   <time name="diag">    0.20    0.22</time>
   <time name="diis">    0.38    0.40</time>
   <time name="orth">    0.05    0.05</time>
   <time name="total">    0.70    0.75</time>
   <energy>
    <i name="e_fr_energy">   -331.87125538 </i>
    <i name="e_wo_entrp">   -331.85965150 </i>
    <i name="e_0_energy">   -331.86545344 </i>
   </energy>
  </scstep>
  <scstep>
   <time name="diag">    0.20    0.20</time>
   <time name="diis">    0.36    0.37</time>
   <time name="orth">    0.05    0.05</time>
   <time name="total">    0.69    0.69</time>
   <energy>
    <i name="e_fr_energy">   -331.87124533 </i>
    <i name="e_wo_entrp">   -331.85967228 </i>
    <i name="e_0_energy">   -331.86545881 </i>
   </energy>
  </scstep>
  <scstep>
   <time name="diag">    0.20    0.20</time>
   <time name="diis">    0.37    0.37</time>
   <time name="orth">    0.05    0.05</time>
   <time name="total">    0.70    0.70</time>
   <energy>
    <i name="e_fr_energy">   -331.87124417 </i>
    <i name="e_wo_entrp">   -331.85967096 </i>
    <i name="e_0_energy">   -331.86545757 </i>
   </energy>
  </scstep>
  <scstep>
   <time name="diag">    0.20    0.20</time>
   <time name="diis">    0.28    0.28</time>
   <time name="orth">    0.05    0.05</time>
   <time name="total">    0.60    0.60</time>
   <energy>
    <i name="e_fr_energy">   -331.87124528 </i>
    <i name="e_wo_entrp">   -331.85967006 </i>
    <i name="e_0_energy">   -331.86545767 </i>
   </energy>
  </scstep>
  <scstep>
   <time name="diag">    0.20    0.20</time>
   <time name="diis">    0.24    0.24</time>
   <time name="orth">    0.05    0.05</time>
   <time name="total">    0.53    0.53</time>
   <energy>
    <i name="alphaZ">     96.04795369 </i>
    <i name="ewald">  14607.25187690 </i>
    <i name="hartreedc"> -20710.23231382 </i>
    <i name="XCdc">    551.19760875 </i>
    <i name="pawpsdc">  16502.41974545 </i>
    <i name="pawaedc"> -16704.67765042 </i>
    <i name="eentropy">     -0.01157547 </i>
    <i name="bandstr">  -1720.04165116 </i>
    <i name="atom">   7046.17475994 </i>
    <i name="e_fr_energy">   -331.87124613 </i>
    <i name="e_wo_entrp">   -331.85967066 </i>
    <i name="e_0_energy">   -331.86545839 </i>
   </energy>
  </scstep>
  <structure>
   <crystal>
    <varray name="basis" >
     <v>      12.83642167       0.00045618      -0.00020197 </v>
     <v>       0.00026580       7.39140504       0.00403074 </v>
     <v>      -0.00012013       0.00822374      14.91394689 </v>
    </varray>
    <i name="volume">   1415.02280149 </i>
    <varray name="rec_basis" >
     <v>       0.07790333      -0.00000280       0.00000063 </v>
     <v>      -0.00000481       0.13529232      -0.00007460 </v>
     <v>       0.00000106      -0.00003656       0.06705135 </v>
    </varray>
   </crystal>
   <varray name="positions" >
    <v>       0.16678419       0.16674439       0.24999808 </v>
    <v>       0.00008987      -0.00010595       0.25274916 </v>
    <v>       0.05544645       0.16679601       0.25245561 </v>
    <v>       0.22205176      -0.00012103       0.24837819 </v>
    <v>       0.50004247       0.16654158       0.24271193 </v>
    <v>       0.33324300      -0.00008700       0.24534139 </v>
    <v>       0.38853498       0.16663075       0.24363986 </v>
    <v>       0.55554465      -0.00004029       0.24269380 </v>
    <v>       0.83340039       0.16669371       0.24977876 </v>
    <v>       0.66675124      -0.00012603       0.24491405 </v>
    <v>       0.72209992       0.16663313       0.24622503 </v>
    <v>       0.88868280      -0.00014122       0.25169413 </v>
    <v>       0.16665920       0.49996682       0.24851241 </v>
    <v>       0.00010680       0.33333375       0.25145566 </v>
    <v>       0.05548945       0.49981737       0.25063431 </v>
    <v>       0.22204575       0.33332236       0.24738127 </v>
    <v>       0.50004843       0.49991963       0.24151386 </v>
    <v>       0.33329129       0.33318895       0.24456672 </v>
    <v>       0.38865163       0.49995830       0.24288419 </v>
    <v>       0.55548671       0.33320432       0.24201628 </v>
    <v>       0.83342724       0.49997080       0.24813672 </v>
    <v>       0.66686043       0.33306180       0.24421826 </v>
    <v>       0.72218037       0.49992961       0.24521203 </v>
    <v>       0.88879744       0.33333286       0.24997045 </v>
    <v>       0.16676310       0.83300796       0.24994367 </v>
    <v>       0.00010043       0.66654075       0.25135545 </v>
    <v>       0.05545594       0.83295937       0.25236380 </v>
    <v>       0.22206107       0.66641392       0.24734646 </v>
    <v>       0.50006221       0.83327944       0.24255633 </v>
    <v>       0.33328778       0.66661991       0.24450012 </v>
    <v>       0.38858596       0.83323583       0.24358228 </v>
    <v>       0.55551614       0.66671133       0.24187830 </v>
    <v>       0.83342032       0.83305682       0.24965563 </v>
    <v>       0.66689080       0.66666404       0.24399213 </v>
    <v>       0.72210918       0.83317382       0.24605538 </v>
    <v>       0.88876877       0.66637569       0.24988791 </v>
    <v>       0.50496190       0.51048652       0.46090041 </v>
   </varray>
  </structure>
  <varray name="forces" >
   <v>       0.00501580      -0.01533720      -0.04145612 </v>
   <v>      -0.00096130       0.01219184       0.01560997 </v>
   <v>      -0.02276293      -0.07967119      -0.10211192 </v>
   <v>      -0.04218999       0.00159298       0.04512712 </v>
   <v>      -0.00032326       0.04654784      -0.06157324 </v>
   <v>      -0.00215176      -0.00378619      -0.08627313 </v>
   <v>       0.05930421      -0.00701739       0.07055226 </v>
   <v>      -0.09905716      -0.01571648       0.09670508 </v>
   <v>      -0.00456922      -0.00308624      -0.04521061 </v>
   <v>       0.05284757       0.01331880      -0.05635181 </v>
   <v>       0.04893133      -0.02553900       0.04294497 </v>
   <v>       0.03941581       0.00531836      -0.06824058 </v>
   <v>       0.02461601      -0.04426592       0.01400638 </v>
   <v>      -0.00093920      -0.01100127      -0.00332070 </v>
   <v>      -0.01424490       0.06008242       0.00901547 </v>
   <v>      -0.00134598      -0.03587633       0.06642772 </v>
   <v>       0.01768321       0.01526393      -0.04056465 </v>
   <v>      -0.00345649       0.01784701      -0.03091688 </v>
   <v>       0.02901081      -0.01981123      -0.00444634 </v>
   <v>      -0.03898651      -0.05372512       0.03526236 </v>
   <v>       0.00887468      -0.04201517       0.01348834 </v>
   <v>      -0.01839855       0.04492836      -0.03744301 </v>
   <v>       0.00157165      -0.02143545       0.02598241 </v>
   <v>      -0.03897197      -0.04522602       0.02718666 </v>
   <v>       0.02184744       0.01203898      -0.03883200 </v>
   <v>       0.00670006      -0.06395945       0.00695815 </v>
   <v>      -0.03554692       0.10266361      -0.09236926 </v>
   <v>      -0.01881951       0.07798288       0.06621786 </v>
   <v>       0.00514274      -0.02628365      -0.05409250 </v>
   <v>       0.01247790       0.00251464      -0.02592437 </v>
   <v>       0.02683632      -0.01889192       0.06745382 </v>
   <v>      -0.04472051       0.00483069       0.02727361 </v>
   <v>      -0.02264574       0.00766272      -0.04132982 </v>
   <v>      -0.01735375      -0.00004981      -0.02685252 </v>
   <v>       0.05402523      -0.00313713       0.04784548 </v>
   <v>       0.01013544       0.10242016       0.02361043 </v>
   <v>       0.00300946       0.00862695       0.15564140 </v>
  </varray>
  <varray name="stress" >
   <v>       1.09627461      -0.04147438      -0.00419751 </v>
   <v>      -0.04147436       1.13588184       0.00020606 </v>
   <v>      -0.00419755       0.00020606       0.38363270 </v>
  </varray>
  <energy>
   <i name="e_fr_energy">   -331.87124613 </i>
   <i name="e_wo_entrp">   -331.86545839 </i>
   <i name="e_0_energy">     -0.01157547 </i>
  </energy>
  <time name="totalsc">    5.59    5.66</time>
 </calculation>
 <calculation>
  <scstep>
   <time name="dav">    0.96    0.96</time>
   <time name="total">    1.04    1.04</time>
   <energy>
    <i name="alphaZ">     96.04795369 </i>
    <i name="ewald">  14602.41058876 </i>
    <i name="hartreedc"> -20705.55552367 </i>
    <i name="XCdc">    551.19660670 </i>
    <i name="pawpsdc">  16502.42313752 </i>
    <i name="pawaedc"> -16704.68125215 </i>
    <i name="eentropy">     -0.01176951 </i>
    <i name="bandstr">  -1719.87589651 </i>
    <i name="atom">   7046.17475994 </i>
    <i name="e_fr_energy">   -331.87139525 </i>
    <i name="e_wo_entrp">   -331.85962574 </i>
    <i name="e_0_energy">   -331.86551049 </i>
   </energy>
  </scstep>
  <scstep>
   <time name="diag">    0.20    0.20</time>
   <time name="diis">    0.37    0.37</time>
   <time name="orth">    0.05    0.05</time>
   <time name="total">    0.69    0.69</time>
   <energy>
    <i name="e_fr_energy">   -331.87142822 </i>
    <i name="e_wo_entrp">   -331.85967518 </i>
    <i name="e_0_energy">   -331.86555170 </i>
   </energy>
  </scstep>
  <scstep>
   <time name="diag">    0.20    0.20</time>
   <time name="diis">    0.38    0.38</time>
   <time name="orth">    0.05    0.05</time>
   <time name="total">    0.74    0.75</time>
   <energy>
    <i name="e_fr_energy">   -331.87142481 </i>
    <i name="e_wo_entrp">   -331.85968216 </i>
    <i name="e_0_energy">   -331.86555348 </i>
   </energy>
  </scstep>
  <scstep>
   <time name="diag">    0.20    0.20</time>
   <time name="diis">    0.31    0.31</time>
   <time name="orth">    0.05    0.05</time>
   <time name="total">    0.60    0.61</time>
   <energy>
    <i name="alphaZ">     96.04795369 </i>
    <i name="ewald">  14602.41058876 </i>
    <i name="hartreedc"> -20705.48570793 </i>
    <i name="XCdc">    551.19325105 </i>
    <i name="pawpsdc">  16501.68259704 </i>
    <i name="pawaedc"> -16703.93955544 </i>
    <i name="eentropy">     -0.01173760 </i>
    <i name="bandstr">  -1719.94357439 </i>
    <i name="atom">   7046.17475994 </i>
    <i name="e_fr_energy">   -331.87142488 </i>
    <i name="e_wo_entrp">   -331.85968728 </i>
    <i name="e_0_energy">   -331.86555608 </i>
   </energy>
  </scstep>
  <structure>
   <crystal>
    <varray name="basis" >
     <v>      12.83628023       0.00046332      -0.00033343 </v>
     <v>       0.00026986       7.39166734       0.00402683 </v>
     <v>      -0.00027286       0.00821635      14.91358199 </v>
    </varray>
    <i name="volume">   1415.02280149 </i>
    <varray name="rec_basis" >
     <v>       0.07790419      -0.00000284       0.00000143 </v>
     <v>      -0.00000489       0.13528751      -0.00007453 </v>
     <v>       0.00000174      -0.00003653       0.06705299 </v>
    </varray>
   </crystal>
   <varray name="positions" >
    <v>       0.16680481       0.16675284       0.24995224 </v>
    <v>       0.00009042      -0.00012619       0.25278654 </v>
    <v>       0.05547476       0.16687400       0.25245219 </v>
    <v>       0.22202473      -0.00012912       0.24836361 </v>
    <v>       0.50004414       0.16652239       0.24272310 </v>
    <v>       0.33323006      -0.00009310       0.24531096 </v>
    <v>       0.38853218       0.16665781       0.24358694 </v>
    <v>       0.55556426      -0.00002895       0.24265586 </v>
    <v>       0.83339329       0.16666989       0.24973520 </v>
    <v>       0.66674816      -0.00013371       0.24487667 </v>
    <v>       0.72211463       0.16669603       0.24619183 </v>
    <v>       0.88862438      -0.00014327       0.25168426 </v>
    <v>       0.16664129       0.49998143       0.24857334 </v>
    <v>       0.00010494       0.33340424       0.25142558 </v>
    <v>       0.05548339       0.49979743       0.25065439 </v>
    <v>       0.22204521       0.33332347       0.24737307 </v>
    <v>       0.50003479       0.49991182       0.24153895 </v>
    <v>       0.33330053       0.33314738       0.24459090 </v>
    <v>       0.38864529       0.49996389       0.24288488 </v>
    <v>       0.55548790       0.33320862       0.24201973 </v>
    <v>       0.83342714       0.49998964       0.24819029 </v>
    <v>       0.66686453       0.33301705       0.24423629 </v>
    <v>       0.72218948       0.49993944       0.24517640 </v>
    <v>       0.88879944       0.33331363       0.24997610 </v>
    <v>       0.16677277       0.83301703       0.24989826 </v>
    <v>       0.00009301       0.66651875       0.25132572 </v>
    <v>       0.05548107       0.83288040       0.25235634 </v>
    <v>       0.22205985       0.66638698       0.24733734 </v>
    <v>       0.50006166       0.83326382       0.24256323 </v>
    <v>       0.33328387       0.66663248       0.24451985 </v>
    <v>       0.38859457       0.83323454       0.24353604 </v>
    <v>       0.55552051       0.66672742       0.24189061 </v>
    <v>       0.83342077       0.83308727       0.24961188 </v>
    <v>       0.66688643       0.66667410       0.24401050 </v>
    <v>       0.72212395       0.83314648       0.24602861 </v>
    <v>       0.88876604       0.66635955       0.24989494 </v>
    <v>       0.50496585       0.51050458       0.46116736 </v>
   </varray>
  </structure>
  <varray name="forces" >
   <v>      -0.01147986      -0.01182894      -0.03270081 </v>
   <v>      -0.00402068       0.02203981       0.00622759 </v>
   <v>      -0.04953601      -0.11359273      -0.10298646 </v>
   <v>      -0.01469649       0.00120109       0.03939741 </v>
   <v>       0.00115561       0.05805553      -0.07127778 </v>
   <v>       0.00201991      -0.00062558      -0.08522021 </v>
   <v>       0.06021057      -0.02810020       0.08350768 </v>
   <v>      -0.10959951      -0.02483831       0.10253673 </v>
   <v>      -0.00309621       0.01737030      -0.04137985 </v>
   <v>       0.06850605       0.02109039      -0.05348899 </v>
   <v>       0.03696347      -0.05939035       0.04296369 </v>
   <v>       0.09650315       0.00812388      -0.06985368 </v>
   <v>       0.03812202      -0.05703281       0.00228259 </v>
   <v>      -0.00232171      -0.03988858       0.00450767 </v>
   <v>      -0.01293621       0.07936105       0.00527688 </v>
   <v>       0.00548328      -0.03227237       0.07199591 </v>
   <v>       0.02502045       0.02079512      -0.04236870 </v>
   <v>      -0.01180662       0.04389059      -0.04977974 </v>
   <v>       0.03100124      -0.02451721       0.00420943 </v>
   <v>      -0.04219459      -0.06201775       0.04114397 </v>
   <v>       0.00443205      -0.05475851       0.00004111 </v>
   <v>      -0.01982219       0.07601098      -0.04589644 </v>
   <v>      -0.00648560      -0.02693152       0.04086087 </v>
   <v>      -0.04134787      -0.03671600       0.02582976 </v>
   <v>       0.01820084      -0.00652449      -0.02726383 </v>
   <v>       0.00917351      -0.06670778       0.01411853 </v>
   <v>      -0.05517906       0.13293135      -0.09350866 </v>
   <v>      -0.01704190       0.09320434       0.07184533 </v>
   <v>       0.01187936      -0.01743940      -0.06143591 </v>
   <v>       0.01359124      -0.00606411      -0.03345092 </v>
   <v>       0.01774588      -0.01477557       0.07544320 </v>
   <v>      -0.05153139      -0.00261654       0.03108792 </v>
   <v>      -0.02833543      -0.01673766      -0.03715048 </v>
   <v>      -0.01679664      -0.01132563      -0.03422683 </v>
   <v>       0.04213605       0.01165421       0.04669755 </v>
   <v>       0.01422770       0.11962783       0.02228002 </v>
   <v>       0.00185560       0.00934561       0.14973543 </v>
  </varray>
  <varray name="stress" >
   <v>       1.08166899      -0.04583249      -0.00519854 </v>
   <v>      -0.04583250       1.08376821       0.00223229 </v>
   <v>      -0.00519854       0.00223231       0.35991795 </v>
  </varray>
  <energy>
   <i name="e_fr_energy">   -331.87142488 </i>
   <i name="e_wo_entrp">   -331.86555608 </i>
   <i name="e_0_energy">     -0.01173760 </i>
  </energy>
  <time name="totalsc">    3.94    3.96</time>
 </calculation>
 <calculation>
  <scstep>
   <time name="dav">    0.94    0.94</time>
   <time name="total">    1.01    1.01</time>
   <energy>
    <i name="alphaZ">     96.04795369 </i>
    <i name="ewald">  14574.59263990 </i>
    <i name="hartreedc"> -20679.60894220 </i>
    <i name="XCdc">    551.18891868 </i>
    <i name="pawpsdc">  16501.61707099 </i>
    <i name="pawaedc"> -16703.87429606 </i>
    <i name="eentropy">     -0.01173601 </i>
    <i name="bandstr">  -1718.00123641 </i>
    <i name="atom">   7046.17475994 </i>
    <i name="e_fr_energy">   -331.87486749 </i>
    <i name="e_wo_entrp">   -331.86313147 </i>
    <i name="e_0_energy">   -331.86899948 </i>
   </energy>
  </scstep>
  <scstep>
   <time name="diag">    0.20    0.20</time>
   <time name="diis">    0.37    0.37</time>
   <time name="orth">    0.05    0.05</time>
   <time name="total">    0.69    0.69</time>
   <energy>
    <i name="e_fr_energy">   -331.87524489 </i>
    <i name="e_wo_entrp">   -331.86352278 </i>
    <i name="e_0_energy">   -331.86938384 </i>
   </energy>
  </scstep>
  <scstep>
   <time name="diag">    0.20    0.20</time>
   <time name="diis">    0.38    0.38</time>
   <time name="orth">    0.05    0.05</time>
   <time name="total">    0.71    0.71</time>
   <energy>
    <i name="e_fr_energy">   -331.87513287 </i>
    <i name="e_wo_entrp">   -331.86341960 </i>
    <i name="e_0_energy">   -331.86927624 </i>
   </energy>
  </scstep>
  <scstep>
   <time name="diag">    0.20    0.20</time>
   <time name="diis">    0.37    0.37</time>
   <time name="orth">    0.05    0.05</time>
   <time name="total">    0.69    0.70</time>
   <energy>
    <i name="e_fr_energy">   -331.87511374 </i>
    <i name="e_wo_entrp">   -331.86340355 </i>
    <i name="e_0_energy">   -331.86925865 </i>
   </energy>
  </scstep>
  <scstep>
   <time name="diag">    0.20    0.20</time>
   <time name="diis">    0.37    0.37</time>
   <time name="orth">    0.05    0.06</time>
   <time name="total">    0.69    0.71</time>
   <energy>
    <i name="e_fr_energy">   -331.87511456 </i>
    <i name="e_wo_entrp">   -331.86340428 </i>
    <i name="e_0_energy">   -331.86925942 </i>
   </energy>
  </scstep>
  <scstep>
   <time name="diag">    0.28    0.28</time>
   <time name="diis">    0.24    0.24</time>
   <time name="orth">    0.05    0.05</time>
   <time name="total">    0.65    0.65</time>
   <energy>
    <i name="e_fr_energy">   -331.87511838 </i>
    <i name="e_wo_entrp">   -331.86340778 </i>
    <i name="e_0_energy">   -331.86926308 </i>
   </energy>
  </scstep>
  <scstep>
   <time name="diag">    0.20    0.20</time>
   <time name="diis">    0.24    0.24</time>
   <time name="orth">    0.05    0.05</time>
   <time name="total">    0.57    0.57</time>
   <energy>
    <i name="e_fr_energy">   -331.87512336 </i>
    <i name="e_wo_entrp">   -331.86341257 </i>
    <i name="e_0_energy">   -331.86926797 </i>
   </energy>
  </scstep>
  <scstep>
   <time name="diag">    0.30    0.30</time>
   <time name="diis">    0.24    0.24</time>
   <time name="orth">    0.05    0.05</time>
   <time name="total">    0.66    0.66</time>
   <energy>
    <i name="e_fr_energy">   -331.87512582 </i>
    <i name="e_wo_entrp">   -331.86341493 </i>
    <i name="e_0_energy">   -331.86927038 </i>
   </energy>
  </scstep>
  <scstep>
   <time name="diag">    0.20    0.20</time>
   <time name="diis">    0.23    0.23</time>
   <time name="orth">    0.05    0.05</time>
   <time name="total">    0.56    0.56</time>
   <energy>
    <i name="e_fr_energy">   -331.87513025 </i>
    <i name="e_wo_entrp">   -331.86341941 </i>
    <i name="e_0_energy">   -331.86927483 </i>
   </energy>
  </scstep>
  <scstep>
   <time name="diag">    0.20    0.20</time>
   <time name="diis">    0.21    0.21</time>
   <time name="orth">    0.05    0.05</time>
   <time name="total">    0.53    0.53</time>
   <energy>
    <i name="e_fr_energy">   -331.87513173 </i>
    <i name="e_wo_entrp">   -331.86342092 </i>
    <i name="e_0_energy">   -331.86927632 </i>
   </energy>
  </scstep>
  <scstep>
   <time name="diag">    0.20    0.20</time>
   <time name="diis">    0.18    0.20</time>
   <time name="orth">    0.05    0.05</time>
   <time name="total">    0.48    0.49</time>
   <energy>
    <i name="alphaZ">     96.04795369 </i>
    <i name="ewald">  14574.59263990 </i>
    <i name="hartreedc"> -20677.94573044 </i>
    <i name="XCdc">    551.13941810 </i>
    <i name="pawpsdc">  16490.56429700 </i>
    <i name="pawaedc"> -16692.81614860 </i>
    <i name="eentropy">     -0.01171083 </i>
    <i name="bandstr">  -1719.62061124 </i>
    <i name="atom">   7046.17475994 </i>
    <i name="e_fr_energy">   -331.87513249 </i>
    <i name="e_wo_entrp">   -331.86342166 </i>
    <i name="e_0_energy">   -331.86927707 </i>
   </energy>
  </scstep>
  <structure>
   <crystal>
    <varray name="basis" >
     <v>      12.83752279       0.00017061      -0.00073519 </v>
     <v>       0.00010114       7.39334947       0.00402367 </v>
     <v>      -0.00073998       0.00821450      14.90874570 </v>
    </varray>
    <i name="volume">   1415.02280149 </i>
    <varray name="rec_basis" >
     <v>       0.07789665      -0.00000107       0.00000387 </v>
     <v>      -0.00000180       0.13525673      -0.00007452 </v>
     <v>       0.00000384      -0.00003650       0.06707474 </v>
    </varray>
   </crystal>
   <varray name="positions" >
    <v>       0.16684236       0.16674080       0.24977563 </v>
    <v>       0.00008497      -0.00011626       0.25290003 </v>
    <v>       0.05546774       0.16674939       0.25228901 </v>
    <v>       0.22192387      -0.00014810       0.24838178 </v>
    <v>       0.50005077       0.16664389       0.24264777 </v>
    <v>       0.33319747      -0.00011185       0.24509891 </v>
    <v>       0.38862881       0.16664847       0.24356412 </v>
    <v>       0.55542881      -0.00007232       0.24270320 </v>
    <v>       0.83336815       0.16665588       0.24955196 </v>
    <v>       0.66685839      -0.00009151       0.24469261 </v>
    <v>       0.72221976       0.16669240       0.24616347 </v>
    <v>       0.88862891      -0.00012441       0.25155243 </v>
    <v>       0.16665753       0.49985035       0.24874667 </v>
    <v>       0.00009572       0.33348056       0.25134848 </v>
    <v>       0.05544404       0.49998088       0.25071817 </v>
    <v>       0.22205323       0.33322924       0.24745773 </v>
    <v>       0.50004016       0.49995276       0.24154564 </v>
    <v>       0.33330580       0.33316381       0.24458396 </v>
    <v>       0.38868140       0.49990559       0.24289310 </v>
    <v>       0.55541804       0.33303370       0.24209082 </v>
    <v>       0.83343454       0.49987718       0.24833974 </v>
    <v>       0.66684157       0.33312135       0.24421795 </v>
    <v>       0.72220362       0.49988564       0.24513810 </v>
    <v>       0.88873331       0.33314940       0.25003043 </v>
    <v>       0.16683128       0.83302271       0.24973098 </v>
    <v>       0.00008821       0.66625645       0.25126397 </v>
    <v>       0.05545539       0.83306084       0.25219581 </v>
    <v>       0.22202687       0.66659252       0.24741911 </v>
    <v>       0.50008075       0.83316783       0.24249076 </v>
    <v>       0.33329655       0.66664932       0.24452490 </v>
    <v>       0.38864934       0.83318633       0.24351981 </v>
    <v>       0.55544330       0.66676433       0.24197135 </v>
    <v>       0.83337287       0.83312178       0.24943447 </v>
    <v>       0.66684510       0.66666809       0.24401062 </v>
    <v>       0.72223824       0.83310529       0.24602370 </v>
    <v>       0.88878311       0.66667488       0.24994770 </v>
    <v>       0.50498009       0.51058283       0.46213512 </v>
   </varray>
  </structure>
  <varray name="forces" >
   <v>      -0.07375870      -0.03589060      -0.00089815 </v>
   <v>      -0.01113974      -0.00567753      -0.05593729 </v>
   <v>      -0.03968482      -0.00303133      -0.07306056 </v>
   <v>       0.08290025       0.01277272      -0.01598218 </v>
   <v>      -0.01411060      -0.03813832      -0.04634913 </v>
   <v>       0.03605341      -0.00291203      -0.02999531 </v>
   <v>      -0.03499422      -0.01843227       0.06065619 </v>
   <v>       0.02854663      -0.00787695       0.06588863 </v>
   <v>       0.03675378      -0.01878325      -0.01678249 </v>
   <v>      -0.01415428      -0.00735680      -0.01223558 </v>
   <v>      -0.05866989      -0.02402572       0.01768693 </v>
   <v>       0.07035925       0.00977956      -0.05559005 </v>
   <v>       0.03720376       0.02326218      -0.01421610 </v>
   <v>       0.00113416      -0.09695623       0.02276327 </v>
   <v>       0.02580328      -0.05726928      -0.00499985 </v>
   <v>       0.01244438       0.00737893       0.05293472 </v>
   <v>       0.01884407      -0.03060752      -0.02933996 </v>
   <v>       0.01355053       0.01188134      -0.03093937 </v>
   <v>      -0.00721981       0.00566641       0.00821999 </v>
   <v>       0.02254399       0.05778531       0.01962727 </v>
   <v>       0.01979862       0.01774485      -0.02244649 </v>
   <v>      -0.00812644       0.00152513      -0.03995390 </v>
   <v>      -0.03366175       0.00756487       0.06242605 </v>
   <v>       0.01708486       0.04893595       0.00891861 </v>
   <v>      -0.08978366       0.03371471       0.00331831 </v>
   <v>       0.01027309       0.15613645       0.02257274 </v>
   <v>      -0.03501503       0.01043091      -0.06615179 </v>
   <v>       0.02739103      -0.03224053       0.05114070 </v>
   <v>      -0.01850933       0.03353204      -0.03846240 </v>
   <v>       0.00551922      -0.01497025      -0.02552819 </v>
   <v>      -0.03618224       0.00478768       0.05125053 </v>
   <v>       0.02219235      -0.03346627       0.00748749 </v>
   <v>       0.05457079       0.01470131       0.00052098 </v>
   <v>       0.02157610      -0.00332582      -0.02770334 </v>
   <v>      -0.07218045       0.02421361       0.01024789 </v>
   <v>      -0.01853203      -0.06176255       0.00765505 </v>
   <v>       0.00117943       0.01090931       0.13325682 </v>
  </varray>
  <varray name="stress" >
   <v>       0.76108490       0.03938215      -0.02142628 </v>
   <v>       0.03938213       0.50717534      -0.00266990 </v>
   <v>      -0.02142629      -0.00266989       0.32857113 </v>
  </varray>
  <energy>
   <i name="e_fr_energy">   -331.87513249 </i>
   <i name="e_wo_entrp">   -331.86927707 </i>
   <i name="e_0_energy">     -0.01171083 </i>
  </energy>
  <time name="totalsc">    7.99    8.05</time>
 </calculation>
 <calculation>
  <scstep>
   <time name="dav">    0.90    0.90</time>
   <time name="total">    0.98    0.98</time>
   <energy>
    <i name="alphaZ">     96.04795369 </i>
    <i name="ewald">  14568.91299702 </i>
    <i name="hartreedc"> -20672.65343239 </i>
    <i name="XCdc">    551.13848323 </i>
    <i name="pawpsdc">  16490.54260266 </i>
    <i name="pawaedc"> -16692.79439299 </i>
    <i name="eentropy">     -0.01171035 </i>
    <i name="bandstr">  -1719.23249800 </i>
    <i name="atom">   7046.17475994 </i>
    <i name="e_fr_energy">   -331.87523718 </i>
    <i name="e_wo_entrp">   -331.86352683 </i>
    <i name="e_0_energy">   -331.86938201 </i>
   </energy>
  </scstep>
  <scstep>
   <time name="diag">    0.20    0.20</time>
   <time name="diis">    0.37    0.37</time>
   <time name="orth">    0.05    0.05</time>
   <time name="total">    0.69    0.70</time>
   <energy>
    <i name="e_fr_energy">   -331.87525236 </i>
    <i name="e_wo_entrp">   -331.86354562 </i>
    <i name="e_0_energy">   -331.86939899 </i>
   </energy>
  </scstep>
  <scstep>
   <time name="diag">    0.20    0.20</time>
   <time name="diis">    0.38    0.38</time>
   <time name="orth">    0.05    0.05</time>
   <time name="total">    0.70    0.71</time>
   <energy>
    <i name="e_fr_energy">   -331.87524727 </i>
    <i name="e_wo_entrp">   -331.86354266 </i>
    <i name="e_0_energy">   -331.86939497 </i>
   </energy>
  </scstep>
  <scstep>
   <time name="diag">    0.20    0.20</time>
   <time name="diis">    0.25    0.25</time>
   <time name="orth">    0.05    0.05</time>
   <time name="total">    0.54    0.54</time>
   <energy>
    <i name="alphaZ">     96.04795369 </i>
    <i name="ewald">  14568.91299702 </i>
    <i name="hartreedc"> -20672.37841929 </i>
    <i name="XCdc">    551.12921434 </i>
    <i name="pawpsdc">  16488.52234257 </i>
    <i name="pawaedc"> -16690.77257430 </i>
    <i name="eentropy">     -0.01170420 </i>
    <i name="bandstr">  -1719.49981626 </i>
    <i name="atom">   7046.17475994 </i>
    <i name="e_fr_energy">   -331.87524649 </i>
    <i name="e_wo_entrp">   -331.86354229 </i>
    <i name="e_0_energy">   -331.86939439 </i>
   </energy>
  </scstep>
  <structure>
   <crystal>
    <varray name="basis" >
     <v>      12.83777678       0.00011080      -0.00081728 </v>
     <v>       0.00006667       7.39369325       0.00402302 </v>
     <v>      -0.00083543       0.00821413      14.90775756 </v>
    </varray>
    <i name="volume">   1415.02280149 </i>
    <varray name="rec_basis" >
     <v>       0.07789511      -0.00000070       0.00000437 </v>
     <v>      -0.00000117       0.13525044      -0.00007452 </v>
     <v>       0.00000427      -0.00003650       0.06707919 </v>
    </varray>
   </crystal>
   <varray name="positions" >
    <v>       0.16685003       0.16673834       0.24973953 </v>
    <v>       0.00008386      -0.00011423       0.25292322 </v>
    <v>       0.05546631       0.16672394       0.25225565 </v>
    <v>       0.22190326      -0.00015198       0.24838550 </v>
    <v>       0.50005213       0.16666871       0.24263237 </v>
    <v>       0.33319081      -0.00011568       0.24505557 </v>
    <v>       0.38864855       0.16664657       0.24355946 </v>
    <v>       0.55540113      -0.00008118       0.24271287 </v>
    <v>       0.83336301       0.16665302       0.24951451 </v>
    <v>       0.66688091      -0.00008289       0.24465499 </v>
    <v>       0.72224124       0.16669165       0.24615767 </v>
    <v>       0.88862983      -0.00012055       0.25152548 </v>
    <v>       0.16666084       0.49982357       0.24878210 </v>
    <v>       0.00009384       0.33349615       0.25133272 </v>
    <v>       0.05543600       0.50001836       0.25073121 </v>
    <v>       0.22205487       0.33320999       0.24747504 </v>
    <v>       0.50004126       0.49996112       0.24154701 </v>
    <v>       0.33330687       0.33316716       0.24458255 </v>
    <v>       0.38868878       0.49989368       0.24289478 </v>
    <v>       0.55540376       0.33299796       0.24210535 </v>
    <v>       0.83343605       0.49985420       0.24837029 </v>
    <v>       0.66683688       0.33314265       0.24421420 </v>
    <v>       0.72220651       0.49987465       0.24513027 </v>
    <v>       0.88871979       0.33311585       0.25004154 </v>
    <v>       0.16684323       0.83302387       0.24969678 </v>
    <v>       0.00008723       0.66620287       0.25125135 </v>
    <v>       0.05545014       0.83309771       0.25216299 </v>
    <v>       0.22202014       0.66663451       0.24743583 </v>
    <v>       0.50008465       0.83314822       0.24247594 </v>
    <v>       0.33329915       0.66665276       0.24452593 </v>
    <v>       0.38866053       0.83317648       0.24351649 </v>
    <v>       0.55542752       0.66677187       0.24198785 </v>
    <v>       0.83336309       0.83312884       0.24939821 </v>
    <v>       0.66683665       0.66666686       0.24401065 </v>
    <v>       0.72226159       0.83309687       0.24602269 </v>
    <v>       0.88878660       0.66673930       0.24995849 </v>
    <v>       0.50498301       0.51059881       0.46233293 </v>
   </varray>
  </structure>
  <varray name="forces" >
   <v>      -0.08849257      -0.04385694       0.00669329 </v>
   <v>      -0.01386750      -0.00849963      -0.06724074 </v>
   <v>      -0.03539609       0.01914099      -0.06690054 </v>
   <v>       0.10227507       0.01590781      -0.02718712 </v>
   <v>      -0.01770524      -0.05782709      -0.04153783 </v>
   <v>       0.04219612      -0.00333564      -0.02175053 </v>
   <v>      -0.05382432      -0.01649545       0.05608027 </v>
   <v>       0.05658986      -0.00442306       0.05876000 </v>
   <v>       0.04934784      -0.02784894      -0.00552483 </v>
   <v>      -0.03322489      -0.00673217      -0.00285429 </v>
   <v>      -0.07696114      -0.01749059       0.01100111 </v>
   <v>       0.06540404       0.01463363      -0.05403244 </v>
   <v>       0.03676251       0.03935159      -0.01537205 </v>
   <v>       0.00055973      -0.10776542       0.02502874 </v>
   <v>       0.03365130      -0.08328923      -0.00659928 </v>
   <v>       0.01289811       0.01369934       0.04691404 </v>
   <v>       0.01733048      -0.04104147      -0.02621018 </v>
   <v>       0.01892362       0.00590912      -0.02872919 </v>
   <v>      -0.01513736       0.01181259       0.00943825 </v>
   <v>       0.04901695       0.08971955       0.00904483 </v>
   <v>       0.02273531       0.03262705      -0.02460546 </v>
   <v>      -0.00595664      -0.01355713      -0.03837152 </v>
   <v>      -0.03978657       0.01411697       0.06642030 </v>
   <v>       0.03382834       0.06173100       0.00528034 </v>
   <v>      -0.11040613       0.04087075       0.00859137 </v>
   <v>       0.00880509       0.19852115       0.02452198 </v>
   <v>      -0.03626031      -0.01669321      -0.06009130 </v>
   <v>       0.03637362      -0.05707408       0.04868899 </v>
   <v>      -0.02474239       0.04424344      -0.03341848 </v>
   <v>       0.00371787      -0.01667993      -0.02348468 </v>
   <v>      -0.04744334       0.00876884       0.04664033 </v>
   <v>       0.03739558      -0.04027925       0.00437792 </v>
   <v>       0.07115505       0.02138903       0.00535943 </v>
   <v>       0.02712124      -0.00292184      -0.02598223 </v>
   <v>      -0.09581840       0.02678610       0.00312637 </v>
   <v>      -0.03247080      -0.10300781       0.00234999 </v>
   <v>       0.00140598       0.00958998       0.13157515 </v>
  </varray>
  <varray name="stress" >
   <v>       0.69909464       0.05096580      -0.01988298 </v>
   <v>       0.05096578       0.39200668       0.00103328 </v>
   <v>      -0.01988297       0.00103330       0.28871713 </v>
  </varray>
  <energy>
   <i name="e_fr_energy">   -331.87524649 </i>
   <i name="e_wo_entrp">   -331.86939439 </i>
   <i name="e_0_energy">     -0.01170420 </i>
  </energy>
  <time name="totalsc">    3.68    3.69</time>
 </calculation>
 <calculation>
  <scstep>
   <time name="dav">    0.88    0.88</time>
   <time name="total">    0.95    0.95</time>
   <energy>
    <i name="alphaZ">     96.04795369 </i>
    <i name="ewald">  14540.85638591 </i>
    <i name="hartreedc"> -20646.32264253 </i>
    <i name="XCdc">    551.12427047 </i>
    <i name="pawpsdc">  16488.30330641 </i>
    <i name="pawaedc"> -16690.55354937 </i>
    <i name="eentropy">     -0.01130090 </i>
    <i name="bandstr">  -1717.49760779 </i>
    <i name="atom">   7046.17475994 </i>
    <i name="e_fr_energy">   -331.87842418 </i>
    <i name="e_wo_entrp">   -331.86712328 </i>
    <i name="e_0_energy">   -331.87277373 </i>
   </energy>
  </scstep>
  <scstep>
   <time name="diag">    0.20    0.20</time>
   <time name="diis">    0.37    0.36</time>
   <time name="orth">    0.05    0.05</time>
   <time name="total">    0.69    0.69</time>
   <energy>
    <i name="e_fr_energy">   -331.87873256 </i>
    <i name="e_wo_entrp">   -331.86739612 </i>
    <i name="e_0_energy">   -331.87306434 </i>
   </energy>
  </scstep>
  <scstep>
   <time name="diag">    0.24    0.24</time>
   <time name="diis">    0.38    0.38</time>
   <time name="orth">    0.05    0.05</time>
   <time name="total">    0.74    0.74</time>
   <energy>
    <i name="e_fr_energy">   -331.87862326 </i>
    <i name="e_wo_entrp">   -331.86726770 </i>
    <i name="e_0_energy">   -331.87294548 </i>
   </energy>
  </scstep>
  <scstep>
   <time name="diag">    0.20    0.20</time>
   <time name="diis">    0.38    0.38</time>
   <time name="orth">    0.05    0.05</time>
   <time name="total">    0.70    0.70</time>
   <energy>
    <i name="e_fr_energy">   -331.87860294 </i>
    <i name="e_wo_entrp">   -331.86723811 </i>
    <i name="e_0_energy">   -331.87292053 </i>
   </energy>
  </scstep>
  <scstep>
   <time name="diag">    0.20    0.20</time>
   <time name="diis">    0.37    0.37</time>
   <time name="orth">    0.05    0.05</time>
   <time name="total">    0.70    0.70</time>
   <energy>
    <i name="e_fr_energy">   -331.87860464 </i>
    <i name="e_wo_entrp">   -331.86724097 </i>
    <i name="e_0_energy">   -331.87292281 </i>
   </energy>
  </scstep>
  <scstep>
   <time name="diag">    0.20    0.20</time>
   <time name="diis">    0.24    0.24</time>
   <time name="orth">    0.05    0.05</time>
   <time name="total">    0.56    0.57</time>
   <energy>
    <i name="e_fr_energy">   -331.87860877 </i>
    <i name="e_wo_entrp">   -331.86724553 </i>
    <i name="e_0_energy">   -331.87292715 </i>
   </energy>
  </scstep>
  <scstep>
   <time name="diag">    0.20    0.20</time>
   <time name="diis">    0.24    0.24</time>
   <time name="orth">    0.05    0.05</time>
   <time name="total">    0.57    0.57</time>
   <energy>
    <i name="e_fr_energy">   -331.87861356 </i>
    <i name="e_wo_entrp">   -331.86725056 </i>
    <i name="e_0_energy">   -331.87293206 </i>
   </energy>
  </scstep>
  <scstep>
   <time name="diag">    0.20    0.20</time>
   <time name="diis">    0.24    0.24</time>
   <time name="orth">    0.05    0.05</time>
   <time name="total">    0.57    0.57</time>
   <energy>
    <i name="e_fr_energy">   -331.87861701 </i>
    <i name="e_wo_entrp">   -331.86725428 </i>
    <i name="e_0_energy">   -331.87293564 </i>
   </energy>
  </scstep>
  <scstep>
   <time name="diag">    0.21    0.21</time>
   <time name="diis">    0.21    0.21</time>
   <time name="orth">    0.05    0.05</time>
   <time name="total">    0.54    0.54</time>
   <energy>
    <i name="e_fr_energy">   -331.87862099 </i>
    <i name="e_wo_entrp">   -331.86725820 </i>
    <i name="e_0_energy">   -331.87293959 </i>
   </energy>
  </scstep>
  <scstep>
   <time name="diag">    0.20    0.20</time>
   <time name="diis">    0.20    0.21</time>
   <time name="orth">    0.05    0.05</time>
   <time name="total">    0.53    0.53</time>
   <energy>
    <i name="e_fr_energy">   -331.87862295 </i>
    <i name="e_wo_entrp">   -331.86726006 </i>
    <i name="e_0_energy">   -331.87294150 </i>
   </energy>
  </scstep>
  <scstep>
   <time name="diag">    0.20    0.20</time>
   <time name="diis">    0.19    0.19</time>
   <time name="orth">    0.06    0.07</time>
   <time name="total">    0.50    0.51</time>
   <energy>
    <i name="alphaZ">     96.04795369 </i>
    <i name="ewald">  14540.85638591 </i>
    <i name="hartreedc"> -20644.49783557 </i>
    <i name="XCdc">    551.07205237 </i>
    <i name="pawpsdc">  16477.00581896 </i>
    <i name="pawaedc"> -16679.25089679 </i>
    <i name="eentropy">     -0.01136284 </i>
    <i name="bandstr">  -1719.27549938 </i>
    <i name="atom">   7046.17475994 </i>
    <i name="e_fr_energy">   -331.87862371 </i>
    <i name="e_wo_entrp">   -331.86726087 </i>
    <i name="e_0_energy">   -331.87294229 </i>
   </energy>
  </scstep>
  <structure>
   <crystal>
    <varray name="basis" >
     <v>      12.84021501       0.00018622      -0.00125753 </v>
     <v>       0.00010997       7.39479650       0.00402379 </v>
     <v>      -0.00134710       0.00821965      14.90270310 </v>
    </varray>
    <i name="volume">   1415.02280149 </i>
    <varray name="rec_basis" >
     <v>       0.07788032      -0.00000116       0.00000704 </v>
     <v>      -0.00000197       0.13523027      -0.00007459 </v>
     <v>       0.00000657      -0.00003651       0.06710194 </v>
    </varray>
   </crystal>
   <varray name="positions" >
    <v>       0.16674371       0.16661152       0.24960772 </v>
    <v>       0.00005817      -0.00012894       0.25292451 </v>
    <v>       0.05540622       0.16667598       0.25203692 </v>
    <v>       0.22198038      -0.00012454       0.24836393 </v>
    <v>       0.50003015       0.16661095       0.24251733 </v>
    <v>       0.33322981      -0.00013949       0.24485778 </v>
    <v>       0.38864265       0.16659496       0.24361562 </v>
    <v>       0.55538039      -0.00012763       0.24282849 </v>
    <v>       0.83341894       0.16656743       0.24936121 </v>
    <v>       0.66691755      -0.00006728       0.24450455 </v>
    <v>       0.72220648       0.16664200       0.24614967 </v>
    <v>       0.88873412      -0.00006634       0.25134881 </v>
    <v>       0.16673037       0.49982440       0.24889979 </v>
    <v>       0.00008736       0.33326884       0.25130454 </v>
    <v>       0.05545647       0.49994182       0.25077334 </v>
    <v>       0.22208112       0.33317150       0.24760468 </v>
    <v>       0.50007222       0.49988406       0.24151762 </v>
    <v>       0.33334020       0.33319608       0.24453893 </v>
[truncated: 1,027,434 more chars]
