# Supplementary material for: 3D hierarchical graphene matrices enable stable Zn anodes for aqueous Zn batteries
Source: Nat Commun. 2023 Jul 14;14:4205. doi: 10.1038/s41467-023-39947-8 (PMC10349079; doi:10.1038/s41467-023-39947-8)
Supplement: Supplementary file 11 — Source Data [file 41467_2023_39947_MOESM11_ESM.zip › RAW DATA/Supplementary information/Supplementary Fig.13 and 14/cif/Nitrogen-Doped Graphene/CONTCAR-Zn]

graphite-br                             
   1.00000000000000     
    12.7825002669999996    0.0000000000000000    0.0000000000000000
     0.0000000000000000    7.3800001143999996    0.0000000000000000
     0.0000000000000000    0.0000000000000000   15.0000000000000000
   Zn
     1
Direct
  0.5303500289999974  0.4192799930000035  0.3509699999999967
 
  0.00000000E+00  0.00000000E+00  0.00000000E+00
